# Supplementary material for: Novel Human Embryonic Stem Cell Regulators Identified by Conserved and Distinct CpG Island Methylation State
Source: PLoS One. 2015 Jul 7;10(7):e0131102. doi: 10.1371/journal.pone.0131102 (PMC4495055; doi:10.1371/journal.pone.0131102)
Supplement: S1 Table — (ZIP) [file pone.0131102.s018.zip › Table_S3_hESC_Methylated_CGIs.xls]

## Sheet: Meth_RH1
CGI reporter	CGI	position	logFC	adj_p_value	gene_associated
I8623_cpg282I4	I8623	16_33872473-33874033	2.97	5.01e-05	5_8S_rRNA
I2027_cpg234P5	I2027	1_225813299-225815586	2.92	1.53e-05	5S_rRNA
I2027_cpg191C5	I2027	1_225813299-225815586	1.91	0	5S_rRNA
I15276_cpg85F5	I15276	22_41445886-41447260	4.76	2.51e-05	A4GALT
I16522_cpg15C14	I16522	3_152937517-152937596	2.38	1.32e-05	AADACL2
I12614_cpg104M3	I12614	2_69649462-69649615	1.9	0	AAK1
I8283_cpg191N1	I8283	16_2329424-2332404	2.43	5.82e-05	ABCA3
I10871_cpg394M12	I10871	19_990953-991126	2.86	2.62e-05	ABCA7
I10016_cpg379L23	I10016	17_64502799-64502904	1.79	0	ABCA9
I9828_cpg179J22	I9828	17_46066885-46068469	2.59	4.07e-05	ABCC3
I14219_cpg49F12	I14219	20_25318000-25319868	1.94	0	ABHD12
I15837_cpg149M19	I15837	3_51983911-51984595	1.79	0	ABHD14A
I24286_cpg19G18	I24286	9_135139741-135141344	1.95	0	ABO
I25011_cpg303N23	I25011	Y_13158389-13160261	2.49	0	AC004617.2
I21761_cpg41D11	I21761	7_100631740-100632464	3.09	4.36e-06	AC004876.2
I21761_cpg95C15	I21761	7_100631740-100632464	2.81	8.89e-06	AC004876.2
I21611_cpg57H21	I21611	7_87409939-87410103	3.39	9.04e-05	AC005075.2
I9298_cpg233O5	I9298	17_12633343-12634478	2.97	2.5e-05	AC005277.1
I10939_cpg214A6	I10939	19_2584046-2586352	1.54	0	AC005512.1
I19010_cpg205B3	I19010	5_126436915-126437305	3.41	3.38e-06	AC005915.1
I3615_cpg212E10	I3615	11_22807386-22808116	1.58	0	AC006299.1
I9877_cpg8M17	I9877	17_52477740-52479116	1.76	0	AC007114.8
I9877_cpg189M6	I9877	17_52477740-52479116	1.67	0	AC007114.8
I8635_cpg356N21	I8635	16_45435174-45436080	2.76	6.4e-06	AC007225.2
I12879_cpg220K15	I12879	2_102232594-102234448	2.21	4.33e-05	AC007248.4
I21463_cpg200E6	I21463	7_65607437-65609626	2.47	6.32e-06	AC008267.6
I19553_cpg268A4	I19553	5_180472608-180474617	3.99	0	AC008620.12
I19553_cpg397J16	I19553	5_180472608-180474617	1.56	0	AC008620.12
I19551_cpg182P6	I19551	5_180459784-180461156	1.51	0	AC008620.12
I11942_cpg164A13	I11942	19_60705253-60707779	1.65	0	AC008735.9
I11445_cpg200L13	I11445	19_38486187-38486828	1.83	0	AC008738.7
I13421_cpg340M8	I13421	2_176644582-176645497	2.48	2.19e-05	AC009336.13
I13420_cpg57J5	I13420	2_176640041-176641567	1.89	0.01	AC009336.13
I13421_cpg340P5	I13421	2_176644582-176645497	1.7	0	AC009336.13
I13420_cpg169E3	I13420	2_176640041-176641567	1.6	0	AC009336.13
I7601_cpg348M7	I7601	15_42615461-42617829	1.75	0	AC009996.7
I21091_cpg349P18	I21091	7_12409224-12409340	2.41	0	AC013470.10
I21450_cpg122G21	I21450	7_63664809-63667648	1.98	0	AC016769.10
I11874_cpg287N5	I11874	19_56795717-56797623	1.78	5.87e-05	AC018755.3
I12356_cpg120D1	I12356	2_39039954-39041609	1.95	9.26e-05	AC019171.3
I5085_cpg15J20	I5085	12_50938082-50939195	3.05	6.32e-06	AC021066.37
I5085_cpg15J21	I5085	12_50938082-50939195	2.59	1.91e-05	AC021066.37
I17201_cpg433A13	I17201	4_37568271-37569592	3.93	4.01e-06	AC021106.6
I15448_cpg415I2	I15448	3_10027608-10027888	1.62	0	AC022007.5
I11534_cpg243M7	I11534	19_42732964-42734731	1.65	0	AC022148.6
I5446_cpg423G11	I5446	12_92490469-92491799	3.02	0	AC025260.29
I19423_cpg392J3	I19423	5_172042829-172044156	2.94	2.74e-05	AC027309.3
I19423_cpg324G10	I19423	5_172042829-172044156	1.86	0	AC027309.3
I9199_cpg26E1	I9199	17_6839212-6840630	3.31	0	AC027763.2
I18941_cpg292I22	I18941	5_115325847-115327077	3.16	4.91e-06	AC034236.1
I18941_cpg209B1	I18941	5_115325847-115327077	2.47	1.62e-05	AC034236.1
I16763_cpg53K14	I16763	3_185430762-185431958	4.95	0	AC061705.16
I12118_cpg63J17	I12118	2_11171664-11171863	1.61	0	AC062028.6
I8000_cpg401L19	I8000	15_79197826-79198334	3.6	3.37e-06	AC068870.17
I16514_cpg55D22	I16514	3_151803931-151804441	4.81	7.41e-05	AC069236.27
I21775_cpg284H17	I21775	7_101851486-101853693	2.25	0	AC073517.6
I10162_cpg345M15	I10162	17_74582238-74584245	1.7	0	AC073624.28
I13100_cpg431G10	I13100	2_131898421-131899756	1.7	0	AC073869.5
I23079_cpg336J22	I23079	8_110725808-110726633	2.7	0.01	AC079061.8
I13608_cpg167F21	I13608	2_202744239-202744743	2.38	0	AC079354.1
I23324_cpg410L9	I23324	8_145775451-145778185	2.87	4.64e-05	AC084125.9
I23324_cpg299G16	I23324	8_145775451-145778185	2.09	7.2e-05	AC084125.9
I22291_cpg11J13	I22291	8_8596471-8598377	2.15	3.04e-05	AC087269.5
I9138_cpg196A3	I9138	17_3235865-3237001	3.93	9.88e-06	AC087498.8
I10147_cpg317P2	I10147	17_73770618-73772517	1.54	0	AC087645.19
I19470_cpg102I12	I19470	5_175901633-175905066	1.98	9.24e-05	AC091934.2
I21020_cpg86C1	I21020	7_4867761-4868608	2.56	1.37e-05	AC092610.10
I21019_cpg38F9	I21019	7_4851980-4852303	2.17	2.6e-05	AC092610.10
I21020_cpg93M22	I21020	7_4867761-4868608	1.84	7.17e-05	AC092610.10
I21029_cpg378F18	I21029	7_5429261-5429882	2.38	1.16e-05	AC093620.6
I21027_cpg182H3	I21027	7_5390329-5393709	1.91	2.66e-05	AC093620.6
I12799_cpg431J14	I12799	2_88844866-88846716	2.58	3.24e-05	AC096579.1
I17446_cpg92O20	I17446	4_81219568-81219752	2.19	2.19e-05	AC097711.1
I8963_cpg103C8	I8963	16_80035147-80036870	2.71	6.39e-05	AC099524.5
I12204_cpg394G7	I12204	2_24085970-24087370	2.1	1.95e-05	AC104665.2
I23303_cpg324C1	I23303	8_144924427-144926879	1.74	0	AC105219.6
I8016_cpg49J16	I8016	15_81275060-81276608	2.21	1.32e-05	AC105339.9
I8321_cpg151F12	I8321	16_3141921-3142127	4.93	1.77e-05	AC108134.3
I15944_cpg159F12	I15944	3_65316896-65317959	2.14	5.83e-05	AC121493.1
I15944_cpg159I10	I15944	3_65316896-65317959	1.68	0.01	AC121493.1
I8501_cpg427H20	I8501	16_23673303-23674112	2.02	0	AC130454.2
I8501_cpg101B21	I8501	16_23673303-23674112	1.93	0	AC130454.2
I9081_cpg374H15	I9081	16_88641096-88642335	3.29	0	AC133919.6
I9391_cpg146K23	I9391	17_21394865-21395918	1.64	9.79e-05	AC138710.5
I8290_cpg112J13	I8290	16_2593421-2593557	2.13	8.08e-05	AC141586.2
I8060_cpg168K16	I8060	15_87146961-87148345	2.12	3.51e-05	ACAN
I2335_cpg9O8	I2335	10_15170666-15170963	3.43	7.97e-06	ACBD7
I2335_cpg9P7	I2335	10_15170666-15170963	1.77	0	ACBD7
I21755_cpg410H24	I21755	7_100330838-100333198	1.82	0	ACHE
I21688_cpg32O4	I21688	7_96584581-96585231	1.9	0	ACN9
I21688_cpg234J14	I21688	7_96584581-96585231	1.83	0	ACN9
I18728_cpg10G21	I18728	5_80725345-80726385	5.77	2.04e-05	ACOT12
I12929_cpg442D11	I12929	2_111513412-111513501	2.11	0	ACOXL
I11165_cpg252C4	I11165	19_11547845-11550739	3.65	3.29e-05	ACP5
I7478_cpg216J18	I7478	15_32874063-32874629	2.18	7.18e-05	ACTC1
I7020_cpg38K19	I7020	14_68514759-68517070	2.46	1.7e-05	ACTN1
I5072_cpg24C5	I5072	12_50586197-50588841	2.68	9.81e-06	ACVRL1
I12482_cpg34L24	I12482	2_54196046-54196731	1.57	0	ACYP2
I9684_cpg348L23	I9684	17_40191881-40193417	3.35	0	ADAM11
I9685_cpg415P24	I9685	17_40206787-40209291	2.04	2.63e-05	ADAM11
I1277_cpg358K9	I1277	1_120240413-120240856	3.07	1.9e-05	ADAM30
I22562_cpg158P11	I22562	8_39084130-39084806	2.02	3.67e-05	ADAM32
I22562_cpg179F20	I22562	8_39084130-39084806	1.86	0	ADAM32
I14032_cpg27M4	I14032	20_3601364-3603016	2.76	1.08e-05	ADAM33
I14032_cpg447F14	I14032	20_3601364-3603016	2.24	6.11e-05	ADAM33
I24293_cpg30K7	I24293	9_135283303-135285181	2.57	0	ADAMTS13
I19519_cpg301B9	I19519	5_178623488-178625909	2.52	0	ADAMTS2
I4939_cpg211J14	I4939	12_42230849-42232898	2.7	7.94e-05	ADAMTS20
I2234_cpg293C11	I2234	10_1394435-1396368	2.09	0	ADARB2
I21377_cpg433B16	I21377	7_45580192-45583053	3.7	4.53e-05	ADCY1
I16273_cpg420L16	I16273	3_124490847-124493340	2.77	0	ADCY5
I16273_cpg420M16	I16273	3_124490847-124493340	2.44	1.79e-05	ADCY5
I16970_cpg450I13	I16970	4_2814457-2815976	1.64	0	ADD1
I12047_cpg52D5	I12047	2_3501124-3502617	4.76	2.13e-06	ADI1
I14487_cpg116D19	I14487	20_48980073-48981944	3.23	0	ADNP
I1803_cpg77E3	I1803	1_201363376-201363980	3.84	8.19e-05	ADORA1
I3137_cpg280D14	I3137	10_112825450-112829505	3.67	1.58e-05	ADRA2A
I12814_cpg194H15	I12814	2_96143261-96146760	3.38	2.21e-06	ADRA2B
I12814_cpg21I7	I12814	2_96143261-96146760	1.55	0	ADRA2B
I3154_cpg122K2	I3154	10_115792556-115795382	1.78	0	ADRB1
I4038_cpg82F3	I4038	11_66798279-66800623	1.87	0	ADRBK1
I4039_cpg298G21	I4039	11_66808488-66810556	1.78	0	ADRBK1
I21356_cpg239L17	I21356	7_44116758-44119391	1.6	0	AEBP1
I24967_cpg173F14	I24967	X_150146861-150147129	3.16	1.42e-05	AF013593.1
I11504_cpg76N16	I11504	19_41176959-41178463	2.6	1.5e-05	AF038458.1
I11504_cpg151I21	I11504	19_41176959-41178463	1.86	0	AF038458.1
I24599_cpg159A9	I24599	X_48317896-48318210	3.28	0	AF196972.1
I24950_cpg326B7	I24950	X_147389164-147391047	3.26	3.38e-06	AFF2
I19051_cpg217J10	I19051	5_132273079-132273167	2.52	6.43e-05	AFF4
I10339_cpg284A24	I10339	18_12366265-12368234	2.11	0	AFG3L2
I714_cpg342L1	I714	1_50261735-50263065	1.54	0	AGBL4
I12537_cpg54I5	I12537	2_61257417-61259376	1.53	0	AHSA2
I24866_cpg292L10	I24866	X_129127105-129127665	2.61	1.08e-05	AIFM1
I68_cpg410F5	I68	1_4671134-4673025	2.35	8.89e-06	AJAP1
I68_cpg416L17	I68	1_4671134-4673025	1.57	0	AJAP1
I23984_cpg61O10	I23984	9_111581833-111582862	1.82	7.93e-05	AKAP2
I23984_cpg325G15	I23984	9_111581833-111582862	1.65	0	AKAP2
I2174_cpg333M10	I2174	1_242079270-242081527	7.71	1.84e-06	AKT3
I8267_cpg236I14	I8267	16_1918566-1920922	1.59	0	AL031723.2
I8251_cpg378L10	I8251	16_1416647-1419387	3.4	8.57e-06	AL032819.32
I19585_cpg404F19	I19585	6_1564173-1566209	2.12	7.25e-05	AL034344.24
I7311_cpg223E1	I7311	14_100361530-100362546	3.17	2.01e-05	AL117190.6
I7311_cpg51I13	I7311	14_100361530-100362546	1.52	0	AL117190.6
I14602_cpg283I8	I14602	20_61110852-61113202	2.49	4.37e-05	AL121673.41
I14601_cpg274L6	I14601	20_61106689-61110740	1.96	0	AL121673.41
I7028_cpg356P19	I7028	14_69035680-69037717	2.32	5.25e-05	AL133445.4
I20345_cpg51I20	I20345	6_87888628-87889579	2.18	0	AL139274.17
I5913_cpg107D8	I5913	13_20791064-20792726	1.74	0	AL139380.6
I24211_cpg35E19	I24211	9_130982320-130983898	1.9	4.34e-05	AL158151.16
I23774_cpg410F13	I23774	9_88953160-88953858	1.56	0	AL158205.12
I3367_cpg429O21	I3367	10_135086246-135087350	2.94	4.13e-05	AL161645.14
I23578_cpg108E9	I23578	9_34654356-34655033	1.66	0.01	AL162231.20
I1637_cpg238J19	I1637	1_179189117-179190503	2.3	8.31e-05	AL162431.17
I23494_cpg125G19	I23494	9_21549087-21550628	2.01	0	AL353732.14
I1599_cpg316A23	I1599	1_176273151-176274002	1.58	0	AL359075.15
I1599_cpg150C5	I1599	1_176273151-176274002	1.52	0	AL359075.15
I2282_cpg54N24	I2282	10_8135262-8136156	4.87	5.19e-05	AL390294.19
I204_cpg305O11	I204	1_16036484-16036844	3.83	2.94e-05	AL450998.19
I204_cpg32H15	I204	1_16036484-16036844	3.56	3.42e-05	AL450998.19
I19579_cpg448P19	I19579	6_1469096-1470098	1.51	0	AL512329.17
I24682_cpg336D9	I24682	X_70628555-70629596	2.14	0	AL590763.2
I44_cpg22D18	I44	1_2789668-2792321	3.22	4.69e-06	AL592464.24
I1220_cpg23B16	I1220	1_113193828-113194547	2.31	0	AL603832.28
I243_cpg53N3	I243	1_19101005-19102378	3.89	4.92e-06	ALDH4A1
I11505_cpg60H14	I11505	19_41191790-41193019	2.09	0	ALKBH6
I9247_cpg24M19	I9247	17_7921636-7924758	1.62	0	ALOX12B
I3756_cpg152E14	I3756	11_44282960-44283192	3.4	2.88e-05	ALX4
I1175_cpg165O4	I1175	1_109851380-109854200	6.57	2.93e-06	AMIGO1
I24361_cpg361B10	I24361	9_139189074-139190674	2.07	0	ANAPC2
I24361_cpg361A10	I24361	9_139189074-139190674	2.01	6.41e-05	ANAPC2
I5587_cpg185C9	I5587	12_109308922-109309910	1.84	0.01	ANAPC7
I22579_cpg420K9	I22579	8_41648159-41650055	1.51	7.28e-05	ANK1
I13939_cpg77N12	I13939	2_241148089-241149686	3.3	8.74e-06	ANKMY1
I13938_cpg145D10	I13938	2_241145210-241146374	1.56	0	ANKMY1
I23821_cpg435C2	I23821	9_94609375-94611482	4.55	9.39e-05	ANKRD19
I23821_cpg173B23	I23821	9_94609375-94611482	1.75	0	ANKRD19
I12832_cpg192K9	I12832	2_96868696-96869729	1.97	2.1e-05	ANKRD23
I1292_cpg300L23	I1292	1_144273981-144274562	2.09	3.32e-05	ANKRD35
I11292_cpg88L18	I11292	19_17253444-17256151	2.1	0	ANKRD41
I19049_cpg330A8	I19049	5_132176822-132179144	3.75	3.37e-06	ANKRD43
I19049_cpg91K20	I19049	5_132176822-132179144	2.36	0	ANKRD43
I5482_cpg353P8	I5482	12_97663762-97664674	2.25	0	ANKS1B
I23896_cpg173G13	I23896	9_99787388-99787743	1.54	0	ANP32B
I12606_cpg99P18	I12606	2_69117958-69118073	2.63	0	ANTXR1
I3978_cpg292G8	I3978	11_64979042-64979775	2.13	0	AP000769.5
I3978_cpg36N4	I3978	11_64979042-64979775	1.5	0	AP000769.5
I4291_cpg54J14	I4291	11_94439663-94440885	4.24	8.01e-05	AP001264.4
I10358_cpg167O19	I10358	18_13812868-13814387	2.25	0	AP001525.6
I4502_cpg22P11	I4502	11_119886595-119889451	1.87	0	AP002348.3
I4390_cpg436G13	I4390	11_110674411-110677133	2.11	0	AP002448.3
I4025_cpg417C20	I4025	11_66083022-66085028	3.85	1.23e-05	AP002748.4
I3386_cpg330K15	I3386	11_626149-628429	3.07	2.86e-05	AP006284.2
I3386_cpg37J14	I3386	11_626149-628429	2.81	1.7e-05	AP006284.2
I8013_cpg26H8	I8013	15_81174258-81176192	2.14	0	AP3B2
I7436_cpg371C14	I7436	15_27182738-27184432	1.7	0	APBA2
I2425_cpg120L1	I2425	10_26767011-26768224	1.57	0	APBB1IP
I10895_cpg76J22	I10895	19_1400869-1401666	2.31	1.53e-05	APC2
I3696_cpg273J4	I3696	11_34893803-34895433	2	9.26e-05	APIP
I24857_cpg364F18	I24857	X_128614347-128616951	2.41	1.83e-05	APLN
I4777_cpg166J11	I4777	12_12830838-12832154	3.26	3.37e-06	APOLD1
I9052_cpg214E10	I9052	16_87404653-87408028	1.84	0	APRT
I10417_cpg274I18	I10417	18_22696942-22698119	2.03	0	AQP4
I24593_cpg39G10	I24593	X_47305313-47305899	1.81	0	ARAF
I5005_cpg48E19	I5005	12_47636993-47637793	4.43	0	ARF3
I21941_cpg71D19	I21941	7_127014870-127016128	2.5	0	ARF5
I21941_cpg103O1	I21941	7_127014870-127016128	1.74	0	ARF5
I22770_cpg62M17	I22770	8_68277220-68277357	1.72	0	ARFGEF1
I14617_cpg346H17	I14617	20_61808614-61810947	2.14	0	ARFRP1
I2565_cpg252N9	I2565	10_49482504-49483070	1.94	5.44e-05	ARHGAP22
I24429_cpg20B22	I24429	X_11592211-11594130	2.25	8.04e-05	ARHGAP6
I24429_cpg203F4	I24429	X_11592211-11594130	2.19	2.6e-05	ARHGAP6
I4134_cpg50G20	I4134	11_72717041-72717727	3.15	0.01	ARHGEF17
I1404_cpg443O11	I1404	1_154213596-154215338	1.52	0	ARHGEF2
I13097_cpg410G11	I13097	2_131508554-131509752	2.03	0	ARHGEF4
I24906_cpg286J6	I24906	X_135676642-135678091	3.88	8.89e-06	ARHGEF6
I10862_cpg333K4	I10862	19_875660-878122	7.89	4.22e-07	ARID3A
I23573_cpg357F2	I23573	9_34613428-34614400	2.64	2.78e-05	ARID3C
I23574_cpg392I17	I23574	9_34614421-34614701	2.04	0	ARID3C
I3067_cpg14C15	I3067	10_104463937-104464879	4.97	7.03e-05	ARL3
I9554_cpg283E1	I9554	17_34574513-34575517	3.01	0	ARL5C
I9554_cpg283F2	I9554	17_34574513-34575517	1.53	0	ARL5C
I15406_cpg318I22	I15406	3_5138766-5139488	1.94	4.37e-05	ARL8B
I13844_cpg258E19	I13844	2_231771208-231772291	1.68	0	ARMC9
I9159_cpg282O4	I9159	17_4558596-4561761	1.64	0.02	ARRB2
I11323_cpg380J13	I11323	19_17978666-17981261	4.67	1.59e-06	ARRDC2
I7243_cpg366K9	I7243	14_93475081-93476096	2.73	1.73e-05	ASB2
I7243_cpg237B8	I7243	14_93475081-93476096	2.1	0	ASB2
I24227_cpg328P1	I24227	9_131442998-131445739	1.71	0	ASB6
I3410_cpg274N5	I3410	11_2249190-2249336	1.51	0	ASCL2
I14278_cpg202P4	I14278	20_32319880-32320987	3.31	1.84e-05	ASIP
I10457_cpg324P3	I10457	18_29413473-29413599	1.56	0.01	ASXL3
I22_cpg54I2	I22	1_1396630-1397149	2.19	0	ATAD3B
I18938_cpg323M11	I18938	5_115204829-115206588	1.84	0	ATG12
I4728_cpg385H8	I4728	12_6915030-6917771	1.97	7.1e-05	ATN1
I6529_cpg91D10	I6529	13_112587001-112588563	1.52	0	ATP11A
I16735_cpg343N19	I16735	3_183993707-183995047	4.19	6.73e-05	ATP11B
I16735_cpg341M14	I16735	3_183993707-183995047	1.9	0	ATP11B
I12425_cpg204C1	I12425	2_46622835-46625145	1.85	0	ATP6V1E2
I6157_cpg149A8	I6157	13_51483555-51484787	1.61	0	ATP7B
I5952_cpg73F18	I5952	13_25484073-25484984	2.72	1.29e-05	ATP8A2
I5952_cpg368G14	I5952	13_25484073-25484984	2.49	2.59e-05	ATP8A2
I14491_cpg448A17	I14491	20_49817036-49817887	6.85	4.27e-06	ATP9A
I10810_cpg226J20	I10810	18_75188577-75188760	3.5	3.3e-05	ATP9B
I10810_cpg181J21	I10810	18_75188577-75188760	2.94	5.54e-05	ATP9B
I10808_cpg421H14	I10808	18_74929326-74930917	2.89	1.62e-05	ATP9B
I10811_cpg38I3	I10811	18_75239036-75240432	2.34	4.93e-05	ATP9B
I15937_cpg3F13	I15937	3_63872319-63874206	2.19	0	ATXN7
I21483_cpg51H18	I21483	7_68701957-68703601	3.9	6.85e-05	AUTS2
I21485_cpg299C23	I21485	7_69796411-69798647	3.34	2.17e-05	AUTS2
I18200_cpg393H9	I18200	5_1546976-1548418	3.77	4.74e-06	AYTL2
I18200_cpg393G10	I18200	5_1546976-1548418	3.73	4.74e-06	AYTL2
I23046_cpg56F19	I23046	8_103945268-103946207	3.74	0	AZIN1
I11313_cpg385F13	I11313	19_17779442-17780669	1.97	0	B3GNT3
I4173_cpg230F8	I4173	11_76428122-76429620	2.6	8.3e-06	B3GNT6
I5212_cpg213D11	I5212	12_56307743-56308509	2.28	2.02e-05	B4GALNT1
I4647_cpg223F5	I4647	12_524711-526924	1.51	0	B4GALNT3
I10190_cpg317F21	I10190	17_76671346-76672493	3.37	1.81e-05	BAIAP2
I16150_cpg342M19	I16150	3_108723880-108725653	1.97	0	BBX
I1429_cpg313P13	I1429	1_154883187-154883792	3.9	4.93e-06	BCAN
I1429_cpg320K10	I1429	1_154883187-154883792	1.71	9.94e-05	BCAN
I8921_cpg287J13	I8921	16_73839419-73844317	1.53	0.01	BCAR1
I14485_cpg306J5	I14485	20_48844265-48844498	1.82	0	BCAS4
I16807_cpg89E9	I16807	3_188940372-188940629	1.86	0	BCL6
I16807_cpg33J23	I16807	3_188940372-188940629	1.64	0	BCL6
I24549_cpg41A21	I24549	X_39840035-39840556	1.89	0	BCOR
I15023_cpg263I13	I15023	22_21934777-21937318	1.61	0	BCR
I9637_cpg435E1	I9637	17_38228586-38230202	1.52	0.01	BECN1
I7304_cpg205L5	I7304	14_100082070-100083093	2.77	6.85e-05	BEGAIN
I11189_cpg23K8	I11189	19_12728184-12730218	1.65	0	BEST2
I642_cpg415J18	I642	1_45022147-45024056	2.26	0	BEST4
I4896_cpg204M1	I4896	12_32150207-32152571	2.2	0	BICD1
I15283_cpg154G13	I15283	22_41836281-41837668	2.08	5.08e-05	BIK
I14326_cpg31L8	I14326	20_35581945-35582572	3.02	2.41e-05	BLCAP
I14327_cpg79O15	I14327	20_35583040-35583606	2.34	2.07e-05	BLCAP
I14327_cpg187K4	I14327	20_35583040-35583606	2.06	2.56e-05	BLCAP
I2384_cpg310L14	I2384	10_22654152-22655268	8.11	3.38e-06	BMI1
I6864_cpg50B4	I6864	14_53490983-53491906	6.62	2.98e-06	BMP4
I8026_cpg75B2	I8026	15_81745143-81745364	1.8	3.21e-05	BNC1
I7718_cpg60H16	I7718	15_57768165-57769801	5.93	5.12e-05	BNIP2
I22444_cpg247E18	I22444	8_26296000-26297344	5.21	2.3e-05	BNIP3L
I13570_cpg190G13	I13570	2_198357914-198359903	1.55	0	BOLL
I15356_cpg121G7	I15356	22_48606163-48608554	1.68	0	BRD1
I24304_cpg25D20	I24304	9_135899478-135901767	2.92	1.58e-05	BRD3
I5796_cpg1F21	I5796	12_124044002-124045443	2.26	8.68e-05	BRI3BP
I10489_cpg200B18	I10489	18_33107523-33108611	2.43	0	BRUNOL4
I15800_cpg21H20	I15800	3_49639850-49641405	2.07	0	BSN
I17080_cpg266P12	I17080	4_15313412-15316270	2.22	5.21e-05	BST1
I8019_cpg189L18	I8019	15_81525735-81527288	1.75	5.62e-05	BTBD1
I4392_cpg52J14	I4392	11_110887582-110889121	3.49	0	BTG4
I19549_cpg195I19	I19549	5_180412122-180413553	1.63	0	BTNL9
I12927_cpg253B24	I12927	2_111143636-111143757	1.84	0	BUB1
I24366_cpg63F14	I24366	9_139430341-139432325	2.33	3.86e-05	BX322799.22
I24366_cpg383H18	I24366	9_139430341-139432325	1.85	0	BX322799.22
I24529_cpg431G11	I24529	X_36890904-36892130	1.8	3.51e-05	BX842568.3
I978_cpg344H9	I978	1_84717489-84717724	2.2	6.85e-05	BXDC5
I2773_cpg308P6	I2773	10_77519387-77519534	1.68	0	C10orf11
I2832_cpg216P7	I2832	10_88718189-88718688	4.06	1.22e-05	C10orf116
I2651_cpg287K9	I2651	10_64234183-64236005	3.1	5.03e-05	C10orf22
I2301_cpg148M4	I2301	10_11951049-11952885	2.44	1.06e-05	C10orf47
I3206_cpg116E11	I3206	10_120052910-120053021	1.95	5.54e-05	C10orf84
I3354_cpg11N22	I3354	10_134605002-134606522	1.69	0	C10orf93
I3411_cpg392F11	I3411	11_2279418-2281311	2.54	0	C11orf21
I4330_cpg29N16	I4330	11_101423151-101423883	2.02	5.17e-05	C11orf70
I4330_cpg4N14	I4330	11_101423151-101423883	1.91	4.86e-05	C11orf70
I3871_cpg332M4	I3871	11_61300625-61302159	3.1	1.33e-05	C11orf9
I3871_cpg212C12	I3871	11_61300625-61302159	2.76	1.08e-05	C11orf9
I3679_cpg53O9	I3679	11_33678418-33679810	2.23	0	C11orf91
I5424_cpg306I22	I5424	12_89871499-89873110	1.6	0	C12orf12
I5514_cpg439J22	I5514	12_102397666-102397760	3.32	0	C12orf42
I5670_cpg70A7	I5670	12_115659111-115660356	1.91	2.71e-05	C12orf49
I5262_cpg6G20	I5262	12_63070070-63071079	2.39	3.18e-05	C12orf56
I5262_cpg379B24	I5262	12_63070070-63071079	2.28	5.9e-05	C12orf56
I6016_cpg15J10	I6016	13_30377950-30379254	2.89	1.08e-05	C13orf33
I7371_cpg178I23	I7371	14_104237033-104239769	3.79	1.55e-05	C14orf173
I6836_cpg402K17	I6836	14_50408403-50409246	2.13	2.62e-05	C14orf29
I6898_cpg13G15	I6898	14_57687915-57688907	1.72	0.01	C14orf37
I7343_cpg193K18	I7343	14_102639680-102641923	3.35	3.37e-06	C14orf73
I7342_cpg214F9	I7342	14_102637457-102639669	2.57	1.51e-05	C14orf73
I7342_cpg3H22	I7342	14_102637457-102639669	1.69	0	C14orf73
I7768_cpg317E9	I7768	15_62902979-62903842	4.17	1.23e-05	C15orf20
I7768_cpg295H6	I7768	15_62902979-62903842	2.46	4.33e-05	C15orf20
I7935_cpg329H12	I7935	15_74138563-74139737	3.25	5.01e-06	C15orf27
I7936_cpg416B13	I7936	15_74270713-74272521	2.05	3.17e-05	C15orf27
I8247_cpg52C7	I8247	16_1340198-1342484	2.52	0	C16orf42
I8264_cpg327J19	I8264	16_1861142-1862983	2.15	0	C16orf73
I8416_cpg3C10	I8416	16_11336505-11338110	3.57	8.29e-05	C16orf75
I8416_cpg3E13	I8416	16_11336505-11338110	1.86	0	C16orf75
I9045_cpg17L23	I9045	16_87164010-87165089	1.77	0	C16orf85
I10237_cpg52E15	I10237	17_77969188-77970408	5.02	1.31e-06	C17orf101
I10047_cpg183B17	I10047	17_69307171-69307378	1.66	0	C17orf54
I10193_cpg29G14	I10193	17_76827648-76828558	1.56	0	C17orf56
I9257_cpg14F18	I9257	17_8032406-8034251	1.52	0	C17orf59
I10212_cpg151M19	I10212	17_77127576-77129179	2.99	8.66e-06	C17orf70
I9327_cpg432C20	I9327	17_16334351-16336690	1.55	0	C17orf76
I10214_cpg38I2	I10214	17_77243595-77246235	1.85	5.82e-05	C17orf90
I10352_cpg14G16	I10352	18_13207049-13209028	4.66	0	C18orf1
I10355_cpg197H20	I10355	18_13631490-13633034	2.38	2.19e-05	C18orf1
I10355_cpg423K18	I10355	18_13631490-13633034	2.18	5.56e-05	C18orf1
I10354_cpg21I14	I10354	18_13600954-13602766	1.52	0	C18orf1
I10340_cpg91E15	I10340	18_12397581-12398591	1.58	6.41e-05	C18orf43
I10885_cpg402C11	I10885	19_1225032-1228487	1.97	4.23e-05	C19orf24
I10922_cpg354N7	I10922	19_2047452-2050272	2.97	0	C19orf36
I11924_cpg347P5	I11924	19_60363333-60365534	3.33	3.38e-06	C19orf51
I11924_cpg83J23	I11924	19_60363333-60365534	2.18	5.08e-05	C19orf51
I11495_cpg270O11	I11495	19_40979395-40981306	7.18	5.33e-06	C19orf55
I11778_cpg119H6	I11778	19_53389551-53391720	3.38	8.96e-06	C19orf68
I24841_cpg371G15	I24841	X_119647350-119648672	1.9	0	C1GALT1C1
I311_cpg438B3	I311	1_23977281-23977871	2.13	0	C1orf128
I1656_cpg22C7	I1656	1_181188290-181189564	1.57	0	C1orf14
I2214_cpg354B14	I2214	1_245760524-245762532	2.9	0	C1orf150
I581_cpg48A14	I581	1_40746546-40747951	2.23	0.01	C1orf176
I77_cpg198B6	I77	1_6187879-6189569	1.82	0	C1orf188
I78_cpg352O23	I78	1_6190825-6192409	1.58	0	C1orf188
I1677_cpg10K6	I1677	1_183391972-183393549	3	1.84e-05	C1orf25
I1678_cpg226K1	I1678	1_183452996-183453077	1.78	0	C1orf26
I477_cpg293D8	I477	1_34414917-34415756	2.3	7.95e-05	C1orf94
I477_cpg293A7	I477	1_34414917-34415756	2.25	7.38e-05	C1orf94
I1892_cpg355I20	I1892	1_209622394-209623118	1.87	0	C1orf97
I9691_cpg276N24	I9691	17_40392019-40393524	4.17	3.37e-06	C1QL1
I2347_cpg84N2	I2347	10_16601393-16604324	1.95	0	C1QL3
I5023_cpg94A11	I5023	12_48015750-48018618	1.68	0	C1QL4
I4732_cpg55G7	I4732	12_7014148-7016132	2.5	0.01	C1S
I14322_cpg57L7	I14322	20_35240766-35241725	2.75	0	C20orf132
I14247_cpg84E16	I14247	20_30070085-30071233	3.04	5.16e-05	C20orf160
I14248_cpg257C2	I14248	20_30082330-30083306	2.1	2.51e-05	C20orf160
I14248_cpg82K6	I14248	20_30082330-30083306	1.9	6.21e-05	C20orf160
I14564_cpg324A20	I14564	20_57947037-57949165	3.57	3.37e-06	C20orf177
I14564_cpg228G20	I14564	20_57947037-57949165	3.44	9.33e-06	C20orf177
I13987_cpg229G8	I13987	20_772925-774066	2.84	4.35e-05	C20orf55
I14611_cpg61K4	I14611	20_61355357-61356484	6.96	1.37e-06	C20orf58
I13972_cpg427G21	I13972	20_218548-219850	2.34	0.01	C20orf96
I14844_cpg53I24	I14844	21_39738949-39739859	2.68	2.11e-05	C21orf13
I14893_cpg82K12	I14893	21_44377612-44378882	1.88	3.29e-05	C21orf33
I14756_cpg450D16	I14756	21_32706143-32707295	1.63	0	C21orf63
I15325_cpg104C1	I15325	22_44827901-44828941	2.57	0	C22orf26
I12194_cpg234J21	I12194	2_20885849-20886730	2.76	1.07e-05	C2orf43
I12849_cpg46B19	I12849	2_98804518-98806554	3.73	3.37e-06	C2orf55
I12849_cpg33J6	I12849	2_98804518-98806554	2.82	1.06e-05	C2orf55
I12692_cpg355D22	I12692	2_74495441-74497052	2.32	1.93e-05	C2orf81
I12692_cpg355D21	I12692	2_74495441-74497052	2.28	1.62e-05	C2orf81
I13869_cpg347F5	I13869	2_233448819-233450337	1.58	0	C2orf82
I16240_cpg354J7	I16240	3_120904331-120905216	1.88	0	C3orf15
I16875_cpg102I24	I16875	3_196473591-196473803	2.35	1.68e-05	C3orf21
I15708_cpg348E23	I15708	3_43121408-43122779	3.26	0	C3orf39
I15792_cpg246J6	I15792	3_49288866-49289749	1.64	0.01	C3orf62
I17648_cpg50G21	I17648	4_113371943-113373141	3.03	0	C4orf16
I17690_cpg253G7	I17690	4_120441183-120441613	1.88	9.43e-05	C4orf3
I17690_cpg31A7	I17690	4_120441183-120441613	1.51	0	C4orf3
I18221_cpg9G10	I18221	5_2808104-2808448	3.5	1.03e-05	C5orf38
I18221_cpg35C14	I18221	5_2808104-2808448	1.54	0	C5orf38
I18457_cpg333N18	I18457	5_43076581-43076995	1.6	0.01	C5orf39
I18457_cpg333P20	I18457	5_43076581-43076995	1.53	0.01	C5orf39
I20712_cpg392I19	I20712	6_139391193-139392752	3.71	5.62e-05	C6orf115
I20917_cpg205M20	I20917	6_167938805-167940536	2.93	2.02e-05	C6orf123
I20129_cpg98N21	I20129	6_48144339-48144922	2.59	1.73e-05	C6orf138
I20250_cpg344M18	I20250	6_74217599-74218877	1.82	0	C6orf150
I20076_cpg314N21	I20076	6_43585312-43586942	1.8	0	C6orf154
I20640_cpg449H22	I20640	6_127837890-127839268	2	5.48e-05	C6orf174
I20504_cpg49J1	I20504	6_109522343-109523248	3.45	0	C6orf182
I21247_cpg77M20	I21247	7_30140689-30142080	5.51	0	C7orf41
I20965_EMPTY	I20965	7_1092726-1093654	1.97	0	C7orf50
I21889_cpg154O17	I21889	7_120415515-120416306	1.54	0	C7orf58
I22247_cpg4G12	I22247	8_484143-486056	7.73	4.22e-07	C8orf42
I22764_cpg344L24	I22764	8_67945449-67945888	2.85	0	C8orf45
I23280_cpg99D15	I23280	8_143804777-143806544	3.26	1.28e-05	C8orf55
I23294_cpg124J10	I23294	8_144724637-144726940	2.75	0	C8orf73
I22807_cpg292G5	I22807	8_74167145-74168308	1.64	0	C8orf84
I24213_cpg194O20	I24213	9_131120948-131123157	2.35	0	C9orf106
I24213_cpg307G19	I24213	9_131120948-131123157	2.2	0	C9orf106
I24342_cpg124K3	I24342	9_138496894-138500288	2.23	0	C9orf163
I24342_cpg199O3	I24342	9_138496894-138500288	1.78	0	C9orf163
I24253_cpg30D9	I24253	9_132961280-132962742	1.98	2.23e-05	C9orf58
I24321_cpg114N1	I24321	9_137378205-137379824	1.65	0	C9orf62
I24351_cpg315C6	I24351	9_138835426-138837736	2.05	0	C9orf86
I24351_cpg97B23	I24351	9_138835426-138837736	1.96	0	C9orf86
I24375_cpg338M15	I24375	9_140035501-140038362	1.95	0	CACNA1B
I8242_cpg91B9	I8242	16_1184957-1186837	2.39	8.28e-05	CACNA1H
I15823_cpg20L21	I15823	3_50514567-50516428	1.51	0	CACNA2D2
I4664_cpg64M20	I4664	12_1886985-1889969	2.65	5.77e-05	CACNA2D4
I4663_cpg374G2	I4663	12_1775487-1776130	2.49	4.06e-05	CACNA2D4
I4663_cpg344G8	I4663	12_1775487-1776130	2.39	7.84e-05	CACNA2D4
I3539_cpg323O16	I3539	11_14882570-14884560	2.7	5.93e-05	CALCB
I3076_cpg7M9	I3076	10_105206980-105209408	2.56	4.04e-05	CALHM1
I21956_cpg56L6	I21956	7_128166257-128167278	7.36	5.01e-07	CALU
I21361_cpg175B13	I21361	7_44315474-44316277	1.57	0	CAMK2B
I2748_cpg288I18	I2748	10_75303268-75305603	1.79	9.11e-05	CAMK2G
I5728_cpg42L9	I5728	12_120162732-120163083	2.09	0	CAMKK2
I1762_cpg308P20	I1762	1_198974494-198975831	1.61	0	CAMSAP1L1
I101_cpg363I4	I101	1_7686486-7688766	1.74	0	CAMTA1
I15480_cpg262E17	I15480	3_12832401-12834551	2.13	9.39e-05	CAND2
I4175_cpg49N11	I4175	11_76514172-76516283	1.76	0	CAPN5
I3686_cpg23L19	I3686	11_34029266-34031306	1.83	0	CAPRIN1
I9141_cpg49B18	I9141	17_3484769-3487425	2.64	2.63e-05	CARKL
I3424_cpg154F2	I3424	11_3034118-3035475	1.76	0	CARS
I7535_cpg127F19	I7535	15_38673376-38674274	2.55	1.37e-05	CASC5
I143_cpg27N23	I143	1_10620839-10623292	5.08	0	CASZ1
I3693_cpg111D1	I3693	11_34416655-34417707	2.07	3.18e-05	CAT
I8659_cpg33K16	I8659	16_47872376-47874063	2.83	0	CBLN1
I8659_cpg429L6	I8659	16_47872376-47874063	1.67	0	CBLN1
I14516_cpg305O2	I14516	20_54011445-54014131	3.76	4.27e-06	CBLN4
I14516_cpg303K17	I14516	20_54011445-54014131	1.87	5.22e-05	CBLN4
I11950_cpg154L5	I11950	19_60856311-60858652	3.01	4.86e-05	CCDC106
I17631_cpg154E14	I17631	4_110700561-110701884	3.45	1.7e-05	CCDC109B
I10599_cpg274M18	I10599	18_46048324-46048780	2.07	7.28e-05	CCDC11
I18612_cpg375J13	I18612	5_68664120-68664789	2.43	1.76e-05	CCDC125
I18180_cpg43F9	I18180	5_271007-271162	1.86	0	CCDC127
I16299_cpg290J21	I16299	3_127617540-127618860	2.62	5.17e-05	CCDC37
I10636_cpg196C5	I10636	18_50777131-50777908	1.58	8.31e-05	CCDC68
I7217_cpg48F11	I7217	14_90865484-90865774	2.36	3.91e-05	CCDC88C
I11755_cpg290M15	I11755	19_52451550-52452505	2.8	0	CCDC9
I18466_cpg91D9	I18466	5_43432912-43433201	3.23	1.08e-05	CCL28
I21372_cpg340A17	I21372	7_45005052-45006836	3.99	8.08e-05	CCM2
I4087_cpg397L22	I4087	11_69170354-69172567	3.15	7.84e-06	CCND1
I4086_cpg431I3	I4086	11_69166520-69168321	2.79	2.89e-05	CCND1
I4086_cpg267D22	I4086	11_69166520-69168321	2.2	1.51e-05	CCND1
I17428_cpg346B15	I17428	4_78215310-78216860	4.55	6.73e-05	CCNI
I13649_cpg331J8	I13649	2_208284624-208285482	1.81	4.37e-05	CCNYL1
I9631_cpg119M23	I9631	17_38084981-38086876	1.6	0	CCR10
I20914_cpg351J17	I20914	6_167426761-167427914	1.86	0	CCR6
I19172_cpg307J4	I19172	5_139991516-139993409	2.22	7.94e-05	CD14
I19172_cpg354E12	I19172	5_139991516-139993409	1.96	9.48e-05	CD14
I1858_cpg15F17	I1858	1_205884641-205886075	1.81	0	CD46P
I1855_cpg98P20	I1855	1_205560768-205561975	1.53	0	CD55
I3413_cpg293G12	I3413	11_2353956-2356618	2.26	0	CD81
I19702_cpg405D4	I19702	6_14225372-14226540	3.81	3.38e-06	CD83
I24961_cpg5B18	I24961	X_149816859-149818587	1.89	3.35e-05	CD99L2
I23873_cpg29G11	I23873	9_98421193-98422227	6.56	2.4e-05	CDC14B
I23873_cpg331I2	I23873	9_98421193-98422227	2.33	0	CDC14B
I23870_cpg306L7	I23870	9_98296091-98298680	2.05	0	CDC14B
I23378_cpg61I5	I23378	9_4669286-4670277	2.01	0	CDC37L1
I11917_cpg168P6	I11917	19_59674104-59674838	2.85	4.69e-06	CDC42EP5
I11917_cpg360D6	I11917	19_59674104-59674838	2.49	2.13e-05	CDC42EP5
I11916_cpg129F23	I11916	19_59667561-59669525	1.66	0	CDC42EP5
I1048_cpg93K19	I1048	1_91738840-91739089	1.64	0	CDC7
I21151_cpg2O18	I21151	7_21951529-21952904	1.78	0.01	CDCA7L
I8794_cpg216F10	I8794	16_63712499-63716010	1.53	0	CDH11
I10425_cpg340O13	I10425	18_24009055-24012719	1.85	0	CDH2
I10689_cpg46E10	I10689	18_57372243-57373071	3.89	2.75e-06	CDH20
I14428_cpg152B24	I14428	20_44271920-44272946	1.69	9.18e-05	CDH22
I14428_cpg36J23	I14428	20_44271920-44272946	1.58	9.28e-05	CDH22
I14575_cpg236A16	I14575	20_59809823-59811843	1.91	0	CDH4
I9742_cpg442M14	I9742	17_43411988-43412091	2.42	2.3e-05	CDK5RAP3
I9051_cpg84K17	I9051	16_87397263-87398361	1.87	0	CDT1
I22612_cpg431F7	I22612	8_48811839-48812072	1.68	4.5e-05	CEBPD
I1167_cpg306I20	I1167	1_109614886-109617589	1.59	0	CELSR2
I15774_cpg76A4	I15774	3_48672824-48675775	2.96	6.36e-06	CELSR3
I3391_cpg308K4	I3391	11_779410-780535	3.14	7.1e-05	CEND1
I17597_cpg120F3	I17597	4_104339014-104339142	2.65	2.9e-05	CENPE
I1926_cpg130G10	I1926	1_212845437-212849314	3	1.37e-05	CENPF
I1925_cpg417A18	I1925	1_212842837-212843809	2.76	0	CENPF
I24755_cpg256I22	I24755	X_100239504-100239910	3.22	6.91e-06	CENPI
I24755_cpg85O8	I24755	X_100239504-100239910	2.38	3.86e-05	CENPI
I16_cpg404D23	I16	1_1232589-1235172	3.29	1.5e-05	CENTB5
I2170_cpg39C14	I2170	1_241483893-241485559	1.57	0	CEP170
I14297_cpg424M18	I14297	20_33506206-33506514	2.12	2.63e-05	CEP250
I12577_cpg49A9	I12577	2_65136133-65137959	2.47	0	CEP68
I10858_cpg17E21	I10858	19_813973-816736	2.51	3.18e-05	CFD
I6704_cpg7L12	I6704	14_34253174-34254179	1.5	0	CFL2
I12253_cpg293G9	I12253	2_27194723-27195738	1.81	0	CGREF1
I22707_cpg372F9	I22707	8_61789113-61790236	2.53	1.37e-05	CHD7
I8699_cpg245H8	I8699	16_51721355-51723503	1.5	0	CHD9
I5870_cpg346J24	I5870	12_131973557-131974972	1.84	3.37e-05	CHFR
I15376_cpg185I11	I15376	3_213251-215204	2.23	4.89e-05	CHL1
I9168_cpg25O9	I9168	17_4742324-4746671	3.32	8.63e-06	CHRNE
I16467_cpg173G16	I16467	3_144320417-144324005	2.56	3.36e-05	CHST2
I24585_cpg220K19	I24585	X_46317400-46318674	2.15	5.07e-05	CHST7
I11450_cpg329O16	I11450	19_38872429-38874175	2.82	3.29e-05	CHST8
I8199_cpg167O18	I8199	15_99608426-99610312	2.07	0.01	CHSY1
I8199_cpg9K4	I8199	15_99608426-99610312	1.75	0	CHSY1
I6626_cpg169E13	I6626	14_23849254-23850985	3.96	6.72e-06	CIDEB
I6626_cpg152A18	I6626	14_23849254-23850985	1.5	0	CIDEB
I24690_cpg277O1	I24690	X_71441925-71443788	1.72	0	CITED1
I24181_cpg70D15	I24181	9_129992028-129994490	3.21	4.4e-06	CIZ1
I24182_cpg346D20	I24182	9_129994822-129995595	2.29	1.95e-05	CIZ1
I5537_cpg67O15	I5537	12_105165068-105167110	3.43	0	CKAP4
I24422_cpg326P12	I24422	X_10086188-10086942	2.35	0	CLCN4
I24620_cpg187G17	I24620	X_49573786-49574641	2.23	6.89e-05	CLCN5
I16652_cpg345N6	I16652	3_171620070-171620693	2.07	9.19e-05	CLDN11
I16651_cpg18D10	I16651	3_171618728-171619941	1.94	0	CLDN11
I16652_cpg92B9	I16652	3_171620070-171620693	1.52	0	CLDN11
I21508_cpg240A17	I21508	7_72820590-72823130	1.93	0	CLDN3
I6760_cpg212B18	I6760	14_37793838-37795614	2.24	2.34e-05	CLEC14A
I24476_cpg205G10	I24476	X_21301668-21303733	2.28	4.91e-05	CNKSR2
I12831_cpg197J6	I12831	2_96790246-96792276	1.62	0	CNNM4
I17431_cpg95B16	I17431	4_78958625-78960588	2.57	0	CNOT6L
I22360_cpg45D4	I22360	8_17147536-17149619	1.86	0	CNOT7
I22360_cpg44E24	I22360	8_17147536-17149619	1.52	0.04	CNOT7
I316_cpg33N4	I316	1_24101590-24102289	1.5	0	CNR2
I11591_cpg381L17	I11591	19_45423849-45424465	2.21	0	CNTD2
I3837_cpg104E15	I3837	11_58102469-58102586	1.62	0	CNTF
I20263_cpg298D21	I20263	6_75851394-75851904	1.63	0	COL12A1
I14918_cpg385I5	I14918	21_45683480-45685746	1.7	0	COL18A1
I9816_cpg413D4	I9816	17_45631299-45632360	2.57	2.2e-05	COL1A1
I12050_cpg247F3	I12050	2_3620057-3621315	1.7	0	COLEC11
I14260_cpg295K10	I14260	20_30794142-30795214	2.89	1.08e-05	COMMD7
I11355_cpg242K14	I11355	19_18759059-18759479	3.33	3.84e-05	COMP
I1469_cpg49P23	I1469	1_158530584-158531166	1.97	3.14e-05	COPA
I23900_cpg291O13	I23900	9_99993831-99995501	1.66	0	CORO2A
I11511_cpg428J11	I11511	19_41334900-41335657	2.76	2.19e-05	COX7A1
I3925_cpg1I24	I3925	11_63498378-63499600	2.22	3.01e-05	COX8A
I9451_cpg18D3	I9451	17_25729956-25731169	4.72	3.38e-06	CPD
I8012_cpg205J11	I8012	15_81111950-81114078	3.44	1.33e-05	CPEB1
I16922_cpg150P13	I16922	4_778442-779970	1.71	7.48e-05	CPLX1
I7911_cpg147K20	I7911	15_72905271-72906565	2.12	2.03e-05	CPLX3
I15373_cpg276O19	I15373	22_49363016-49364895	1.84	8.94e-05	CPT1B
I8257_cpg331N9	I8257	16_1644868-1647488	3.57	8.96e-06	CRAMP1L
I24107_cpg333J9	I24107	9_125174833-125176161	1.6	0	CRB2
I1346_cpg284P15	I1346	1_150754281-150755224	3.1	2.33e-05	CRCT1
I1346_cpg385N19	I1346	1_150754281-150755224	1.66	0	CRCT1
I15446_cpg334M19	I15446	3_9962835-9964705	3.8	1.59e-06	CRELD1
I15446_cpg312J3	I15446	3_9962835-9964705	2.69	1.41e-05	CRELD1
I11583_cpg53K4	I11583	19_44721936-44722994	1.77	0	CRI2
I20071_cpg261C7	I20071	6_43383539-43384715	1.83	0.04	CRIP3
I11349_cpg349J17	I11349	19_18565069-18567929	1.74	0	CRLF1
I9453_cpg23F24	I9453	17_26175137-26176502	1.65	0	CRLF3
I17005_cpg149F19	I17005	4_5944902-5946265	3.64	2.21e-06	CRMP1
I14156_cpg154K1	I14156	20_19980491-19981588	4.43	8.14e-05	CRNKL1
I2952_cpg96B1	I2952	10_99724590-99724868	1.8	0	CRTAC1
I5102_cpg8J9	I5102	12_51860247-51862020	1.6	0	CSAD
I23091_cpg11A1	I23091	8_114516147-114516344	1.76	0	CSMD3
I23091_cpg34O5	I23091	8_114516147-114516344	1.72	0	CSMD3
I15186_cpg321M22	I15186	22_37125083-37125279	3.02	1.04e-05	CSNK1E
I5353_cpg312O22	I5353	12_75796557-75797435	2.72	2.13e-05	CSRP2
I14203_cpg266M2	I14203	20_23565842-23567670	1.57	0.03	CST3
I4005_cpg295J17	I4005	11_65535702-65536453	2.81	1.2e-05	CST6
I4005_cpg117A12	I4005	11_65535702-65536453	2.56	3.32e-05	CST6
I14886_cpg211C8	I14886	21_44019900-44022191	2.08	0	CSTB
I5220_cpg53O15	I5220	12_56524907-56527244	2.08	0.01	CTDSP2
I23051_cpg370L9	I23051	8_104452640-104453846	1.79	5.14e-05	CTHRC1
I12738_cpg109A3	I12738	2_80403106-80403627	6.95	1.22e-05	CTNNA2
I14331_cpg278A17	I14331	20_35763501-35763873	2.06	0	CTNNBL1
I14331_cpg245A10	I14331	20_35763501-35763873	1.96	0	CTNNBL1
I18280_cpg288I24	I18280	5_11956221-11958166	2.22	6.68e-05	CTNND2
I2295_cpg82H11	I2295	10_11099812-11100808	2.15	0	CUGBP2
I21770_cpg345F8	I21770	7_101475385-101475488	2.87	3.37e-05	CUX1
I21770_cpg342N21	I21770	7_101475385-101475488	1.76	8.54e-05	CUX1
I4362_cpg31I17	I4362	11_106833803-106833915	1.85	0	CWF19L2
I24527_cpg412C21	I24527	X_35847578-35848066	2.93	0	CXorf22
I24528_cpg336O24	I24528	X_35899613-35899762	2.09	0.02	CXorf22
I17600_cpg199L22	I17600	4_105631043-105632713	2.36	0	CXXC4
I19150_cpg94I20	I19150	5_139027978-139028373	2.73	6.7e-05	CXXC5
I19150_cpg83D19	I19150	5_139027978-139028373	1.7	0	CXXC5
I7645_cpg313N14	I7645	15_49346914-49347592	1.6	0	CYP19A1
I3371_cpg423O8	I3371	10_135193133-135193390	3.81	2.19e-05	CYP2E1
I3371_cpg29N20	I3371	10_135193133-135193390	3.55	7.53e-05	CYP2E1
I3370_cpg6A6	I3370	10_135191500-135193041	2.51	2.25e-05	CYP2E1
I11267_cpg170O22	I11267	19_15522993-15523778	2.53	1.56e-05	CYP4F22
I18153_cpg47E9	I18153	4_187362318-187362750	4.2	1.93e-05	CYP4V2
I18153_cpg47L16	I18153	4_187362318-187362750	3.07	2.7e-05	CYP4V2
I16996_cpg370E10	I16996	4_5071870-5072267	3.69	2.93e-06	CYTL1
I7533_cpg341P5	I7533	15_38550066-38551326	2.28	0.03	D4ST1
I6908_cpg23M3	I6908	14_58725280-58726991	1.54	0	DAAM1
I23777_cpg450K22	I23777	9_89349512-89349605	1.8	0	DAPK1
I10892_cpg124F18	I10892	19_1357994-1358225	1.99	0	DAZAP1
I19491_cpg322P1	I19491	5_176832031-176833615	3.04	4.54e-05	DBN1
I14409_cpg53G10	I14409	20_43467600-43470148	4.86	0	DBNDD2
I20573_cpg217G4	I20573	6_117975356-117976591	3.05	5.88e-06	DCBLD1
I17909_cpg362H19	I17909	4_155629203-155632982	1.73	0	DCHS2
I19901_cpg296K8	I19901	6_31803752-31805050	1.64	0	DDAH2
I5009_cpg16D9	I5009	12_47676626-47678912	1.92	9.97e-05	DDN
I24899_cpg43G12	I24899	X_134482033-134483876	2.61	3.86e-05	DDX26B
I24279_cpg363F19	I24279	9_134534959-134536297	3.13	0	DDX31
I25013_cpg33O2	I25013	Y_13525865-13526158	2.12	1.92e-05	DDX3Y
I25014_cpg103J23	I25014	Y_13526492-13526709	1.63	0	DDX3Y
I2689_cpg100K20	I2689	10_70330590-70330848	2.16	2.96e-05	DDX50
I5776_cpg264F21	I5776	12_122650277-122653043	1.99	0	DDX55
I22057_cpg343E7	I22057	7_139986027-139987269	1.95	0	DENND2A
I1199_cpg324F10	I1199	1_111547753-111549162	1.77	0	DENND2D
I5759_cpg49P11	I5759	12_121803068-121804461	2.96	0	DENR
I3673_cpg95A6	I3673	11_32993788-32994006	2.41	3.3e-05	DEPDC7
I3673_cpg44J3	I3673	11_32993788-32994006	2.09	1.53e-05	DEPDC7
I13751_cpg29E19	I13751	2_219990964-219992290	2.4	2.41e-05	DES
I9514_cpg1A22	I9514	17_32022117-32022816	2.13	0	DHRS11
I12355_cpg343N9	I12355	2_38887182-38888914	2.51	0.01	DHX57
I1655_cpg269A3	I1655	1_181074140-181075792	2.05	8.57e-05	DHX9
I1655_cpg198E20	I1655	1_181074140-181075792	2.03	0	DHX9
I7254_cpg186G8	I7254	14_94692659-94694014	1.66	0.01	DICER1
I14599_cpg220I3	I14599	20_61030894-61031621	1.62	0	DIDO1
I24997_cpg157P15	I24997	X_153643851-153644585	1.89	4.41e-05	DKC1
I15667_cpg324M10	I15667	3_38055589-38056659	2.3	0	DLEC1
I24676_cpg437H12	I24676	X_69581297-69583940	3.06	7.51e-06	DLG3
I7310_cpg283F8	I7310	14_100261682-100263856	3.28	1.06e-05	DLK1
I7310_cpg250J10	I7310	14_100261682-100263856	1.61	0	DLK1
I24515_cpg211L23	I24515	X_31194042-31195187	2.29	6.49e-05	DMD
I18706_cpg348L7	I18706	5_78400960-78402299	2.65	4.91e-05	DMGDH
I18706_cpg251L21	I18706	5_78400960-78402299	1.96	2.96e-05	DMGDH
I23352_cpg306D20	I23352	9_1038827-1039221	1.96	5.65e-05	DMRT2
I23353_cpg299F23	I23353	9_1039939-1040743	1.85	8.36e-05	DMRT2
I23354_cpg397N7	I23354	9_1041360-1042356	1.52	0	DMRT2
I8637_cpg62I10	I8637	16_45564133-45565340	3.52	0	DNAJA2
I18404_cpg401H3	I18404	5_34964894-34966249	1.88	0	DNAJA5
I11248_cpg448A23	I11248	19_14489280-14490884	1.98	7.44e-05	DNAJB1
I5165_cpg48D12	I5165	12_54508965-54509816	2.61	0.01	DNAJC14
I14624_cpg56O13	I14624	20_61996593-61997600	1.83	0	DNAJC5
I861_cpg90B15	I861	1_65503952-65504600	1.65	7.25e-05	DNAJC6
I24988_cpg338O22	I24988	X_153292458-153293998	1.87	0	DNASE1L1
I13750_cpg230D2	I13750	2_219960346-219961807	6.5	7.43e-05	DNPEP
I3302_cpg325A4	I3302	10_129121218-129121303	2.33	1.7e-05	DOCK1
I3300_cpg345J22	I3300	10_128883841-128885630	1.73	0	DOCK1
I21835_cpg431H8	I21835	7_111155479-111156150	3.22	4.55e-05	DOCK4
I11154_cpg119I23	I11154	19_11232100-11234934	3.44	4.04e-05	DOCK6
I6392_cpg39F3	I6392	13_98308465-98308572	1.89	0	DOCK9
I3974_cpg160L23	I3974	11_64856821-64858700	1.77	0	DPF2
I9116_cpg108N22	I9116	17_1880355-1880494	2.43	6.44e-05	DPH1
I12963_cpg183F19	I12963	2_115154049-115154224	2.29	0	DPP10
I12969_cpg31K19	I12969	2_115734064-115734134	1.79	0	DPP10
I22171_cpg44K5	I22171	7_153215654-153216657	3.32	1.11e-05	DPP6
I22170_cpg116J24	I22170	7_153213899-153215430	1.95	0	DPP6
I22174_cpg174I15	I22174	7_154007401-154007505	1.71	0	DPP6
I22177_cpg76G17	I22177	7_154216210-154217355	1.64	0	DPP6
I3343_cpg61I7	I3343	10_133848945-133852569	1.78	0	DPYSL4
I3362_cpg92G21	I3362	10_134999669-135000003	4.17	2.75e-06	DRD1IP
I10443_cpg445L21	I10443	18_26936200-26936350	3.14	0	DSC2
I14851_cpg202B4	I14851	21_41055451-41055523	2.12	0.01	DSCAM
I14819_cpg3F7	I14819	21_37552542-37552742	1.92	0	DSCR3
I20187_cpg90F22	I20187	6_56927118-56928928	1.57	0	DST
I14135_cpg50L21	I14135	20_17497674-17499527	3.59	0	DSTN
I19566_cpg280N22	I19566	6_236610-238053	1.64	0.01	DUSP22
I1458_cpg17O11	I1458	1_158017000-158017874	2.06	0	DUSP23
I22512_cpg340J17	I22512	8_33575179-33576863	1.73	0.02	DUSP26
I22481_cpg148B15	I22481	8_29264148-29264875	4.17	0	DUSP4
I24979_cpg122N17	I24979	X_152562500-152564418	2.45	3.32e-05	DUSP9
I16756_cpg55E16	I16756	3_185355375-185356488	1.61	0.01	DVL3
I15622_cpg1M5	I15622	3_32586445-32587959	3.38	2.13e-05	DYNC1LI1
I9890_cpg354A15	I9890	17_53515549-53517061	1.74	0.01	DYNLL2
I20847_cpg54N14	I20847	6_158985125-158986244	2.18	0	DYNLT1
I1847_cpg18A6	I1847	1_204875184-204876031	2.59	2.6e-05	DYRK3
I6371_cpg9H1	I6371	13_95091457-95092674	3.81	3.37e-06	DZIP1
I6371_cpg80L14	I6371	13_95091457-95092674	2.2	1.22e-05	DZIP1
I303_cpg162L18	I303	1_23728433-23730497	2.72	0	E2F2
I22438_cpg56H16	I22438	8_25957513-25958295	1.5	0	EBF2
I16767_cpg363G12	I16767	3_185476208-185477275	1.55	0	ECE2
I13862_cpg350L2	I13862	2_232959253-232962134	1.73	0	ECEL1P2
I749_cpg254H22	I749	1_53159494-53160176	1.83	8.97e-05	ECHDC2
I2299_cpg251H11	I2299	10_11824200-11825183	2.21	3.53e-05	ECHDC3
I20709_cpg305B11	I20709	6_139158536-139159193	1.5	0	ECT2L
I24671_cpg202I19	I24671	X_68752393-68753747	3.35	8.79e-05	EDA
I1674_cpg10J7	I1674	1_182989829-182991349	1.97	2.63e-05	EDEM3
I10886_cpg397I21	I10886	19_1245900-1247649	3.56	3.38e-06	EFNA2
I10886_cpg276I8	I10886	19_1245900-1247649	2.17	0	EFNA2
I12216_cpg224N13	I12216	2_25207481-25209040	3.61	1.48e-05	EFR3B
I12216_cpg353I11	I12216	2_25207481-25209040	1.75	0	EFR3B
I20075_cpg444O12	I20075	6_43529935-43531498	1.87	0.01	EGFL9
I18427_cpg189H23	I18427	5_38294621-38294825	1.71	0	EGFLAM
I7574_cpg59L7	I7574	15_40051340-40052230	7.11	8.96e-06	EHD4
I16785_cpg222B23	I16785	3_186454341-186454710	1.83	0.01	EHHADH
I21040_cpg49F1	I21040	7_6064728-6065688	2.18	0	EIF2AK1
I12333_cpg160M21	I12333	2_37277071-37277733	2.34	0	EIF2AK2
I12262_cpg28C10	I12262	2_27446009-27447825	2.66	0	EIF2B4
I23262_cpg102K15	I23262	8_141713904-141715540	3.46	3.91e-05	EIF2C2
I10180_cpg54I14	I10180	17_75734434-75736303	3.26	0	EIF4A3
I7351_cpg64C14	I7351	14_102869547-102871156	3.22	0	EIF5
I7351_cpg444K24	I7351	14_102869547-102871156	2.14	0	EIF5
I10856_cpg22L9	I10856	19_803079-804599	2.5	1.93e-05	ELA2
I11079_cpg345L10	I11079	19_8178659-8180789	1.68	0.02	ELAVL1
I11079_cpg226J13	I11079	19_8178659-8180789	1.63	0	ELAVL1
I5465_cpg315F21	I5465	12_95111816-95113269	1.63	0	ELK3
I15075_cpg184K16	I15075	22_27931195-27932827	1.53	0	EMID1
I11780_cpg415E17	I11780	19_53525188-53525615	3.29	6.26e-05	EMP3
I10253_cpg328M21	I10253	18_701750-703150	1.91	0	ENOSF1
I20655_cpg380H6	I20655	6_131424889-131426371	1.75	0	EPB41L2
I18910_cpg103P12	I18910	5_111782362-111782568	2.29	6.59e-05	EPB41L4A
I18910_cpg115D16	I18910	5_111782362-111782568	1.76	0	EPB41L4A
I13198_cpg154J18	I13198	2_149119615-149120073	4.13	2.2e-05	EPC2
I3388_cpg449I13	I3388	11_694644-696550	1.56	0	EPS8L2
I11699_cpg55B5	I11699	19_50618073-50619153	5.87	0	ERCC1
I11639_cpg354O14	I11639	19_47449735-47450083	1.53	0	ERF
I8500_cpg279I4	I8500	16_23631601-23632428	3.53	3.95e-06	ERN2
I87_cpg102B13	I87	1_6427455-6432396	1.52	0	ESPN
I24772_cpg438F23	I24772	X_103385293-103386560	2.17	5.25e-05	ESX1
I11655_cpg185I21	I11655	19_48723015-48723275	1.54	8.04e-05	ETHE1
I11655_cpg124I6	I11655	19_48723015-48723275	1.53	0	ETHE1
I1811_cpg7C20	I1811	1_202386981-202388437	2.21	0	ETNK2
I19985_cpg52B16	I19985	6_36461780-36464189	4.01	0	ETV7
I21221_cpg72F13	I21221	7_27248649-27250318	1.57	0	EVX1
I11689_cpg214E11	I11689	19_50412455-50413815	1.52	0	EXOC3L2
I12660_cpg48K5	I12660	2_72905723-72906837	1.74	0	EXOC6B
I8867_cpg36O5	I8867	16_68841742-68843373	2.04	0	EXOSC6
I351_cpg149F3	I351	1_26234217-26234923	2.75	5.03e-05	EXTL1
I6534_cpg438D17	I6534	13_112811775-112813452	2.59	8e-05	F7
I8913_cpg265N4	I8913	16_73316829-73319197	1.73	0	FA2H
I8358_cpg149O4	I8358	16_4603711-4605844	1.82	0	FAM100A
I1154_cpg351D17	I1154	1_108904048-108904595	2.24	1.82e-05	FAM102B
I18293_cpg59N11	I18293	5_14633918-14636256	1.88	9.22e-05	FAM105A
I18294_cpg17P4	I18294	5_14717256-14718266	1.68	0	FAM105B
I15260_cpg287B11	I15260	22_40800172-40800857	1.59	0	FAM109B
I22688_cpg244J21	I22688	8_59069156-59070405	2.02	0.01	FAM110B
I14014_cpg350M1	I14014	20_2768140-2770635	3.35	4.27e-06	FAM113A
I14014_cpg374O22	I14014	20_2768140-2770635	1.88	0	FAM113A
I24639_cpg29C14	I24639	X_54225636-54227100	1.61	0	FAM120C
I5943_cpg420N4	I5943	13_24642006-24644842	2.59	4.71e-05	FAM123A
I5943_cpg87B9	I5943	13_24642006-24644842	2.45	1.48e-05	FAM123A
I24142_cpg363H18	I24142	9_128128058-128129114	1.93	0	FAM125B
I13313_cpg67P15	I13313	2_166136337-166136411	2.15	0	FAM130A2
I13921_cpg202G15	I13921	2_238736764-238737806	3.58	0	FAM132B
I13921_cpg272P18	I13921	2_238736764-238737806	3.5	6.35e-05	FAM132B
I18304_cpg410B3	I18304	5_16558192-16558417	2.42	2.73e-05	FAM134B
I18305_cpg55B9	I18305	5_16668882-16671203	2.05	6.22e-05	FAM134B
I2182_cpg2J15	I2182	1_242882388-242883834	1.82	8.43e-05	FAM152A
I2338_cpg188P22	I2338	10_15452110-15453624	2.81	0	FAM171A1
I8119_cpg233M13	I8119	15_90999331-91000264	4.02	0	FAM174B
I3253_cpg356H19	I3253	10_124628837-124629894	3.48	7.59e-06	FAM24B
I3253_cpg27I12	I3253	10_124628837-124629894	2.68	8.14e-05	FAM24B
I24994_cpg204K7	I24994	X_153397123-153399377	2.07	7.36e-05	FAM3A
I14856_cpg54F15	I14856	21_41610300-41611657	6.15	1.59e-06	FAM3B
I17065_cpg3F16	I17065	4_13237896-13239141	1.75	0	FAM44A
I3216_cpg220L9	I3216	10_120852840-120854544	1.88	0	FAM45A
I24990_cpg259O22	I24990	X_153325474-153326892	2.96	1.55e-05	FAM50A
I19620_cpg267D9	I19620	6_3793991-3796127	4.33	3.11e-05	FAM50B
I16945_cpg373A10	I16945	4_1655275-1657492	2.07	0	FAM53A
I12233_cpg193C14	I12233	2_26260424-26261946	1.73	0	FAM59B
I22242_cpg5K14	I22242	7_158254183-158254324	2.42	0	FAM62B
I6544_cpg369M1	I6544	13_113607810-113608944	2.13	6.42e-05	FAM70B
I4300_cpg331M23	I4300	11_95161698-95162919	2.29	0.01	FAM76B
I24256_cpg347D7	I24256	9_133141627-133144007	1.59	0.03	FAM78A
I15223_cpg66E15	I15223	22_38720306-38721805	1.73	0	FAM83F
I15223_cpg278K10	I15223	22_38720306-38721805	1.57	0	FAM83F
I24440_cpg367K9	I24440	X_14800871-14801825	3.96	3.38e-06	FANCB
I24440_cpg6F21	I24440	X_14800871-14801825	1.89	0	FANCB
I23848_cpg27E18	I23848	9_97118908-97120192	2.35	8.77e-05	FANCC
I10233_cpg326C11	I10233	17_77646658-77649428	2.57	0	FASN
I10233_cpg161G10	I10233	17_77646658-77649428	1.86	8.43e-05	FASN
I3966_cpg342L17	I3966	11_64645231-64646528	1.76	0.01	FAU
I12940_cpg367O13	I12940	2_112655492-112656248	2.69	2.95e-05	FBLN7
I12940_cpg69B23	I12940	2_112655492-112656248	2.5	3.37e-05	FBLN7
I11562_cpg161N21	I11562	19_44132107-44133137	1.93	6.93e-05	FBXO17
I3681_cpg248G11	I3681	11_33751586-33753187	2.03	0	FBXO3
I6769_cpg93B8	I6769	14_38971802-38972107	2.04	3.03e-05	FBXO33
I6882_cpg282L2	I6882	14_54807340-54808774	1.63	9.98e-05	FBXO34
I11185_cpg47N13	I11185	19_12667400-12668516	6.6	2.19e-05	FBXW9
I11586_cpg233N16	I11586	19_45112639-45113721	2.07	2.94e-05	FCGBP
I4127_cpg364I2	I4127	11_72529624-72529778	1.98	0	FCHSD2
I11009_cpg145E15	I11009	19_4742400-4743824	1.73	0	FEM1A
I24641_cpg309H19	I24641	X_54537768-54539498	2.14	0	FGD1
I24641_cpg240D21	I24641	X_54537768-54539498	2.07	0	FGD1
I23822_cpg450A7	I23822	9_94766184-94768992	3.22	0	FGD3
I19408_cpg383D22	I19408	5_170796619-170797891	1.5	0	FGF18
I10844_cpg340I12	I10844	19_589878-591321	1.82	0	FGF22
I10844_cpg420O16	I10844	19_589878-591321	1.69	0.01	FGF22
I807_cpg49N17	I807	1_59534429-59535430	2.78	0	FGGY
I24902_cpg117N17	I24902	X_135056655-135058475	1.63	0	FHL1
I24902_cpg236H9	I24902	X_135056655-135058475	1.57	0	FHL1
I532_cpg306I15	I532	1_38242322-38244166	2.15	2.13e-05	FHL3
I4672_cpg365H8	I4672	12_2773376-2776001	2.2	1.91e-05	FKBP4
I19972_cpg53F22	I19972	6_35763645-35764982	3.37	0	FKBP5
I11744_cpg347G17	I11744	19_51950287-51952790	3.62	5.04e-06	FKRP
I23949_cpg431G17	I23949	9_107359976-107360524	2.69	2.85e-05	FKTN
I24986_cpg63H20	I24986	X_153252945-153254352	2.53	2.04e-05	FLNA
I9699_cpg89A17	I9699	17_40653761-40655654	1.89	0	FMNL1
I13223_cpg55N22	I13223	2_152899588-152901153	2.76	0	FMNL2
I24948_cpg11F7	I24948	X_146800522-146802164	1.64	0	FMR1
I1069_cpg445G21	I1069	1_93685786-93687156	3.01	4.14e-05	FNBP1L
I20854_cpg287F21	I20854	6_159574260-159575099	2.08	0	FNDC1
I4001_cpg433B15	I4001	11_65422851-65424908	4.13	3.38e-06	FOSL1
I19583_cpg30K12	I19583	6_1554107-1557536	1.63	0.01	FOXC1
I9020_cpg69K13	I9020	16_85101064-85102971	1.51	0	FOXF1
I12795_cpg361P5	I12795	2_88531955-88533581	2.85	2.18e-05	FOXI3
I4739_cpg147B23	I4739	12_8076219-8076483	2.08	0	FOXJ2
I10241_cpg305I6	I10241	17_78138219-78139362	2.28	0	FOXK2
I5569_cpg106O20	I5569	12_108231067-108231437	1.82	9.05e-05	FOXN4
I6068_cpg92P20	I6068	13_40136908-40139571	2.03	0.01	FOXO1A
I15982_cpg67J16	I15982	3_71715341-71716271	1.53	0	FOXP1
I19573_cpg117N13	I19573	6_1256645-1259258	1.75	0.01	FOXQ1
I15153_cpg410L14	I15153	22_35231763-35233294	4.15	2.93e-06	FOXRED2
I15153_cpg100G13	I15153	22_35231763-35233294	1.58	0	FOXRED2
I2936_cpg202H6	I2936	10_99070623-99071527	2.62	2.46e-05	FRAT1
I2935_cpg4F15	I2935	10_99068486-99070250	1.89	0	FRAT1
I2324_cpg328N23	I2324	10_13973473-13974332	7.78	5.27e-07	FRMD4A
I6843_cpg13I14	I6843	14_51187249-51189308	1.83	0.03	FRMD6
I12452_cpg67D13	I12452	2_49065836-49065956	2.16	9.53e-05	FSHR
I16246_cpg157L22	I16246	3_121651785-121652044	1.6	0	FSTL1
I16246_cpg75N17	I16246	3_121651785-121652044	1.56	0	FSTL1
I8703_cpg188C13	I8703	16_52093961-52095523	1.53	0	FTS
I24598_cpg23O9	I24598	X_48219051-48220140	2.55	2.26e-05	FTSJ1
I25001_cpg321J22	I25001	X_153907958-153909034	2.2	0	FUNDC2
I8103_cpg332I23	I8103	15_89215378-89216833	4.94	9.67e-05	FURIN
I4287_cpg42P19	I4287	11_93916507-93918688	2.59	1.65e-05	FUT4
I4287_cpg39O16	I4287	11_93916507-93918688	1.97	2.87e-05	FUT4
I11476_cpg433D2	I11476	19_40325017-40327104	2.2	0	FXYD1
I11477_cpg68A10	I11477	19_40336128-40337017	1.56	0	FXYD7
I5827_cpg340P11	I5827	12_129211185-129211627	1.87	0	FZD10
I9680_cpg32C3	I9680	17_39990104-39992362	2.86	8.89e-06	FZD2
I9680_cpg394L3	I9680	17_39990104-39992362	1.69	0	FZD2
I21497_cpg74I8	I21497	7_72485956-72488324	3.22	1.5e-05	FZD9
I21497_cpg406N24	I21497	7_72485956-72488324	2.66	0	FZD9
I24995_cpg152F16	I24995	X_153428077-153428282	2.96	7.55e-05	G6PD
I24995_cpg315H13	I24995	X_153428077-153428282	2.48	0	G6PD
I24996_cpg212I12	I24996	X_153631868-153633126	2.74	7.71e-06	GAB3
I24996_cpg435J4	I24996	X_153631868-153633126	2.44	9.73e-05	GAB3
I9211_cpg68M24	I9211	17_7087075-7087249	1.63	0	GABARAP
I23903_cpg91A4	I23903	9_100377377-100378633	5.78	3.38e-06	GABBR2
I19353_cpg122I24	I19353	5_160906618-160908135	1.77	0	GABRB2
I7422_cpg394F2	I7422	15_24424684-24426062	1.67	9.1e-05	GABRB3
I7422_cpg394F1	I7422	15_24424684-24426062	1.53	0	GABRB3
I24970_cpg402A2	I24970	X_150893202-150895393	1.67	0	GABRE
I7426_cpg4K15	I7426	15_24798546-24799704	3.13	7.55e-06	GABRG3
I2422_cpg30P8	I2422	10_26544791-26547672	2.47	0	GAD2
I4069_cpg152B21	I4069	11_68207771-68210439	3.03	0	GAL
I10475_cpg117L1	I10475	18_31414715-31416395	2.64	0	GALNT1
I18037_cpg236F7	I18037	4_174326139-174328063	2.33	0	GALNT7
I5853_cpg25C2	I5853	12_131255643-131256849	3.27	4.27e-06	GALNT9
I5853_cpg174K13	I5853	12_131255643-131256849	2.36	1.08e-05	GALNT9
I10107_cpg220D4	I10107	17_71583855-71585185	1.62	0	GALR2
I9134_cpg86M3	I9134	17_2785655-2786007	2.74	2.04e-05	GARNL4
I9135_cpg369I9	I9135	17_2853191-2854866	2.61	2.51e-05	GARNL4
I15079_cpg415I19	I15079	22_28032949-28033581	1.54	0	GAS2L1
I9080_cpg340L18	I9080	16_88615621-88617513	2.49	3.23e-05	GAS8
I14588_cpg238K12	I14588	20_60478163-60479460	1.84	0	GATA5
I7607_cpg70L18	I7607	15_43457108-43458348	1.75	4.31e-05	GATM
I9089_cpg123F7	I9089	17_601749-603590	1.55	0	GEMIN4
I24438_cpg244E15	I24438	X_13957689-13958245	3.22	7.51e-06	GEMIN8
I24438_cpg22E14	I24438	X_13957689-13958245	2.96	7.79e-06	GEMIN8
I3174_cpg415K6	I3174	10_118019906-118023513	2.28	0	GFRA1
I22392_cpg312M14	I22392	8_21700627-21703845	2.54	0	GFRA2
I16667_cpg446H6	I16667	3_173647721-173650436	2.93	0	GHSR
I16667_cpg295K5	I16667	3_173647721-173650436	2.13	0	GHSR
I11247_cpg35A9	I11247	19_14465075-14468621	1.89	0	GIPC1
I11714_cpg424D6	I11714	19_50864353-50867077	1.83	0	GIPR
I9439_cpg444E5	I9439	17_24939351-24941395	3.1	2.07e-05	GIT1
I5890_cpg2L13	I5890	13_19634018-19634200	3.46	7.51e-06	GJA3
I5888_cpg277N20	I5888	13_19613863-19615644	2.97	1.08e-05	GJA3
I24510_cpg181F12	I24510	X_30580793-30582248	2.23	8.48e-05	GK
I13743_cpg46P17	I13743	2_219815902-219816727	2.72	1.68e-05	GLB1L
I13743_cpg46P11	I13743	2_219815902-219816727	2.3	5.23e-05	GLB1L
I8351_cpg327K10	I8351	16_4315931-4318434	1.63	0	GLIS2
I4927_cpg392D1	I4927	12_40824260-40825324	1.91	0	GLT8D3
I24843_cpg34F15	I24843	X_120008933-120009119	1.87	0	GLUD2
I397_cpg279J22	I397	1_28867791-28868898	1.51	0.04	GMEB1
I14548_cpg265I3	I14548	20_56848376-56850558	2.86	0	GNAS
I14548_cpg416J5	I14548	20_56848376-56850558	2.03	0	GNAS
I7474_cpg222K13	I7474	15_32662009-32664531	1.78	0	GOLGA8B
I16861_cpg182A6	I16861	3_195598668-195600521	2.54	1.93e-05	GP5
I16861_cpg74P8	I16861	3_195598668-195600521	1.82	0	GP5
I24887_cpg3A13	I24887	X_132946321-132948051	2.26	0	GPC3
I24885_cpg323B18	I24885	X_132375958-132378022	2.29	0	GPC4
I6344_cpg99M17	I6344	13_91901795-91901955	2.7	0	GPC5
I13254_cpg5E6	I13254	2_157000086-157001705	2.14	5.83e-05	GPD2
I21166_cpg295M5	I21166	7_23253682-23254426	3	7.32e-06	GPNMB
I21166_cpg308J4	I21166	7_23253682-23254426	2.8	4.26e-05	GPNMB
I24909_cpg202F6	I24909	X_135942912-135943849	1.82	0	GPR101
I2892_cpg243A3	I2892	10_95317292-95318175	2.37	8.57e-06	GPR120
I3356_cpg176F13	I3356	10_134760858-134763050	3.04	2.73e-05	GPR123
I3357_cpg34H15	I3357	10_134787402-134788594	1.65	0	GPR123
I17114_cpg261C23	I17114	4_22125920-22127617	3.24	1.33e-05	GPR125
I16122_cpg200C16	I16122	3_101883342-101884530	2.25	0	GPR128
I5833_cpg238F16	I5833	12_130054214-130056822	3.74	3.38e-06	GPR133
I6912_cpg49J13	I6912	14_59000162-59002249	1.84	0	GPR135
I6359_cpg60A20	I6359	13_94051787-94052716	1.61	0.01	GPR180
I1763_cpg210D19	I1763	1_199108046-199110795	2.7	1.07e-05	GPR25
I3269_cpg347P22	I3269	10_125414231-125416730	1.61	0	GPR26
I24966_cpg206F19	I24966	X_150096477-150097384	3.5	8.94e-05	GPR50
I24966_cpg250E24	I24966	X_150096477-150097384	2.03	0	GPR50
I13840_cpg90H18	I13840	2_231530447-231530600	1.77	0	GPR55
I20402_cpg152H11	I20402	6_97391368-97392155	2.51	4.66e-05	GPR63
I2549_cpg210J6	I2549	10_46411449-46414040	3.19	1.44e-05	GPRIN2
I19922_cpg59M12	I19922	6_32271148-32272896	1.65	0	GPSM3
I8636_cpg92A20	I8636	16_45474721-45477247	3.17	0	GPT2
I16198_cpg1B10	I16198	3_115039782-115040567	2.32	7.12e-05	GRAMD1C
I21408_cpg90O21	I21408	7_50817155-50817357	2.71	4.39e-05	GRB10
I21410_cpg154O14	I21410	7_50827356-50829056	2	1.62e-05	GRB10
I21409_cpg314K24	I21409	7_50817370-50818531	1.69	6.53e-05	GRB10
I323_cpg345C20	I323	1_24521592-24521935	1.59	0	GRHL3
I2823_cpg232H13	I2823	10_88012969-88013491	2.57	3.87e-05	GRID1
I2823_cpg232G14	I2823	10_88012969-88013491	1.61	0	GRID1
I20449_cpg128N4	I20449	6_101954125-101954392	2.59	2.74e-05	GRIK2
I514_cpg48M19	I514	1_37270797-37273591	6.07	7.03e-05	GRIK3
I513_cpg448A21	I513	1_37269862-37270230	2.27	9.27e-05	GRIK3
I4508_cpg19H18	I4508	11_120361708-120362599	2.42	0	GRIK4
I24360_cpg148C9	I24360	9_139170424-139173228	2.33	0	GRIN1
I10066_cpg213B2	I10066	17_70350110-70351973	1.78	0	GRIN2C
I11786_cpg117H6	I11786	19_53639273-53639407	3.97	4.39e-05	GRIN2D
I23933_cpg435H9	I23933	9_103539256-103541070	1.63	0	GRIN3A
I24628_cpg163H15	I24628	X_51503099-51504494	1.77	0	GSPT2
I22494_cpg88L7	I22494	8_30704323-30705508	2.48	5.08e-05	GSR
I14292_cpg450J2	I14292	20_33005670-33007306	1.51	0	GSS
I21517_cpg6I21	I21517	7_73532901-73533421	2.21	4.08e-05	GTF2IRD1
I17919_cpg50N22	I17919	4_156807213-156808945	2.15	0	GUCY1A3
I13047_cpg36H16	I13047	2_127130073-127130916	1.71	0	GYPC
I15174_cpg256H7	I15174	22_36533361-36534280	1.54	0	H1F0
I2005_cpg351G13	I2005	1_224315633-224317683	1.84	0	H3F3A
I2005_cpg179I5	I2005	1_224315633-224317683	1.73	0	H3F3A
I8263_cpg351A15	I8263	16_1815878-1817829	3.8	0	HAGH
I9600_cpg63I19	I9600	17_37142267-37145035	1.82	0	HAP1
I11877_cpg57N8	I11877	19_56913884-56915031	2.01	0	HAS1
I8209_cpg116A14	I8209	16_169821-172766	1.6	0	HBQ1
I1191_cpg14M23	I1191	1_110751547-110752113	1.55	0	HBXIP
I24984_cpg397K2	I24984	X_152888960-152891745	3.13	1.68e-05	HCFC1
I10840_cpg335M15	I10840	19_541995-543650	4.06	4.75e-06	HCN2
I13932_cpg149M3	I13932	2_239986148-239986284	2.29	2.89e-05	HDAC4
I24602_cpg18B5	I24602	X_48544629-48545525	2.83	3.99e-05	HDAC6
I4990_cpg3B15	I4990	12_46498499-46500647	2.64	5.95e-05	HDAC7
I20956_cpg313L13	I20956	7_779327-781003	2.01	1.93e-05	HEATR2
I20954_cpg99D24	I20954	7_762001-763742	1.7	0	HEATR2
I2864_cpg161K2	I2864	10_93159080-93160764	4.85	3.46e-05	HECTD2
I16281_cpg59M4	I16281	3_126256834-126257872	3.66	1.83e-05	HEG1
I2675_cpg204P10	I2675	10_69371206-69371304	1.72	0	HERC4
I5_cpg312I19	I5	1_924988-927093	2.11	9.41e-05	HES4
I22599_cpg342B11	I22599	8_43114000-43115683	1.74	0.01	HGSNAT
I17837_cpg337L9	I17837	4_145785750-145786729	3.16	1.58e-05	HHIP
I17837_cpg8K14	I17837	4_145785750-145786729	2.19	1.93e-05	HHIP
I7292_cpg188P4	I7292	14_99195361-99196734	1.97	7.84e-05	HHIPL1
I21521_cpg383K24	I21521	7_75105445-75107682	1.82	0	HIP1
I19790_cpg25E23	I19790	6_26324450-26324650	1.96	3.48e-05	HIST1H2BG
I19824_cpg126K8	I19824	6_27949135-27949435	3.84	2.62e-05	HIST1H3H
I19821_cpg56M12	I19821	6_27906492-27907529	2.49	5.75e-05	HIST1H3H
I19792_cpg254E21	I19792	6_26348608-26348967	1.53	0	HIST1H4F
I20733_cpg228I8	I20733	6_143307445-143310575	2.37	0	HIVEP2
I14231_cpg154P13	I14231	20_29619105-29620988	2.11	0	HM13
I24963_cpg326E19	I24963	X_149901605-149902345	1.8	5.03e-05	HMGB3
I18662_cpg123G14	I18662	5_74668673-74668823	2.15	0	HMGCR
I14842_cpg306I5	I14842	21_39642031-39644120	1.51	0	HMGN1
I9529_cpg50F17	I9529	17_33176642-33179986	3.54	0	HNF1B
I6579_cpg45I17	I6579	14_20787752-20787832	3.12	9.41e-06	HNRNPC
I24757_cpg372B8	I24757	X_100532508-100532729	2.07	0	HNRNPH2
I19113_cpg10P18	I19113	5_137117363-137118697	2.69	7.26e-05	HNRPA0
I21204_cpg153E10	I21204	7_27153315-27154145	1.81	2.78e-05	HOXA3
I21206_cpg119E2	I21206	7_27161002-27162014	2.28	2.25e-05	HOXA7
I21209_cpg305M4	I21209	7_27171205-27171798	2.18	3.47e-05	HOXA9
I9764_cpg68J20	I9764	17_44046294-44047398	2.15	2.62e-05	HOXB8
I9766_cpg37A8	I9766	17_44057101-44059337	6.28	1.84e-05	HOXB9
I273_cpg21E1	I273	1_20985230-20986638	1.81	0	HP1BP3
I652_cpg16H10	I652	1_45564806-45566712	2.16	1.08e-05	HPDL
I24892_cpg429K8	I24892	X_133421485-133422750	3.61	4.35e-06	HPRT1
I24892_cpg424D16	I24892	X_133421485-133422750	1.71	7.08e-05	HPRT1
I2957_cpg289O15	I2957	10_100217599-100218444	2.28	1.76e-05	HPSE2
I13810_cpg47G21	I13810	2_228044952-228046212	2.65	4.42e-05	HRB
I1009_cpg370I8	I1009	1_87370487-87371276	2.71	1.66e-05	HS2ST1
I8489_cpg69G4	I8489	16_22731628-22734007	1.57	0.01	HS3ST2
I6378_cpg36E6	I6378	13_95983786-95983901	2.59	2.13e-05	HS6ST3
I6376_cpg307C1	I6376	13_95540124-95542200	2.15	0	HS6ST3
I6376_cpg307C9	I6376	13_95540124-95542200	1.72	0	HS6ST3
I24893_cpg41A16	I24893	X_133506220-133506978	3.08	1.22e-05	hsa-mir-503
I14225_cpg345K5	I14225	20_26136603-26138662	1.8	0	hsa-mir-663
I8070_cpg14J13	I8070	15_87711502-87713187	1.59	0	hsa-mir-9-3
I11023_cpg89D10	I11023	19_5637054-5639312	1.63	0	HSD11B1L
I14882_cpg148I14	I14882	21_43903308-43904282	2.37	0	HSF2BP
I9896_cpg101D2	I9896	17_53919612-53921222	1.72	0	HSF5
I24953_cpg54K20	I24953	X_148520044-148522232	1.74	0	HSFX1
I3178_cpg391L13	I3178	10_118490912-118492754	2.17	0	HSPA12A
I14034_cpg108M24	I14034	20_3660417-3662297	2.24	0	HSPA12B
I6969_cpg23E3	I6969	14_64076743-64078788	2.72	1.19e-05	HSPA2
I11492_cpg2N19	I11492	19_40938209-40939914	1.65	6.73e-05	HSPB6
I24904_cpg436A21	I24904	X_135406377-135407886	2.62	0	HTATSF1
I24904_cpg175B17	I24904	X_135406377-135407886	2.6	5.2e-05	HTATSF1
I14987_cpg383J24	I14987	22_18483940-18485946	2.19	0.02	HTF9C
I2858_cpg60D9	I2858	10_92607396-92608102	1.69	0.02	HTR7
I3250_cpg106G20	I3250	10_124210416-124213025	1.87	0.04	HTRA1
I16974_cpg407H1	I16974	4_3044459-3046986	1.72	0.01	HTT
I16975_cpg72N16	I16975	4_3083875-3084013	1.58	0	HTT
I14751_cpg416P1	I14751	21_32228087-32228183	1.58	0.02	HUNK
I24636_cpg435P11	I24636	X_53727164-53727394	4.12	1.33e-05	HUWE1
I24636_cpg331C2	I24636	X_53727164-53727394	3.33	4.86e-05	HUWE1
I15817_cpg208P21	I15817	3_50331646-50333938	2.8	3.12e-05	HYAL2
I15817_cpg208J9	I15817	3_50331646-50333938	1.97	0	HYAL2
I20309_cpg154P19	I20309	6_83013323-83015111	3.06	7.8e-06	IBTK
I19744_cpg217I15	I19744	6_19945022-19947691	1.73	6.7e-05	ID4
I7783_cpg377H5	I7783	15_63474877-63475672	3.52	3.38e-06	IGDCC4
I7783_cpg30O23	I7783	15_63474877-63475672	3.15	1.08e-05	IGDCC4
I3408_cpg54J11	I3408	11_2121596-2122468	1.62	0	IGF2
I21379_cpg161O11	I21379	7_45926606-45927856	1.71	0	IGFBP3
I11730_cpg359M3	I11730	19_51273744-51275084	2.18	2.6e-05	IGFL2
I11730_cpg150K2	I11730	19_51273744-51275084	1.68	5.3e-05	IGFL2
I3582_cpg171O10	I3582	11_18683842-18684421	3.11	2.6e-05	IGSF22
I3582_cpg74A4	I3582	11_18683842-18684421	2.32	4.86e-05	IGSF22
I13737_cpg26H21	I13737	2_219631302-219634495	3.29	5.35e-05	IHH
I22589_cpg21J12	I22589	8_42247795-42248029	2.54	0	IKBKB
I21401_cpg288N11	I21401	7_50312775-50315120	1.71	0.01	IKZF1
I9574_cpg121G19	I9574	17_35273852-35274119	2.7	3.93e-05	IKZF3
I9574_cpg123I14	I9574	17_35273852-35274119	2.35	0	IKZF3
I3256_cpg312H12	I3256	10_124758238-124758426	1.7	0	IKZF5
I4457_cpg327K5	I4457	11_117361939-117362516	1.82	0	IL10RA
I24822_cpg204H21	I24822	X_117744994-117746382	2.2	2.45e-05	IL13RA1
I24822_cpg201A8	I24822	X_117744994-117746382	1.53	0.01	IL13RA1
I12877_cpg243D19	I12877	2_102125099-102126107	2.23	4.48e-05	IL1R1
I24774_cpg11B12	I24774	X_103698082-103699185	1.85	0	IL1RAPL2
I12878_cpg20A18	I12878	2_102169742-102171324	1.5	0	IL1RL2
I320_cpg115C11	I320	1_24385981-24386831	1.67	0	IL28RA
I11843_cpg396E15	I11843	19_55084740-55086756	2.66	0	IL4I1
I16254_cpg346I18	I16254	3_123223234-123224596	1.5	0	ILDR1
I13922_cpg331I12	I13922	2_238776372-238777601	3.23	7.46e-05	ILKAP
I11255_cpg56L1	I11255	19_15096016-15097730	5.05	1.7e-05	ILVBL
I15786_cpg269O12	I15786	3_49040933-49042073	2.5	0	IMPDH2
I13964_cpg154P3	I13964	2_242289404-242291391	1.83	0	ING5
I3351_cpg184I10	I3351	10_134408184-134409782	1.65	6.86e-05	INPP5A
I11054_cpg1A18	I11054	19_7243744-7245740	1.86	0	INSR
I20980_cpg344H19	I20980	7_1509677-1511332	2.04	0	INTS1
I2614_cpg92A17	I2614	10_59696461-59698202	2.34	0	IPMK
I2614_cpg353H2	I2614	10_59696461-59698202	2.11	0	IPMK
I13903_cpg343P19	I13903	2_237080301-237081223	3.1	5.38e-05	IQCA
I13903_cpg41G10	I13903	2_237080301-237081223	1.75	0	IQCA
I21001_cpg381M5	I21001	7_2564115-2565972	1.78	0	IQCE
I4640_cpg185K22	I4640	12_117250-118970	2.87	1.24e-05	IQSEC3
I4640_cpg297K3	I4640	12_117250-118970	2.44	1.73e-05	IQSEC3
I5284_cpg98J16	I5284	12_64868422-64869918	2.17	0	IRAK3
I21963_cpg228N2	I21963	7_128363747-128365844	1.52	0	IRF5
I9008_cpg96C23	I9008	16_84489560-84490573	1.96	9.73e-05	IRF8
I13804_cpg91I6	I13804	2_227369385-227373241	2.56	1.65e-05	IRS1
I13804_cpg307O15	I13804	2_227369385-227373241	1.91	0	IRS1
I24795_cpg342E18	I24795	X_107865175-107866250	1.88	0	IRS4
I18220_cpg19B22	I18220	5_2801242-2803306	1.61	0	IRX2
I18210_cpg286C11	I18210	5_1930615-1933641	2.32	0	IRX4
I7942_cpg82G13	I7942	15_74421850-74422452	2.05	4.54e-05	ISL2
I7143_cpg53F12	I7143	14_77032975-77035594	6.45	1.41e-06	ISM2
I7143_cpg424G22	I7143	14_77032975-77035594	3.88	0	ISM2
I19026_cpg274F18	I19026	5_128457733-128459115	1.85	0	ISOC1
I15661_cpg15C1	I15661	3_37467914-37469804	2.06	0.01	ITGA9
I9146_cpg436H14	I9146	17_3590833-3591445	2.61	7.29e-05	ITGAE
I6428_cpg64E14	I6428	13_100903899-100904570	2.1	0	ITGBL1
I8462_cpg286D21	I8462	16_19032762-19034422	2.8	3.57e-05	ITPRIPL2
I8462_cpg79C14	I8462	16_19032762-19034422	1.93	0	ITPRIPL2
I12786_cpg326J12	I12786	2_86521777-86523076	1.66	0	JMJD1A
I23404_cpg378D24	I23404	9_6869467-6869572	2.11	0	JMJD2C
I11855_cpg243L15	I11855	19_55704787-55707071	3.08	4.26e-05	JOSD2
I14380_cpg63M20	I14380	20_42176319-42178601	2.94	1.73e-05	JPH2
I14381_cpg284A10	I14381	20_42222093-42223583	2.67	3.04e-05	JPH2
I14381_cpg393B5	I14381	20_42222093-42223583	2.55	0	JPH2
I9035_cpg274E24	I9035	16_86191237-86195919	2.93	4.33e-05	JPH3
I24411_cpg169J21	I24411	X_8658671-8660984	2.63	1.97e-05	KAL1
I23342_cpg326F23	I23342	9_697005-697463	1.58	0	KANK1
I15700_cpg130B14	I15700	3_42701534-42703479	1.84	0	KBTBD5
I1196_cpg84A11	I1196	1_111017228-111019666	2.79	2.56e-05	KCNA3
I1196_cpg274N18	I1196	1_111017228-111019666	2.03	0	KCNA3
I4698_cpg241A8	I4698	12_5022073-5024235	2.22	2.63e-05	KCNA5
I73_cpg191K3	I73	1_6007554-6009203	1.97	2.43e-05	KCNAB2
I73_cpg359G8	I73	1_6007554-6009203	1.69	0	KCNAB2
I14468_cpg417L6	I14468	20_47531467-47532709	3.16	1.22e-05	KCNB1
I5342_cpg168O18	I5342	12_73886622-73888079	2.01	0	KCNC2
I11849_cpg8E16	I11849	19_55520692-55520880	2.25	0	KCNC3
I9949_cpg19O24	I9949	17_58953305-58954760	2.56	1.37e-05	KCNH6
I9950_cpg279P18	I9950	17_58968887-58969926	1.89	4.86e-05	KCNH6
I9950_cpg168B14	I9950	17_58968887-58969926	1.86	5.57e-05	KCNH6
I1462_cpg101B15	I1462	1_158277578-158277684	2.81	2.31e-05	KCNJ10
I3566_cpg189C8	I3566	11_17366901-17367908	1.67	0.05	KCNJ11
I14827_cpg154M11	I14827	21_38209730-38211783	1.51	0	KCNJ6
I4830_cpg434G18	I4830	12_21818681-21818900	1.52	0	KCNJ8
I1465_cpg328K22	I1465	1_158320327-158321643	2.42	1.18e-05	KCNJ9
I1465_cpg349O13	I1465	1_158320327-158321643	1.95	6.42e-05	KCNJ9
I7188_cpg351F21	I7188	14_87858101-87860568	2.88	7.96e-05	KCNK10
I12436_cpg204G5	I12436	2_47601459-47602628	2.57	2.17e-05	KCNK12
I12436_cpg330O1	I12436	2_47601459-47602628	1.63	0	KCNK12
I14392_cpg23J10	I14392	20_42811754-42813883	3.5	3.48e-06	KCNK15
I14392_cpg196I23	I14392	20_42811754-42813883	2.72	9.08e-06	KCNK15
I20013_cpg309J1	I20013	6_39304231-39305521	2.83	0	KCNK5
I11321_cpg247M4	I11321	19_17952556-17954333	2.01	0	KCNN1
I3417_cpg316H7	I3417	11_2769292-2769808	4.3	4.92e-06	KCNQ1
I3417_cpg449H13	I3417	11_2769292-2769808	1.9	0	KCNQ1
I14399_cpg85A22	I14399	20_43159621-43160813	3.91	1.12e-05	KCNS1
I14399_cpg99A2	I14399	20_43159621-43160813	2.75	3.51e-05	KCNS1
I10410_cpg292G3	I10410	18_22383083-22383336	1.62	0	KCTD1
I11454_cpg364A19	I11454	19_38981080-38981410	2.22	0	KCTD15
I21466_cpg99P20	I21466	7_65735717-65735988	2.68	3.51e-05	KCTD7
I9002_cpg269J6	I9002	16_84206211-84206881	3.48	8.94e-05	KIAA0182
I17020_cpg36B21	I17020	4_6834746-6836724	2.75	6.9e-05	KIAA0232
I19765_cpg127H18	I19765	6_24754125-24754944	2.44	4.24e-05	KIAA0319
I7330_cpg157F7	I7330	14_101941105-101941720	2.81	0	KIAA0329
I23999_cpg5F2	I23999	9_113284684-113286814	1.68	0	KIAA0368
I21018_cpg28G13	I21018	7_4797907-4799423	2.33	0	KIAA0415
I8991_cpg15F15	I8991	16_83666849-83669421	1.56	0	KIAA0513
I10306_cpg336K1	I10306	18_8694801-8697490	2.51	0	KIAA0802
I11371_cpg316O3	I11371	19_19292433-19294112	1.56	0	KIAA0892
I14222_cpg9F9	I14222	20_25513161-25514521	1.58	0	KIAA0980
I7986_cpg2I12	I7986	15_77510973-77512296	2.27	6.23e-05	KIAA1024
I23566_cpg267D1	I23566	9_34366273-34368128	2.07	4.04e-05	KIAA1161
I24654_cpg209B20	I24654	X_64171130-64172090	2.54	6.03e-05	KIAA1166
I24654_cpg444N11	I24654	X_64171130-64172090	1.54	0	KIAA1166
I10181_cpg117B15	I10181	17_75848560-75850633	1.87	0	KIAA1618
I14335_cpg448J6	I14335	20_36322061-36322861	2.43	0	KIAA1755
I23314_cpg303O6	I23314	8_145235904-145237885	2.6	1.28e-05	KIAA1875
I23314_cpg164F18	I23314	8_145235904-145237885	2.31	5.04e-05	KIAA1875
I20524_cpg1B2	I20524	6_111686746-111688279	5.98	1.65e-05	KIAA1919
I10057_cpg155G13	I10057	17_69863527-69865833	2	0	KIF19
I4912_cpg5K13	I4912	12_38122357-38124123	2.34	0	KIF21A
I18567_cpg168D20	I18567	5_61637466-61638646	2.03	6.86e-05	KIF2A
I12230_cpg435L10	I12230	2_26056332-26059177	2.09	0	KIF3C
I12230_cpg296J2	I12230	2_26056332-26059177	1.97	0	KIF3C
I12105_cpg317A5	I12105	2_10100041-10102214	2.24	8.08e-05	KLF11
I10912_cpg313F17	I10912	19_1802433-1803406	3.07	2.46e-05	KLF16
I23965_cpg33C16	I23965	9_109291431-109292643	1.64	0	KLF4
I23661_cpg338O3	I23661	9_72217215-72217381	2.36	0	KLF9
I16318_cpg232I12	I16318	3_129116659-129117518	2.93	3.5e-05	KLHDC6
I16318_cpg443P1	I16318	3_129116659-129117518	2.1	9.79e-05	KLHDC6
I9604_cpg352E23	I9604	17_37274148-37275529	1.77	7.8e-05	KLHL11
I16747_cpg23J24	I16747	3_184837458-184837631	1.94	0	KLHL24
I24477_cpg292O12	I24477	X_21583771-21586855	3.5	5.09e-06	KLHL34
I24477_cpg64H15	I24477	X_21583771-21586855	3.06	8.57e-06	KLHL34
I4151_cpg160G2	I4151	11_74816953-74817607	1.84	0	KLHL35
I4152_cpg44H8	I4152	11_74818280-74820598	1.66	8.57e-05	KLHL35
I17505_cpg84H12	I17505	4_88359746-88361627	1.58	0	KLHL8
I20565_cpg318E2	I20565	6_117108743-117110245	2.19	0	KPNA5
I9729_cpg426J24	I9729	17_43081654-43083340	2.05	0	KPNB1
I11763_cpg122I21	I11763	19_52679091-52679241	2.43	4.68e-05	KPTN
I22120_cpg291F4	I22120	7_149041729-149043892	3.18	4.06e-05	KRBA1
I22120_cpg65E20	I22120	7_149041729-149043892	1.68	0	KRBA1
I8306_cpg187F7	I8306	16_2955923-2957702	3.8	7.19e-06	KREMEN2
I8306_cpg342N9	I8306	16_2955923-2957702	3.42	1.97e-05	KREMEN2
I9593_cpg90P20	I9593	17_36228526-36229011	2.14	0	KRT10
I5088_cpg16K19	I5088	12_51280899-51281586	2.7	1.08e-05	KRT72
I20533_cpg21F17	I20533	6_112681499-112683295	3.01	0	LAMA4
I14586_cpg11O13	I14586	20_60375195-60375920	1.87	0	LAMA5
I6536_cpg14F10	I6536	13_112998969-113000146	3.13	0	LAMP1
I16738_cpg15E17	I16738	3_184362829-184365117	2.38	3.74e-05	LAMP3
I24658_cpg63I9	I24658	X_64671236-64671515	3.11	3.63e-05	LAS1L
I24658_cpg86A23	I24658	X_64671236-64671515	2.73	0	LAS1L
I8192_cpg33P6	I8192	15_98901948-98902856	1.86	0	LASS3
I2927_cpg104J15	I2927	10_98634004-98634079	3.35	6.39e-05	LCOR
I3048_cpg2K11	I3048	10_103863405-103865332	2.89	1.52e-05	LDB1
I2829_cpg68M4	I2829	10_88461138-88461631	1.64	0	LDB3
I17620_cpg430C20	I17620	4_109307814-109310146	1.5	0	LEF1
I19951_cpg445M11	I19951	6_33863590-33865084	5.7	1.59e-06	LEMD2
I19950_cpg322D19	I19950	6_33847320-33847522	2.3	2.1e-05	LEMD2
I16949_cpg436M6	I16949	4_1792257-1795552	4.69	7.49e-06	LETM1
I18700_cpg30H10	I18700	5_77841835-77842186	2.33	7.76e-05	LHFPL2
I24111_cpg62K23	I24111	9_125815682-125816435	5.36	3.35e-05	LHX2
I24110_cpg230J22	I24110	9_125813461-125815560	1.64	0	LHX2
I24334_cpg35L9	I24334	9_138228723-138232087	2.54	1.73e-05	LHX3
I24334_cpg146G9	I24334	9_138228723-138232087	1.55	0	LHX3
I7959_cpg293J14	I7959	15_75710110-75712734	2	0.01	LINGO1
I10931_cpg287J23	I10931	19_2253370-2255179	3.03	1.6e-05	LINGO3
I8420_cpg120J8	I8420	16_11587048-11589170	1.55	0	LITAF
I15299_cpg271H22	I15299	22_43009036-43010939	2.15	0	LL22NC03-75B3.6
I15300_cpg364L13	I15300	22_43011562-43014079	1.64	0.01	LL22NC03-75B3.6
I19485_cpg397M21	I19485	5_176691593-176692129	1.96	3.3e-05	LMAN2
I22210_cpg344F19	I22210	7_156376277-156379411	1.69	0	LMBR1
I8237_cpg450N5	I8237	16_959351-962051	2.21	1.66e-05	LMF1
I4810_cpg292L5	I4810	12_16650072-16650277	1.91	0	LMO3
I1507_cpg11K11	I1507	1_163471407-163471570	3.1	0	LMX1A
I1507_cpg41M12	I1507	1_163471407-163471570	1.93	0	LMX1A
I24824_cpg266A14	I24824	X_117991176-117994481	2.5	2.56e-05	LONRF3
I2953_cpg5F7	I2953	10_100016824-100018756	3.22	0	LOXL4
I4731_cpg161L22	I4731	12_6995992-6996569	1.82	0	LPCAT3
I23058_cpg440J15	I23058	8_105669457-105671435	3.95	0	LRP12
I3795_cpg102O20	I3795	11_46894967-46895195	2.08	0	LRP4
I19772_cpg345E5	I19772	6_25386831-25388676	2.11	0	LRRC16
I3348_cpg347M7	I3348	10_134059934-134061134	2.42	7.88e-05	LRRC27
I16641_cpg306A17	I16641	3_171012457-171013201	3.04	9.32e-05	LRRC34
I16641_cpg445N15	I16641	3_171012457-171013201	2.42	1.66e-05	LRRC34
I15577_cpg316L23	I15577	3_26687419-26688291	1.97	0.01	LRRC3B
I8198_cpg295P16	I8198	15_99343786-99343853	2.73	5.96e-05	LRRK1
I11480_cpg28A16	I11480	19_40449742-40452964	2.24	5.75e-05	LSR
I12314_cpg70E4	I12314	2_33041298-33041424	1.7	4.54e-05	LTBP1
I7095_cpg104G24	I7095	14_74090100-74090233	2.1	0	LTBP2
I8211_cpg5I18	I8211	16_218265-219756	2.14	0	LUC7L
I13275_cpg68F10	I13275	2_160468829-160470062	2.19	4.34e-05	LY75
I23282_cpg357P6	I23282	8_143855323-143856502	3.02	6.37e-06	LYNX1
I23282_cpg205G5	I23282	8_143855323-143856502	2.03	0	LYNX1
I2117_cpg336C4	I2117	1_234096094-234097761	1.6	0	LYST
I22386_cpg328C10	I22386	8_20204136-20206121	1.53	0	LZTS1
I20986_cpg429A10	I20986	7_1889512-1891553	2.12	0	MAD1L1
I20987_cpg290N18	I20987	7_1934121-1935504	1.75	0	MAD1L1
I20992_cpg61J7	I20992	7_2151990-2152843	1.69	0	MAD1L1
I20990_cpg252I5	I20990	7_2085487-2087121	1.55	7.28e-05	MAD1L1
I23291_cpg149K11	I23291	8_144582237-144585163	2.12	0	MAFA
I10225_cpg271N19	I10225	17_77473138-77474735	3.62	3.37e-06	MAFG
I10226_cpg322E9	I10226	17_77477986-77480908	2.07	0	MAFG
I24703_cpg45H13	I24703	X_77037411-77038125	2.97	0	MAGT1
I23762_cpg28H19	I23762	9_87745418-87746637	2.28	0	MAK10
I12807_cpg424J19	I12807	2_95055153-95055767	1.57	0	MAL
I17014_cpg236I9	I17014	4_6627123-6629553	2.13	0	MAN2B2
I14283_cpg450B2	I14283	20_32609451-32612034	1.72	0	MAP1LC3A
I20379_cpg220C17	I20379	6_91352515-91353755	1.69	0	MAP3K7
I20774_cpg244D19	I20774	6_149679582-149681279	1.84	3.73e-05	MAP3K7IP2
I24511_cpg163D22	I24511	X_30816795-30817783	2	0	MAP3K7IP3
I24511_cpg74H14	I24511	X_30816795-30817783	1.99	0	MAP3K7IP3
I7046_cpg314P3	I7046	14_70299370-70299446	1.71	0.01	MAP3K9
I24471_cpg331I23	I24471	X_20043917-20045957	3.11	7.97e-05	MAP7D2
I19981_cpg178I24	I19981	6_36205786-36207856	1.88	0	MAPK13
I10604_cpg246O21	I10604	18_46509336-46510377	2.35	2.4e-05	MAPK4
I10604_cpg188E11	I10604	18_46509336-46510377	2.2	1.97e-05	MAPK4
I10603_cpg119K1	I10603	18_46339401-46341626	1.72	0	MAPK4
I7657_cpg437I12	I7657	15_50098460-50099600	1.75	0	MAPK6
I2558_cpg70B22	I2558	10_49184402-49185634	1.61	0	MAPK8
I3776_cpg355F4	I3776	11_45863410-45865402	4.64	1.95e-05	MAPK8IP1
I15827_cpg121G23	I15827	3_50629150-50630957	1.66	0	MAPKAPK3
I20538_cpg357N22	I20538	6_114286676-114288559	1.58	0	MARCKS
I443_cpg71D12	I443	1_32572592-32574485	1.51	0	MARCKSL1
I8888_cpg442G11	I8888	16_70216437-70218206	2.45	0	MARVELD3
I14402_cpg238G6	I14402	20_43366047-43367348	2.43	0	MATN4
I14403_cpg368G24	I14403	20_43368361-43369656	1.53	0	MATN4
I13195_cpg39F4	I13195	2_148861897-148861978	1.66	0	MBD5
I10793_cpg295N23	I10793	18_72951957-72953816	2.15	1.52e-05	MBP
I8980_cpg105M23	I8980	16_82708450-82708649	1.53	0	MBTPS1
I12431_cpg328H10	I12431	2_47021247-47022493	1.51	0	MCFD2
I19883_cpg113A15	I19883	6_30793007-30793201	1.81	0	MDC1
I10605_cpg11F13	I10605	18_46658820-46660104	2.06	0	ME2
I24680_cpg412F19	I24680	X_70254747-70255814	1.59	0	MED12
I5667_cpg38G21	I5667	12_115198791-115199045	1.99	0	MED13L
I24567_cpg18G13	I24567	X_40479186-40480494	2.78	5.12e-06	MED14
I24567_cpg39E7	I24567	X_40479186-40480494	2.26	0	MED14
I11837_cpg27D2	I11837	19_55027814-55029928	1.92	0	MED25
I53_cpg97A7	I53	1_3437426-3438680	2.2	1.45e-05	MEGF6
I9651_cpg7B14	I9651	17_39078646-39079551	3.06	2.62e-05	MEOX1
I9651_cpg170A22	I9651	17_39078646-39079551	2.99	1.08e-05	MEOX1
I21736_cpg191O19	I21736	7_99865210-99867301	1.89	0	MEPCE
I7999_cpg344P17	I7999	15_79079439-79082699	2.93	1.64e-05	MESDC1
I7999_cpg158N16	I7999	15_79079439-79082699	2.13	0	MESDC1
I8083_cpg328E2	I8083	15_88093845-88095758	1.74	0	MESP1
I17568_cpg31A16	I17568	4_100135372-100136646	1.83	0	METAP1
I16900_cpg332K6	I16900	3_198238231-198242453	2.69	9.1e-05	MFI2
I16900_cpg326L20	I16900	3_198238231-198242453	1.76	0	MFI2
I3317_cpg46N22	I3317	10_131251811-131251979	1.99	0	MGMT
I8362_cpg286B21	I8362	16_4670149-4670710	3.4	1.93e-05	MGRN1
I27_cpg266L3	I27	1_1540176-1542591	1.75	0	MIB2
I24792_cpg21F14	I24792	X_106956038-106956820	2.69	4.93e-05	MID2
I24792_cpg312P19	I24792	X_106956038-106956820	2.48	0	MID2
I10882_cpg306D12	I10882	19_1198917-1201975	1.5	0	MIDN
I10833_cpg252D2	I10833	19_294148-296138	1.53	0	MIER2
I18537_cpg450P6	I18537	5_56282093-56284746	2.05	0	MIER3
I18537_cpg227N2	I18537	5_56282093-56284746	1.55	0	MIER3
I10918_cpg450F18	I10918	19_1992447-1994681	1.76	0	MKNK2
I9892_cpg165G1	I9892	17_53650510-53652245	1.61	0	MKS1
I2434_cpg101F11	I2434	10_28071089-28071984	1.87	6.86e-05	MKX
I15657_cpg222P18	I15657	3_37010201-37010370	1.68	0	MLH1
I8912_cpg97H1	I8912	16_73291430-73292657	1.83	0	MLKL
I5011_cpg240D22	I5011	12_47709921-47712114	1.65	0	MLL2
I8760_cpg273K1	I8760	16_56616362-56616556	1.92	0	MMP15
I15065_cpg18C8	I15065	22_26526462-26528607	3.57	3.99e-06	MN1
I7693_cpg49D7	I7693	15_54544414-54544984	2.44	0	MNS1
I9124_cpg52C12	I9124	17_2248773-2250491	3.98	0	MNT
I15806_cpg286C8	I15806	3_49922355-49923449	2.27	0	MON1A
I22674_cpg330B23	I22674	8_57188007-57189427	2.34	0	MOS
I24998_cpg68E24	I24998	X_153686475-153687093	2.8	2.79e-05	MPP1
I14814_cpg185B19	I14814	21_37288711-37289009	3.58	3.23e-05	MRPL20P1
I14814_cpg205J14	I14814	21_37288711-37289009	3.08	3.82e-05	MRPL20P1
I3016_cpg241C12	I3016	10_102736720-102739318	2.93	4.94e-05	MRPL43
I13789_cpg292M23	I13789	2_224530072-224530710	2.6	0	MRPL44
I16707_cpg36D4	I16707	3_180805038-180805205	2.09	0	MRPL47
I928_cpg256B5	I928	1_76034866-76035831	1.8	0	MSH4
I9881_cpg47C8	I9881	17_52719506-52721587	1.6	0	MSI2
I9582_cpg212D10	I9582	17_35530993-35533174	1.78	0	MSL1
I16397_cpg118I16	I16397	3_137356306-137356373	2.12	0	MSL2
I24659_cpg27C6	I24659	X_64803683-64805133	2.97	1.4e-05	MSN
I22302_cpg380M12	I22302	8_10149954-10150091	1.57	0	MSRA
I23497_cpg61E8	I23497	9_21958096-21959109	4.17	0	MTAP
I13951_cpg389B18	I13951	2_241689798-241690854	1.84	0	MTERFD2
I22749_cpg178I21	I22749	8_66719174-66720076	1.75	7.36e-05	MTFR1
I20793_cpg317M4	I20793	6_151228221-151229989	1.87	0	MTHFD1L
I17404_cpg403K4	I17404	4_75242299-75243284	1.97	0	MTHFD2L
I15089_cpg159E15	I15089	22_28753257-28753363	2.09	0	MTMR3
I4266_cpg380I5	I4266	11_92342387-92343216	2.15	0	MTNR1B
I4266_cpg337K6	I4266	11_92342387-92343216	2.11	0	MTNR1B
I20251_cpg306L19	I20251	6_74226811-74228199	1.64	0	MTO1
I2135_cpg448B7	I2135	1_235024884-235025927	1.69	0	MTR
I21756_cpg36A16	I21756	7_100395037-100398160	1.81	4.93e-05	MUC3A
I16957_cpg338J17	I16957	4_2232624-2235897	1.74	0	MXD4
I3126_cpg329J19	I3126	10_111959218-111961274	1.72	0	MXI1
I11898_cpg309L18	I11898	19_59063603-59064668	1.57	0	MYADM
I20686_cpg50O5	I20686	6_135544952-135546119	3.69	2.04e-05	MYB
I14377_cpg361H7	I14377	20_41769249-41769373	1.76	0	MYBL2
I11854_cpg429N12	I11854	19_55653509-55655473	2.73	1.42e-05	MYBPC2
I5176_cpg417O20	I5176	12_54836948-54838841	3.51	2.29e-05	MYL6B
I6481_cpg298I7	I6481	13_108590257-108591866	3.39	4.73e-05	MYO16
I13538_cpg110P7	I13538	2_191817820-191819924	1.5	0	MYO1B
I4176_cpg293H12	I4176	11_76526616-76527716	2.91	4.35e-06	MYO7A
I9296_cpg345O17	I9296	17_12508943-12510031	1.79	0	MYOCD
I12039_cpg19J21	I12039	2_1780478-1781085	3.08	2.63e-05	MYT1L
I12039_cpg91B15	I12039	2_1780478-1781085	3.07	6.46e-05	MYT1L
I12017_cpg199P11	I12017	19_63764658-63767367	3.25	5.33e-06	MZF1
I5904_cpg114H1	I5904	13_20245753-20245932	2.14	8.01e-05	N6AMT2
I3961_cpg291H17	I3961	11_64571396-64573704	1.84	9.65e-05	NAALADL1
I13530_cpg346G17	I13530	2_191221183-191221510	1.69	9.67e-05	NAB1
I11219_cpg34L4	I11219	19_13089728-13091074	1.59	0	NACC1
I9624_cpg5I9	I9624	17_37941414-37943573	3.72	0	NAGLU
I3423_cpg30B9	I3423	11_2969602-2970328	4.77	5.65e-06	NAP1L4
I14201_cpg113M7	I14201	20_23348951-23350333	1.94	0	NAPB
I8335_cpg293E6	I8335	16_3447505-3448749	3	0	NAT15
I12210_cpg347K2	I12210	2_24566853-24568814	1.51	0.02	NCOA1
I22787_cpg365I12	I22787	8_71477960-71478588	1.9	0	NCOA2
I14289_cpg61F5	I14289	20_32876044-32877525	3.04	1.86e-05	NCOA6
I9322_cpg27E6	I9322	17_16058823-16060128	2.08	0	NCOR1
I5787_cpg108M16	I5787	12_123438719-123440408	1.7	0	NCOR2
I5789_cpg397A18	I5789	12_123567406-123569298	1.55	0	NCOR2
I640_cpg17P8	I640	1_44961541-44963932	4.07	3.37e-06	NCRNA00082
I640_cpg39L19	I640	1_44961541-44963932	3.65	4.27e-06	NCRNA00082
I6575_cpg435D13	I6575	14_20562551-20563529	3.41	0	NDRG2
I13934_cpg113P19	I13934	2_240613097-240614368	1.91	0	NDUFA10
I17799_cpg345E3	I17799	4_140441708-140442187	1.74	0	NDUFC1
I15083_cpg333I23	I15083	22_28205766-28207281	1.99	0	NEFH
I22426_cpg165P18	I22426	8_24870649-24870762	1.52	0	NEFL
I4950_cpg40J7	I4950	12_43387628-43387736	1.69	0	NELL2
I3079_cpg2B24	I3079	10_105334103-105335616	2.28	8.14e-05	NEURL
I14418_cpg48F18	I14418	20_43952190-43954691	1.67	0	NEURL2
I9564_cpg122J5	I9564	17_35014156-35014591	2.25	0	NEUROD2
I10821_cpg261C15	I10821	18_75372199-75372468	3.11	8.3e-06	NFATC1
I10817_cpg316J10	I10817	18_75260970-75261160	2.12	2.94e-05	NFATC1
I10820_cpg94D15	I10820	18_75367854-75369022	1.61	6.48e-05	NFATC1
I10820_cpg123K10	I10820	18_75367854-75369022	1.59	5.57e-05	NFATC1
I23443_cpg21P17	I23443	9_14304910-14306211	1.86	8.08e-05	NFIB
I11210_cpg91E12	I11210	19_12985554-12985721	1.58	0	NFIX
I11499_cpg164J16	I11499	19_41082482-41082806	1.7	0	NFKBID
I13870_cpg350G2	I13870	2_233500178-233502177	1.66	0	NGEF
I17593_cpg2A4	I17593	4_104160186-104160366	2.42	4.54e-05	NHEDC1
I17593_cpg82I3	I17593	4_104160186-104160366	2.41	1.95e-05	NHEDC1
I1246_cpg30G11	I1246	1_116181798-116183977	1.82	0	NHLH2
I1246_cpg112G21	I1246	1_116181798-116183977	1.79	0	NHLH2
I19726_cpg287I10	I19726	6_18229582-18231367	1.87	0	NHLRC1
I15249_cpg59B15	I15249	22_40414053-40415007	1.73	0.01	NHP2L1
I24687_cpg116E17	I24687	X_71268050-71268922	3.09	1.5e-05	NHSL2
I422_cpg129F12	I422	1_31483949-31486412	1.97	0	NKAIN1
I422_cpg129E1	I422	1_31483949-31486412	1.62	0	NKAIN1
I19833_cpg171P20	I19833	6_28334751-28335798	2.45	6.81e-05	NKAPL
I19833_cpg118N5	I19833	6_28334751-28335798	1.95	0	NKAPL
I11687_cpg77G21	I11687	19_50347037-50349019	2.28	2.45e-05	NKPD1
I6733_cpg336C18	I6733	14_36121994-36123173	2.65	1.08e-05	NKX2-8
I3352_cpg34L12	I3352	10_134448317-134449935	2.51	4.39e-05	NKX6-2
I3352_cpg108G24	I3352	10_134448317-134449935	2.36	7.94e-05	NKX6-2
I2337_cpg358I6	I2337	10_15249754-15251363	3.03	2.3e-05	NMT2
I12061_cpg385D8	I12061	2_5748579-5749763	7.58	2.21e-06	no
I13969_cpg51N5	I13969	2_242466983-242469116	6.51	3.82e-06	no
I24564_cpg49O4	I24564	X_39981958-39982361	6.1	1.12e-05	no
I21165_cpg62H14	I21165	7_23212038-23212611	6.06	5.88e-06	no
I10082_cpg47J1	I10082	17_70689909-70691612	5.98	1.07e-05	no
I10202_cpg385D7	I10202	17_76973792-76976121	5.01	0	no
I17073_cpg270G19	I17073	4_14473494-14473915	4.79	5.32e-06	no
I20738_cpg332O16	I20738	6_143899308-143900580	4.55	1.33e-05	no
I22114_cpg75O21	I22114	7_148750788-148751418	4.51	3.38e-06	no
I14566_cpg302M11	I14566	20_58095676-58096396	4.41	4.91e-06	no
I19498_cpg297L11	I19498	5_177344331-177344747	4.4	1.31e-06	no
I14894_cpg165O6	I14894	21_44409241-44412102	4.39	4.27e-06	no
I23880_cpg407D10	I23880	9_98679310-98679959	4.35	2.93e-06	no
I23409_cpg59B22	I23409	9_7605465-7606467	4.35	0	no
I8167_cpg287C1	I8167	15_96443860-96444152	4.3	0	no
I22037_cpg391O9	I22037	7_138316181-138317276	4.28	0	no
I6945_cpg279F5	I6945	14_61287168-61288070	4.28	1.83e-05	no
I15063_cpg88I6	I15063	22_26340420-26340653	4.27	4.34e-06	no
I20936_cpg370E3	I20936	6_170309000-170312902	4.26	0	no
I7910_cpg37K13	I7910	15_72840818-72841342	4.26	8.8e-05	no
I24223_cpg82K8	I24223	9_131351438-131352881	4.24	9.41e-06	no
I6162_cpg248N2	I6162	13_52072162-52072790	4.22	3.38e-06	no
I19840_cpg233L22	I19840	6_28691976-28692303	4.15	3.79e-06	no
I22675_cpg389O20	I22675	8_57192733-57193192	4.15	4.95e-05	no
I7452_cpg53P22	I7452	15_29520077-29520806	4.14	3.11e-05	no
I8234_cpg185B9	I8234	16_807618-807870	4.13	5.65e-06	no
I16489_cpg49E21	I16489	3_148557118-148557260	4.1	9.62e-05	no
I24474_cpg200O4	I24474	X_20196082-20196435	4.08	4.63e-05	no
I11416_cpg50E20	I11416	19_35417730-35417915	4.08	3.8e-06	no
I2503_cpg208P22	I2503	10_42652115-42652735	4.07	8.57e-06	no
I24389_cpg184B13	I24389	X_498251-501219	4.06	0	no
I16939_cpg155D7	I16939	4_1397908-1398207	4.01	8.96e-06	no
I4440_cpg320B4	I4440	11_116083210-116083687	3.99	6.23e-06	no
I8381_EMPTY	I8381	16_6472992-6474121	3.98	3.37e-06	no
I22114_cpg286A15	I22114	7_148750788-148751418	3.98	4.74e-06	no
I3762_cpg174A10	I3762	11_44498305-44498524	3.96	1.28e-05	no
I12390_cpg188L11	I12390	2_43055233-43058156	3.96	0	no
I10245_cpg83N14	I10245	17_78646214-78646441	3.95	2.4e-05	no
I21218_cpg206G12	I21218	7_27226464-27227027	3.94	8.96e-06	no
I6945_cpg213C11	I6945	14_61287168-61288070	3.92	1.08e-05	no
I6401_cpg427A4	I6401	13_99345933-99346587	3.9	2.07e-05	no
I4644_cpg55M13	I4644	12_432488-432988	3.87	0	no
I18219_cpg385B23	I18219	5_2796555-2796816	3.86	5e-06	no
I11525_cpg169D9	I11525	19_42155601-42156092	3.85	1.43e-05	no
I16954_cpg325D8	I16954	4_2017881-2020141	3.82	2.75e-06	no
I14767_cpg326M5	I14767	21_33327040-33327894	3.82	3.37e-06	no
I7617_cpg77B23	I7617	15_44725472-44726044	3.81	0	no
I22140_cpg429A9	I22140	7_150501334-150503164	3.8	4.35e-06	no
I3267_cpg351E9	I3267	10_125024778-125024975	3.79	1.81e-05	no
I19840_cpg188F14	I19840	6_28691976-28692303	3.78	9.41e-06	no
I6508_cpg227F15	I6508	13_110861649-110862604	3.77	3.37e-06	no
I998_cpg89M11	I998	1_85854272-85854774	3.77	5.37e-05	no
I8381_cpg430N5	I8381	16_6472992-6474121	3.76	2.13e-05	no
I4644_cpg53M19	I4644	12_432488-432988	3.75	8.5e-05	no
I8125_cpg11E7	I8125	15_91226735-91227842	3.74	0	no
I1506_cpg93K14	I1506	1_163353294-163353475	3.72	4.74e-06	no
I21292_cpg276A7	I21292	7_35460724-35461071	3.71	3.37e-06	no
I22655_cpg241L22	I22655	8_55249760-55250005	3.71	5.04e-06	no
I6691_cpg5H23	I6691	14_32472677-32474510	3.7	1.33e-05	no
I12031_cpg254J3	I12031	2_626346-627141	3.69	3.38e-06	no
I23614_cpg335L21	I23614	9_36729489-36729737	3.69	8.43e-05	no
I16411_cpg156C13	I16411	3_138969572-138970834	3.68	0	no
I15063_cpg175F21	I15063	22_26340420-26340653	3.64	3.38e-06	no
I3000_cpg62M9	I3000	10_102479134-102480008	3.64	8.96e-06	no
I2854_cpg317H12	I2854	10_91586296-91587327	3.63	7.1e-06	no
I8883_cpg201C11	I8883	16_70031909-70034273	3.63	1.03e-05	no
I837_cpg82F13	I837	1_63312156-63312445	3.6	1.17e-05	no
I24967_cpg380C7	I24967	X_150146861-150147129	3.6	5.53e-06	no
I8681_cpg73M17	I8681	16_49725190-49726635	3.59	1.23e-05	no
I11980_cpg49P10	I11980	19_62817189-62818002	3.57	6.86e-05	no
I17856_cpg34A8	I17856	4_147795302-147796416	3.56	0	no
I22334_cpg351E16	I22334	8_11797235-11797328	3.53	5.53e-06	no
I22550_cpg121A14	I22550	8_38627553-38627771	3.52	5.7e-05	no
I3488_cpg444F20	I3488	11_9543810-9543881	3.51	7.12e-05	no
I2787_cpg95F21	I2787	10_80129649-80129768	3.5	2.13e-05	no
I8234_cpg436G1	I8234	16_807618-807870	3.5	7.79e-05	no
I1344_cpg239M18	I1344	1_150427784-150428460	3.5	1.08e-05	no
I2610_cpg46H9	I2610	10_58270421-58270550	3.49	0	no
I8883_cpg201C9	I8883	16_70031909-70034273	3.46	1.08e-05	no
I17331_cpg346I7	I17331	4_57756409-57757284	3.44	3.58e-05	no
I11766_cpg13E15	I11766	19_52767597-52768761	3.42	4.35e-06	no
I22550_cpg199G23	I22550	8_38627553-38627771	3.41	1.64e-05	no
I16937_cpg317E12	I16937	4_1390734-1391758	3.41	6.4e-06	no
I22022_cpg299N20	I22022	7_135928178-135928273	3.41	0	no
I20500_cpg371L1	I20500	6_108985118-108986661	3.4	8.96e-06	no
I22206_cpg423I23	I22206	7_156092057-156093523	3.39	3.04e-06	no
I11426_cpg200M23	I11426	19_36539702-36540195	3.37	2.93e-06	no
I24603_cpg297K15	I24603	X_48569262-48570616	3.37	2.04e-05	no
I16979_cpg431L6	I16979	4_3482971-3483943	3.36	4.36e-06	no
I8332_cpg449E1	I8332	16_3354944-3355198	3.35	2.45e-05	no
I20278_cpg226M3	I20278	6_77776141-77776262	3.35	5.21e-05	no
I17636_cpg189A15	I17636	4_111751890-111752551	3.34	3.38e-06	no
I14953_cpg231C17	I14953	22_16863212-16864668	3.34	2.62e-05	no
I10546_cpg355G15	I10546	18_41609159-41609742	3.33	3.86e-05	no
I14566_cpg204N19	I14566	20_58095676-58096396	3.32	1.09e-05	no
I18639_cpg69C1	I18639	5_72751299-72751581	3.31	4.54e-05	no
I6143_cpg433K6	I6143	13_49553502-49553856	3.31	0	no
I2215_cpg187L10	I2215	1_245869255-245869813	3.3	1.15e-05	no
I19568_cpg427M20	I19568	6_378872-379012	3.3	7.18e-05	no
I7030_cpg380M10	I7030	14_69107792-69110204	3.29	9.22e-06	no
I9113_cpg205D23	I9113	17_1827772-1828220	3.29	1.37e-05	no
I20135_cpg378G5	I20135	6_48819947-48820039	3.27	1.73e-05	no
I837_cpg376E19	I837	1_63312156-63312445	3.27	2.23e-05	no
I6573_cpg22D8	I6573	14_20261022-20261714	3.26	1.93e-05	no
I9041_cpg405D2	I9041	16_87024034-87025457	3.26	1.08e-05	no
I2970_cpg57G4	I2970	10_101289952-101290865	3.25	0	no
I24592_cpg190N7	I24592	X_47267622-47268059	3.24	1.33e-05	no
I18633_cpg175J12	I18633	5_72629170-72630205	3.24	3.43e-05	no
I15725_cpg354E21	I15725	3_44701843-44702286	3.23	3.8e-06	no
I2948_cpg1C16	I2948	10_99450781-99452993	3.22	0	no
I21748_cpg379C8	I21748	7_100128871-100130334	3.22	0	no
I8625_cpg215G18	I8625	16_34665317-34667411	3.22	6.09e-06	no
I24291_cpg154G5	I24291	9_135232858-135233008	3.22	0	no
I13095_cpg49J3	I13095	2_131271082-131272859	3.2	0	no
I13929_cpg43D13	I13929	2_239419802-239420740	3.2	1.04e-05	no
I5454_cpg287J4	I5454	12_93790790-93792038	3.2	1.08e-05	no
I9465_cpg447C3	I9465	17_27267911-27269002	3.17	1.35e-05	no
I20469_cpg16F16	I20469	6_106535954-106536658	3.17	5.04e-06	no
I14570_cpg329D13	I14570	20_58975808-58976353	3.15	9.02e-05	no
I19141_cpg339P8	I19141	5_138755522-138758775	3.15	1.7e-05	no
I22655_cpg76L21	I22655	8_55249760-55250005	3.13	3.09e-05	no
I7396_cpg200E4	I7396	15_18363996-18365189	3.13	7.79e-06	no
I19498_cpg253I9	I19498	5_177344331-177344747	3.12	4.93e-06	no
I21946_cpg53D16	I21946	7_127562624-127563307	3.11	9.33e-05	no
I463_cpg271C9	I463	1_33289160-33291402	3.11	1.24e-05	no
I12804_cpg285G2	I12804	2_91593886-91595662	3.11	6.23e-06	no
I16942_cpg3D8	I16942	4_1492681-1492838	3.1	1.4e-05	no
I19667_cpg4F7	I19667	6_10492917-10493226	3.1	4.37e-05	no
I8676_cpg56P9	I8676	16_49394079-49394202	3.1	2.17e-05	no
I5082_cpg221A10	I5082	12_50831303-50833948	3.09	5.16e-05	no
I18633_cpg121K20	I18633	5_72629170-72630205	3.08	1.93e-05	no
I10802_cpg288M3	I10802	18_74170201-74170717	3.08	0	no
I23864_cpg12D24	I23864	9_98021083-98022271	3.07	1.08e-05	no
I14233_cpg85E5	I14233	20_29638862-29639891	3.07	1.42e-05	no
I18639_cpg122O9	I18639	5_72751299-72751581	3.06	1.83e-05	no
I9041_cpg15A9	I9041	16_87024034-87025457	3.06	0	no
I24642_cpg245H1	I24642	X_54682452-54682830	3.05	3.09e-05	no
I13347_cpg145F5	I13347	2_170332506-170333744	3.05	2.28e-05	no
I15354_cpg429M6	I15354	22_48504031-48505681	3.04	3.33e-05	no
I4634_cpg361J11	I4634	11_133846507-133846783	3.04	3.17e-05	no
I10822_cpg122A21	I10822	18_75498485-75499817	3.02	2.7e-05	no
I9177_cpg370L18	I9177	17_4940939-4942090	3.01	1.81e-05	no
I4080_cpg390L20	I4080	11_68993987-68996086	3	6.86e-05	no
I17836_cpg59D19	I17836	4_145052111-145053049	3	0	no
I8479_cpg282P2	I8479	16_21582703-21583221	2.99	2.84e-05	no
I6500_cpg322A21	I6500	13_110262823-110264908	2.99	5.44e-05	no
I15703_cpg54F9	I15703	3_42896777-42899430	2.99	0	no
I6500_cpg322C20	I6500	13_110262823-110264908	2.99	0	no
I23281_cpg159I1	I23281	8_143817463-143818382	2.99	1.64e-05	no
I13793_cpg430E15	I13793	2_225014827-225015780	2.99	4.52e-05	no
I16728_cpg402B9	I16728	3_182924127-182924335	2.97	5.33e-06	no
I20985_cpg116J12	I20985	7_1748401-1748929	2.97	1.37e-05	no
I24888_cpg377L22	I24888	X_133134382-133134681	2.97	8.74e-06	no
I20923_cpg309H5	I20923	6_168488720-168490820	2.97	2.81e-05	no
I21258_cpg26L6	I21258	7_31342129-31343160	2.97	5.85e-06	no
I8615_cpg10J21	I8615	16_31487883-31488827	2.96	0	no
I24364_cpg428L15	I24364	9_139263872-139264155	2.95	1.12e-05	no
I16967_cpg201F23	I16967	4_2735355-2736027	2.94	3.7e-05	no
I6550_cpg43D15	I6550	13_113981904-113984687	2.94	0	no
I1763_cpg217B6	I1763	1_199108046-199110795	2.93	2.51e-05	no
I15626_cpg234H4	I15626	3_32919095-32920790	2.92	2.97e-05	no
I1945_cpg33I12	I1945	1_216164893-216165414	2.91	9e-06	no
I17307_cpg232H20	I17307	4_55718428-55719350	2.89	1.37e-05	no
I11522_cpg431N17	I11522	19_41979933-41980550	2.89	7.37e-06	no
I9521_cpg350E9	I9521	17_32374596-32375345	2.88	5.33e-06	no
I1887_cpg285L23	I1887	1_209412403-209412492	2.88	0	no
I20935_cpg21E4	I20935	6_170180016-170181238	2.88	1.42e-05	no
I10077_cpg278L20	I10077	17_70584278-70585843	2.87	7.71e-06	no
I8330_cpg440G4	I8330	16_3284882-3285630	2.87	4.03e-05	no
I1219_cpg89N11	I1219	1_113088480-113088870	2.87	6.41e-05	no
I9211_cpg94K16	I9211	17_7087075-7087249	2.87	3.86e-05	no
I3026_cpg95B2	I3026	10_102932611-102932750	2.87	0	no
I3116_cpg21M22	I3116	10_110625311-110625405	2.87	0	no
I7307_cpg438E1	I7307	14_100122078-100124548	2.86	7.18e-06	no
I6550_cpg188D23	I6550	13_113981904-113984687	2.86	0	no
I23998_cpg422H10	I23998	9_113079172-113079774	2.86	0.01	no
I18204_cpg231B21	I18204	5_1704392-1708879	2.86	3.18e-05	no
I2146_cpg299G9	I2146	1_238227585-238228260	2.86	0	no
I5127_cpg321G16	I5127	12_52607511-52608060	2.85	2.56e-05	no
I13929_cpg308O2	I13929	2_239419802-239420740	2.84	2.14e-05	no
I22253_cpg337E21	I22253	8_724801-726758	2.84	3.2e-05	no
I5668_cpg98I19	I5668	12_115430038-115430808	2.84	1.38e-05	no
I1809_cpg348B3	I1809	1_202240283-202240369	2.83	7.1e-06	no
I3229_cpg127D24	I3229	10_121828171-121828373	2.83	0	no
I24977_cpg168B23	I24977	X_152528099-152529932	2.82	4.4e-06	no
I11372_cpg23M7	I11372	19_19356326-19359630	2.81	1.08e-05	no
I21907_cpg153I11	I21907	7_121739125-121739360	2.81	0	no
I16339_cpg309P3	I16339	3_130205152-130205772	2.81	6.08e-05	no
I18219_cpg432H11	I18219	5_2796555-2796816	2.79	0	no
I20738_cpg305I9	I20738	6_143899308-143900580	2.79	5.75e-05	no
I8681_cpg129E13	I8681	16_49725190-49726635	2.79	7.27e-05	no
I10546_cpg332N22	I10546	18_41609159-41609742	2.78	6.35e-05	no
I13851_cpg324I10	I13851	2_232234929-232236097	2.78	3.09e-05	no
I15204_cpg350J12	I15204	22_37697227-37700185	2.78	1.51e-05	no
I1603_cpg285D21	I1603	1_176721714-176723724	2.77	1.38e-05	no
I7030_cpg379F18	I7030	14_69107792-69110204	2.77	3.57e-05	no
I3419_cpg276B3	I3419	11_2847110-2848655	2.76	4.69e-06	no
I14506_cpg302J21	I14506	20_51709799-51710478	2.76	6.59e-05	no
I23350_cpg222G11	I23350	9_1031724-1032976	2.76	4.48e-05	no
I4077_cpg362D7	I4077	11_68679035-68681583	2.76	1.37e-05	no
I11155_cpg62J16	I11155	19_11265258-11265831	2.76	0	no
I20926_cpg444F19	I20926	6_168832897-168833013	2.75	0	no
I24914_cpg188J5	I24914	X_136460384-136461162	2.75	2.04e-05	no
I3338_cpg295F4	I3338	10_133522502-133525095	2.75	2.62e-05	no
I12031_cpg163I7	I12031	2_626346-627141	2.75	6.87e-05	no
I5067_cpg317O12	I5067	12_50527605-50529797	2.75	2.62e-05	no
I9368_cpg347H7	I9368	17_19331318-19331445	2.74	6.16e-05	no
I8995_cpg300K3	I8995	16_84076749-84078936	2.74	1.5e-05	no
I22708_cpg72I19	I22708	8_61984836-61985723	2.74	8.43e-05	no
I5906_cpg147G10	I5906	13_20418063-20418643	2.73	6.86e-05	no
I5660_cpg442H9	I5660	12_114006222-114006327	2.73	7.11e-05	no
I7369_cpg213P14	I7369	14_104187310-104190127	2.73	3.84e-05	no
I4909_cpg22D6	I4909	12_37825157-37825752	2.72	4.13e-05	no
I16936_cpg108C1	I16936	4_1388105-1389285	2.72	4.5e-05	no
I2055_cpg254N16	I2055	1_227078109-227078387	2.72	2.35e-05	no
I5906_cpg77I19	I5906	13_20418063-20418643	2.72	8.41e-05	no
I24923_cpg298O6	I24923	X_139000697-139002496	2.71	1.52e-05	no
I13248_cpg145K9	I13248	2_156884519-156885708	2.71	1.93e-05	no
I13841_cpg21C10	I13841	2_231562972-231564299	2.71	1.5e-05	no
I2146_cpg212O24	I2146	1_238227585-238228260	2.71	0	no
I18787_cpg352M18	I18787	5_92204013-92204190	2.7	3.42e-05	no
I22248_cpg152K13	I22248	8_589400-590435	2.68	7.1e-06	no
I15699_cpg127F18	I15699	3_42670911-42671386	2.68	0	no
I14537_cpg91J13	I14537	20_56188070-56188342	2.68	6.59e-05	no
I1550_cpg13K3	I1550	1_167696076-167696682	2.68	0	no
I12104_cpg347L22	I12104	2_10065118-10065365	2.67	0	no
I22348_cpg78E9	I22348	8_15758633-15759486	2.67	0	no
I4147_cpg266F23	I4147	11_74071885-74072278	2.66	9.41e-06	no
I7410_cpg439C10	I7410	15_22569222-22569610	2.66	0	no
I24603_cpg297L15	I24603	X_48569262-48570616	2.66	1.68e-05	no
I16943_cpg17N15	I16943	4_1506155-1506392	2.65	5.14e-05	no
I3235_cpg431A14	I3235	10_122698471-122699848	2.65	8.92e-05	no
I20248_cpg42G1	I20248	6_74081036-74081715	2.65	1.36e-05	no
I21258_cpg89P18	I21258	7_31342129-31343160	2.65	1.66e-05	no
I24823_cpg4E9	I24823	X_117857146-117857841	2.64	2.04e-05	no
I16381_cpg281O8	I16381	3_135512868-135515508	2.64	4.14e-05	no
I7776_cpg243C22	I7776	15_63155901-63157894	2.64	7.71e-06	no
I18410_cpg288O1	I18410	5_35933459-35933556	2.63	3.11e-05	no
I5856_cpg367B1	I5856	12_131500472-131502688	2.63	9.28e-05	no
I10133_cpg44P6	I10133	17_72788300-72789805	2.62	2.27e-05	no
I9734_cpg214K19	I9734	17_43210463-43211212	2.61	1.27e-05	no
I7803_cpg385E8	I7803	15_64781224-64781555	2.61	0	no
I21446_cpg385H10	I21446	7_61891326-61891436	2.61	0	no
I10879_cpg262B9	I10879	19_1145012-1147471	2.61	3e-05	no
I13983_cpg54G15	I13983	20_638637-638730	2.6	4.39e-05	no
I10351_cpg196E13	I10351	18_13126505-13127726	2.6	3.54e-05	no
I15357_cpg391O8	I15357	22_48627750-48630368	2.6	0	no
I24687_cpg194A13	I24687	X_71268050-71268922	2.6	0	no
I7410_cpg85J3	I7410	15_22569222-22569610	2.6	0	no
I5132_cpg53L17	I5132	12_52632867-52633473	2.6	7.76e-05	no
I8123_cpg445I15	I8123	15_91153288-91154025	2.59	1.95e-05	no
I17314_cpg282B22	I17314	4_56353965-56354953	2.59	2.92e-05	no
I18187_cpg130E13	I18187	5_580791-582232	2.59	1.04e-05	no
I6754_cpg415J21	I6754	14_37149940-37150687	2.58	7.87e-05	no
I10825_cpg30J5	I10825	18_75648760-75649627	2.58	1.95e-05	no
I17678_cpg97M5	I17678	4_118493020-118493175	2.57	4.15e-05	no
I16935_cpg426K22	I16935	4_1383431-1387994	2.56	4.71e-05	no
I5127_cpg230J3	I5127	12_52607511-52608060	2.56	1.56e-05	no
I24965_cpg297M8	I24965	X_149939462-149939539	2.55	0	no
I4750_cpg282N16	I4750	12_9782698-9784036	2.55	1.08e-05	no
I4599_cpg186C7	I4599	11_128992875-128993739	2.54	1.37e-05	no
I6754_cpg438E3	I6754	14_37149940-37150687	2.54	0	no
I12804_cpg282G2	I12804	2_91593886-91595662	2.53	0	no
I18191_cpg445B9	I18191	5_979211-980810	2.53	2.35e-05	no
I21165_cpg11P10	I21165	7_23212038-23212611	2.52	0	no
I2826_cpg55H6	I2826	10_88149359-88151873	2.52	2.4e-05	no
I11986_cpg341H5	I11986	19_63212408-63213507	2.52	8.65e-05	no
I1042_cpg320O22	I1042	1_90968558-90968799	2.51	0	no
I10813_cpg309H21	I10813	18_75254175-75254577	2.51	1.6e-05	no
I3846_cpg342L9	I3846	11_59192675-59193686	2.5	4.14e-05	no
I21016_cpg77F24	I21016	7_4647604-4648723	2.5	2.13e-05	no
I16936_cpg391F9	I16936	4_1388105-1389285	2.5	8.89e-06	no
I23006_cpg355K24	I23006	8_100055284-100056066	2.5	7.66e-05	no
I16381_cpg81G18	I16381	3_135512868-135515508	2.5	6.85e-05	no
I24982_cpg168N19	I24982	X_152846621-152847070	2.5	4.04e-05	no
I6403_cpg93B2	I6403	13_99407176-99407403	2.49	3.58e-05	no
I4606_cpg342H3	I4606	11_129588266-129589756	2.49	0	no
I13852_cpg354G12	I13852	2_232238080-232240657	2.48	8.65e-05	no
I19726_cpg375H11	I19726	6_18229582-18231367	2.47	0	no
I2167_cpg129J15	I2167	1_240986400-240986549	2.47	8.33e-05	no
I536_cpg380J20	I536	1_38372084-38372873	2.47	0	no
I4742_cpg337K15	I4742	12_8439571-8442972	2.47	0	no
I3419_cpg380A11	I3419	11_2847110-2848655	2.47	0	no
I694_cpg170A7	I694	1_47831612-47832843	2.46	0	no
I22574_cpg438E18	I22574	8_41543448-41544903	2.46	8.57e-06	no
I14592_cpg331I20	I14592	20_60785025-60786025	2.46	0	no
I13685_cpg333H10	I13685	2_213404411-213406607	2.46	1.5e-05	no
I10568_cpg109H10	I10568	18_43042780-43043095	2.45	0	no
I6584_cpg49P1	I6584	14_22095904-22096306	2.45	1.84e-05	no
I16762_cpg119K9	I16762	3_185430563-185430756	2.45	2.22e-05	no
I19141_cpg304C16	I19141	5_138755522-138758775	2.45	1.82e-05	no
I12663_cpg347E2	I12663	2_72977566-72977682	2.45	0	no
I18455_cpg282K3	I18455	5_43030293-43030718	2.44	0	no
I15858_cpg288C2	I15858	3_53165315-53166527	2.44	0	no
I18398_cpg336N6	I18398	5_33971849-33974112	2.44	1.5e-05	no
I24675_cpg183G2	I24675	X_69570262-69571828	2.43	1.5e-05	no
I10724_cpg350E1	I10724	18_63316666-63316743	2.43	1.89e-05	no
I15692_cpg71G7	I15692	3_42029712-42031016	2.42	2.13e-05	no
I6504_cpg302E13	I6504	13_110516852-110517182	2.42	3.47e-05	no
I3330_cpg286I21	I3330	10_131877734-131879426	2.42	4.03e-05	no
I21438_cpg306O10	I21438	7_56264859-56265148	2.42	2.91e-05	no
I4147_cpg266G23	I4147	11_74071885-74072278	2.41	1.83e-05	no
I10134_cpg238N10	I10134	17_72793432-72795929	2.41	0	no
I9060_cpg367J14	I9060	16_87850534-87851959	2.41	2.63e-05	no
I10308_cpg344H16	I10308	18_8865056-8865135	2.4	4.06e-05	no
I15256_cpg282M3	I15256	22_40643813-40647230	2.4	0	no
I9177_cpg277L5	I9177	17_4940939-4942090	2.4	4.86e-05	no
I16982_cpg87G2	I16982	4_3843317-3843802	2.4	5.16e-05	no
I19847_cpg230P21	I19847	6_28960257-28961463	2.4	0	no
I21016_cpg82D18	I21016	7_4647604-4648723	2.4	4.6e-05	no
I6922_cpg396C8	I6922	14_59864249-59864929	2.4	3.14e-05	no
I17149_cpg146J23	I17149	4_26695449-26695706	2.39	0	no
I23351_cpg45B2	I23351	9_1035005-1036117	2.38	2.51e-05	no
I7366_cpg115F7	I7366	14_103998434-103999737	2.37	5.75e-05	no
I24779_cpg85D4	I24779	X_105390832-105390912	2.37	6.84e-05	no
I15350_cpg243B4	I15350	22_48133819-48134040	2.37	0	no
I9112_cpg6E17	I9112	17_1786468-1788354	2.37	2.19e-05	no
I8700_cpg378B5	I8700	16_51964779-51965361	2.37	1.93e-05	no
I22259_cpg313B15	I22259	8_1752734-1754177	2.36	6.83e-05	no
I14927_cpg365B17	I14927	21_46280024-46281512	2.36	5.18e-05	no
I7671_cpg166M6	I7671	15_50884671-50885793	2.36	0	no
I22612_cpg98E17	I22612	8_48811839-48812072	2.35	2.74e-05	no
I22674_cpg82E1	I22674	8_57188007-57189427	2.34	4.42e-05	no
I4684_cpg303O23	I4684	12_4223052-4224587	2.34	1.66e-05	no
I11396_cpg213E12	I11396	19_33909834-33910926	2.33	9.81e-06	no
I24320_cpg170I23	I24320	9_137273659-137276329	2.33	8.12e-05	no
I20103_cpg293A8	I20103	6_44740521-44740647	2.33	4.48e-05	no
I10351_cpg196E23	I10351	18_13126505-13127726	2.33	2.48e-05	no
I18566_cpg205L11	I18566	5_60957246-60958709	2.33	5.36e-05	no
I1603_cpg152N7	I1603	1_176721714-176723724	2.32	4.41e-05	no
I24262_cpg211M14	I24262	9_133410705-133412503	2.32	1.77e-05	no
I24399_cpg118C2	I24399	X_3166661-3166761	2.32	0	no
I7386_cpg338J21	I7386	14_104733149-104734713	2.32	0	no
I18636_cpg11K19	I18636	5_72634328-72635604	2.31	4.42e-05	no
I24312_cpg120E10	I24312	9_136532637-136535095	2.3	3.46e-05	no
I13880_cpg92H4	I13880	2_234441718-234441892	2.3	0	no
I11663_cpg228J16	I11663	19_48895261-48896602	2.3	0	no
I16943_cpg79O13	I16943	4_1506155-1506392	2.3	0	no
I372_cpg56F23	I372	1_27230348-27231832	2.29	2.3e-05	no
I9388_cpg219F11	I9388	17_21159118-21161297	2.29	6.4e-05	no
I10879_cpg199K1	I10879	19_1145012-1147471	2.29	0	no
I3744_cpg153I14	I3744	11_43524055-43526602	2.28	0	no
I13088_cpg259I21	I13088	2_130351341-130352483	2.28	0	no
I18529_cpg229M23	I18529	5_55152696-55153809	2.28	2.97e-05	no
I8170_cpg309K9	I8170	15_96670943-96671018	2.27	0	no
I21503_cpg444B13	I21503	7_72697952-72700400	2.27	0	no
I23876_cpg32G4	I23876	9_98521672-98522565	2.27	1.98e-05	no
I24388_cpg444E19	I24388	X_481437-481637	2.26	5.2e-05	no
I11178_cpg309H16	I11178	19_12466742-12467780	2.25	2.19e-05	no
I15302_cpg22D16	I15302	22_43394929-43395134	2.25	0	no
I23519_cpg115E12	I23519	9_26546521-26546627	2.25	0	no
I14164_cpg221N15	I14164	20_20947888-20949062	2.25	0.01	no
I17773_cpg30O7	I17773	4_135342009-135342411	2.25	0	no
I13851_cpg183I13	I13851	2_232234929-232236097	2.25	1.32e-05	no
I15991_cpg128H22	I15991	3_72441738-72441853	2.23	0	no
I2501_cpg201A9	I2501	10_42568496-42569409	2.23	2.19e-05	no
I22155_cpg444J12	I22155	7_150848474-150849184	2.23	5.04e-05	no
I9060_cpg303O20	I9060	16_87850534-87851959	2.23	0	no
I7671_cpg73B17	I7671	15_50884671-50885793	2.23	0	no
I11789_cpg262E18	I11789	19_53675348-53676361	2.23	0	no
I15484_cpg367J17	I15484	3_13089623-13091098	2.22	0	no
I24312_cpg346N21	I24312	9_136532637-136535095	2.22	5.77e-05	no
I12879_cpg415G5	I12879	2_102232594-102234448	2.21	0	no
I6368_cpg329F15	I6368	13_94452876-94453797	2.21	0	no
I3332_cpg37L18	I3332	10_131988473-131990253	2.2	7.94e-05	no
I4909_cpg78I6	I4909	12_37825157-37825752	2.2	0	no
I216_cpg331E15	I216	1_16697608-16699666	2.2	0	no
I297_cpg5M14	I297	1_23376286-23377100	2.19	0	no
I21058_cpg55F10	I21058	7_7188334-7189579	2.19	1.49e-05	no
I15322_cpg52F12	I15322	22_44801688-44803693	2.19	4.81e-05	no
I7272_cpg443P11	I7272	14_96569165-96570035	2.19	0	no
I16818_cpg188E18	I16818	3_190809345-190809425	2.19	0	no
I9521_cpg303L22	I9521	17_32374596-32375345	2.18	2.1e-05	no
I6196_cpg427H2	I6196	13_57881395-57882237	2.18	0	no
I20895_cpg287O12	I20895	6_166187142-166189048	2.18	0	no
I2236_cpg338N16	I2236	10_2143903-2144043	2.17	0	no
I19581_cpg210F21	I19581	6_1500174-1500736	2.16	1.23e-05	no
I19214_cpg304O1	I19214	5_142072924-142073428	2.15	4.41e-05	no
I1313_cpg416P12	I1313	1_148787190-148788144	2.15	7.55e-05	no
I24920_cpg111M7	I24920	X_138104567-138105148	2.14	6.41e-05	no
I9138_cpg410F19	I9138	17_3235865-3237001	2.14	7.93e-05	no
I5817_cpg370L8	I5817	12_127894853-127897767	2.14	5.9e-05	no
I14506_cpg117G8	I14506	20_51709799-51710478	2.14	0	no
I9111_cpg57N13	I9111	17_1758203-1759132	2.14	0.01	no
I6508_cpg413I22	I6508	13_110861649-110862604	2.13	3.13e-05	no
I8662_cpg160F16	I8662	16_48429831-48431369	2.13	0	no
I22426_cpg305B4	I22426	8_24870649-24870762	2.12	6.86e-05	no
I18636_cpg277I21	I18636	5_72634328-72635604	2.12	0	no
I16526_cpg63E5	I16526	3_153717036-153717131	2.12	3.3e-05	no
I23096_cpg28F4	I23096	8_116226005-116226077	2.12	0	no
I4774_cpg345N18	I4774	12_12760980-12761322	2.12	6.01e-05	no
I23428_cpg415H8	I23428	9_11865396-11865513	2.11	0	no
I11766_cpg285C3	I11766	19_52767597-52768761	2.11	1.62e-05	no
I18218_cpg276H19	I18218	5_2791561-2793751	2.1	0	no
I20469_cpg329E21	I20469	6_106535954-106536658	2.1	0	no
I842_cpg374C2	I842	1_63568304-63568528	2.09	3.11e-05	no
I11541_cpg329A11	I11541	19_43393653-43394164	2.09	0	no
I2658_cpg403P17	I2658	10_65059845-65060600	2.09	0	no
I4434_cpg169M13	I4434	11_115337234-115337360	2.09	0	no
I13066_cpg152I12	I13066	2_128169531-128170030	2.08	5.81e-05	no
I17450_cpg326F20	I17450	4_81347404-81347754	2.08	0	no
I10933_cpg277F5	I10933	19_2335346-2336704	2.07	0	no
I22291_cpg93E4	I22291	8_8596471-8598377	2.07	1.7e-05	no
I24684_cpg168D22	I24684	X_71047275-71048448	2.07	5.22e-05	no
I10827_cpg312O19	I10827	18_75823768-75827235	2.07	0	no
I18099_cpg202M13	I18099	4_183008179-183008313	2.06	0	no
I7_cpg345I6	I7	1_982707-986210	2.06	0	no
I23395_cpg101G17	I23395	9_6144193-6144256	2.06	0	no
I25030_cpg324F6	I25030	Y_57295969-57298599	2.06	5.83e-05	no
I148_cpg334A1	I148	1_10848867-10850418	2.06	0	no
I10867_cpg214D5	I10867	19_945711-948183	2.06	0	no
I7314_cpg445N21	I7314	14_100994345-100995763	2.05	4.36e-05	no
I404_cpg367F11	I404	1_29332886-29333891	2.05	9.2e-05	no
I5871_cpg66B24	I5871	12_131994847-131995692	2.05	0	no
I23569_cpg385F8	I23569	9_34510994-34513546	2.04	1.56e-05	no
I12085_cpg410H16	I12085	2_8734051-8734757	2.04	1.7e-05	no
I13408_cpg83O5	I13408	2_174915634-174915823	2.04	0	no
I4977_cpg27K16	I4977	12_45509517-45509603	2.04	0	no
I5491_cpg217G2	I5491	12_99633880-99635760	2.04	0	no
I13351_cpg441C11	I13351	2_171276558-171276789	2.04	0	no
I17881_cpg15L11	I17881	4_152806432-152806631	2.04	7.52e-05	no
I9852_cpg432A15	I9852	17_48998922-48999030	2.04	7.4e-05	no
I24910_cpg102I4	I24910	X_135962116-135963022	2.03	0	no
I10825_cpg416C14	I10825	18_75648760-75649627	2.03	4.26e-05	no
I13940_cpg202L3	I13940	2_241153443-241155639	2.03	0	no
I13351_cpg352P16	I13351	2_171276558-171276789	2.03	8.76e-05	no
I11861_cpg51F20	I11861	19_55923394-55923789	2.03	8.48e-05	no
I7272_cpg380F11	I7272	14_96569165-96570035	2.03	0	no
I15529_cpg312J4	I15529	3_17900081-17900183	2.03	0	no
I7776_cpg118K9	I7776	15_63155901-63157894	2.03	0	no
I157_cpg265K13	I157	1_11374086-11375063	2.02	4.04e-05	no
I24861_cpg424D10	I24861	X_128914113-128915469	2.01	0	no
I18638_cpg101D24	I18638	5_72711591-72713992	2.01	5.9e-05	no
I13017_cpg248H3	I13017	2_121060525-121061553	2.01	0	no
I10199_cpg14A8	I10199	17_76932075-76932908	2.01	6.33e-05	no
I16727_cpg118C8	I16727	3_182919514-182920562	2.01	0	no
I21463_cpg202O22	I21463	7_65607437-65609626	2.01	9.75e-05	no
I404_cpg371O4	I404	1_29332886-29333891	2.01	4.37e-05	no
I6755_cpg161P7	I6755	14_37161077-37162286	2	0	no
I8684_cpg415B14	I8684	16_49743425-49744681	2	8.61e-05	no
I13916_cpg120I3	I13916	2_238528875-238530274	2	1.79e-05	no
I24977_cpg299O5	I24977	X_152528099-152529932	2	7.94e-05	no
I19581_cpg44K9	I19581	6_1500174-1500736	2	3.91e-05	no
I2956_cpg439A4	I2956	10_100204290-100204465	2	0	no
I22166_cpg102J19	I22166	7_152222332-152222668	1.99	8.8e-05	no
I2566_cpg84O4	I2566	10_49532316-49534709	1.99	6.23e-05	no
I11430_cpg214M3	I11430	19_37406420-37407686	1.99	0	no
I20110_cpg64J24	I20110	6_45738735-45739898	1.99	2.6e-05	no
I24564_cpg49P4	I24564	X_39981958-39982361	1.98	2.95e-05	no
I24861_cpg450J12	I24861	X_128914113-128915469	1.98	0.01	no
I17134_cpg345J24	I17134	4_24699254-24699780	1.98	0	no
I589_cpg300I3	I589	1_41121829-41123007	1.98	0	no
I5858_cpg285L9	I5858	12_131565942-131567910	1.98	0	no
I15680_cpg202F3	I15680	3_39193922-39194867	1.98	0	no
I7394_cpg368F14	I7394	14_106323783-106324740	1.97	6.64e-05	no
I22482_cpg57E21	I22482	8_29265448-29265866	1.97	0	no
I4726_cpg28F9	I4726	12_6870477-6871068	1.97	0	no
I14817_cpg307E18	I14817	21_37514263-37515978	1.97	0	no
I23281_cpg101C1	I23281	8_143817463-143818382	1.97	0	no
I5862_cpg367F9	I5862	12_131696528-131698039	1.97	1.83e-05	no
I8911_cpg97N8	I8911	16_73198539-73198720	1.96	3.93e-05	no
I23218_cpg89H16	I23218	8_134765798-134765910	1.96	0	no
I1219_cpg306H18	I1219	1_113088480-113088870	1.96	0.02	no
I18836_cpg332N13	I18836	5_96595203-96595315	1.95	0	no
I8204_cpg3D3	I8204	15_99863673-99863794	1.95	8.31e-05	no
I22387_cpg168A24	I22387	8_20399323-20399485	1.95	7.8e-05	no
I7280_cpg86I16	I7280	14_98653658-98654535	1.95	0	no
I18236_cpg31O22	I18236	5_3929432-3929516	1.95	0	no
I105_cpg305L22	I105	1_7936515-7937313	1.95	0	no
I2502_cpg19A13	I2502	10_42570108-42570941	1.95	0	no
I22372_cpg401C22	I22372	8_18287839-18289579	1.95	0	no
I24720_cpg422E3	I24720	X_82651889-82652725	1.94	0	no
I18638_cpg351C2	I18638	5_72711591-72713992	1.94	9.41e-05	no
I18208_cpg252O23	I18208	5_1902678-1906072	1.94	6.95e-05	no
I16940_cpg205C19	I16940	4_1398450-1399449	1.94	0	no
I16986_cpg356E13	I16986	4_4627911-4628426	1.93	9.67e-05	no
I17840_cpg359E15	I17840	4_146320838-146321594	1.93	6.59e-05	no
I6403_cpg108E14	I6403	13_99407176-99407403	1.93	0	no
I2988_cpg245I7	I2988	10_102311345-102313034	1.93	0	no
I15765_cpg372A24	I15765	3_48225707-48229321	1.93	0	no
I3473_cpg355L15	I3473	11_8271404-8271619	1.93	0	no
I16406_cpg339P2	I16406	3_138471478-138471581	1.92	2.13e-05	no
I4606_cpg341D11	I4606	11_129588266-129589756	1.92	0	no
I3734_cpg279D21	I3734	11_41905881-41905961	1.92	0	no
I14728_cpg211F17	I14728	21_28977633-28977871	1.92	0	no
I2989_cpg36P4	I2989	10_102381530-102381674	1.91	0	no
I689_cpg49P19	I689	1_47682352-47682526	1.91	0.02	no
I12029_cpg110L16	I12029	2_457936-459068	1.91	0	no
I23858_cpg176G12	I23858	9_97427489-97429639	1.91	0	no
I14225_cpg428B3	I14225	20_26136603-26138662	1.91	0	no
I3330_cpg68L13	I3330	10_131877734-131879426	1.91	0	no
I24337_cpg24J6	I24337	9_138298236-138300267	1.9	0	no
I3740_cpg313K8	I3740	11_42944530-42944596	1.9	0	no
I9028_cpg11O6	I9028	16_85469621-85470803	1.9	5.95e-05	no
I1272_cpg407C6	I1272	1_119350664-119352482	1.9	3.51e-05	no
I24461_cpg394K7	I24461	X_18602899-18603760	1.9	0	no
I6015_cpg431L7	I6015	13_30146137-30146652	1.9	0	no
I6368_cpg166P15	I6368	13_94452876-94453797	1.89	0	no
I25009_cpg289L8	I25009	Y_10633201-10636036	1.89	0	no
I19011_cpg166I1	I19011	5_126592675-126593912	1.89	0	no
I2205_cpg413A17	I2205	1_245018691-245019334	1.89	0	no
I4877_cpg369E10	I4877	12_29104872-29104956	1.89	0	no
I2988_cpg78A11	I2988	10_102311345-102313034	1.89	0	no
I22147_cpg57A7	I22147	7_150630950-150632511	1.88	3.01e-05	no
I8132_cpg13D19	I8132	15_92088992-92089066	1.88	7.26e-05	no
I22708_cpg4M14	I22708	8_61984836-61985723	1.88	0	no
I19119_cpg356M17	I19119	5_137605737-137605982	1.87	0	no
I15725_cpg449L5	I15725	3_44701843-44702286	1.87	5.24e-05	no
I15353_cpg320P11	I15353	22_48448551-48451125	1.87	0	no
I16983_cpg312I21	I16983	4_3851047-3851491	1.87	0	no
I13347_cpg8M18	I13347	2_170332506-170333744	1.86	5.44e-05	no
I23349_cpg427H8	I23349	9_988213-989309	1.86	0	no
I23401_cpg62F16	I23401	9_6705919-6706953	1.86	4.04e-05	no
I24911_cpg204P9	I24911	X_136338224-136339521	1.85	0	no
I23345_cpg34P10	I23345	9_959483-959794	1.85	0	no
I7136_cpg297L3	I7136	14_76660460-76661438	1.85	3e-05	no
I13358_cpg30B14	I13358	2_171380764-171380899	1.85	6.12e-05	no
I24720_cpg420E3	I24720	X_82651889-82652725	1.85	0	no
I108_cpg46O22	I108	1_8199454-8200414	1.85	0	no
I511_cpg385C22	I511	1_36814725-36815674	1.85	0.02	no
I7333_cpg172K24	I7333	14_102077488-102081241	1.84	0	no
I22203_cpg370D7	I22203	7_155327786-155329757	1.84	7.43e-05	no
I7257_cpg340M21	I7257	14_94896209-94896985	1.84	0	no
I23279_cpg305L6	I23279	8_143747981-143748987	1.84	0	no
I10987_cpg16H15	I10987	19_4033397-4035456	1.84	0	no
I7151_cpg308P24	I7151	14_77516993-77518101	1.84	4.02e-05	no
I20972_cpg101I8	I20972	7_1236472-1236839	1.84	0	no
I13249_cpg119M18	I13249	2_156886290-156886649	1.83	0	no
I5855_cpg331B15	I5855	12_131460544-131462350	1.83	0	no
I15010_cpg95J9	I15010	22_20336298-20338913	1.83	0	no
I24888_cpg297L22	I24888	X_133134382-133134681	1.83	0	no
I22855_cpg7F17	I22855	8_80966177-80967028	1.83	0	no
I24332_cpg9J9	I24332	9_138149798-138151764	1.83	0	no
I13552_cpg337O2	I13552	2_196140085-196141892	1.83	0	no
I157_cpg265K14	I157	1_11374086-11375063	1.83	0	no
I12899_cpg188M20	I12899	2_105126675-105127825	1.83	6.44e-05	no
I19809_cpg86I10	I19809	6_27343699-27343908	1.82	6.27e-05	no
I216_cpg334P8	I216	1_16697608-16699666	1.82	0	no
I17693_cpg23M17	I17693	4_121114778-121114919	1.82	0	no
I6733_EMPTY	I6733	14_36121994-36123173	1.82	4.39e-05	no
I15254_cpg362A17	I15254	22_40635355-40637698	1.82	0	no
I4930_cpg252H10	I4930	12_40942630-40942706	1.82	6.45e-05	no
I20828_cpg2H12	I20828	6_157049627-157050618	1.81	0	no
I22661_cpg114C23	I22661	8_55541404-55541640	1.81	0	no
I3588_cpg426B17	I3588	11_19323065-19324972	1.81	0	no
I1039_cpg188D21	I1039	1_90955587-90956502	1.81	0	no
I16464_cpg44H20	I16464	3_144165058-144165684	1.81	0	no
I7376_cpg45I10	I7376	14_104402258-104403662	1.81	0	no
I480_cpg244A15	I480	1_35014228-35014342	1.81	0	no
I9010_cpg106N4	I9010	16_84538369-84539979	1.81	6.91e-05	no
I18138_cpg442K12	I18138	4_186253099-186253189	1.81	0.01	no
I18166_cpg440E7	I18166	4_189441118-189441498	1.8	0	no
I17299_cpg239H2	I17299	4_54709522-54710917	1.8	0	no
I14966_cpg207D11	I14966	22_17535309-17537362	1.8	0	no
I2697_cpg58K12	I2697	10_70998364-70999118	1.8	0	no
I18680_cpg85B7	I18680	5_76418812-76418949	1.8	0	no
I19451_cpg346D13	I19451	5_174397188-174397359	1.8	0	no
I21792_cpg428F15	I21792	7_104411237-104412384	1.8	5.04e-05	no
I24569_cpg338N8	I24569	X_40996966-40998456	1.79	0	no
I3327_cpg66D15	I3327	10_131660590-131661767	1.79	0	no
I14914_cpg302D3	I14914	21_45565348-45567881	1.79	7.92e-05	no
I10827_cpg377L3	I10827	18_75823768-75827235	1.79	0	no
I4775_cpg173C1	I4775	12_12761327-12761473	1.79	7.48e-05	no
I3718_cpg231F1	I3718	11_37709826-37710068	1.79	5.08e-05	no
I15202_cpg325J13	I15202	22_37653109-37653968	1.79	0	no
I24787_cpg415I7	I24787	X_106636709-106637617	1.78	0	no
I24626_cpg115C1	I24626	X_51155176-51156358	1.78	0	no
I18125_cpg75F23	I18125	4_185441787-185442808	1.78	0	no
I3466_cpg345F5	I3466	11_7996138-7998256	1.78	0	no
I16912_cpg15E22	I16912	3_199324583-199325469	1.78	0.01	no
I18175_cpg161L9	I18175	4_190968565-190969247	1.78	0	no
I16052_cpg59A24	I16052	3_86827108-86827186	1.77	0.01	no
I11172_cpg328H15	I11172	19_12036312-12037091	1.77	0	no
I19517_cpg145M6	I19517	5_178383130-178383843	1.77	0.01	no
I5585_cpg320F21	I5585	12_109175460-109175690	1.76	0	no
I21223_cpg1B12	I21223	7_27257560-27258888	1.76	0.01	no
I11789_cpg329E2	I11789	19_53675348-53676361	1.76	0	no
I6146_cpg11D24	I6146	13_49604232-49604438	1.76	0.01	no
I6360_cpg203B22	I6360	13_94152182-94152590	1.76	7.89e-05	no
I22270_cpg81J24	I22270	8_2589398-2589473	1.75	8.27e-05	no
I10822_cpg433O9	I10822	18_75498485-75499817	1.75	0	no
I5857_cpg392H14	I5857	12_131515366-131517243	1.75	0	no
I19703_cpg228I23	I19703	6_14318986-14320045	1.75	0	no
I23162_cpg353C16	I23162	8_125521249-125521381	1.75	0	no
I8164_cpg415H19	I8164	15_96248415-96248799	1.75	0	no
I14215_cpg48J6	I14215	20_25076133-25077778	1.75	6.03e-05	no
I16852_cpg89C3	I16852	3_195270427-195271949	1.74	0	no
I18043_cpg212F13	I18043	4_174658635-174659409	1.74	7.18e-05	no
I12985_cpg68O1	I12985	2_118784169-118784322	1.74	0	no
I22858_cpg345O9	I22858	8_81245781-81246968	1.74	0	no
I2389_cpg16D1	I2389	10_22765447-22767098	1.73	0	no
I13948_cpg279O21	I13948	2_241570831-241574188	1.73	0.01	no
I16324_cpg151I14	I16324	3_129633818-129635955	1.73	0	no
I15354_cpg427J5	I15354	22_48504031-48505681	1.73	7.96e-05	no
I444_cpg14E21	I444	1_32589501-32590379	1.73	0	no
I21314_cpg373F13	I21314	7_38982035-38982606	1.73	0	no
I1272_cpg252N3	I1272	1_119350664-119352482	1.73	0	no
I11623_cpg338G16	I11623	19_46524777-46527684	1.72	0	no
I22971_cpg11H3	I22971	8_96153494-96154972	1.72	9.47e-05	no
I7173_cpg334H7	I7173	14_83933800-83934526	1.72	0.01	no
I23771_cpg351J24	I23771	9_88752266-88752650	1.72	0	no
I15587_cpg126E22	I15587	3_28216014-28217825	1.72	4.01e-05	no
I18842_cpg304I21	I18842	5_98203103-98203461	1.72	0	no
I10906_cpg75G7	I10906	19_1699300-1699721	1.72	0	no
I21768_cpg55N15	I21768	7_101173381-101174539	1.72	0	no
I11861_cpg352O8	I11861	19_55923394-55923789	1.72	0	no
I5420_cpg341M10	I5420	12_88625852-88628141	1.71	0.02	no
I13648_cpg450B13	I13648	2_208198737-208198936	1.71	0	no
I16983_cpg105O8	I16983	4_3851047-3851491	1.71	0	no
I18020_cpg41K11	I18020	4_171627606-171627726	1.71	0	no
I17938_cpg85E10	I17938	4_159660030-159660124	1.71	0	no
I9010_cpg81F7	I9010	16_84538369-84539979	1.71	0	no
I7346_cpg287C19	I7346	14_102725000-102726270	1.71	0	no
I19011_cpg283E2	I19011	5_126592675-126593912	1.71	0	no
I20684_cpg103M23	I20684	6_135531314-135531459	1.71	0	no
I14966_cpg81J21	I14966	22_17535309-17537362	1.7	0	no
I10567_cpg350L5	I10567	18_43034995-43035262	1.7	0	no
I22911_cpg180K20	I22911	8_89101905-89102004	1.7	0	no
I16088_cpg285F8	I16088	3_96497717-96497854	1.7	0	no
I23849_cpg308A1	I23849	9_97151108-97153049	1.7	0	no
I21129_cpg183B8	I21129	7_19183915-19184065	1.7	0	no
I9916_cpg285D22	I9916	17_55571549-55571693	1.7	0	no
I12893_cpg214O6	I12893	2_104835337-104835490	1.7	0	no
I12158_cpg62M6	I12158	2_16719674-16720537	1.7	0	no
I4654_cpg121K19	I4654	12_730571-730810	1.7	0	no
I23006_cpg353D12	I23006	8_100055284-100056066	1.7	5.88e-05	no
I23401_cpg62F15	I23401	9_6705919-6706953	1.69	0	no
I24858_cpg346I14	I24858	X_128639815-128640882	1.69	0	no
I7109_cpg50H21	I7109	14_74813133-74814410	1.69	0	no
I4437_cpg367J15	I4437	11_115876637-115876845	1.69	6.53e-05	no
I5742_cpg90P13	I5742	12_120725177-120727799	1.69	0	no
I2994_cpg81I5	I2994	10_102459296-102461275	1.69	0	no
I15888_cpg203L7	I15888	3_57087648-57089074	1.68	0.01	no
I18836_cpg332O13	I18836	5_96595203-96595315	1.68	0	no
I23653_cpg117L13	I23653	9_71129038-71129502	1.68	0	no
I21292_cpg390M24	I21292	7_35460724-35461071	1.68	0.02	no
I16937_cpg91L22	I16937	4_1390734-1391758	1.67	0.01	no
I13983_cpg33K8	I13983	20_638637-638730	1.67	0	no
I5222_cpg69A13	I5222	12_56545285-56545891	1.67	0	no
I17134_cpg432L9	I17134	4_24699254-24699780	1.67	0	no
I5063_cpg39B7	I5063	12_50270391-50271635	1.66	0.05	no
I24920_cpg208K3	I24920	X_138104567-138105148	1.66	0	no
I3038_cpg189P2	I3038	10_103315996-103317151	1.66	0	no
I24303_cpg400C23	I24303	9_135879689-135881580	1.66	0	no
I7136_cpg201A21	I7136	14_76660460-76661438	1.66	0.0001	no
I16244_cpg186H9	I16244	3_121508068-121509669	1.66	6.11e-05	no
I13899_cpg341K5	I13899	2_236752579-236753455	1.66	0	no
I17510_cpg426F14	I17510	4_89462400-89462516	1.65	0	no
I12209_cpg232A15	I12209	2_24532499-24532583	1.65	0	no
I13749_cpg329G21	I13749	2_219931696-219932115	1.65	0	no
I12985_cpg90I8	I12985	2_118784169-118784322	1.65	0	no
I17773_cpg169E12	I17773	4_135342009-135342411	1.65	0	no
I19082_cpg21H11	I19082	5_134413723-134416223	1.65	0	no
[truncated: 1,064 more rows]

## Sheet: Meth_RH3
CGI reporter	CGI	position	logFC	adj_p_value	gene_associated
I8623_cpg282I4	I8623	16_33872473-33874033	1.52	0.000506	5_8S_rRNA
I2027_cpg234P5	I2027	1_225813299-225815586	2.07	0.000179	5S_rRNA
I2027_cpg191C5	I2027	1_225813299-225815586	2.28	6.57e-05	5S_rRNA
I15276_cpg85F5	I15276	22_41445886-41447260	4.74	1.19e-05	A4GALT
I16522_cpg15C14	I16522	3_152937517-152937596	3.31	6.49e-06	AADACL2
I12614_cpg104M3	I12614	2_69649462-69649615	2.05	3.69e-05	AAK1
I10871_cpg394M12	I10871	19_990953-991126	3.24	6.4e-06	ABCA7
I10016_cpg379L23	I10016	17_64502799-64502904	2.13	9.06e-05	ABCA9
I14219_cpg49F12	I14219	20_25318000-25319868	2.66	0	ABHD12
I15837_cpg149M19	I15837	3_51983911-51984595	2.11	0	ABHD14A
I15713_cpg47G13	I15713	3_43706734-43708224	1.8	9.34e-05	ABHD5
I24286_cpg19G18	I24286	9_135139741-135141344	2.17	6.52e-05	ABO
I25011_cpg303N23	I25011	Y_13158389-13160261	1.98	0	AC004617.2
I21761_cpg41D11	I21761	7_100631740-100632464	1.86	0.000321	AC004876.2
I21761_cpg95C15	I21761	7_100631740-100632464	1.81	0.000175	AC004876.2
I21611_cpg57H21	I21611	7_87409939-87410103	4.49	7.11e-06	AC005075.2
I9298_cpg233O5	I9298	17_12633343-12634478	2.54	0.000526	AC005277.1
I10939_cpg214A6	I10939	19_2584046-2586352	1.92	0	AC005512.1
I19010_cpg205B3	I19010	5_126436915-126437305	2.59	0.000215	AC005915.1
I3615_cpg212E10	I3615	11_22807386-22808116	2.35	3.26e-05	AC006299.1
I9877_cpg8M17	I9877	17_52477740-52479116	2.01	0	AC007114.8
I9877_cpg189M6	I9877	17_52477740-52479116	1.96	0	AC007114.8
I12879_cpg220K15	I12879	2_102232594-102234448	1.73	0.00332	AC007248.4
I19553_cpg268A4	I19553	5_180472608-180474617	4.37	0	AC008620.12
I11445_cpg200L13	I11445	19_38486187-38486828	1.96	0.01	AC008738.7
I13421_cpg340P5	I13421	2_176644582-176645497	1.86	6.06e-05	AC009336.13
I13436_cpg309C2	I13436	2_176732689-176734123	2.62	0	AC009336.13
I13442_cpg13I12	I13442	2_176761244-176762891	1.8	0	AC009336.13
I13422_cpg48G9	I13422	2_176652090-176654339	1.51	0	AC009336.13
I13420_cpg57J5	I13420	2_176640041-176641567	1.77	0.01	AC009336.13
I13430_cpg183L6	I13430	2_176694715-176695100	1.93	0	AC009336.13
I12595_cpg327L10	I12595	2_68143548-68143726	1.52	0.01	AC010987.1
I21091_cpg349P18	I21091	7_12409224-12409340	2.91	2.56e-05	AC013470.10
I12381_cpg38M23	I12381	2_42127427-42129435	1.7	0	AC013480.3
I21450_cpg122G21	I21450	7_63664809-63667648	2.22	0	AC016769.10
I13446_cpg149N1	I13446	2_177210270-177211441	1.79	0	AC017048.6
I11874_cpg287N5	I11874	19_56795717-56797623	2.46	8.45e-05	AC018755.3
I5085_cpg15J20	I5085	12_50938082-50939195	2.22	0.00026	AC021066.37
I5085_cpg15J21	I5085	12_50938082-50939195	2.19	5.5e-05	AC021066.37
I17201_cpg433A13	I17201	4_37568271-37569592	4.34	2.1e-05	AC021106.6
I17204_cpg43I3	I17204	4_38340994-38343476	1.72	0	AC021860.6
I15448_cpg415I2	I15448	3_10027608-10027888	1.7	0	AC022007.5
I8187_cpg320L8	I8187	15_98083487-98083586	1.61	0	AC022692.11
I5446_cpg423G11	I5446	12_92490469-92491799	4.16	4.43e-05	AC025260.29
I19423_cpg392J3	I19423	5_172042829-172044156	3.07	2.63e-05	AC027309.3
I18941_cpg292I22	I18941	5_115325847-115327077	1.61	0.000515	AC034236.1
I16763_cpg53K14	I16763	3_185430762-185431958	5.44	3.05e-05	AC061705.16
I12118_cpg63J17	I12118	2_11171664-11171863	1.52	0	AC062028.6
I8000_cpg401L19	I8000	15_79197826-79198334	1.96	0.000479	AC068870.17
I16514_cpg55D22	I16514	3_151803931-151804441	4.9	3.73e-06	AC069236.27
I21431_cpg41F10	I21431	7_55606704-55607927	1.81	0	AC073347.3
I21431_cpg73C4	I21431	7_55606704-55607927	1.53	0	AC073347.3
I21775_cpg284H17	I21775	7_101851486-101853693	1.85	0	AC073517.6
I10162_cpg345M15	I10162	17_74582238-74584245	2.28	4.46e-05	AC073624.28
I10162_cpg212E21	I10162	17_74582238-74584245	1.78	0	AC073624.28
I21734_cpg302K16	I21734	7_99706524-99709194	1.51	0	AC073842.5
I23079_cpg336J22	I23079	8_110725808-110726633	4.01	5.26e-05	AC079061.8
I23324_cpg299G16	I23324	8_145775451-145778185	1.87	0.000152	AC084125.9
I23322_cpg300O15	I23322	8_145735593-145736149	2.14	0	AC084125.9
I23324_cpg410L9	I23324	8_145775451-145778185	2.58	5.46e-05	AC084125.9
I22291_cpg11J13	I22291	8_8596471-8598377	2.08	0.000344	AC087269.5
I9138_cpg196A3	I9138	17_3235865-3237001	2.39	0.000105	AC087498.8
I19470_cpg102I12	I19470	5_175901633-175905066	2.84	1.34e-05	AC091934.2
I21019_cpg38F9	I21019	7_4851980-4852303	2.4	2.06e-05	AC092610.10
I17878_cpg11E12	I17878	4_152549225-152550664	1.52	0	AC092611.3
I12799_cpg431J14	I12799	2_88844866-88846716	1.94	0.000411	AC096579.1
I17446_cpg92O20	I17446	4_81219568-81219752	2.2	3.93e-05	AC097711.1
I8963_cpg103C8	I8963	16_80035147-80036870	2.57	2.89e-05	AC099524.5
I9240_cpg290D13	I9240	17_7759175-7760357	1.7	0	AC104581.22
I12204_cpg394G7	I12204	2_24085970-24087370	2.1	0.000612	AC104665.2
I8016_cpg49J16	I8016	15_81275060-81276608	1.93	4.23e-05	AC105339.9
I8014_cpg1O22	I8014	15_81216137-81216811	1.65	0.01	AC105339.9
I8321_cpg151F12	I8321	16_3141921-3142127	4.38	3.31e-06	AC108134.3
I15944_cpg159I10	I15944	3_65316896-65317959	1.84	0	AC121493.1
I15944_cpg159F12	I15944	3_65316896-65317959	1.98	7.89e-05	AC121493.1
I8501_cpg427H20	I8501	16_23673303-23674112	1.51	0	AC130454.2
I5861_cpg161P24	I5861	12_131689839-131692034	2.1	0	AC131212.6
I5861_cpg101K3	I5861	12_131689839-131692034	2.25	0	AC131212.6
I9081_cpg374H15	I9081	16_88641096-88642335	3.98	5.92e-05	AC133919.6
I17299_cpg224D7	I17299	4_54709522-54710917	1.7	9.25e-05	AC138779.2
I8290_cpg112J13	I8290	16_2593421-2593557	2.03	4.65e-05	AC141586.2
I19494_cpg27A8	I19494	5_176912417-176914415	2.71	0	AC145098.2
I8060_cpg168K16	I8060	15_87146961-87148345	2.26	5.63e-05	ACAN
I2335_cpg9O8	I2335	10_15170666-15170963	2.33	7.69e-05	ACBD7
I9948_cpg362J16	I9948	17_58906769-58909391	2.01	2.88e-05	ACE
I21755_cpg410H24	I21755	7_100330838-100333198	2.58	0	ACHE
I23545_cpg8A20	I23545	9_32374300-32375420	1.91	0	ACO1
I18728_cpg10G21	I18728	5_80725345-80726385	5.84	2.51e-06	ACOT12
I83_cpg283K4	I83	1_6374269-6377014	1.93	0	ACOT7
I12929_cpg442D11	I12929	2_111513412-111513501	2.11	4.88e-05	ACOXL
I12928_cpg90K13	I12928	2_111205963-111207587	1.77	0	ACOXL
I11165_cpg252C4	I11165	19_11547845-11550739	3.38	6.22e-06	ACP5
I9056_cpg289F15	I9056	16_87748210-87749641	1.66	0	ACSF3
I7478_cpg216J18	I7478	15_32874063-32874629	1.87	0.0153	ACTC1
I7020_cpg38K19	I7020	14_68514759-68517070	2.03	6.86e-05	ACTN1
I2134_cpg188F15	I2134	1_234915506-234917436	1.86	0.01	ACTN2
I13193_cpg70P18	I13193	2_148317596-148318899	2.45	2.74e-05	ACVR2A
I5072_cpg24C5	I5072	12_50586197-50588841	2.34	8.4e-05	ACVRL1
I4055_cpg330M10	I4055	11_67170444-67171875	1.61	0	ACY3
I9684_cpg348L23	I9684	17_40191881-40193417	3.27	2.76e-05	ADAM11
I9685_cpg415P24	I9685	17_40206787-40209291	1.55	0.00176	ADAM11
I1277_cpg358K9	I1277	1_120240413-120240856	2.4	0.000122	ADAM30
I14032_cpg447F14	I14032	20_3601364-3603016	1.6	0.00026	ADAM33
I11089_cpg34D12	I11089	19_8580552-8582584	1.86	0	ADAMTS10
I24293_cpg30K7	I24293	9_135283303-135285181	2.03	0	ADAMTS13
I19027_cpg49N12	I19027	5_128822940-128824219	1.62	0	ADAMTS19
I19519_cpg301B9	I19519	5_178623488-178625909	2.3	9.06e-05	ADAMTS2
I4939_cpg211J14	I4939	12_42230849-42232898	3.65	0.000117	ADAMTS20
I24296_cpg155D15	I24296	9_135388345-135390172	2.48	8.41e-05	ADAMTSL2
I21377_cpg433B16	I21377	7_45580192-45583053	4.06	8.26e-05	ADCY1
I16273_cpg420L16	I16273	3_124490847-124493340	2.22	0	ADCY5
I16273_cpg420M16	I16273	3_124490847-124493340	1.83	0.00177	ADCY5
I16970_cpg288P8	I16970	4_2814457-2815976	1.9	0	ADD1
I16970_cpg450I13	I16970	4_2814457-2815976	1.79	0	ADD1
I12047_cpg52D5	I12047	2_3501124-3502617	5.04	1.24e-05	ADI1
I14487_cpg116D19	I14487	20_48980073-48981944	5.06	1.27e-05	ADNP
I1803_cpg77E3	I1803	1_201363376-201363980	4.56	1.01e-05	ADORA1
I3137_cpg280D14	I3137	10_112825450-112829505	2.2	0.000622	ADRA2A
I12814_cpg194H15	I12814	2_96143261-96146760	2.04	0.00036	ADRA2B
I12814_cpg21I7	I12814	2_96143261-96146760	1.99	0	ADRA2B
I3154_cpg122K2	I3154	10_115792556-115795382	2.76	4.02e-05	ADRB1
I4039_cpg298G21	I4039	11_66808488-66810556	2.38	0	ADRBK1
I4038_cpg82F3	I4038	11_66798279-66800623	2.25	0	ADRBK1
I21356_cpg239L17	I21356	7_44116758-44119391	2.16	0	AEBP1
I24967_cpg173F14	I24967	X_150146861-150147129	2.52	9.67e-05	AF013593.1
I11504_cpg76N16	I11504	19_41176959-41178463	2.16	5.7e-05	AF038458.1
I11504_cpg151I21	I11504	19_41176959-41178463	2.26	0	AF038458.1
I19051_cpg217J10	I19051	5_132273079-132273167	1.66	0.000452	AFF4
I12249_cpg450P12	I12249	2_27127753-27129020	1.55	0	AGBL5
I14888_cpg24G5	I14888	21_44108493-44110415	2.5	3.02e-05	AGPAT3
I23761_cpg91F2	I23761	9_87545629-87547138	1.84	0	AGTPBP1
I7377_cpg154O21	I7377	14_104502840-104505557	1.55	0	AHNAK2
I21113_cpg8D18	I21113	7_17304522-17305676	2.5	0	AHR
I358_cpg61E10	I358	1_26535045-26537074	1.84	0	AIM1L
I68_cpg410F5	I68	1_4671134-4673025	2.86	1.17e-05	AJAP1
I68_cpg416L17	I68	1_4671134-4673025	2.26	0	AJAP1
I23984_cpg325G15	I23984	9_111581833-111582862	1.7	0	AKAP2
I23984_cpg61O10	I23984	9_111581833-111582862	2.07	0.00106	AKAP2
I11261_cpg347A16	I11261	19_15344571-15347259	2.38	0	AKAP8
I551_cpg350E3	I551	1_39229133-39230541	1.68	0.03	AKIRIN1
I2174_cpg333M10	I2174	1_242079270-242081527	6.79	1.35e-05	AKT3
I8251_cpg378L10	I8251	16_1416647-1419387	2.17	0.000597	AL032819.32
I19585_cpg404F19	I19585	6_1564173-1566209	1.93	0.000536	AL034344.24
I7311_cpg51I13	I7311	14_100361530-100362546	1.62	0	AL117190.6
I14603_cpg9J6	I14603	20_61126526-61127520	2.22	0	AL121673.41
I20898_cpg377B23	I20898	6_166321556-166322670	1.95	0	AL132661.32
I20345_cpg51I20	I20345	6_87888628-87889579	2.07	0	AL139274.17
I5913_cpg107D8	I5913	13_20791064-20792726	3.15	0	AL139380.6
I24211_cpg35E19	I24211	9_130982320-130983898	2.02	6.16e-05	AL158151.16
I1637_cpg114E21	I1637	1_179189117-179190503	2	0	AL162431.17
I1637_cpg238J19	I1637	1_179189117-179190503	2.72	0.000276	AL162431.17
I23494_cpg125G19	I23494	9_21549087-21550628	3.72	6.32e-05	AL353732.14
I20338_cpg292G16	I20338	6_86444853-86445066	1.75	0	AL355615.12
I2282_cpg54N24	I2282	10_8135262-8136156	5.22	1.19e-05	AL390294.19
I3353_cpg305I15	I3353	10_134542080-134543782	1.89	0	AL392043.21
I204_cpg305O11	I204	1_16036484-16036844	3.19	2.47e-05	AL450998.19
I204_cpg32H15	I204	1_16036484-16036844	3.6	1.24e-05	AL450998.19
I24682_cpg336D9	I24682	X_70628555-70629596	1.9	0	AL590763.2
I45_cpg356K14	I45	1_2875066-2876745	1.63	0	AL592464.24
I44_cpg22D18	I44	1_2789668-2792321	2.53	9.56e-05	AL592464.24
I243_cpg53N3	I243	1_19101005-19102378	4.6	9.05e-06	ALDH4A1
I8558_cpg45E2	I8558	16_29971209-29972700	1.71	0	ALDOA
I11505_cpg60H14	I11505	19_41191790-41193019	1.87	0	ALKBH6
I9247_cpg24M19	I9247	17_7921636-7924758	2.1	0.01	ALOX12B
I9248_cpg117J5	I9248	17_7952956-7954707	1.72	0	ALOXE3
I3759_cpg37F13	I3759	11_44288848-44289039	1.66	0	ALX4
I3756_cpg152E14	I3756	11_44282960-44283192	3.95	5.31e-06	ALX4
I1175_cpg165O4	I1175	1_109851380-109854200	5.91	1.4e-06	AMIGO1
I24361_cpg361A10	I24361	9_139189074-139190674	1.81	0.000463	ANAPC2
I5731_cpg427B24	I5731	12_120274043-120274667	1.72	0	ANAPC5
I22579_cpg420K9	I22579	8_41648159-41650055	1.7	0.00028	ANK1
I22579_cpg420K8	I22579	8_41648159-41650055	1.72	0	ANK1
I13523_cpg203F10	I13523	2_190247108-190248318	1.73	0	ANKAR
I18297_cpg107F11	I18297	5_14924241-14925771	2.02	0	ANKH
I13939_cpg77N12	I13939	2_241148089-241149686	2.93	0.000191	ANKMY1
I6503_cpg269C5	I6503	13_110364439-110366276	1.61	0	ANKRD10
I23821_cpg435C2	I23821	9_94609375-94611482	5.1	1.19e-05	ANKRD19
I23821_cpg173B23	I23821	9_94609375-94611482	2.54	0	ANKRD19
I12832_cpg192K9	I12832	2_96868696-96869729	1.85	9.87e-05	ANKRD23
I15514_cpg43L1	I15514	3_15768708-15768796	1.51	0.01	ANKRD28
I11292_cpg88L18	I11292	19_17253444-17256151	2.82	8.13e-06	ANKRD41
I19049_cpg330A8	I19049	5_132176822-132179144	2.63	0.000112	ANKRD43
I19049_cpg91K20	I19049	5_132176822-132179144	1.63	0	ANKRD43
I14094_cpg284K7	I14094	20_9963354-9964467	1.69	0	ANKRD5
I24834_cpg248L14	I24834	X_118775677-118777921	1.68	0	ANKRD58
I7331_cpg47G15	I7331	14_102045204-102047219	1.79	0	ANKRD9
I12606_cpg99P18	I12606	2_69117958-69118073	3.45	4.33e-06	ANTXR1
I17703_cpg86J7	I17703	4_122836738-122838126	1.65	0	ANXA5
I2744_cpg26M19	I2744	10_74842838-74844005	1.81	0	ANXA7
I14802_cpg168E10	I14802	21_36424049-36425409	1.66	0	AP000689.1
I4017_cpg3F3	I4017	11_65871001-65872187	1.64	0	AP001107.5
I4291_cpg54J14	I4291	11_94439663-94440885	5.3	2.89e-06	AP001264.4
I4025_cpg417C20	I4025	11_66083022-66085028	2.75	0.000185	AP002748.4
I10289_cpg421H10	I10289	18_5880130-5882538	1.96	0	AP005433.3
I3386_cpg330K15	I3386	11_626149-628429	2.13	0.000202	AP006284.2
I3386_cpg37J14	I3386	11_626149-628429	2.64	3.93e-05	AP006284.2
I16758_cpg358G21	I16758	3_185374442-185376066	1.5	0	AP2M1
I8013_cpg26H8	I8013	15_81174258-81176192	3.39	0	AP3B2
I2425_cpg120L1	I2425	10_26767011-26768224	1.54	0	APBB1IP
I4777_cpg166J11	I4777	12_12830838-12832154	2.69	2.06e-05	APOLD1
I4777_cpg439J1	I4777	12_12830838-12832154	1.6	0	APOLD1
I8807_cpg424G14	I8807	16_65421769-65422622	1.82	0	APPBP1
I10417_cpg274I18	I10417	18_22696942-22698119	2.98	2.35e-05	AQP4
I24983_cpg242J13	I24983	X_152852528-152854346	1.66	0	ARD1A
I5005_cpg48E19	I5005	12_47636993-47637793	5.84	1.54e-06	ARF3
I21941_cpg71D19	I21941	7_127014870-127016128	1.82	0	ARF5
I13170_cpg319H19	I13170	2_144197305-144197441	1.71	0	ARHGAP15
I2563_cpg27E12	I2563	10_49401671-49402909	1.58	0	ARHGAP22
I2563_cpg199J14	I2563	10_49401671-49402909	1.59	0	ARHGAP22
I15303_cpg241J20	I15303	22_43442681-43444660	1.69	0	ARHGAP8
I229_cpg353D7	I229	1_17738010-17739887	2.05	0	ARHGEF10L
I4134_cpg50G20	I4134	11_72717041-72717727	3.95	0	ARHGEF17
I15885_cpg272C15	I15885	3_56810362-56811415	2.31	0	ARHGEF3
I13097_cpg410G11	I13097	2_131508554-131509752	2.65	0	ARHGEF4
I10862_cpg333K4	I10862	19_875660-878122	7.13	2.16e-06	ARID3A
I3067_cpg14C15	I3067	10_104463937-104464879	5.75	3.14e-06	ARL3
I9554_cpg283E1	I9554	17_34574513-34575517	1.87	0	ARL5C
I1785_cpg198N4	I1785	1_200379724-200380790	1.86	0	ARL8A
I13844_cpg258E19	I13844	2_231771208-231772291	2.19	0	ARMC9
I3520_cpg339I23	I3520	11_13254856-13256197	2.28	0	ARNTL
I11323_cpg380J13	I11323	19_17978666-17981261	5.4	8.36e-07	ARRDC2
I14984_cpg39A1	I14984	22_18354075-18355556	2.04	0	ARVCF
I23196_cpg108H4	I23196	8_131438582-131440608	1.62	0	ASAP1
I10457_cpg324P3	I10457	18_29413473-29413599	2.95	3.93e-05	ASXL3
I10456_cpg204J24	I10456	18_29411811-29413379	1.51	0	ASXL3
I23_cpg427F7	I23	1_1436659-1437533	1.57	0	ATAD3A
I22_cpg54I2	I22	1_1396630-1397149	2	0	ATAD3B
I18731_cpg353H14	I18731	5_81303253-81304191	1.75	0	ATG10
I4728_cpg211D15	I4728	12_6915030-6917771	1.9	0	ATN1
I4728_cpg385H8	I4728	12_6915030-6917771	2.2	4.31e-05	ATN1
I6528_cpg165F8	I6528	13_112468282-112470950	1.85	0	ATP11A
I16735_cpg341M14	I16735	3_183993707-183995047	2.91	0	ATP11B
I16735_cpg343N19	I16735	3_183993707-183995047	5.17	1.51e-05	ATP11B
I15455_cpg25H22	I15455	3_10723412-10725507	1.93	0	ATP2B2
I12425_cpg204C1	I12425	2_46622835-46625145	1.97	0	ATP6V1E2
I5952_cpg73F18	I5952	13_25484073-25484984	1.85	0.000564	ATP8A2
I5952_cpg368G14	I5952	13_25484073-25484984	1.93	0.000128	ATP8A2
I10910_cpg340K6	I10910	19_1746396-1749409	1.88	0	ATP8B3
I14491_cpg448A17	I14491	20_49817036-49817887	6.61	2.59e-06	ATP9A
I10810_cpg181J21	I10810	18_75188577-75188760	2.01	4.31e-05	ATP9B
I10811_cpg38I3	I10811	18_75239036-75240432	2.06	3.21e-05	ATP9B
I10808_cpg421H14	I10808	18_74929326-74930917	1.74	0.00214	ATP9B
I10810_cpg226J20	I10810	18_75188577-75188760	2.47	0.00013	ATP9B
I15937_cpg3F13	I15937	3_63872319-63874206	1.55	0.01	ATXN7
I21485_cpg299C23	I21485	7_69796411-69798647	1.91	0.000334	AUTS2
I21483_cpg51H18	I21483	7_68701957-68703601	4.4	3.84e-06	AUTS2
I7465_cpg438C17	I7465	15_32117818-32118918	2.12	0	AVEN
I1840_cpg25M21	I1840	1_204389915-204392222	2.05	0	AVPR1B
I18200_cpg393G10	I18200	5_1546976-1548418	2.65	0.00029	AYTL2
I23046_cpg56F19	I23046	8_103945268-103946207	4.43	1.07e-05	AZIN1
I11313_cpg385F13	I11313	19_17779442-17780669	2.08	7.98e-05	B3GNT3
I4173_cpg230F8	I4173	11_76428122-76429620	3.06	0.000372	B3GNT6
I625_cpg153N10	I625	1_44217152-44218642	1.9	0	B4GALT2
I14472_cpg348K23	I14472	20_47762573-47764855	1.75	0	B4GALT5
I23278_cpg91B19	I23278	8_143588564-143590998	2.4	0	BAI1
I10190_cpg317F21	I10190	17_76671346-76672493	4.08	4.73e-06	BAIAP2
I9040_cpg35F11	I9040	16_86540862-86543255	1.5	0.01	BANP
I15847_cpg175B4	I15847	3_52418294-52419959	2.15	0	BAP1
I13342_cpg349N3	I13342	2_170044145-170045000	2.52	0	BBS5
I1429_cpg313P13	I1429	1_154883187-154883792	2.04	0.000227	BCAN
I21808_cpg83J22	I21808	7_107007598-107008513	1.66	0	BCAP29
I14486_cpg118E14	I14486	20_48844708-48845561	1.78	0	BCAS4
I12531_cpg188D15	I12531	2_60633874-60635727	2.17	0	BCL11A
I7658_cpg71L14	I7658	15_50191314-50192732	1.65	0.01	BCL2L10
I16807_cpg89E9	I16807	3_188940372-188940629	2.13	8.06e-05	BCL6
I16807_cpg33J23	I16807	3_188940372-188940629	1.99	0	BCL6
I24550_cpg265H6	I24550	X_39840722-39841227	1.76	0	BCOR
I24555_cpg176M6	I24555	X_39890354-39890515	1.54	0	BCOR
I24549_cpg41A21	I24549	X_39840035-39840556	2.05	0	BCOR
I15023_cpg263I13	I15023	22_21934777-21937318	1.83	0	BCR
I20478_cpg83I5	I20478	6_107542016-107544235	1.67	0	BEND3
I642_cpg415J18	I642	1_45022147-45024056	1.76	0	BEST4
I642_cpg415P23	I642	1_45022147-45024056	1.53	0.01	BEST4
I4856_cpg316L2	I4856	12_26166220-26167435	1.96	0	BHLHE41
I4896_cpg204M1	I4896	12_32150207-32152571	2.44	0.02	BICD1
I15283_cpg154G13	I15283	22_41836281-41837668	2.56	4.96e-05	BIK
I14327_cpg187K4	I14327	20_35583040-35583606	1.52	0.000266	BLCAP
I14327_cpg79O15	I14327	20_35583040-35583606	1.74	7.12e-05	BLCAP
I14326_cpg31L8	I14326	20_35581945-35582572	2.37	3.82e-05	BLCAP
I2384_cpg310L14	I2384	10_22654152-22655268	7.66	1.46e-06	BMI1
I6864_cpg50B4	I6864	14_53490983-53491906	6.33	3.31e-06	BMP4
I8026_cpg75B2	I8026	15_81745143-81745364	1.78	0.000207	BNC1
I7718_cpg60H16	I7718	15_57768165-57769801	5.79	8.59e-06	BNIP2
I22444_cpg247E18	I22444	8_26296000-26297344	5.36	1.46e-06	BNIP3L
I13570_cpg190G13	I13570	2_198357914-198359903	2.05	0	BOLL
I13570_cpg407P4	I13570	2_198357914-198359903	1.73	0	BOLL
I15356_cpg121G7	I15356	22_48606163-48608554	1.85	0	BRD1
I24304_cpg25D20	I24304	9_135899478-135901767	2.5	1.61e-05	BRD3
I21695_cpg3C8	I21695	7_97748801-97750375	1.54	0	BRI3
I5796_cpg1F21	I5796	12_124044002-124045443	1.97	0.00188	BRI3BP
I11931_cpg435I6	I11931	19_60504602-60506229	1.83	0	BRSK1
I10489_cpg200B18	I10489	18_33107523-33108611	2.13	0	BRUNOL4
I10960_cpg228I24	I10960	19_3220964-3222019	2.47	0	BRUNOL5
I15799_cpg412O5	I15799	3_49566418-49567573	1.54	0	BSN
I17080_cpg266P12	I17080	4_15313412-15316270	1.76	0.000142	BST1
I8019_cpg189L18	I8019	15_81525735-81527288	1.58	0.000249	BTBD1
I4392_cpg52J14	I4392	11_110887582-110889121	3.18	2.64e-05	BTG4
I19549_cpg340F14	I19549	5_180412122-180413553	1.54	0	BTNL9
I19549_cpg195I19	I19549	5_180412122-180413553	1.82	0	BTNL9
I12927_cpg253B24	I12927	2_111143636-111143757	2.55	5.26e-05	BUB1
I20465_cpg18J7	I20465	6_105690940-105692346	2.46	0	BVES
I24366_cpg63F14	I24366	9_139430341-139432325	2.6	0.000235	BX322799.22
I24366_cpg383H18	I24366	9_139430341-139432325	2.85	0	BX322799.22
I24529_cpg431G11	I24529	X_36890904-36892130	1.64	0.000365	BX842568.3
I978_cpg344H9	I978	1_84717489-84717724	2.69	3.94e-05	BXDC5
I2641_cpg346B23	I2641	10_63092457-63093152	1.53	0	C10orf107
I2772_cpg385B21	I2772	10_76860453-76861871	2.38	5.28e-05	C10orf11
I2773_cpg308P6	I2773	10_77519387-77519534	1.56	0	C10orf11
I2832_cpg216P7	I2832	10_88718189-88718688	1.96	0.0006	C10orf116
I2833_cpg250H11	I2833	10_88720452-88721741	1.88	0	C10orf116
I3292_cpg28I24	I3292	10_127397338-127398644	2.31	0	C10orf137
I2651_cpg287K9	I2651	10_64234183-64236005	4.32	7.81e-05	C10orf22
I2541_cpg53M12	I2541	10_44816082-44816975	2.06	0	C10orf25
I2301_cpg148M4	I2301	10_11951049-11952885	2.38	3e-05	C10orf47
I2576_cpg325J10	I2576	10_50556792-50558115	2.58	4.73e-05	C10orf53
I3206_cpg116E11	I3206	10_120052910-120053021	1.77	0.000675	C10orf84
I3354_cpg11N22	I3354	10_134605002-134606522	3.82	6.47e-05	C10orf93
I3411_cpg392F11	I3411	11_2279418-2281311	3.37	6.32e-05	C11orf21
I4272_cpg326N11	I4272	11_92915134-92916460	1.62	0.01	C11orf75
I3871_cpg212C12	I3871	11_61300625-61302159	2.26	0.000532	C11orf9
I3679_cpg53O9	I3679	11_33678418-33679810	2.67	0	C11orf91
I5424_cpg306I22	I5424	12_89871499-89873110	2.57	0	C12orf12
I5514_cpg439J22	I5514	12_102397666-102397760	3.8	6.72e-06	C12orf42
I5670_cpg70A7	I5670	12_115659111-115660356	1.57	0.000424	C12orf49
I5262_cpg379B24	I5262	12_63070070-63071079	1.55	0.001	C12orf56
I5262_cpg6G20	I5262	12_63070070-63071079	1.97	6.66e-05	C12orf56
I6016_cpg15J10	I6016	13_30377950-30379254	1.79	0.00435	C13orf33
I6043_cpg62K21	I6043	13_35769915-35770385	1.68	0	C13orf38
I6043_cpg62M21	I6043	13_35769915-35770385	2.15	2.89e-05	C13orf38
I7371_cpg178I23	I7371	14_104237033-104239769	3.34	5.95e-05	C14orf173
I6898_cpg13G15	I6898	14_57687915-57688907	2.54	0	C14orf37
I7343_cpg348J11	I7343	14_102639680-102641923	1.76	0	C14orf73
I7343_cpg193K18	I7343	14_102639680-102641923	2.91	2.98e-05	C14orf73
I7768_cpg317E9	I7768	15_62902979-62903842	1.51	0.000952	C15orf20
I7768_cpg295H6	I7768	15_62902979-62903842	1.57	0.00076	C15orf20
I7935_cpg329H12	I7935	15_74138563-74139737	4.02	0.000155	C15orf27
I7936_cpg416B13	I7936	15_74270713-74272521	2.69	4.59e-05	C15orf27
I7469_cpg117M10	I7469	15_32288944-32289902	1.7	0	C15orf29
I7811_cpg114P15	I7811	15_65600301-65601257	2.61	6.88e-05	C15orf61
I8247_cpg52C7	I8247	16_1340198-1342484	2.18	0	C16orf42
I8247_cpg52A6	I8247	16_1340198-1342484	1.65	0	C16orf42
I9004_cpg285G8	I9004	16_84341110-84343809	1.51	0	C16orf74
I8416_cpg3C10	I8416	16_11336505-11338110	2.73	5.44e-05	C16orf75
I9045_cpg17L23	I9045	16_87164010-87165089	2.45	8.26e-05	C16orf85
I10237_cpg52E15	I10237	17_77969188-77970408	5.48	4.39e-07	C17orf101
I9327_cpg432C20	I9327	17_16334351-16336690	1.82	0	C17orf76
I10214_cpg95D19	I10214	17_77243595-77246235	2.12	0	C17orf90
I10355_cpg197H20	I10355	18_13631490-13633034	2.49	2.67e-05	C18orf1
I10352_cpg14G16	I10352	18_13207049-13209028	5.53	5.54e-05	C18orf1
I10341_cpg299F3	I10341	18_12410212-12410941	2.12	0.01	C18orf43
I10390_cpg154A14	I10390	18_19339336-19339828	1.88	0	C18orf8
I11408_cpg262P9	I11408	19_35124742-35125710	1.87	0	C19orf2
I10885_cpg402C11	I10885	19_1225032-1228487	1.87	0.000226	C19orf24
I10922_cpg354N7	I10922	19_2047452-2050272	2.52	0	C19orf36
I11284_cpg174B2	I11284	19_16631588-16633857	2.1	0.01	C19orf42
I11594_cpg311I19	I11594	19_45545586-45546723	1.96	0	C19orf47
I11924_cpg347P5	I11924	19_60363333-60365534	3.09	3.31e-06	C19orf51
I11924_cpg83J23	I11924	19_60363333-60365534	2.3	0.00017	C19orf51
I11495_cpg270O11	I11495	19_40979395-40981306	6.47	1.13e-06	C19orf55
I11778_cpg119H6	I11778	19_53389551-53391720	1.84	0.000457	C19orf68
I311_cpg438B3	I311	1_23977281-23977871	2.84	1.35e-05	C1orf128
I1656_cpg22C7	I1656	1_181188290-181189564	2.31	0	C1orf14
I2214_cpg354B14	I2214	1_245760524-245762532	1.66	0	C1orf150
I581_cpg48A14	I581	1_40746546-40747951	2.06	0.01	C1orf176
I2070_cpg326O5	I2070	1_229070221-229070329	1.87	0	C1orf198
I1678_cpg226K1	I1678	1_183452996-183453077	1.83	0	C1orf26
I1524_cpg91H6	I1524	1_165156276-165157753	1.6	0	C1orf32
I2004_cpg26C22	I2004	1_224253377-224253970	1.51	0.01	C1orf55
I24_cpg299D20	I24	1_1464190-1467078	1.66	0	C1orf70
I1892_cpg355I20	I1892	1_209622394-209623118	2.13	0	C1orf97
I9691_cpg276N24	I9691	17_40392019-40393524	2.42	0.000112	C1QL1
I14322_cpg57L7	I14322	20_35240766-35241725	4.43	5.87e-05	C20orf132
I14248_cpg257C2	I14248	20_30082330-30083306	2.01	6.12e-05	C20orf160
I14248_cpg82K6	I14248	20_30082330-30083306	1.71	0.000166	C20orf160
I14564_cpg324A20	I14564	20_57947037-57949165	2.76	3.25e-05	C20orf177
I14564_cpg228G20	I14564	20_57947037-57949165	2.86	1.53e-05	C20orf177
I13987_cpg229G8	I13987	20_772925-774066	1.8	0.00332	C20orf55
I14611_cpg61K4	I14611	20_61355357-61356484	6.32	1.54e-06	C20orf58
I13972_cpg427G21	I13972	20_218548-219850	1.55	0.01	C20orf96
I14844_cpg53I24	I14844	21_39738949-39739859	2.94	3.82e-05	C21orf13
I14893_cpg82K12	I14893	21_44377612-44378882	2.7	0.000151	C21orf33
I14753_cpg353O11	I14753	21_32572750-32573536	1.76	7.98e-05	C21orf45
I14756_cpg450D16	I14756	21_32706143-32707295	1.52	0	C21orf63
I15325_cpg104C1	I15325	22_44827901-44828941	2.29	6.95e-05	C22orf26
I12906_cpg345M18	I12906	2_106048047-106049039	2.6	1.15e-05	C2orf40
I12849_cpg33J6	I12849	2_98804518-98806554	2.16	0.000313	C2orf55
I12849_cpg46B19	I12849	2_98804518-98806554	2.24	3.93e-05	C2orf55
I13842_cpg332N11	I13842	2_231609611-231611882	2.29	0	C2orf72
I12692_cpg355D22	I12692	2_74495441-74497052	2.78	7.04e-05	C2orf81
I12692_cpg355D21	I12692	2_74495441-74497052	2.41	0.000136	C2orf81
I16875_cpg102I24	I16875	3_196473591-196473803	2.05	3.82e-05	C3orf21
I15708_cpg348E23	I15708	3_43121408-43122779	4.17	0	C3orf39
I17648_cpg50G21	I17648	4_113371943-113373141	3.45	1.39e-05	C4orf16
I18377_cpg70C5	I18377	5_31567966-31568440	1.53	0	C5orf22
I18221_cpg35C14	I18221	5_2808104-2808448	1.67	0	C5orf38
I18221_cpg9G10	I18221	5_2808104-2808448	3.42	2.82e-06	C5orf38
I18457_cpg333P20	I18457	5_43076581-43076995	1.71	0	C5orf39
I20712_cpg392I19	I20712	6_139391193-139392752	3.85	6.22e-06	C6orf115
I20917_cpg7D10	I20917	6_167938805-167940536	1.96	0	C6orf123
I20917_cpg205M20	I20917	6_167938805-167940536	2	0.000397	C6orf123
I20141_cpg338C6	I20141	6_49625997-49627191	1.72	0	C6orf141
I20250_cpg344M18	I20250	6_74217599-74218877	2.08	6.23e-05	C6orf150
I20640_cpg449H22	I20640	6_127837890-127839268	1.77	0.000469	C6orf174
I20504_cpg49J1	I20504	6_109522343-109523248	4.69	1.06e-05	C6orf182
I20517_cpg363P8	I20517	6_110785436-110786622	2.67	7.9e-05	C6orf186
I20511_cpg385E23	I20511	6_110118224-110118764	2.18	3.78e-05	C6orf199
I20960_cpg45G6	I20960	7_882225-884358	2.02	0	C7orf20
I21247_cpg77M20	I21247	7_30140689-30142080	5.97	6.22e-06	C7orf41
I21247_cpg193I12	I21247	7_30140689-30142080	2.07	0	C7orf41
I21174_cpg188E19	I21174	7_23690334-23690452	1.79	0	C7orf46
I20964_cpg339J24	I20964	7_1050205-1051050	1.87	0	C7orf50
I20965_EMPTY	I20965	7_1092726-1093654	2.37	0	C7orf50
I21889_cpg154O17	I21889	7_120415515-120416306	2.13	5.26e-05	C7orf58
I22247_cpg4G12	I22247	8_484143-486056	6.19	2.16e-06	C8orf42
I22764_cpg344L24	I22764	8_67945449-67945888	1.76	0	C8orf45
I23280_cpg99D15	I23280	8_143804777-143806544	1.75	0.000528	C8orf55
I22807_cpg292G5	I22807	8_74167145-74168308	1.73	0	C8orf84
I24213_cpg307G19	I24213	9_131120948-131123157	1.81	0	C9orf106
I24213_cpg194O20	I24213	9_131120948-131123157	1.66	0	C9orf106
I23874_cpg113J23	I23874	9_98456427-98457864	1.56	0	C9orf21
I23567_cpg304N8	I23567	9_34369465-34371884	1.69	0	C9orf24
I23846_cpg191M10	I23846	9_96808281-96808421	1.83	0	C9orf3
I23922_cpg2M10	I23922	9_102228858-102229896	1.53	0	C9orf30
I24253_cpg30D9	I24253	9_132961280-132962742	1.75	0.000133	C9orf58
I24321_cpg114N1	I24321	9_137378205-137379824	1.81	0	C9orf62
I23752_cpg288F23	I23752	9_85760756-85761910	1.67	0	C9orf64
I24351_cpg315C6	I24351	9_138835426-138837736	1.52	0	C9orf86
I24351_cpg97B23	I24351	9_138835426-138837736	1.57	0	C9orf86
I23886_cpg151M3	I23886	9_99435150-99436383	2.33	0	C9orf97
I24281_cpg50N15	I24281	9_134742472-134743864	1.93	0	C9orf98
I24375_cpg338M15	I24375	9_140035501-140038362	2.5	0.02	CACNA1B
I8242_cpg91B9	I8242	16_1184957-1186837	2.65	0.000188	CACNA1H
I4664_cpg64M20	I4664	12_1886985-1889969	2.25	0.000256	CACNA2D4
I4663_cpg344G8	I4663	12_1775487-1776130	1.53	0.00263	CACNA2D4
I9997_cpg238L21	I9997	17_62390831-62392855	1.54	0	CACNG4
I11904_cpg297H16	I11904	19_59176337-59178445	1.65	0	CACNG8
I3539_cpg323O16	I3539	11_14882570-14884560	2.55	0.000115	CALCB
I3076_cpg7M9	I3076	10_105206980-105209408	3.03	1.17e-05	CALHM1
I21956_cpg56L6	I21956	7_128166257-128167278	6.2	1.13e-05	CALU
I2748_cpg288I18	I2748	10_75303268-75305603	1.57	0.00269	CAMK2G
I5728_cpg42L9	I5728	12_120162732-120163083	1.56	0	CAMKK2
I5728_cpg49P6	I5728	12_120162732-120163083	2.33	0	CAMKK2
I1762_cpg239A5	I1762	1_198974494-198975831	1.62	0.03	CAMSAP1L1
I97_cpg170N10	I97	1_6766826-6770258	2.11	0	CAMTA1
I15480_cpg262E17	I15480	3_12832401-12834551	2.71	8.58e-05	CAND2
I3686_cpg23L19	I3686	11_34029266-34031306	2.05	0	CAPRIN1
I252_cpg164C8	I252	1_19682944-19685367	2.06	0	CAPZB
I9141_cpg49B18	I9141	17_3484769-3487425	1.94	3.65e-05	CARKL
I3424_cpg154F2	I3424	11_3034118-3035475	1.92	0	CARS
I7535_cpg127F19	I7535	15_38673376-38674274	3.32	7.33e-06	CASC5
I145_cpg322B21	I145	1_10677045-10677949	1.55	0	CASZ1
I143_cpg27N23	I143	1_10620839-10623292	5.68	6.18e-06	CASZ1
I3693_cpg111D1	I3693	11_34416655-34417707	1.6	0.000388	CAT
I8659_cpg429L6	I8659	16_47872376-47874063	3.16	0	CBLN1
I8659_cpg33K16	I8659	16_47872376-47874063	3.73	0	CBLN1
I14516_cpg305O2	I14516	20_54011445-54014131	2.03	0.000461	CBLN4
I14516_cpg303K17	I14516	20_54011445-54014131	2.19	3.2e-05	CBLN4
I19526_cpg78I16	I19526	5_179037575-179039183	1.58	0	CBY3
I11950_cpg154L5	I11950	19_60856311-60858652	2.26	3.68e-05	CCDC106
I17631_cpg154E14	I17631	4_110700561-110701884	2.13	4.98e-05	CCDC109B
I10599_cpg274M18	I10599	18_46048324-46048780	2.44	0.00176	CCDC11
I18933_cpg344P23	I18933	5_114659860-114660555	2	0	CCDC112
I18180_cpg43F9	I18180	5_271007-271162	2.21	6.7e-05	CCDC127
I21957_cpg26M21	I21957	7_128217221-128219765	1.68	0	CCDC136
I16299_cpg290J21	I16299	3_127617540-127618860	2.09	0.00022	CCDC37
I16298_cpg354O2	I16298	3_127595328-127596949	1.52	0.01	CCDC37
I5702_cpg284G4	I5702	12_118999407-118999486	1.87	0	CCDC64
I10636_cpg196C5	I10636	18_50777131-50777908	1.94	0.00035	CCDC68
I12504_cpg3I14	I12504	2_56264156-56266183	1.63	0.01	CCDC85A
I4026_cpg115A3	I4026	11_66116058-66117212	1.76	8.28e-05	CCDC87
I12499_cpg5E16	I12499	2_55500145-55501182	1.82	0	CCDC88A
I7217_cpg48F11	I7217	14_90865484-90865774	1.57	0.00102	CCDC88C
I11755_cpg290M15	I11755	19_52451550-52452505	2.91	6.3e-05	CCDC9
I19698_cpg257K21	I19698	6_13921786-13922983	2.38	0	CCDC90A
I5782_cpg32C20	I5782	12_123022906-123023958	1.52	0	CCDC92
I18466_cpg91D9	I18466	5_43432912-43433201	2.76	0.000123	CCL28
I21372_cpg340A17	I21372	7_45005052-45006836	4.26	2.16e-06	CCM2
I4087_cpg397L22	I4087	11_69170354-69172567	2.61	2.47e-05	CCND1
I4086_cpg431I3	I4086	11_69166520-69168321	1.72	0.000961	CCND1
I4086_cpg267D22	I4086	11_69166520-69168321	2.31	6.32e-05	CCND1
I11405_cpg343C8	I11405	19_34993890-34996255	1.53	0	CCNE1
I17428_cpg346B15	I17428	4_78215310-78216860	4.49	4.43e-05	CCNI
I19347_cpg343F5	I19347	5_159671138-159672783	2.1	0	CCNJL
I13118_cpg168F13	I13118	2_135392165-135394034	1.62	0	CCNT2
I20914_cpg351J17	I20914	6_167426761-167427914	2.29	5.68e-05	CCR6
I12543_cpg44C8	I12543	2_61968263-61968612	2.05	0	CCT4
I19172_cpg354E12	I19172	5_139991516-139993409	1.56	0.00164	CD14
I19172_cpg307J4	I19172	5_139991516-139993409	2.17	8.23e-05	CD14
I376_cpg212E20	I376	1_27581170-27583185	1.92	0	CD164L2
I1533_cpg298K24	I1533	1_165690076-165692272	1.71	0	CD247
I1253_cpg283G16	I1253	1_116913346-116915415	1.65	0	CD58
I3413_cpg293G12	I3413	11_2353956-2356618	2.38	9.06e-05	CD81
I23873_cpg29G11	I23873	9_98421193-98422227	5.07	4.39e-07	CDC14B
I23873_cpg331I2	I23873	9_98421193-98422227	3.54	8.42e-05	CDC14B
I6552_cpg153M23	I6552	13_114018194-114019104	1.78	0	CDC16
I11916_cpg129F23	I11916	19_59667561-59669525	1.72	0	CDC42EP5
I21151_cpg2O18	I21151	7_21951529-21952904	1.75	0	CDCA7L
I8975_cpg78A10	I8975	16_81957518-81957696	1.75	0	CDH13
I10425_cpg340O13	I10425	18_24009055-24012719	2.31	0	CDH2
I10689_cpg46E10	I10689	18_57372243-57373071	2.27	2.73e-05	CDH20
I14428_cpg36J23	I14428	20_44271920-44272946	1.7	0.00011	CDH22
I14575_cpg236A16	I14575	20_59809823-59811843	2.92	9.42e-05	CDH4
I21647_cpg334J21	I21647	7_92300194-92301296	2.07	0	CDK6
I14481_cpg403M18	I14481	20_48242354-48242433	2.28	6.48e-05	CEBPB
I22612_cpg431F7	I22612	8_48811839-48812072	2.09	2.68e-05	CEBPD
I1167_cpg306I20	I1167	1_109614886-109617589	2.31	0	CELSR2
I15774_cpg76A4	I15774	3_48672824-48675775	2.16	7.96e-05	CELSR3
I17597_cpg120F3	I17597	4_104339014-104339142	2.64	1.1e-05	CENPE
I1925_cpg417A18	I1925	1_212842837-212843809	3.3	5.33e-05	CENPF
I1926_cpg130G10	I1926	1_212845437-212849314	2.43	0.000113	CENPF
I9219_cpg377E2	I9219	17_7195497-7197975	1.53	0	CENTB1
I16_cpg404D23	I16	1_1232589-1235172	2.09	0.00113	CENTB5
I17188_cpg104D13	I17188	4_35921906-35922915	1.52	0	CENTD1
I13887_cpg212F3	I13887	2_236068452-236068718	2.35	0	CENTG2
I2170_cpg39C14	I2170	1_241483893-241485559	1.85	7.28e-05	CEP170
I12577_cpg49A9	I12577	2_65136133-65137959	2.78	7e-05	CEP68
I8740_cpg41N17	I8740	16_55557545-55557636	1.83	0	CETP
I8924_cpg361M19	I8924	16_74023948-74025033	2.7	0	CFDP1
I14806_cpg306L23	I14806	21_36679057-36680123	2.02	0	CHAF1B
I22707_cpg372F9	I22707	8_61789113-61790236	1.72	0.00189	CHD7
I8699_cpg245H8	I8699	16_51721355-51723503	2.76	7.87e-05	CHD9
I5870_cpg346J24	I5870	12_131973557-131974972	1.94	0.00127	CHFR
I7974_cpg437H19	I7974	15_76698627-76700715	1.87	0	CHRNA3
I9168_cpg25O9	I9168	17_4742324-4746671	2.28	9.05e-05	CHRNE
I16467_cpg173G16	I16467	3_144320417-144324005	1.7	0.000133	CHST2
I11450_cpg329O16	I11450	19_38872429-38874175	4.35	1.44e-05	CHST8
I8199_cpg9K4	I8199	15_99608426-99610312	1.65	0	CHSY1
I6626_cpg169E13	I6626	14_23849254-23850985	2.4	0.000522	CIDEB
I6626_cpg152A18	I6626	14_23849254-23850985	2.26	0	CIDEB
I5537_cpg67O15	I5537	12_105165068-105167110	4.28	5.89e-05	CKAP4
I21508_cpg240A17	I21508	7_72820590-72823130	1.8	0	CLDN3
I6760_cpg212B18	I6760	14_37793838-37795614	2.33	4.74e-05	CLEC14A
I6760_cpg362A19	I6760	14_37793838-37795614	2	0	CLEC14A
I8413_cpg24I21	I8413	16_11135702-11137623	1.72	0	CLEC16A
I12286_cpg97I15	I12286	2_29191226-29192452	1.74	0.01	CLIP4
I22258_cpg155A8	I22258	8_1698471-1700669	1.77	0	CLN8
I8336_cpg274K8	I8336	16_3489970-3491376	2.15	7.68e-05	CLUAP1
I8800_cpg61F7	I8800	16_65169467-65171236	1.74	0	CMTM1
I8803_cpg328A15	I8803	16_65287086-65288830	1.5	0	CMTM4
I1992_cpg1H13	I1992	1_222870366-222871973	1.78	0	CNIH3
I12831_cpg197J6	I12831	2_96790246-96792276	1.6	0	CNNM4
I17431_cpg95B16	I17431	4_78958625-78960588	2.51	0	CNOT6L
I3837_cpg104E15	I3837	11_58102469-58102586	2.25	0	CNTF
I19929_cpg228O21	I19929	6_33267074-33269362	1.71	0	COL11A2
I14918_cpg385I5	I14918	21_45683480-45685746	2.77	0	COL18A1
I14918_cpg7P14	I14918	21_45683480-45685746	2.39	0	COL18A1
I9816_cpg413D4	I9816	17_45631299-45632360	2.29	2.89e-05	COL1A1
I6493_cpg58G17	I6493	13_109757069-109758724	2.01	0	COL4A1
I12050_cpg247F3	I12050	2_3620057-3621315	1.87	0	COLEC11
I10249_cpg303G20	I10249	18_490205-491461	1.51	0	COLEC12
I2382_cpg300J2	I2382	10_22644844-22645899	1.94	0	COMMD3
I14260_cpg295K10	I14260	20_30794142-30795214	3.6	8.18e-06	COMMD7
I11355_cpg242K14	I11355	19_18759059-18759479	1.74	0.000289	COMP
I1469_cpg49P23	I1469	1_158530584-158531166	1.75	0.00135	COPA
I4717_cpg55D8	I4717	12_6703312-6704370	2.09	4.35e-05	COPS7A
I13907_cpg353N10	I13907	2_237658852-237658994	2.2	0	COPS8
I9747_cpg38I21	I9747	17_43468758-43470995	2.13	0	COPZ2
I23900_cpg291O13	I23900	9_99993831-99995501	2.34	4.97e-05	CORO2A
I9451_cpg18D3	I9451	17_25729956-25731169	5.02	2.81e-06	CPD
I17981_cpg24O17	I17981	4_166519344-166520994	1.85	0	CPE
I17074_cpg42B6	I17074	4_14611852-14615986	1.54	0	CPEB2
I16922_cpg150P13	I16922	4_778442-779970	1.75	0.000373	CPLX1
I17_cpg74E21	I17	1_1249140-1250748	2.11	7.47e-05	CPSF3L
I15373_cpg276O19	I15373	22_49363016-49364895	2.57	5.09e-05	CPT1B
I8257_cpg331N9	I8257	16_1644868-1647488	2.61	0.000419	CRAMP1L
I24107_cpg333J9	I24107	9_125174833-125176161	1.59	0	CRB2
I15446_cpg334M19	I15446	3_9962835-9964705	2.11	0.000331	CRELD1
I15446_cpg312J3	I15446	3_9962835-9964705	2.11	0.000142	CRELD1
I11583_cpg53K4	I11583	19_44721936-44722994	1.74	0	CRI2
I17005_cpg149F19	I17005	4_5944902-5946265	3.5	3.73e-05	CRMP1
I14156_cpg154K1	I14156	20_19980491-19981588	5.5	1.99e-05	CRNKL1
I5102_cpg8J9	I5102	12_51860247-51862020	1.99	0	CSAD
I23091_cpg34O5	I23091	8_114516147-114516344	1.84	0	CSMD3
I15186_cpg321M22	I15186	22_37125083-37125279	2.73	1.29e-05	CSNK1E
I5353_cpg312O22	I5353	12_75796557-75797435	1.81	7.16e-05	CSRP2
I14203_cpg266M2	I14203	20_23565842-23567670	3.43	0	CST3
I4005_cpg117A12	I4005	11_65535702-65536453	1.66	0.000304	CST6
I4005_cpg295J17	I4005	11_65535702-65536453	1.71	0.000583	CST6
I8593_cpg362I24	I8593	16_30820842-30821672	3.03	6.91e-05	CTF1
I12737_cpg4M6	I12737	2_80382765-80384111	1.93	0	CTNNA2
I12738_cpg109A3	I12738	2_80403106-80403627	6.57	1.17e-06	CTNNA2
I12737_cpg86A17	I12737	2_80382765-80384111	1.69	0	CTNNA2
I14331_cpg245A10	I14331	20_35763501-35763873	1.99	0	CTNNBL1
I14331_cpg278A17	I14331	20_35763501-35763873	2.17	0	CTNNBL1
I18280_cpg288I24	I18280	5_11956221-11958166	3.19	0.000141	CTNND2
I18276_cpg231D14	I18276	5_11437293-11438662	1.9	6.32e-05	CTNND2
I2295_cpg82H11	I2295	10_11099812-11100808	2.3	3.9e-05	CUGBP2
I21770_cpg342N21	I21770	7_101475385-101475488	1.73	0.000179	CUX1
I21770_cpg345F8	I21770	7_101475385-101475488	3.22	3.32e-05	CUX1
I4362_cpg31I17	I4362	11_106833803-106833915	2.66	6.32e-05	CWF19L2
I9161_cpg44M13	I9161	17_4588217-4590272	2	0	CXCL16
I13130_cpg30L18	I13130	2_136590831-136591117	1.51	0	CXCR4
I24528_cpg336O24	I24528	X_35899613-35899762	2.76	0	CXorf22
I19150_cpg94I20	I19150	5_139027978-139028373	1.93	0.000476	CXXC5
I9946_cpg128A23	I9946	17_58865763-58867459	1.68	0	CYB561
I1798_cpg326C20	I1798	1_201202078-201203784	1.61	0	CYB5R1
I21515_cpg341O6	I21515	7_73340576-73343360	1.53	0	CYLN2
I21515_cpg202B7	I21515	7_73340576-73343360	1.64	0	CYLN2
I25024_cpg351N20	I25024	Y_20188176-20188409	1.57	0.01	CYorf15A
I7901_cpg23J11	I7901	15_72444513-72446028	2.22	0	CYP11A1
I7909_cpg355H18	I7909	15_72803703-72806012	1.77	0.02	CYP1A1
I12654_cpg65B13	I12654	2_72227788-72229388	1.63	0	CYP26B1
I3370_cpg6A6	I3370	10_135191500-135193041	2.97	2.89e-05	CYP2E1
I3371_cpg29N20	I3371	10_135193133-135193390	3.33	7.63e-06	CYP2E1
I3371_cpg423O8	I3371	10_135193133-135193390	3.6	8.59e-06	CYP2E1
I18153_cpg47E9	I18153	4_187362318-187362750	4.92	2.46e-06	CYP4V2
I18153_cpg47L16	I18153	4_187362318-187362750	2.1	5.21e-05	CYP4V2
I16996_cpg370E10	I16996	4_5071870-5072267	2.18	0.000798	CYTL1
I7533_cpg341P5	I7533	15_38550066-38551326	3.08	0	D4ST1
I6908_cpg23M3	I6908	14_58725280-58726991	1.71	0	DAAM1
I789_cpg228O7	I789	1_57661399-57663127	1.64	0	DAB1
I24083_cpg435B2	I24083	9_123401209-123402079	2.13	0	DAB2IP
I6247_cpg234K8	I6247	13_71337071-71339262	1.61	0	DACH1
I15797_cpg90L19	I15797	3_49481839-49483518	1.9	0	DAG1
I3869_cpg159B3	I3869	11_61203554-61205252	1.98	9.89e-05	DAGLA
I23777_cpg450K22	I23777	9_89349512-89349605	2.63	8.13e-05	DAPK1
I10892_cpg124F18	I10892	19_1357994-1358225	2.39	0	DAZAP1
I9683_cpg118F22	I9683	17_40141558-40141779	2.21	0	DBF4B
I19491_cpg322P1	I19491	5_176832031-176833615	1.92	0.0021	DBN1
I14409_cpg53G10	I14409	20_43467600-43470148	4.47	3.09e-06	DBNDD2
I20573_cpg11C10	I20573	6_117975356-117976591	1.6	0	DCBLD1
I20573_cpg217G4	I20573	6_117975356-117976591	2.54	0.000187	DCBLD1
I17909_cpg362H19	I17909	4_155629203-155632982	1.68	0	DCHS2
I19901_cpg296K8	I19901	6_31803752-31805050	1.77	0	DDAH2
I17577_cpg42G11	I17577	4_101329831-101330990	1.74	0	DDIT4L
I5009_cpg16D9	I5009	12_47676626-47678912	1.57	0.000979	DDN
I24279_cpg363F19	I24279	9_134534959-134536297	4.06	7.3e-05	DDX31
I25013_cpg33O2	I25013	Y_13525865-13526158	2.13	0.000204	DDX3Y
I2689_cpg100K20	I2689	10_70330590-70330848	2.01	6.32e-05	DDX50
I5776_cpg264F21	I5776	12_122650277-122653043	1.77	0	DDX55
I4465_cpg404G3	I4465	11_118165912-118168481	2.08	0	DDX6
I7299_cpg438G19	I7299	14_99694857-99697191	2.22	9.35e-05	DEGS2
I22057_cpg343E7	I22057	7_139986027-139987269	1.9	0	DENND2A
I1199_cpg324F10	I1199	1_111547753-111549162	1.93	0	DENND2D
I4893_cpg302C22	I4893	12_31634752-31635660	1.52	0	DENND5B
I5759_cpg49P11	I5759	12_121803068-121804461	1.79	0	DENR
I3673_cpg44J3	I3673	11_32993788-32994006	1.84	5.34e-05	DEPDC7
I3673_cpg95A6	I3673	11_32993788-32994006	2.29	3.65e-05	DEPDC7
I13751_cpg29E19	I13751	2_219990964-219992290	1.81	0.000204	DES
I21180_cpg98E22	I21180	7_24762639-24764271	2.19	0	DFNA5
I14964_cpg91B22	I14964	22_17489012-17490423	2.14	0	DGCR2
I22029_cpg309P23	I22029	7_137181774-137182818	1.53	0	DGKI
I9514_cpg1A22	I9514	17_32022117-32022816	2.34	0	DHRS11
I12355_cpg343N9	I12355	2_38887182-38888914	2.15	0.02	DHX57
I1655_cpg269A3	I1655	1_181074140-181075792	2.6	9.52e-05	DHX9
I14599_cpg220I3	I14599	20_61030894-61031621	1.82	0	DIDO1
I2227_cpg292E5	I2227	10_724344-726166	1.59	0	DIP2C
I2227_cpg377J22	I2227	10_724344-726166	1.54	0	DIP2C
I24676_cpg437H12	I24676	X_69581297-69583940	3.35	6.97e-06	DLG3
I22257_cpg9H8	I22257	8_1635562-1637754	2.18	4.35e-05	DLGAP2
I22257_cpg85I11	I22257	8_1635562-1637754	1.67	0	DLGAP2
I7310_cpg283F8	I7310	14_100261682-100263856	2.07	0.000931	DLK1
I20937_cpg66F14	I20937	6_170440057-170443000	1.98	4.67e-05	DLL1
I20937_cpg450K18	I20937	6_170440057-170443000	2.98	0	DLL1
I18706_cpg251L21	I18706	5_78400960-78402299	2.28	6.07e-05	DMGDH
I18706_cpg348L7	I18706	5_78400960-78402299	2.39	0.000178	DMGDH
I23352_cpg306D20	I23352	9_1038827-1039221	2.35	0.000469	DMRT2
I8637_cpg62I10	I8637	16_45564133-45565340	4.78	9.87e-06	DNAJA2
I7966_cpg345C14	I7966	15_76343280-76344747	1.64	0	DNAJA4
I2734_cpg443F15	I2734	10_73764289-73766857	1.97	0	DNAJB12
I22224_cpg170K11	I22224	7_156823340-156823565	2	0	DNAJB6
I5165_cpg48D12	I5165	12_54508965-54509816	1.64	0	DNAJC14
I11114_cpg92E18	I11114	19_10165847-10167177	2.86	0	DNMT1
I13750_cpg230D2	I13750	2_219960346-219961807	5.23	5.46e-05	DNPEP
I3302_cpg325A4	I3302	10_129121218-129121303	2.92	3.74e-05	DOCK1
I21835_cpg431H8	I21835	7_111155479-111156150	2.15	0.000103	DOCK4
I11154_cpg119I23	I11154	19_11232100-11234934	2.96	2.64e-05	DOCK6
I6392_cpg39F3	I6392	13_98308465-98308572	2.03	0	DOCK9
I10733_cpg1C10	I10733	18_65218487-65221351	2.21	0	DOK6
I10924_cpg335E1	I10924	19_2114252-2115687	1.56	0	DOT1L
I3974_cpg160L23	I3974	11_64856821-64858700	2.28	0	DPF2
I9116_cpg108N22	I9116	17_1880355-1880494	2.34	4.77e-05	DPH1
I12969_cpg31K19	I12969	2_115734064-115734134	2.56	2.7e-05	DPP10
I12963_cpg183F19	I12963	2_115154049-115154224	1.72	0	DPP10
I22177_cpg76G17	I22177	7_154216210-154217355	1.87	0	DPP6
I22174_cpg174I15	I22174	7_154007401-154007505	1.96	0	DPP6
I22171_cpg44K5	I22171	7_153215654-153216657	2.65	0.000177	DPP6
I22170_cpg116J24	I22170	7_153213899-153215430	1.66	0	DPP6
I7784_cpg69L15	I7784	15_63596584-63597519	1.79	7.16e-05	DPP8
I3343_cpg61I7	I3343	10_133848945-133852569	1.73	9.5e-05	DPYSL4
I3362_cpg92G21	I3362	10_134999669-135000003	2.7	1.42e-05	DRD1IP
I3387_cpg344O16	I3387	11_629001-630684	1.53	0	DRD4
I10443_cpg445L21	I10443	18_26936200-26936350	2.36	0	DSC2
I14851_cpg202B4	I14851	21_41055451-41055523	3.07	1.79e-05	DSCAM
I14819_cpg3F7	I14819	21_37552542-37552742	1.89	6.88e-05	DSCR3
I20187_cpg90F22	I20187	6_56927118-56928928	1.77	0	DST
I14135_cpg50L21	I14135	20_17497674-17499527	4.93	1.67e-05	DSTN
I11027_cpg86B20	I11027	19_5743647-5743764	1.69	0	DUS3L
I12815_cpg308P8	I12815	2_96173372-96174933	1.71	0	DUSP2
I22512_cpg340J17	I22512	8_33575179-33576863	2.06	0.02	DUSP26
I22481_cpg148B15	I22481	8_29264148-29264875	5.1	1.98e-05	DUSP4
I24979_cpg122N17	I24979	X_152562500-152564418	2.68	0.000132	DUSP9
I7626_cpg264F24	I7626	15_46410338-46412024	2.02	0	DUT
I15622_cpg1M5	I15622	3_32586445-32587959	2.68	4.2e-05	DYNC1LI1
I9890_cpg354A15	I9890	17_53515549-53517061	1.64	0.01	DYNLL2
I20847_cpg54N14	I20847	6_158985125-158986244	2.17	0.01	DYNLT1
I1847_cpg18A6	I1847	1_204875184-204876031	3.29	6.05e-05	DYRK3
I6371_cpg9H1	I6371	13_95091457-95092674	2.73	3.81e-05	DZIP1
I6371_cpg80L14	I6371	13_95091457-95092674	2.27	9.03e-05	DZIP1
I303_cpg162L18	I303	1_23728433-23730497	2.8	7.43e-05	E2F2
I19747_cpg51J13	I19747	6_20509507-20512725	1.59	0.01	E2F3
I6702_cpg351A2	I6702	14_34078098-34078807	2.06	0	EAPP
I19334_cpg323B5	I19334	5_158410804-158411421	1.74	0	EBF1
I22438_cpg56H16	I22438	8_25957513-25958295	2.37	0	EBF2
I22436_cpg297J21	I22436	8_25953285-25954668	2.43	0	EBF2
I14013_cpg114F21	I14013	20_2678759-2681837	1.62	0	EBF4
I13862_cpg350L2	I13862	2_232959253-232962134	2.29	0	ECEL1P2
I1674_cpg10J7	I1674	1_182989829-182991349	1.79	0.000155	EDEM3
I10886_cpg397I21	I10886	19_1245900-1247649	1.6	0.0181	EFNA2
I12216_cpg224N13	I12216	2_25207481-25209040	2.52	7.28e-05	EFR3B
I12216_cpg353I11	I12216	2_25207481-25209040	2.33	0	EFR3B
I6600_cpg107P13	I6600	14_22897525-22900404	1.85	0	EFS
I18427_cpg189H23	I18427	5_38294621-38294825	1.75	0	EGFLAM
I7574_cpg59L7	I7574	15_40051340-40052230	6.14	4.12e-06	EHD4
I21040_cpg49F1	I21040	7_6064728-6065688	2.48	0	EIF2AK1
I12262_cpg28C10	I12262	2_27446009-27447825	4.04	4.66e-05	EIF2B4
I23262_cpg102K15	I23262	8_141713904-141715540	3.69	4.11e-06	EIF2C2
I498_cpg321E8	I498	1_36045122-36047556	1.94	0	EIF2C4
I10180_cpg54I14	I10180	17_75734434-75736303	5.19	9.6e-06	EIF4A3
I15984_cpg189B2	I15984	3_71885027-71887106	1.72	0	EIF4E3
I16770_cpg158K12	I16770	3_185535833-185537059	2.88	0	EIF4G1
I7351_cpg64C14	I7351	14_102869547-102871156	1.79	0	EIF5
I7351_cpg444K24	I7351	14_102869547-102871156	2.4	0	EIF5
I14296_cpg62K15	I14296	20_33329170-33330158	1.51	0	EIF6
I10856_cpg22L9	I10856	19_803079-804599	2.46	4.96e-05	ELA2
I11079_cpg226J13	I11079	19_8178659-8180789	2.28	0	ELAVL1
I11079_cpg345L10	I11079	19_8178659-8180789	3.11	0	ELAVL1
I5465_cpg21P21	I5465	12_95111816-95113269	1.71	0	ELK3
I5465_cpg315F21	I5465	12_95111816-95113269	2.15	0	ELK3
I15075_cpg44P12	I15075	22_27931195-27932827	2.12	0	EMID1
I15075_cpg184K16	I15075	22_27931195-27932827	1.91	6.43e-05	EMID1
I10262_cpg203C2	I10262	18_2836263-2838459	1.79	0	EMILIN2
I10262_cpg273K8	I10262	18_2836263-2838459	1.59	0	EMILIN2
I7296_cpg289F21	I7296	14_99328712-99330056	1.77	0	EML1
I8409_cpg64I11	I8409	16_10581327-10582961	1.6	0	EMP2
I11780_cpg415E17	I11780	19_53525188-53525615	1.56	0.0106	EMP3
I3198_cpg177D10	I3198	10_119291199-119293813	2.07	0	EMX2
I23569_cpg267E12	I23569	9_34510994-34513546	1.5	0	ENHO
I10253_cpg328M21	I10253	18_701750-703150	2.5	0	ENOSF1
I20659_cpg265D13	I20659	6_132170625-132171456	1.51	0	ENPP1
I18910_cpg103P12	I18910	5_111782362-111782568	1.76	0.000214	EPB41L4A
I13011_cpg12M20	I13011	2_120486784-120487051	1.7	0	EPB41L5
I13198_cpg154J18	I13198	2_149119615-149120073	4.73	1.67e-05	EPC2
I525_cpg121G18	I525	1_37990741-37992984	1.55	0	EPHA10
I11699_cpg55B5	I11699	19_50618073-50619153	6.21	1.39e-06	ERCC1
I8500_cpg279I4	I8500	16_23631601-23632428	2.04	0.000504	ERN2
I87_cpg102B13	I87	1_6427455-6432396	1.57	0.01	ESPN
I218_cpg96C22	I218	1_16897848-16900872	1.57	0	ESPNP
I1811_cpg7C20	I1811	1_202386981-202388437	2.52	0	ETNK2
I19985_cpg52B16	I19985	6_36461780-36464189	5.11	3.14e-05	ETV7
I19570_cpg241K22	I19570	6_637333-639274	1.8	0	EXOC2
I11689_cpg214E11	I11689	19_50412455-50413815	1.64	0	EXOC3L2
I6893_cpg285O20	I6893	14_56804577-56805700	2.35	0	EXOC5
I23312_cpg154C12	I23312	8_145204930-145206179	1.74	0	EXOSC4
I8867_cpg36O5	I8867	16_68841742-68843373	3.66	0	EXOSC6
I351_cpg149F3	I351	1_26234217-26234923	2.31	5.89e-05	EXTL1
I14444_cpg323K16	I14444	20_45214059-45214168	1.71	0	EYA2
I6534_cpg438D17	I6534	13_112811775-112813452	2.21	2.51e-05	F7
I8913_cpg265N4	I8913	16_73316829-73319197	1.67	0	FA2H
I8358_cpg149O4	I8358	16_4603711-4605844	1.87	0	FAM100A
I1154_cpg351D17	I1154	1_108904048-108904595	3.16	1.34e-05	FAM102B
I18294_cpg17P4	I18294	5_14717256-14718266	1.83	0	FAM105B
I22688_cpg244J21	I22688	8_59069156-59070405	3.37	0	FAM110B
I14014_cpg350M1	I14014	20_2768140-2770635	2.41	0.000197	FAM113A
I23830_cpg115I1	I23830	9_95252801-95255212	2.09	0	FAM120AOS
I5943_cpg87B9	I5943	13_24642006-24644842	1.84	0.00031	FAM123A
I6154_cpg354B20	I6154	13_50693859-50695189	2.2	6.53e-05	FAM124A
I24142_cpg363H18	I24142	9_128128058-128129114	3.6	4.21e-05	FAM125B
I13313_cpg67P15	I13313	2_166136337-166136411	2.15	6.92e-05	FAM130A2
I22076_cpg130A13	I22076	7_142768014-142770675	1.78	0	FAM131B
I18305_cpg343B2	I18305	5_16668882-16671203	1.63	0	FAM134B
I18304_cpg410B3	I18304	5_16558192-16558417	2.62	4.21e-05	FAM134B
I18305_cpg55B9	I18305	5_16668882-16671203	2.75	0.000248	FAM134B
I1618_cpg87F18	I1618	1_177978429-177981313	1.51	0	FAM163A
I2338_cpg188P22	I2338	10_15452110-15453624	3.99	5.34e-05	FAM171A1
I9677_cpg264F22	I9677	17_39794696-39797364	2.32	0	FAM171A2
I8119_cpg233M13	I8119	15_90999331-91000264	4.53	0	FAM174B
I3253_cpg356H19	I3253	10_124628837-124629894	2.51	0.00103	FAM24B
I14856_cpg54F15	I14856	21_41610300-41611657	6.08	3.97e-06	FAM3B
I17065_cpg3F16	I17065	4_13237896-13239141	1.58	0	FAM44A
I3216_cpg220L9	I3216	10_120852840-120854544	2.39	0	FAM45A
I24990_cpg112K12	I24990	X_153325474-153326892	1.71	0.01	FAM50A
I19620_cpg267D9	I19620	6_3793991-3796127	4.22	1.05e-05	FAM50B
I19620_cpg435G22	I19620	6_3793991-3796127	2.56	0	FAM50B
I12233_cpg193C14	I12233	2_26260424-26261946	2.45	4.66e-05	FAM59B
I19769_cpg403F19	I19769	6_25017986-25020042	1.53	0.01	FAM65B
I1061_cpg84G21	I1061	1_93199071-93200359	2.07	0	FAM69A
I6544_cpg369M1	I6544	13_113607810-113608944	1.59	0.00887	FAM70B
I8810_cpg227C21	I8810	16_65524740-65526361	1.71	0	FAM96B
I24440_cpg367K9	I24440	X_14800871-14801825	2.16	0.000145	FANCB
I23848_cpg27B20	I23848	9_97118908-97120192	1.96	0	FANCC
I23848_cpg27E18	I23848	9_97118908-97120192	2.97	0.000217	FANCC
I19634_cpg117M24	I19634	6_5363617-5364349	1.88	0	FARS2
I10233_cpg161G10	I10233	17_77646658-77649428	2.03	0.00014	FASN
I12939_cpg267J21	I12939	2_112612062-112614763	1.86	0	FBLN7
I5734_cpg188E22	I5734	12_120388453-120390416	1.5	0	FBXL10
I11562_cpg161N21	I11562	19_44132107-44133137	1.64	0.000938	FBXO17
I20760_cpg181K4	I20760	6_146177151-146178683	2.6	0	FBXO30
I6882_cpg282L2	I6882	14_54807340-54808774	1.63	0.00143	FBXO34
I11185_cpg47N13	I11185	19_12667400-12668516	6.46	3.22e-06	FBXW9
I11586_cpg233N16	I11586	19_45112639-45113721	1.93	0.000197	FCGBP
I4127_cpg364I2	I4127	11_72529624-72529778	1.54	0	FCHSD2
I24641_cpg309H19	I24641	X_54537768-54539498	1.72	0	FGD1
I23822_cpg450A7	I23822	9_94766184-94768992	1.73	0	FGD3
I19408_cpg383D22	I19408	5_170796619-170797891	2.37	0	FGF18
I807_cpg49N17	I807	1_59534429-59535430	3.74	1.76e-05	FGGY
I12903_cpg199I13	I12903	2_105381239-105382810	1.61	0	FHL2
I532_cpg306I15	I532	1_38242322-38244166	2.47	0.000272	FHL3
I24250_cpg17J24	I24250	9_132803368-132804995	1.63	0.01	FIBCD1
I4672_cpg365H8	I4672	12_2773376-2776001	2.41	4.31e-05	FKBP4
I19972_cpg53F22	I19972	6_35763645-35764982	4.74	1.58e-05	FKBP5
I11744_cpg347G17	I11744	19_51950287-51952790	2.82	5.94e-05	FKRP
I23949_cpg431G17	I23949	9_107359976-107360524	2.76	1.35e-05	FKTN
I21958_cpg1J21	I21958	7_128257671-128258905	1.68	0	FLNC
I7177_cpg24J24	I7177	14_85069212-85070457	1.65	0	FLRT2
I9699_cpg89A17	I9699	17_40653761-40655654	1.58	0	FMNL1
I13223_cpg55N22	I13223	2_152899588-152901153	4.57	1.96e-05	FMNL2
I24948_cpg11F7	I24948	X_146800522-146802164	2.15	0	FMR1
I1069_cpg445G21	I1069	1_93685786-93687156	3.29	6.43e-05	FNBP1L
I20854_cpg287F21	I20854	6_159574260-159575099	1.77	0	FNDC1
I456_cpg76E24	I456	1_33106820-33109751	1.72	0	FNDC5
I7110_cpg125H16	I7110	14_74814686-74816853	2.44	0.01	FOS
I4001_cpg433B15	I4001	11_65422851-65424908	4.74	7.63e-06	FOSL1
I23705_cpg362C7	I23705	9_78822754-78825832	2.53	8.26e-05	FOXB2
I19583_cpg30K12	I19583	6_1554107-1557536	1.98	0	FOXC1
I12795_cpg361P5	I12795	2_88531955-88533581	3.81	1.64e-05	FOXI3
I12795_cpg198L9	I12795	2_88531955-88533581	2.34	6.21e-05	FOXI3
I4739_cpg147B23	I4739	12_8076219-8076483	2.41	7.92e-05	FOXJ2
I10241_cpg305I6	I10241	17_78138219-78139362	2.44	3.02e-05	FOXK2
I5570_cpg104D8	I5570	12_108231900-108232813	1.67	0	FOXN4
I5569_cpg106O20	I5569	12_108231067-108231437	1.53	0.0002	FOXN4
I15982_cpg67J16	I15982	3_71715341-71716271	2.04	0	FOXP1
I19573_cpg117N13	I19573	6_1256645-1259258	3.21	0	FOXQ1
I15153_cpg410L14	I15153	22_35231763-35233294	3.53	3.75e-05	FOXRED2
I15153_cpg100G13	I15153	22_35231763-35233294	2.04	0	FOXRED2
I2935_cpg4F15	I2935	10_99068486-99070250	2.56	0	FRAT1
I2937_cpg29O21	I2937	10_99083431-99085045	1.64	0	FRAT2
I24237_cpg224F8	I24237	9_131972850-131975666	2.01	0	FREQ
I2324_cpg328N23	I2324	10_13973473-13974332	7.17	1.62e-06	FRMD4A
I6843_cpg13I14	I6843	14_51187249-51189308	1.51	0	FRMD6
I12452_cpg67D13	I12452	2_49065836-49065956	2.45	3.91e-05	FSHR
I16246_cpg157L22	I16246	3_121651785-121652044	2.24	7.65e-05	FSTL1
I8703_cpg188C13	I8703	16_52093961-52095523	2.14	9.29e-05	FTS
I8880_cpg16C24	I8880	16_69880128-69881216	1.72	0	FTSJD1
I8103_cpg332I23	I8103	15_89215378-89216833	5.65	7.19e-06	FURIN
I8103_cpg40M20	I8103	15_89215378-89216833	1.54	0	FURIN
I4287_cpg39O16	I4287	11_93916507-93918688	2.4	0.000118	FUT4
I11477_cpg68A10	I11477	19_40336128-40337017	1.58	0	FXYD7
I20530_cpg346H19	I20530	6_112300502-112301601	2.11	0	FYN
I9680_cpg32C3	I9680	17_39990104-39992362	1.93	0.000128	FZD2
I22471_cpg438I7	I22471	8_28407046-28408101	1.51	0	FZD3
I13650_cpg373G15	I13650	2_208339708-208341968	1.59	0	FZD5
I13650_cpg206P6	I13650	2_208339708-208341968	1.6	0	FZD5
I21497_cpg74I8	I21497	7_72485956-72488324	2.71	2.99e-05	FZD9
I21497_cpg406N24	I21497	7_72485956-72488324	3.36	6.99e-06	FZD9
I1871_cpg431K12	I1871	1_207914118-207916112	2.1	5.75e-05	G0S2
I9211_cpg68M24	I9211	17_7087075-7087249	1.97	5.73e-05	GABARAP
I23903_cpg91A4	I23903	9_100377377-100378633	5.91	2.53e-06	GABBR2
I19353_cpg122I24	I19353	5_160906618-160908135	2.67	6.04e-05	GABRB2
I7422_cpg394F2	I7422	15_24424684-24426062	1.55	0.00042	GABRB3
I7426_cpg4K15	I7426	15_24798546-24799704	1.78	0.000247	GABRG3
I13359_cpg225I21	I13359	2_171386360-171387750	1.84	0	GAD1
I2422_cpg30P8	I2422	10_26544791-26547672	3.19	3.58e-05	GAD2
I4069_cpg152B21	I4069	11_68207771-68210439	3.06	0	GAL
I10475_cpg117L1	I10475	18_31414715-31416395	3.7	1.9e-05	GALNT1
I23907_cpg198C21	I23907	9_100609564-100610111	1.8	0	GALNT12
I5853_cpg174K13	I5853	12_131255643-131256849	2.66	0.000481	GALNT9
I5853_cpg25C2	I5853	12_131255643-131256849	3	0.0004	GALNT9
I9135_cpg369I9	I9135	17_2853191-2854866	3.79	1.98e-05	GARNL4
I9133_cpg34L13	I9133	17_2702632-2705039	1.64	0	GARNL4
I9134_cpg86M3	I9134	17_2785655-2786007	2.57	2.27e-05	GARNL4
I9080_cpg340L18	I9080	16_88615621-88617513	1.85	9.71e-05	GAS8
I2283_cpg105E19	I2283	10_8136361-8136889	1.76	0	GATA3
I22326_cpg17G7	I22326	8_11603079-11604572	1.78	0	GATA4
I14588_cpg238K12	I14588	20_60478163-60479460	1.6	0	GATA5
I7607_cpg70L18	I7607	15_43457108-43458348	1.99	0.000657	GATM
I13895_cpg23I9	I13895	2_236740440-236742412	1.76	0	GBX2
I12192_cpg78I3	I12192	2_20733757-20735243	1.74	0	GDF7
I12192_cpg123H7	I12192	2_20733757-20735243	1.66	0	GDF7
I12191_cpg444J8	I12191	2_20726648-20731698	1.83	0	GDF7
I9089_cpg123F7	I9089	17_601749-603590	1.93	0	GEMIN4
I22392_cpg427M17	I22392	8_21700627-21703845	2.47	3.82e-05	GFRA2
I22392_cpg312M14	I22392	8_21700627-21703845	2.2	0	GFRA2
I14031_cpg74F11	I14031	20_3587916-3590338	2.02	0	GFRA4
I11550_cpg450E7	I11550	19_43567974-43569963	1.81	0	GGN
I16667_cpg446H6	I16667	3_173647721-173650436	3.49	0	GHSR
I16667_cpg295K5	I16667	3_173647721-173650436	2.23	0	GHSR
I9439_cpg444E5	I9439	17_24939351-24941395	3.3	4.73e-05	GIT1
I5888_cpg277N20	I5888	13_19613863-19615644	1.72	0.000371	GJA3
I5890_cpg2L13	I5890	13_19634018-19634200	3.33	7.8e-05	GJA3
I2486_cpg129H10	I2486	10_35936448-35938070	1.73	0	GJD4
I2486_cpg117P8	I2486	10_35936448-35938070	1.71	0	GJD4
I13743_cpg46P11	I13743	2_219815902-219816727	1.94	0.000272	GLB1L
I13743_cpg46P17	I13743	2_219815902-219816727	1.87	0.000612	GLB1L
I4632_cpg258F8	I4632	11_133706627-133707990	1.65	0	GLB1L2
I21332_cpg383K10	I21332	7_42242405-42243732	1.88	0	GLI3
I18061_cpg165O15	I18061	4_175986973-175987115	1.58	0	GLRA3
I18061_cpg170N21	I18061	4_175986973-175987115	1.59	0	GLRA3
I24843_cpg34F15	I24843	X_120008933-120009119	2.47	0	GLUD2
I19589_cpg88J1	I19589	6_1834288-1834391	1.65	0	GMDS
I19768_cpg70M17	I19768	6_24882967-24883776	2	0	GMNN
I14548_cpg265I3	I14548	20_56848376-56850558	2.04	6.32e-05	GNAS
I14979_cpg206E8	I14979	22_18218001-18220440	1.76	6.32e-05	GNB1L
I7474_cpg222K13	I7474	15_32662009-32664531	2.23	9.52e-05	GOLGA8B
I16861_cpg182A6	I16861	3_195598668-195600521	1.85	0.00013	GP5
I16861_cpg74P8	I16861	3_195598668-195600521	1.74	0	GP5
I24887_cpg3A13	I24887	X_132946321-132948051	1.81	0	GPC3
I6344_cpg99M17	I6344	13_91901795-91901955	3.18	6.58e-05	GPC5
I13254_cpg5E6	I13254	2_157000086-157001705	3.15	4.57e-05	GPD2
I6992_cpg124J8	I6992	14_66043902-66045966	1.51	0.02	GPHN
I21166_cpg308J4	I21166	7_23253682-23254426	1.68	0.000399	GPNMB
I2892_cpg243A3	I2892	10_95317292-95318175	1.98	9.87e-05	GPR120
I3356_cpg176F13	I3356	10_134760858-134763050	2.98	1.31e-05	GPR123
I3357_cpg34H15	I3357	10_134787402-134788594	1.64	0	GPR123
I17114_cpg261C23	I17114	4_22125920-22127617	3.04	6.97e-06	GPR125
I16122_cpg200C16	I16122	3_101883342-101884530	2.41	6.88e-05	GPR128
I5833_cpg238F16	I5833	12_130054214-130056822	2.43	0.000215	GPR133
I6912_cpg49J13	I6912	14_59000162-59002249	1.62	0	GPR135
I24418_cpg428B20	I24418	X_9693150-9694308	2.31	6.86e-05	GPR143
I82_cpg75L11	I82	1_6242615-6245230	1.51	0	GPR153
I1763_cpg210D19	I1763	1_199108046-199110795	2.93	7.68e-05	GPR25
I13840_cpg90H18	I13840	2_231530447-231530600	2.08	5.1e-05	GPR55
I24465_cpg75J20	I24465	X_19049731-19051517	2.12	0	GPR64
I19922_cpg59M12	I19922	6_32271148-32272896	1.52	0	GPSM3
I8636_cpg92A20	I8636	16_45474721-45477247	3.89	1.48e-05	GPT2
I16198_cpg1B10	I16198	3_115039782-115040567	3.31	0.000144	GRAMD1C
I21408_cpg90O21	I21408	7_50817155-50817357	2.76	3.69e-05	GRB10
I21409_cpg314K24	I21409	7_50817370-50818531	1.55	0.00098	GRB10
I21410_cpg154O14	I21410	7_50827356-50829056	2.06	0.000197	GRB10
I323_cpg345C20	I323	1_24521592-24521935	1.66	0	GRHL3
I17928_cpg1D1	I17928	4_158360627-158361806	1.63	0	GRIA2
I20449_cpg128N4	I20449	6_101954125-101954392	2.39	0.000119	GRIK2
I514_cpg48M19	I514	1_37270797-37273591	5.28	0.000105	GRIK3
I513_cpg448A21	I513	1_37269862-37270230	2.49	3.26e-05	GRIK3
I24359_cpg92O15	I24359	9_139153134-139154380	1.62	0.01	GRIN1
I24360_cpg113L24	I24360	9_139170424-139173228	1.76	0	GRIN1
I24360_cpg148C9	I24360	9_139170424-139173228	1.52	0	GRIN1
I11786_cpg117H6	I11786	19_53639273-53639407	3.24	0.000105	GRIN2D
I7704_cpg24G1	I7704	15_55671287-55671887	1.5	0	GRINL1A
I15833_cpg35E6	I15833	3_51715506-51717351	1.61	0	GRM2
I14292_cpg450J2	I14292	20_33005670-33007306	1.9	0	GSS
I17919_cpg50N22	I17919	4_156807213-156808945	2.97	0	GUCY1A3
I2005_cpg351G13	I2005	1_224315633-224317683	2.83	5.33e-05	H3F3A
I8263_cpg93F4	I8263	16_1815878-1817829	1.52	0	HAGH
I8263_cpg351A15	I8263	16_1815878-1817829	5.22	1.85e-05	HAGH
I18050_cpg309L15	I18050	4_174685870-174687641	1.99	0	HAND2
I18050_cpg163A16	I18050	4_174685870-174687641	1.75	0	HAND2
I18051_cpg348K2	I18051	4_174687978-174688130	1.69	0.01	HAND2
I9600_cpg63I19	I9600	17_37142267-37145035	1.76	0	HAP1
I11877_cpg57N8	I11877	19_56913884-56915031	4.2	4.02e-05	HAS1
I1191_cpg14M23	I1191	1_110751547-110752113	2.38	0	HBXIP
I24984_cpg397K2	I24984	X_152888960-152891745	2.16	0.000433	HCFC1
I13932_cpg149M3	I13932	2_239986148-239986284	2.97	1.27e-05	HDAC4
I21121_cpg88O6	I21121	7_18685875-18685953	2.32	8.63e-05	HDAC9
I13954_cpg122P1	I13954	2_241860110-241861118	2.43	0	HDLBP
I20954_cpg99D24	I20954	7_762001-763742	2.12	0	HEATR2
I20713_cpg63E23	I20713	6_139497652-139498889	1.81	0	HECA
I2864_cpg161K2	I2864	10_93159080-93160764	5.34	8.18e-06	HECTD2
I16281_cpg59M4	I16281	3_126256834-126257872	3.57	5.7e-05	HEG1
I2675_cpg204P10	I2675	10_69371206-69371304	2.5	3.75e-05	HERC4
I13924_cpg225K9	I13924	2_238812020-238815796	1.73	0	HES6
I1286_cpg91B5	I1286	1_144125899-144127484	1.59	0	HFE2
I17837_cpg8K14	I17837	4_145785750-145786729	1.51	0.00045	HHIP
I7292_cpg188P4	I7292	14_99195361-99196734	2.53	5.1e-05	HHIPL1
I21521_cpg383K24	I21521	7_75105445-75107682	3.01	4.31e-05	HIP1
I5762_cpg125O6	I5762	12_121885473-121886663	1.73	0	HIP1R
I22046_cpg238F7	I22046	7_139121948-139122074	2.2	0	HIPK2
I19793_cpg167O8	I19793	6_26380919-26381631	2.02	6.23e-05	HIST1H2APS4
I19824_cpg126K8	I19824	6_27949135-27949435	3.64	1.17e-05	HIST1H3H
I19789_cpg67N21	I19789	6_26313287-26313637	2.1	0	HIST1H4E
I20733_cpg228I8	I20733	6_143307445-143310575	2.29	0	HIVEP2
I12710_cpg24E20	I12710	2_74913806-74915909	1.9	0	HK2
I14231_cpg154P13	I14231	20_29619105-29620988	1.97	9.87e-05	HM13
I18662_cpg123G14	I18662	5_74668673-74668823	2.66	3.88e-05	HMGCR
I14842_cpg306I5	I14842	21_39642031-39644120	2.21	0	HMGN1
I3264_cpg346F18	I3264	10_124899155-124900146	1.74	9.12e-05	HMX2
I9529_cpg50F17	I9529	17_33176642-33179986	4.66	1.64e-05	HNF1B
I6579_cpg45I17	I6579	14_20787752-20787832	3.46	2.15e-06	HNRNPC
I2514_cpg347O15	I2514	10_43211597-43213121	1.51	0	HNRNPF
I19113_cpg10P18	I19113	5_137117363-137118697	2.06	2.89e-05	HNRPA0
I4613_cpg202L22	I4613	11_130987712-130987828	1.62	0	HNT
I8017_cpg3B23	I8017	15_81411666-81412763	2.51	0	HOMER2
I8017_cpg51H12	I8017	15_81411666-81412763	1.83	0	HOMER2
I21204_cpg153E10	I21204	7_27153315-27154145	1.77	0.00033	HOXA3
I21206_cpg119E2	I21206	7_27161002-27162014	2.14	5.29e-05	HOXA7
I21209_cpg305M4	I21209	7_27171205-27171798	1.77	0.000737	HOXA9
I9766_cpg37A8	I9766	17_44057101-44059337	6.12	2.16e-06	HOXB9
I5147_cpg34B9	I5147	12_52732159-52732419	1.61	0	HOXC4
I5147_cpg16F6	I5147	12_52732159-52732419	2.03	0	HOXC4
I273_cpg21E1	I273	1_20985230-20986638	1.88	0	HP1BP3
I652_cpg16H10	I652	1_45564806-45566712	2.56	5.54e-05	HPDL
I24892_cpg429K8	I24892	X_133421485-133422750	2.8	0.000104	HPRT1
I3575_cpg182C2	I3575	11_18300089-18301077	1.67	0	HPS5
I16843_cpg212M24	I16843	3_194441024-194442205	2.23	0	HRASLS
I16843_cpg12K12	I16843	3_194441024-194442205	1.77	0	HRASLS
I13810_cpg47G21	I13810	2_228044952-228046212	3.41	1.53e-05	HRB
I1009_cpg370I8	I1009	1_87370487-87371276	1.57	0.00513	HS2ST1
I6378_cpg36E6	I6378	13_95983786-95983901	2.68	1.29e-05	HS6ST3
I6376_cpg307C1	I6376	13_95540124-95542200	2.91	0	HS6ST3
I6376_cpg307C9	I6376	13_95540124-95542200	3.94	0	HS6ST3
I9118_cpg204G2	I9118	17_1899440-1902163	1.53	0	hsa-mir-132
I7362_cpg306M7	I7362	14_103651645-103653531	1.59	0	hsa-mir-203
I14225_cpg345K5	I14225	20_26136603-26138662	2.7	0	hsa-mir-663
I8070_cpg14J13	I8070	15_87711502-87713187	2.73	4.68e-05	hsa-mir-9-3
I11023_cpg89D10	I11023	19_5637054-5639312	1.97	0	HSD11B1L
I8825_cpg204I9	I8825	16_66021844-66024003	1.76	0	HSD11B2
I8596_cpg348I13	I8596	16_30907952-30910724	1.76	0	HSD3B7
I14882_cpg148I14	I14882	21_43903308-43904282	3.88	2.38e-05	HSF2BP
I9896_cpg101D2	I9896	17_53919612-53921222	2.69	0	HSF5
I3178_cpg391L13	I3178	10_118490912-118492754	3.87	8.89e-05	HSPA12A
I14034_cpg108M24	I14034	20_3660417-3662297	1.7	0	HSPA12B
I6969_cpg23E3	I6969	14_64076743-64078788	3.15	8.16e-05	HSPA2
I6969_cpg12F20	I6969	14_64076743-64078788	2.23	0	HSPA2
I11492_cpg2N19	I11492	19_40938209-40939914	1.84	0.000313	HSPB6
I6017_cpg265H11	I6017	13_30632965-30634394	2.09	0	HSPH1
I14987_cpg383J24	I14987	22_18483940-18485946	2.96	0	HTF9C
I256_cpg23N9	I256	1_19863377-19866052	1.69	0.02	HTR6
I3250_cpg106G20	I3250	10_124210416-124213025	1.6	0	HTRA1
I17034_cpg10J2	I17034	4_8322351-8323405	1.87	0	HTRA3
I16974_cpg407H1	I16974	4_3044459-3046986	2.47	0	HTT
I14751_cpg416P1	I14751	21_32228087-32228183	2.77	2.68e-05	HUNK
I15817_cpg208P21	I15817	3_50331646-50333938	1.97	0.000729	HYAL2
I15817_cpg208J9	I15817	3_50331646-50333938	2.38	0	HYAL2
I20309_cpg154P19	I20309	6_83013323-83015111	3.45	1.67e-05	IBTK
I19744_cpg217I15	I19744	6_19945022-19947691	2.14	0.00243	ID4
I2231_cpg89D19	I2231	10_1078668-1078803	1.79	0	IDI1
I2849_cpg405C12	I2849	10_91164375-91165380	1.71	0	IFIT5
I7783_cpg377H5	I7783	15_63474877-63475672	1.63	0.002	IGDCC4
I7783_cpg30O23	I7783	15_63474877-63475672	1.97	0.000272	IGDCC4
I3408_cpg54J11	I3408	11_2121596-2122468	1.68	0	IGF2
I21169_cpg329E14	I21169	7_23476455-23477053	1.81	0	IGF2BP3
I21379_cpg161O11	I21379	7_45926606-45927856	2.49	0	IGFBP3
I3582_cpg74A4	I3582	11_18683842-18684421	1.66	0.000185	IGSF22
I3582_cpg171O10	I3582	11_18683842-18684421	1.9	7.19e-05	IGSF22
I22589_cpg21J12	I22589	8_42247795-42248029	1.52	0	IKBKB
I21401_cpg288N11	I21401	7_50312775-50315120	2.9	6.32e-05	IKZF1
I9574_cpg123I14	I9574	17_35273852-35274119	2.75	1.38e-05	IKZF3
I9574_cpg121G19	I9574	17_35273852-35274119	2.9	1.29e-05	IKZF3
I5903_cpg271P11	I5903	13_20192416-20194479	1.6	0.01	IL17D
I12877_cpg243D19	I12877	2_102125099-102126107	1.72	0.000358	IL1R1
I16823_cpg343B24	I16823	3_191713700-191714787	1.56	0	IL1RAP
I320_cpg115C11	I320	1_24385981-24386831	1.65	0	IL28RA
I16254_cpg346I18	I16254	3_123223234-123224596	1.67	0	ILDR1
I13922_cpg331I12	I13922	2_238776372-238777601	1.89	0.000239	ILKAP
I11255_cpg56L1	I11255	19_15096016-15097730	5.73	1.33e-06	ILVBL
I15786_cpg269O12	I15786	3_49040933-49042073	3.59	6.19e-06	IMPDH2
I13964_cpg154P3	I13964	2_242289404-242291391	2.76	0	ING5
I3351_cpg184I10	I3351	10_134408184-134409782	1.68	0.000345	INPP5A
I14159_cpg25D12	I14159	20_20295756-20299013	1.64	0	INSM1
I11054_cpg1A18	I11054	19_7243744-7245740	2.18	0	INSR
I20980_cpg344H19	I20980	7_1509677-1511332	2.83	0	INTS1
I2614_cpg92A17	I2614	10_59696461-59698202	3.82	6e-05	IPMK
I13903_cpg343P19	I13903	2_237080301-237081223	1.6	0.000226	IQCA
I21001_cpg381M5	I21001	7_2564115-2565972	2	0	IQCE
I18671_cpg265D7	I18671	5_75734183-75735937	2.45	0	IQGAP2
I4640_cpg297K3	I4640	12_117250-118970	1.97	8.83e-05	IQSEC3
I4640_cpg185K22	I4640	12_117250-118970	1.99	7.31e-05	IQSEC3
I13804_cpg307O15	I13804	2_227369385-227373241	2.74	8.13e-05	IRS1
I13804_cpg91I6	I13804	2_227369385-227373241	3.08	7.63e-06	IRS1
I18232_cpg192E9	I18232	5_3651777-3653506	1.62	0	IRX1
I8707_cpg55H3	I8707	16_52873212-52875060	1.79	0	IRX3
I18210_cpg286C11	I18210	5_1930615-1933641	1.64	0	IRX4
I8711_cpg53J22	I8711	16_53521300-53523116	1.58	0	IRX5
I7896_cpg204L20	I7896	15_72211790-72214357	2.13	5.54e-05	ISLR2
I7896_cpg322K14	I7896	15_72211790-72214357	1.78	0	ISLR2
I7893_cpg345G11	I7893	15_72207507-72207821	1.67	0	ISLR2
I7143_cpg424G22	I7143	14_77032975-77035594	4.06	2.69e-05	ISM2
I7143_cpg53F12	I7143	14_77032975-77035594	6.35	7.61e-06	ISM2
I19026_cpg274F18	I19026	5_128457733-128459115	2.06	5.04e-05	ISOC1
I15661_cpg15C1	I15661	3_37467914-37469804	2.88	8.61e-05	ITGA9
I2019_cpg147B14	I2019	1_224990883-224993346	1.53	0	ITPKB
I8462_cpg286D21	I8462	16_19032762-19034422	1.93	0.00127	ITPRIPL2
I8462_cpg79C14	I8462	16_19032762-19034422	1.56	0	ITPRIPL2
I23404_cpg378D24	I23404	9_6869467-6869572	2.13	3.09e-05	JMJD2C
I11855_cpg29I2	I11855	19_55704787-55707071	2.18	0	JOSD2
I11855_cpg243L15	I11855	19_55704787-55707071	1.74	0.00181	JOSD2
I14381_cpg284A10	I14381	20_42222093-42223583	1.61	0.0008	JPH2
I14380_cpg63M20	I14380	20_42176319-42178601	2.2	6.88e-05	JPH2
I15700_cpg130B14	I15700	3_42701534-42703479	2.2	5.94e-05	KBTBD5
I15700_cpg20K24	I15700	3_42701534-42703479	1.73	0	KBTBD5
I12762_cpg108P4	I12762	2_85051030-85052926	1.75	0	KCMF1
I1196_cpg84A11	I1196	1_111017228-111019666	2.63	0.000111	KCNA3
I1196_cpg274N18	I1196	1_111017228-111019666	2.68	6.21e-05	KCNA3
I4698_cpg241A8	I4698	12_5022073-5024235	2.04	6.62e-05	KCNA5
I4694_cpg450F21	I4694	12_4788369-4791226	1.65	0.000217	KCNA6
I73_cpg191K3	I73	1_6007554-6009203	2.21	5.28e-05	KCNAB2
I73_cpg359G8	I73	1_6007554-6009203	1.67	0	KCNAB2
I14468_cpg417L6	I14468	20_47531467-47532709	2.55	0.000192	KCNB1
I14468_cpg299E2	I14468	20_47531467-47532709	1.97	0	KCNB1
I14469_cpg157K18	I14469	20_47533145-47534902	1.52	0	KCNB1
I5342_cpg385C1	I5342	12_73886622-73888079	1.9	0	KCNC2
I5342_cpg168O18	I5342	12_73886622-73888079	1.91	0	KCNC2
I11849_cpg8E16	I11849	19_55520692-55520880	2.96	1.5e-05	KCNC3
I1206_cpg91B20	I1206	1_112332879-112335715	1.98	0	KCND3
I9949_cpg19O24	I9949	17_58953305-58954760	2.97	3.82e-05	KCNH6
I9950_cpg279P18	I9950	17_58968887-58969926	1.7	0.000224	KCNH6
I9950_cpg168B14	I9950	17_58968887-58969926	1.57	0.000144	KCNH6
I1462_cpg101B15	I1462	1_158277578-158277684	2.97	1.22e-05	KCNJ10
I3566_cpg189C8	I3566	11_17366901-17367908	1.54	0	KCNJ11
I4590_cpg128K5	I4590	11_128265591-128267267	1.63	0	KCNJ5
I14827_cpg154M11	I14827	21_38209730-38211783	2.06	0	KCNJ6
I4830_cpg434G18	I4830	12_21818681-21818900	1.57	0	KCNJ8
I1465_cpg328K22	I1465	1_158320327-158321643	2.3	2.89e-05	KCNJ9
I1465_cpg349O13	I1465	1_158320327-158321643	2.2	0.000115	KCNJ9
I7188_cpg323L7	I7188	14_87858101-87860568	1.66	0	KCNK10
I7188_cpg351F21	I7188	14_87858101-87860568	2.32	6.32e-05	KCNK10
I12436_cpg330O1	I12436	2_47601459-47602628	1.83	0	KCNK12
I12436_cpg204G5	I12436	2_47601459-47602628	1.91	0.00032	KCNK12
I14392_cpg196I23	I14392	20_42811754-42813883	3.03	1.8e-05	KCNK15
I14392_cpg23J10	I14392	20_42811754-42813883	3.28	7.9e-06	KCNK15
I14391_cpg27L13	I14391	20_42807269-42808909	2.18	0	KCNK15
I20013_cpg309J1	I20013	6_39304231-39305521	4.45	4.35e-05	KCNK5
I3417_cpg316H7	I3417	11_2769292-2769808	2.29	0.000218	KCNQ1
I585_cpg437F12	I585	1_41021506-41023672	2.71	0	KCNQ4
I14399_cpg99A2	I14399	20_43159621-43160813	2.4	0.000266	KCNS1
I14399_cpg85A22	I14399	20_43159621-43160813	2.26	7.96e-05	KCNS1
I22999_cpg262O18	I22999	8_99507736-99510301	1.54	0	KCNS2
I12165_cpg87L17	I12165	2_17922576-17925330	2.41	0	KCNS3
I12165_cpg87K16	I12165	2_17922576-17925330	1.87	0	KCNS3
I24327_cpg12F3	I24327	9_137733238-137735075	1.54	0	KCNT1
I15905_cpg243P24	I15905	3_58451778-58453389	1.91	0	KCTD6
I21466_cpg99P20	I21466	7_65735717-65735988	2.33	3.02e-05	KCTD7
I9002_cpg269J6	I9002	16_84206211-84206881	4.56	1.81e-05	KIAA0182
I17020_cpg36B21	I17020	4_6834746-6836724	2.72	0.000148	KIAA0232
I19765_cpg127H18	I19765	6_24754125-24754944	2.54	1.29e-05	KIAA0319
I7330_cpg157F7	I7330	14_101941105-101941720	3.2	0	KIAA0329
I23999_cpg5F2	I23999	9_113284684-113286814	1.9	0	KIAA0368
I21018_cpg28G13	I21018	7_4797907-4799423	2.31	1.96e-05	KIAA0415
I8991_cpg15F15	I8991	16_83666849-83669421	2.13	0	KIAA0513
I10306_cpg336K1	I10306	18_8694801-8697490	2.22	0	KIAA0802
I14222_cpg9F9	I14222	20_25513161-25514521	2.33	0	KIAA0980
I7986_cpg2I12	I7986	15_77510973-77512296	2.33	3.1e-05	KIAA1024
I23566_cpg267D1	I23566	9_34366273-34368128	2.64	2.36e-05	KIAA1161
I20705_cpg177C2	I20705	6_138523665-138525372	2.04	0	KIAA1244
I23588_cpg149M6	I23588	9_35100826-35101810	1.57	0	KIAA1539
I10181_cpg36I22	I10181	17_75848560-75850633	1.91	0	KIAA1618
I34_cpg71P7	I34	1_1924869-1925953	1.68	0.01	KIAA1751
I14335_cpg448J6	I14335	20_36322061-36322861	3.22	1.18e-05	KIAA1755
I23314_cpg303O6	I23314	8_145235904-145237885	2.94	0.000164	KIAA1875
I23314_cpg164F18	I23314	8_145235904-145237885	2.11	0.00029	KIAA1875
I20524_cpg1B2	I20524	6_111686746-111688279	5.71	1.17e-06	KIAA1919
I24013_cpg88C16	I24013	9_114288429-114289972	1.69	0	KIAA1958
I16195_cpg90F15	I16195	3_114897189-114898467	1.73	0	KIAA2018
I10057_cpg155G13	I10057	17_69863527-69865833	2.78	2.59e-05	KIF19
I4912_cpg5K13	I4912	12_38122357-38124123	1.79	0	KIF21A
I18567_cpg168D20	I18567	5_61637466-61638646	1.72	0.000244	KIF2A
I12230_cpg296J2	I12230	2_26056332-26059177	2.58	0	KIF3C
I11202_cpg429N6	I11202	19_12857010-12858337	2.71	0	KLF1
I10912_cpg313F17	I10912	19_1802433-1803406	1.77	0.00062	KLF16
I23964_cpg299L15	I23964	9_109288849-109291276	1.58	0	KLF4
I23965_cpg33C16	I23965	9_109291431-109292643	1.74	0	KLF4
I23661_cpg338O3	I23661	9_72217215-72217381	2.63	1.63e-05	KLF9
I16318_cpg232I12	I16318	3_129116659-129117518	2.18	7.81e-05	KLHDC6
I16747_cpg23J24	I16747	3_184837458-184837631	2.63	0	KLHL24
I24477_cpg292O12	I24477	X_21583771-21586855	2.31	8e-05	KLHL34
I24477_cpg64H15	I24477	X_21583771-21586855	2.73	2.06e-05	KLHL34
I4151_cpg160G2	I4151	11_74816953-74817607	1.82	8.66e-05	KLHL35
I4152_cpg44H8	I4152	11_74818280-74820598	2.74	1.53e-05	KLHL35
I6137_cpg195D19	I6137	13_49263608-49266211	1.53	0.01	KPNA3
I9729_cpg24E8	I9729	17_43081654-43083340	1.63	0	KPNB1
I11763_cpg122I21	I11763	19_52679091-52679241	2.52	1.24e-05	KPTN
I22120_cpg291F4	I22120	7_149041729-149043892	2.32	0.000236	KRBA1
I22120_cpg65E20	I22120	7_149041729-149043892	2.19	0	KRBA1
I15074_cpg308N17	I15074	22_27798579-27800470	2.38	0	KREMEN1
I8306_cpg187F7	I8306	16_2955923-2957702	2.2	8.26e-05	KREMEN2
I8306_cpg342N9	I8306	16_2955923-2957702	1.7	0.00128	KREMEN2
I9593_cpg90P20	I9593	17_36228526-36229011	2.48	6.68e-05	KRT10
I5088_cpg16K19	I5088	12_51280899-51281586	1.82	0.000261	KRT72
I10293_cpg280G22	I10293	18_7081603-7081721	1.79	0	LAMA1
I20645_cpg437F5	I20645	6_129501366-129501481	1.62	0	LAMA2
I20533_cpg21F17	I20533	6_112681499-112683295	3.08	0	LAMA4
I14586_cpg11O13	I14586	20_60375195-60375920	3.22	0	LAMA5
I6536_cpg14F10	I6536	13_112998969-113000146	4.13	6e-05	LAMP1
I16738_cpg15E17	I16738	3_184362829-184365117	2.22	7.52e-05	LAMP3
I19307_cpg39P15	I19307	5_154114773-154116385	2.37	0	LARP1
I3033_cpg106A11	I3033	10_102978274-102978862	1.66	0	LBX1
I441_cpg307D6	I441	1_32513430-32515318	2.1	0	LCK
I2927_cpg104J15	I2927	10_98634004-98634079	3.62	6.19e-06	LCOR
I2926_cpg36F19	I2926	10_98581562-98583198	1.8	0	LCOR
I3048_cpg2K11	I3048	10_103863405-103865332	1.83	0.000663	LDB1
I2829_cpg89L12	I2829	10_88461138-88461631	1.73	0	LDB3
I19951_cpg445M11	I19951	6_33863590-33865084	5.88	3.09e-06	LEMD2
I19950_cpg322D19	I19950	6_33847320-33847522	2.15	0.00012	LEMD2
I16949_cpg436M6	I16949	4_1792257-1795552	4.32	2.12e-05	LETM1
I15433_cpg186G7	I15433	3_9569935-9570962	1.6	0	LHFPL4
I3280_cpg20N23	I3280	10_126212130-126213624	1.59	0	LHPP
I24110_cpg230J22	I24110	9_125813461-125815560	1.6	0	LHX2
I24111_cpg62K23	I24111	9_125815682-125816435	5.9	8.59e-06	LHX2
I24334_cpg35L9	I24334	9_138228723-138232087	2.24	2.62e-05	LHX3
I24334_cpg146G9	I24334	9_138228723-138232087	2.26	0	LHX3
I6469_cpg84P14	I6469	13_107664709-107666292	2.76	0	LIG4
I13063_cpg333J6	I13063	2_128137001-128139505	1.72	0	LIMS2
I13063_cpg339L24	I13063	2_128137001-128139505	1.54	0	LIMS2
I7959_cpg293J14	I7959	15_75710110-75712734	3.71	0	LINGO1
I10931_cpg287J23	I10931	19_2253370-2255179	2.54	4.35e-05	LINGO3
I10931_cpg354F21	I10931	19_2253370-2255179	2.25	0	LINGO3
I15299_cpg271H22	I15299	22_43009036-43010939	2.49	4.31e-05	LL22NC03-75B3.6
I22210_cpg344F19	I22210	7_156376277-156379411	2.11	0	LMBR1
I22210_cpg308O8	I22210	7_156376277-156379411	1.54	0	LMBR1
I8237_cpg450N5	I8237	16_959351-962051	3.13	6.99e-06	LMF1
I11790_cpg55K11	I11790	19_53687646-53689393	2.08	6.85e-05	LMTK3
I1507_cpg41M12	I1507	1_163471407-163471570	1.78	9.78e-05	LMX1A
I1507_cpg11K11	I1507	1_163471407-163471570	3.08	0	LMX1A
I11025_cpg211G18	I11025	19_5670093-5671996	1.6	0	LONP1
I24824_cpg266A14	I24824	X_117991176-117994481	1.54	0.00321	LONRF3
I2953_cpg5F7	I2953	10_100016824-100018756	3.97	3.8e-05	LOXL4
I23997_cpg251P18	I23997	9_112839720-112841375	1.69	0	LPAR1
I15949_cpg450M7	I15949	3_66632440-66634462	1.87	0	LRIG1
I23058_cpg440J15	I23058	8_105669457-105671435	5.28	5.5e-06	LRP12
I3796_cpg427K21	I3796	11_46895552-46896932	2.16	0	LRP4
I3795_cpg102O20	I3795	11_46894967-46895195	2.06	4.46e-05	LRP4
I19772_cpg345E5	I19772	6_25386831-25388676	2.07	0	LRRC16
I14899_cpg225F6	I14899	21_44699096-44700666	2.08	0	LRRC3
I1028_cpg58I24	I1028	1_89870439-89872384	1.59	0	LRRC8C
I8198_cpg295P16	I8198	15_99343786-99343853	3.05	4.11e-06	LRRK1
I7095_cpg104G24	I7095	14_74090100-74090233	2.33	5.55e-05	LTBP2
I13275_cpg68F10	I13275	2_160468829-160470062	1.96	6.51e-05	LY75
I22670_cpg299N24	I22670	8_56954510-56955891	1.66	0.02	LYN
I23282_cpg205G5	I23282	8_143855323-143856502	1.72	0	LYNX1
I13205_cpg324C8	I13205	2_149894597-149896491	1.6	0	LYPD6
I22386_cpg290H15	I22386	8_20204136-20206121	1.8	0	LZTS1
I22386_cpg328C10	I22386	8_20204136-20206121	2.16	0	LZTS1
I20989_cpg402C3	I20989	7_2055670-2056999	1.9	0	MAD1L1
I20988_cpg300B6	I20988	7_1944610-1946582	1.62	0	MAD1L1
I20992_cpg61J7	I20992	7_2151990-2152843	2.18	0	MAD1L1
I20987_cpg290N18	I20987	7_1934121-1935504	2.16	0	MAD1L1
I23291_cpg149K11	I23291	8_144582237-144585163	2.52	5.34e-05	MAFA
I10226_cpg322E9	I10226	17_77477986-77480908	2.01	0	MAFG
I10225_cpg271N19	I10225	17_77473138-77474735	1.81	0.000218	MAFG
I23762_cpg28H19	I23762	9_87745418-87746637	2.48	6.92e-05	MAK10
I14283_cpg450B2	I14283	20_32609451-32612034	2	0	MAP1LC3A
I20774_cpg129F15	I20774	6_149679582-149681279	2.08	2.93e-05	MAP3K7IP2
I7046_cpg314P3	I7046	14_70299370-70299446	1.73	0	MAP3K9
I15764_cpg211H5	I15764	3_48104501-48106031	1.59	0	MAP4
I12876_cpg350A22	I12876	2_101679940-101681335	2.04	0	MAP4K4
I24471_cpg331I23	I24471	X_20043917-20045957	2.55	6.98e-05	MAP7D2
I19981_cpg178I24	I19981	6_36205786-36207856	1.8	0	MAPK13
I10603_cpg119K1	I10603	18_46339401-46341626	1.83	0	MAPK4
I10604_cpg246O21	I10604	18_46509336-46510377	2.05	4.98e-05	MAPK4
I10604_cpg188E11	I10604	18_46509336-46510377	2.13	3.77e-05	MAPK4
I7657_cpg437I12	I7657	15_50098460-50099600	2.29	0	MAPK6
I2560_cpg197G5	I2560	10_49223049-49223149	1.53	0	MAPK8
I3776_cpg355F4	I3776	11_45863410-45865402	5	4.11e-06	MAPK8IP1
I15827_cpg121G23	I15827	3_50629150-50630957	2.71	2.4e-05	MAPKAPK3
I443_cpg71D12	I443	1_32572592-32574485	2.12	0	MARCKSL1
I3921_cpg89B23	I3921	11_63362184-63363941	1.58	0	MARK2
I8888_cpg442G11	I8888	16_70216437-70218206	3.24	3.39e-06	MARVELD3
I14403_cpg368G24	I14403	20_43368361-43369656	1.69	0	MATN4
I14403_cpg102F18	I14403	20_43368361-43369656	1.67	0	MATN4
I14402_cpg238G6	I14402	20_43366047-43367348	1.71	0	MATN4
I10600_cpg347L3	I10600	18_46060895-46063846	1.86	9.1e-05	MBD1
I10899_cpg87N7	I10899	19_1542987-1543959	1.61	0	MBD3
I10899_cpg22L2	I10899	19_1542987-1543959	1.97	0	MBD3
I13195_cpg39F4	I13195	2_148861897-148861978	3.36	1.02e-05	MBD5
I10793_cpg295N23	I10793	18_72951957-72953816	1.61	0.0025	MBP
I8980_cpg105M23	I8980	16_82708450-82708649	1.58	0	MBTPS1
I12431_cpg328H10	I12431	2_47021247-47022493	2.26	0	MCFD2
I10605_cpg11F13	I10605	18_46658820-46660104	3.28	9.09e-05	ME2
I5667_cpg38G21	I5667	12_115198791-115199045	1.76	0	MED13L
I24567_cpg39E7	I24567	X_40479186-40480494	2.39	0	MED14
I11837_cpg27D2	I11837	19_55027814-55029928	1.61	0	MED25
I9651_cpg170A22	I9651	17_39078646-39079551	1.68	0.000174	MEOX1
I21736_cpg191O19	I21736	7_99865210-99867301	2.15	3.1e-05	MEPCE
I7999_cpg344P17	I7999	15_79079439-79082699	2.27	5.44e-05	MESDC1
I7999_cpg158N16	I7999	15_79079439-79082699	1.97	0	MESDC1
I8085_cpg31M16	I8085	15_88120139-88121675	1.86	0	MESP2
I17568_cpg31A16	I17568	4_100135372-100136646	2.43	1.51e-05	METAP1
I10609_cpg104G22	I10609	18_46976347-46978080	1.58	0.01	MEX3C
I16899_cpg431G3	I16899	3_198213598-198216034	1.76	0	MFI2
I16900_cpg332K6	I16900	3_198238231-198242453	1.82	0.000959	MFI2
I16919_cpg42H9	I16919	4_671786-673088	1.91	0	MFSD7
I17747_cpg45E14	I17747	4_129104548-129106780	1.53	0	MFSD8
I3317_cpg46N22	I3317	10_131251811-131251979	2.33	0	MGMT
I8362_cpg286B21	I8362	16_4670149-4670710	1.85	0.00135	MGRN1
I8361_cpg394H22	I8361	16_4628178-4631537	1.53	0	MGRN1
I18537_cpg450P6	I18537	5_56282093-56284746	2.72	0	MIER3
I18537_cpg227N2	I18537	5_56282093-56284746	2.26	0	MIER3
I15229_cpg345G18	I15229	22_39361593-39362953	1.67	0	MKL1
I10918_cpg321C14	I10918	19_1992447-1994681	1.74	0	MKNK2
I15657_cpg222P18	I15657	3_37010201-37010370	2.56	0	MLH1
I7104_cpg234H1	I7104	14_74587849-74588068	1.56	0	MLH3
I7104_cpg86C15	I7104	14_74587849-74588068	1.54	0	MLH3
I8760_cpg273K1	I8760	16_56616362-56616556	2.29	0	MMP15
I14422_cpg365G20	I14422	20_44072253-44074924	2.45	0	MMP9
I15065_cpg18C8	I15065	22_26526462-26528607	3.36	4.11e-06	MN1
I7693_cpg49D7	I7693	15_54544414-54544984	3.23	3.8e-05	MNS1
I9124_cpg52C12	I9124	17_2248773-2250491	4.73	2.64e-05	MNT
I9124_cpg338P14	I9124	17_2248773-2250491	1.5	0	MNT
I10919_cpg116M1	I10919	19_2030087-2031851	1.55	0	MOBKL2A
I39_cpg441P5	I39	1_2302169-2304560	1.65	0	MORN1
I22674_cpg330B23	I22674	8_57188007-57189427	1.93	4.09e-05	MOS
I9229_cpg305L7	I9229	17_7426538-7428288	1.62	0	MPDU1
I9657_cpg25G11	I9657	17_39264459-39266911	2	0	MPP3
I14814_cpg185B19	I14814	21_37288711-37289009	3.33	8.71e-06	MRPL20P1
I14814_cpg205J14	I14814	21_37288711-37289009	2.93	0.000124	MRPL20P1
I3016_cpg241C12	I3016	10_102736720-102739318	1.92	0.00026	MRPL43
I13789_cpg292M23	I13789	2_224530072-224530710	3.28	5.33e-05	MRPL44
I16707_cpg36D4	I16707	3_180805038-180805205	2.86	4.35e-05	MRPL47
I18721_cpg55J21	I18721	5_79985569-79986768	2.22	0	MSH3
I928_cpg256B5	I928	1_76034866-76035831	1.78	0	MSH4
I9881_cpg47C8	I9881	17_52719506-52721587	2.67	1.51e-05	MSI2
I9582_cpg212D10	I9582	17_35530993-35533174	1.72	0	MSL1
I16397_cpg118I16	I16397	3_137356306-137356373	2.22	0	MSL2
I22302_cpg380M12	I22302	8_10149954-10150091	1.93	9.11e-05	MSRA
I8731_cpg269P16	I8731	16_55199553-55200266	1.77	0	MT2A
I7391_cpg175F18	I7391	14_104955151-104959937	1.66	0	MTA1
I3891_cpg183N7	I3891	11_62124963-62127673	1.62	0	MTA2
I23497_cpg61E8	I23497	9_21958096-21959109	3.99	9.6e-06	MTAP
I13951_cpg389B18	I13951	2_241689798-241690854	2.27	7.38e-05	MTERFD2
I22749_cpg178I21	I22749	8_66719174-66720076	2.04	0.000128	MTFR1
I17404_cpg403K4	I17404	4_75242299-75243284	2.98	1.42e-05	MTHFD2L
I5945_cpg345E18	I5945	13_24759045-24760112	1.78	0	MTMR6
I4266_cpg380I5	I4266	11_92342387-92343216	2.39	0	MTNR1B
I4266_cpg337K6	I4266	11_92342387-92343216	1.95	0	MTNR1B
I20251_cpg306L19	I20251	6_74226811-74228199	2.3	0	MTO1
I23167_cpg81D11	I23167	8_125809623-125809761	2.06	4.61e-05	MTSS1
I23168_cpg117M23	I23168	8_125809779-125810404	2.18	5.32e-05	MTSS1
I21756_cpg36A16	I21756	7_100395037-100398160	2.29	2.39e-05	MUC3A
I14858_cpg331I5	I14858	21_41719404-41720886	2.28	4.66e-05	MX1
I20686_cpg50O5	I20686	6_135544952-135546119	4.33	9.6e-06	MYB
I14377_cpg361H7	I14377	20_41769249-41769373	1.77	0	MYBL2
I23183_cpg17E23	I23183	8_128818522-128818622	1.53	0	MYC
I9267_cpg95D15	I9267	17_8473266-8475839	2.35	9.19e-05	MYH10
I5176_cpg417O20	I5176	12_54836948-54838841	1.6	0.0214	MYL6B
I19711_cpg265D17	I19711	6_16236965-16238187	1.96	0	MYLIP
I6481_cpg298I7	I6481	13_108590257-108591866	3.26	8.18e-06	MYO16
I9474_cpg114P19	I9474	17_27870253-27870970	1.94	0	MYO1D
I4176_cpg293H12	I4176	11_76526616-76527716	2.35	2.27e-05	MYO7A
I9296_cpg345O17	I9296	17_12508943-12510031	2.42	5.94e-05	MYOCD
I12039_cpg19J21	I12039	2_1780478-1781085	1.94	9.06e-05	MYT1L
I12017_cpg199P11	I12017	19_63764658-63767367	2.02	8.13e-05	MZF1
I12017_cpg428F3	I12017	19_63764658-63767367	1.85	0	MZF1
I5904_cpg114H1	I5904	13_20245753-20245932	2.26	5.7e-05	N6AMT2
I3961_cpg291H17	I3961	11_64571396-64573704	1.76	0.000141	NAALADL1
I11219_cpg34L4	I11219	19_13089728-13091074	1.88	0	NACC1
I9624_cpg5I9	I9624	17_37941414-37943573	4.26	0	NAGLU
I3423_cpg30B9	I3423	11_2969602-2970328	4.7	4.11e-06	NAP1L4
I14201_cpg113M7	I14201	20_23348951-23350333	1.51	0	NAPB
I6071_cpg92I15	I6071	13_40783078-40783773	2.1	0	NARG1L
I8335_cpg293E6	I8335	16_3447505-3448749	4.2	3.82e-05	NAT15
I1779_cpg266B8	I1779	1_199884118-199885378	2.4	8.26e-05	NAV1
I22787_cpg365I12	I22787	8_71477960-71478588	2.83	1.08e-05	NCOA2
I9322_cpg27E6	I9322	17_16058823-16060128	2.65	0	NCOR1
I5789_cpg397A18	I5789	12_123567406-123569298	2.11	0	NCOR2
I5787_cpg108M16	I5787	12_123438719-123440408	1.5	0	NCOR2
I640_cpg39L19	I640	1_44961541-44963932	2.95	1.09e-05	NCRNA00082
I640_cpg17P8	I640	1_44961541-44963932	2.67	6.06e-05	NCRNA00082
I6575_cpg435D13	I6575	14_20562551-20563529	1.89	0	NDRG2
I17799_cpg345E3	I17799	4_140441708-140442187	2.54	0	NDUFC1
I22930_cpg431N20	I22930	8_91872667-91873546	1.56	0	NECAB1
I4950_cpg40J7	I4950	12_43387628-43387736	2.16	0	NELL2
I3079_cpg2B24	I3079	10_105334103-105335616	2.28	0.000154	NEURL
I14418_cpg48F18	I14418	20_43952190-43954691	2.54	0	NEURL2
I9564_cpg122J5	I9564	17_35014156-35014591	3.19	3.96e-05	NEUROD2
I17651_cpg232F10	I17651	4_113657210-113657476	2.56	0	NEUROG2
I942_cpg26D21	I942	1_78131444-78133636	1.52	0	NEXN
I10820_cpg123K10	I10820	18_75367854-75369022	1.98	0.000124	NFATC1
I10817_cpg316J10	I10817	18_75260970-75261160	1.91	7.47e-05	NFATC1
I10820_cpg94D15	I10820	18_75367854-75369022	1.58	0.000379	NFATC1
I10821_cpg261C15	I10821	18_75372199-75372468	3.01	4.11e-06	NFATC1
I23443_cpg21P17	I23443	9_14304910-14306211	2.41	3.2e-05	NFIB
I10964_cpg338C4	I10964	19_3377446-3380954	1.77	0	NFIC
I23809_cpg89B15	I23809	9_93225542-93227310	1.99	9.78e-05	NFIL3
I11210_cpg88J9	I11210	19_12985554-12985721	1.73	0	NFIX
I17588_cpg26H19	I17588	4_103641026-103642285	1.97	7.47e-05	NFKB1
I13870_cpg350G2	I13870	2_233500178-233502177	2.6	3.42e-05	NGEF
I17593_cpg2A4	I17593	4_104160186-104160366	2.66	3.15e-05	NHEDC1
I17593_cpg82I3	I17593	4_104160186-104160366	2.54	5.09e-05	NHEDC1
I19726_cpg287I10	I19726	6_18229582-18231367	2.1	0	NHLRC1
I15249_cpg59B15	I15249	22_40414053-40415007	2.23	0.02	NHP2L1
I16117_cpg345O22	I16117	3_101536128-101536858	1.91	0	NIT2
I422_cpg129F12	I422	1_31483949-31486412	2.83	0	NKAIN1
I422_cpg129E1	I422	1_31483949-31486412	3.17	7.09e-05	NKAIN1
I19833_cpg171P20	I19833	6_28334751-28335798	1.91	0.000134	NKAPL
I11687_cpg77H21	I11687	19_50347037-50349019	1.75	0	NKPD1
I11687_cpg77G21	I11687	19_50347037-50349019	2.65	0.000439	NKPD1
I6733_cpg336C18	I6733	14_36121994-36123173	2.64	1.55e-05	NKX2-8
I3352_cpg34L12	I3352	10_134448317-134449935	2.37	0.000516	NKX6-2
I8741_cpg192O17	I8741	16_55579501-55581406	1.55	0	NLRC5
I1548_cpg104G19	I1548	1_167603243-167603838	1.54	0	NME7
I2337_cpg358I6	I2337	10_15249754-15251363	2.9	0.000153	NMT2
I23569_cpg385F8	I23569	9_34510994-34513546	1.62	0.00118	no
I594_cpg336P16	I594	1_41733931-41735979	1.66	0	no
I430_cpg336E6	I430	1_32010180-32012089	1.58	0	no
I17461_cpg301K1	I17461	4_83183728-83184720	2	0	no
I3419_cpg276B3	I3419	11_2847110-2848655	1.7	0.000538	no
I22227_cpg213N18	I22227	7_156987914-156988579	2.76	7.9e-05	no
I11271_cpg148B6	I11271	19_15808159-15809147	1.63	0	no
I13066_cpg152I12	I13066	2_128169531-128170030	2.61	4.2e-05	no
I22270_cpg81J24	I22270	8_2589398-2589473	1.73	0.00036	no
I837_cpg82F13	I837	1_63312156-63312445	2.69	8.27e-05	no
I24337_cpg24J6	I24337	9_138298236-138300267	1.78	0	no
I16051_cpg24O1	I16051	3_86692141-86692225	2.24	4.26e-05	no
I20828_cpg2H12	I20828	6_157049627-157050618	2.63	0	no
I20926_cpg444F19	I20926	6_168832897-168833013	2.2	0	no
I18219_cpg432H11	I18219	5_2796555-2796816	2.68	6.34e-05	no
I23880_cpg407D10	I23880	9_98679310-98679959	1.59	0.0162	no
I674_cpg348B11	I674	1_46698398-46698718	1.66	0	no
I18787_cpg352M18	I18787	5_92204013-92204190	3.35	1.93e-05	no
I24569_cpg338N8	I24569	X_40996966-40998456	1.62	0	no
I3740_cpg313K8	I3740	11_42944530-42944596	2.1	6.32e-05	no
I17539_cpg265A9	I17539	4_94974904-94975127	1.54	0	no
I157_cpg265K13	I157	1_11374086-11375063	2.14	5.34e-05	no
I5790_cpg150J24	I5790	12_123604638-123606302	1.57	0	no
I23840_cpg113J22	I23840	9_95967559-95969467	1.82	0	no
I6403_cpg93B2	I6403	13_99407176-99407403	2.18	7.04e-05	no
I8681_cpg73M17	I8681	16_49725190-49726635	3.33	1.24e-05	no
I20514_cpg52G18	I20514	6_110405752-110406846	2.05	0	no
I21884_cpg46B22	I21884	7_119700068-119701256	2.06	0	no
I19721_cpg370E12	I19721	6_17688264-17689456	1.64	0	no
I9177_cpg370L18	I9177	17_4940939-4942090	2.14	0.00102	no
I24578_cpg383L10	I24578	X_44616330-44617096	1.99	0	no
I8191_cpg361N16	I8191	15_98730494-98732169	2.19	0	no
I7350_cpg336N19	I7350	14_102814298-102816100	1.62	0.01	no
I12804_cpg282G2	I12804	2_91593886-91595662	1.64	0	no
I1887_cpg285L23	I1887	1_209412403-209412492	3	8.13e-06	no
I6508_cpg227F15	I6508	13_110861649-110862604	2.84	1.43e-05	no
I15626_cpg234H4	I15626	3_32919095-32920790	2.49	0.000587	no
I22248_cpg152K13	I22248	8_589400-590435	1.92	0.00118	no
I15699_cpg127F18	I15699	3_42670911-42671386	2.93	2.41e-05	no
I19809_cpg86I10	I19809	6_27343699-27343908	2.11	6.72e-05	no
I23401_cpg62F15	I23401	9_6705919-6706953	2.67	8.4e-05	no
I19089_cpg72J8	I19089	5_134853551-134854126	1.61	0	no
I13095_cpg49J3	I13095	2_131271082-131272859	3.65	1.42e-05	no
I24564_cpg49P4	I24564	X_39981958-39982361	1.58	0.000585	no
I5063_cpg39B7	I5063	12_50270391-50271635	1.66	0	no
I16942_cpg3D8	I16942	4_1492681-1492838	1.89	0.000403	no
I13648_cpg450B13	I13648	2_208198737-208198936	2.15	6.16e-05	no
I6401_cpg427A4	I6401	13_99345933-99346587	1.68	0.00227	no
I17510_cpg426F14	I17510	4_89462400-89462516	1.9	0	no
I24967_cpg380C7	I24967	X_150146861-150147129	2.68	9.51e-05	no
I9368_cpg347H7	I9368	17_19331318-19331445	3.18	2.18e-05	no
I12104_cpg347L22	I12104	2_10065118-10065365	2.7	1.77e-05	no
I1918_cpg293F6	I1918	1_212222308-212223402	2.08	0	no
I10651_cpg297P8	I10651	18_53252938-53253099	1.99	0	no
I18486_cpg298O14	I18486	5_50730928-50731659	2.19	0	no
I9790_cpg283J21	I9790	17_44691949-44693131	1.84	0	no
I24312_cpg120E10	I24312	9_136532637-136535095	3.01	6.99e-05	no
I13249_cpg119M18	I13249	2_156886290-156886649	2.3	0	no
I15063_cpg88I6	I15063	22_26340420-26340653	2.81	1.19e-05	no
I16943_cpg17N15	I16943	4_1506155-1506392	1.82	0.00095	no
I6573_cpg22D8	I6573	14_20261022-20261714	1.88	0.000104	no
I9731_cpg364B5	I9731	17_43125908-43126895	1.67	0	no
I7030_cpg380M10	I7030	14_69107792-69110204	2.15	0.000477	no
I5855_cpg331B15	I5855	12_131460544-131462350	1.62	0	no
I22426_cpg305B4	I22426	8_24870649-24870762	2.14	2.47e-05	no
I19582_cpg309L4	I19582	6_1549413-1550814	1.5	0	no
I12406_cpg284G18	I12406	2_45009223-45010732	1.96	0	no
I15010_cpg95J9	I15010	22_20336298-20338913	1.9	9.86e-05	no
I13983_cpg54G15	I13983	20_638637-638730	3.16	3.14e-06	no
I23409_cpg59B22	I23409	9_7605465-7606467	4.98	2.5e-05	no
I10804_cpg37J9	I10804	18_74833374-74835451	1.68	0	no
I3332_cpg37L18	I3332	10_131988473-131990253	2.4	9.51e-05	no
I17693_cpg23M17	I17693	4_121114778-121114919	2.9	9.58e-05	no
I17466_cpg24D9	I17466	4_83701344-83702993	1.79	0	no
I2948_cpg1C16	I2948	10_99450781-99452993	3.82	2.47e-05	no
I20135_cpg378G5	I20135	6_48819947-48820039	3.77	2.46e-06	no
I21955_cpg390L1	I21955	7_127958684-127959139	1.88	0	no
I9960_cpg337O17	I9960	17_59279354-59281841	1.52	0.01	no
I24858_cpg346I14	I24858	X_128639815-128640882	1.88	0	no
I20738_cpg332O16	I20738	6_143899308-143900580	4.69	3.84e-06	no
I8479_cpg282P2	I8479	16_21582703-21583221	1.5	0.00165	no
I10783_cpg237D15	I10783	18_72063846-72063968	1.69	0	no
I6550_cpg188D23	I6550	13_113981904-113984687	2.73	0	no
I16427_cpg199D11	I16427	3_140138387-140139659	1.5	0.01	no
I15991_cpg128H22	I15991	3_72441738-72441853	3.08	7.11e-06	no
I23473_cpg104J16	I23473	9_19219506-19221443	2.21	0	no
I7394_cpg45C3	I7394	14_106323783-106324740	1.81	9.51e-05	no
I2970_cpg57G4	I2970	10_101289952-101290865	3.93	2.16e-06	no
I23864_cpg12D24	I23864	9_98021083-98022271	2.39	0.00247	no
I18191_cpg445B9	I18191	5_979211-980810	2.12	2.43e-05	no
I19580_cpg374P11	I19580	6_1494514-1494608	2.06	3.82e-05	no
I5895_cpg349K11	I5895	13_19773403-19774570	1.67	0	no
I11102_cpg344F12	I11102	19_9763120-9765217	2.36	0	no
I10308_cpg344H16	I10308	18_8865056-8865135	3.59	2.69e-05	no
I6500_cpg322A21	I6500	13_110262823-110264908	1.8	0.000459	no
I19214_cpg304O1	I19214	5_142072924-142073428	1.9	4.85e-05	no
I14531_cpg274F22	I14531	20_55852313-55853784	2.27	0	no
I16967_cpg201F23	I16967	4_2735355-2736027	1.83	0.000533	no
I10351_cpg196E13	I10351	18_13126505-13127726	2.28	5.96e-05	no
I2787_cpg95F21	I2787	10_80129649-80129768	3.66	1.64e-06	no
I22655_cpg76L21	I22655	8_55249760-55250005	2.81	7.9e-06	no
I3327_cpg66D15	I3327	10_131660590-131661767	1.66	0	no
I22114_cpg75O21	I22114	7_148750788-148751418	1.67	0.00382	no
I22418_cpg42I5	I22418	8_23611473-23611634	1.55	0	no
I18222_cpg32M14	I18222	5_2808632-2808845	2.19	1.88e-05	no
I2989_cpg36P4	I2989	10_102381530-102381674	2.11	0	no
I8239_cpg448B4	I8239	16_988127-990000	3.09	0	no
I8234_cpg436G1	I8234	16_807618-807870	1.8	0.00441	no
I17349_cpg351H22	I17349	4_61748105-61749576	1.86	7.39e-05	no
I19119_cpg356M17	I19119	5_137605737-137605982	2.77	1.59e-05	no
I6409_cpg323O17	I6409	13_99429689-99429986	1.58	0	no
I11309_cpg307G1	I11309	19_17651046-17653475	1.84	0	no
I22259_cpg313B15	I22259	8_1752734-1754177	1.8	0.000224	no
I14566_cpg302M11	I14566	20_58095676-58096396	2.69	0.00171	no
I4030_cpg302H4	I4030	11_66251426-66253221	2.29	0	no
I15256_cpg282M3	I15256	22_40643813-40647230	2.23	4.21e-05	no
I9113_cpg205D23	I9113	17_1827772-1828220	1.67	0.004	no
I8625_cpg215G18	I8625	16_34665317-34667411	2.15	0.000101	no
I17636_cpg189A15	I17636	4_111751890-111752551	1.5	0.0044	no
I24372_cpg199B1	I24372	9_139618870-139619540	1.73	0	no
I22550_cpg199G23	I22550	8_38627553-38627771	2.19	0.00132	no
I2969_cpg204E12	I2969	10_101286452-101288068	1.87	0	no
I16726_cpg112H17	I16726	3_182895330-182896761	1.66	0	no
I13880_cpg92H4	I13880	2_234441718-234441892	3.07	8.28e-05	no
I23345_cpg34P10	I23345	9_959483-959794	2.08	4.63e-05	no
I7960_cpg16F18	I7960	15_75897319-75901744	1.51	0	no
I23998_cpg422H11	I23998	9_113079172-113079774	1.81	0	no
I11733_cpg423C13	I11733	19_51683098-51683274	1.64	0	no
I8684_cpg415B14	I8684	16_49743425-49744681	3.15	6.95e-05	no
I23325_cpg290P5	I23325	8_145880827-145884255	2.38	7.55e-05	no
I6945_cpg213C11	I6945	14_61287168-61288070	1.83	0.000127	no
I11396_cpg213E12	I11396	19_33909834-33910926	1.52	0.00062	no
I2215_cpg187L10	I2215	1_245869255-245869813	1.55	0.00325	no
I13940_cpg202L3	I13940	2_241153443-241155639	2.02	5.33e-05	no
I2997_cpg103E13	I2997	10_102465839-102466086	1.77	0	no
I21165_cpg62H14	I21165	7_23212038-23212611	5.56	3.84e-06	no
I2655_cpg24M16	I2655	10_64374433-64374593	1.51	0	no
I10_cpg3E23	I10	1_1069669-1071746	2.08	0	no
I16838_cpg6P10	I16838	3_193714744-193716278	2.38	9.89e-05	no
I24388_cpg444E19	I24388	X_481437-481637	2.35	7.16e-05	no
I22037_cpg391O9	I22037	7_138316181-138317276	5.1	2.15e-06	no
I5857_cpg392H14	I5857	12_131515366-131517243	2.87	0	no
I1809_cpg348B3	I1809	1_202240283-202240369	2.99	1.1e-05	no
I19498_cpg297L11	I19498	5_177344331-177344747	2.5	0.000207	no
I8669_cpg254C15	I8669	16_48837054-48838387	1.53	0.01	no
I19581_cpg210F21	I19581	6_1500174-1500736	1.74	0.00579	no
I22661_cpg114C23	I22661	8_55541404-55541640	1.78	9.87e-05	no
I2167_cpg129J15	I2167	1_240986400-240986549	2.94	5.93e-05	no
I1325_cpg130C13	I1325	1_149370429-149370669	2.65	1.17e-05	no
I18320_cpg65C6	I18320	5_19177519-19177662	2.18	6.85e-05	no
I7145_cpg47E10	I7145	14_77177454-77178639	2.5	0	no
I22053_cpg58N12	I22053	7_139575790-139578151	1.58	0	no
I3867_cpg41N7	I3867	11_61031924-61034795	2.38	0	no
I16349_cpg46I15	I16349	3_131094423-131095878	1.82	0	no
I20700_cpg22N23	I20700	6_137860263-137861548	2.04	5.21e-05	no
I9465_cpg447C3	I9465	17_27267911-27269002	2.7	0.00158	no
I23428_cpg415H8	I23428	9_11865396-11865513	2.04	0	no
I10567_cpg350L5	I10567	18_43034995-43035262	2.06	0	no
I4887_cpg317D14	I4887	12_30866389-30867906	1.54	0.01	no
I5814_cpg204B20	I5814	12_127318762-127319045	1.63	0	no
I6368_cpg166P15	I6368	13_94452876-94453797	1.92	0	no
I5647_cpg127F17	I5647	12_113589939-113590645	1.54	0	no
I17678_cpg97M5	I17678	4_118493020-118493175	3.54	8.18e-06	no
I22674_cpg82E1	I22674	8_57188007-57189427	2.05	9.75e-05	no
I6550_cpg43D15	I6550	13_113981904-113984687	3.51	0	no
I7510_cpg50L16	I7510	15_37087424-37087586	2.06	0	no
I21058_cpg55F10	I21058	7_7188334-7189579	1.71	8.56e-05	no
I2102_cpg55K3	I2102	1_232801989-232802855	1.68	0	no
I6734_cpg2I22	I6734	14_36159823-36159903	1.76	0	no
I3588_cpg426B17	I3588	11_19323065-19324972	3.09	0	no
I12085_cpg410H16	I12085	2_8734051-8734757	1.64	0.000124	no
I15484_cpg367J17	I15484	3_13089623-13091098	2.44	8.37e-05	no
I7394_cpg368F14	I7394	14_106323783-106324740	2.03	0.00026	no
I15862_cpg324O3	I15862	3_53503467-53503958	1.6	0	no
I16954_cpg325D8	I16954	4_2017881-2020141	2.67	0.000188	no
I18410_cpg288O1	I18410	5_35933459-35933556	3.17	4.11e-06	no
I17522_cpg298I13	I17522	4_91267982-91269162	1.98	0	no
I20430_cpg273F17	I20430	6_100157703-100157812	1.84	0	no
I3312_cpg279B11	I3312	10_130118666-130120275	1.62	0	no
I806_cpg265H2	I806	1_59427127-59427332	1.72	0	no
I17299_cpg239H2	I17299	4_54709522-54710917	1.75	0	no
I16939_cpg155D7	I16939	4_1397908-1398207	2.95	2.59e-05	no
I19118_cpg106N21	I19118	5_137605402-137605686	1.56	0	no
I12153_cpg46G24	I12153	2_15900422-15901994	2.26	0	no
I10082_cpg47J1	I10082	17_70689909-70691612	5.63	8.18e-06	no
I18020_cpg41K11	I18020	4_171627606-171627726	2.97	2.49e-05	no
I8123_cpg445I15	I8123	15_91153288-91154025	3.16	1.16e-05	no
I18112_cpg450I15	I18112	4_184565169-184566226	2.21	0	no
I16728_cpg402B9	I16728	3_182924127-182924335	2.13	0.000526	no
I16406_cpg339P2	I16406	3_138471478-138471581	2.28	5.43e-05	no
I2460_cpg331I7	I2460	10_32088066-32089330	1.68	0	no
I1763_cpg217B6	I1763	1_199108046-199110795	2.76	0.000108	no
I16035_cpg196F9	I16035	3_81593925-81594004	2.43	0	no
I24320_cpg170I23	I24320	9_137273659-137276329	2.38	0.000235	no
I7366_cpg115F7	I7366	14_103998434-103999737	2.53	6.4e-05	no
I1020_cpg95D12	I1020	1_88700891-88701084	2.11	0	no
I18638_cpg101D24	I18638	5_72711591-72713992	2	0.00021	no
I16936_cpg108C1	I16936	4_1388105-1389285	1.9	0.000183	no
I2156_cpg48E1	I2156	1_239653646-239654914	1.82	0	no
I20248_cpg42G1	I20248	6_74081036-74081715	1.63	0.000832	no
I4080_cpg390L20	I4080	11_68993987-68996086	1.88	0.000167	no
I22428_cpg355H12	I22428	8_24914976-24915294	1.61	0	no
I16986_cpg356E13	I16986	4_4627911-4628426	1.54	0.000211	no
I4606_cpg342H3	I4606	11_129588266-129589756	1.55	0	no
I17331_cpg346I7	I17331	4_57756409-57757284	2.41	3.52e-05	no
I18836_cpg332N13	I18836	5_96595203-96595315	2.93	2.31e-05	no
I16962_cpg307H22	I16962	4_2433713-2435340	2.77	0	no
I14914_cpg302D3	I14914	21_45565348-45567881	2.2	2.4e-05	no
I6504_cpg302E13	I6504	13_110516852-110517182	2.46	2.45e-05	no
I12950_cpg245H9	I12950	2_113630824-113631920	1.9	0	no
I1039_cpg188D21	I1039	1_90955587-90956502	1.64	0	no
I5277_cpg198O18	I5277	12_64421254-64421808	1.67	0	no
I24389_cpg184B13	I24389	X_498251-501219	5.02	8.18e-06	no
I21441_cpg82O14	I21441	7_57488059-57489259	1.54	0	no
I15175_cpg92B20	I15175	22_36544081-36545462	2.24	0	no
I16464_cpg44H20	I16464	3_144165058-144165684	1.93	0	no
I14342_cpg444N13	I14342	20_36736162-36736851	1.56	0	no
I14767_cpg326M5	I14767	21_33327040-33327894	1.82	0.00541	no
I20738_cpg305I9	I20738	6_143899308-143900580	1.55	0.011	no
I8170_cpg309K9	I8170	15_96670943-96671018	2.34	0	no
I6945_cpg279F5	I6945	14_61287168-61288070	2.18	3.75e-05	no
I13948_cpg279O21	I13948	2_241570831-241574188	1.56	0	no
I18758_cpg279G11	I18758	5_87992392-87993054	1.59	0	no
I4147_cpg266F23	I4147	11_74071885-74072278	2.46	1.8e-05	no
I22911_cpg180K20	I22911	8_89101905-89102004	2.07	0	no
I19954_cpg19E19	I19954	6_34271588-34273060	1.53	0	no
I15203_cpg390J11	I15203	22_37667952-37668111	2.37	2.31e-05	no
I20500_cpg371L1	I20500	6_108985118-108986661	2.42	0.000214	no
I14215_cpg277H12	I14215	20_25076133-25077778	2.53	9.04e-05	no
I9734_cpg214K19	I9734	17_43210463-43211212	1.52	0.000506	no
I5533_cpg118H2	I5533	12_104248202-104249472	2.11	0	no
I18639_cpg122O9	I18639	5_72751299-72751581	1.83	0.00101	no
I24396_cpg123F5	I24396	X_2511207-2513515	2.3	0	no
I5668_cpg98I19	I5668	12_115430038-115430808	1.73	0.000333	no
I10133_cpg44P6	I10133	17_72788300-72789805	2.9	4.51e-05	no
I18573_cpg57G20	I18573	5_63315476-63315567	2.07	9.06e-05	no
I1271_cpg40J10	I1271	1_119337057-119338110	2	0	no
I20469_cpg16F16	I20469	6_106535954-106536658	2.25	0.000109	no
I8330_cpg440G4	I8330	16_3284882-3285630	1.68	0.000686	no
I23998_cpg422H10	I23998	9_113079172-113079774	2.79	0	no
I22206_cpg423I23	I22206	7_156092057-156093523	1.5	0.0045	no
I12004_cpg385E12	I12004	19_63583606-63584681	1.62	0	no
I13852_cpg354G12	I13852	2_232238080-232240657	3.07	0.00029	no
I11056_cpg327F16	I11056	19_7308467-7308631	1.95	0	no
I16937_cpg317E12	I16937	4_1390734-1391758	2.21	9.05e-05	no
I21949_cpg274L8	I21949	7_127777642-127780399	2.19	5.93e-05	no
I21292_cpg276A7	I21292	7_35460724-35461071	2.69	2.31e-05	no
I16088_cpg285F8	I16088	3_96497717-96497854	2.34	7.67e-05	no
I24955_cpg227N5	I24955	X_149279974-149282070	1.89	0	no
I19703_cpg228I23	I19703	6_14318986-14320045	2.69	1.01e-05	no
I20985_cpg116J12	I20985	7_1748401-1748929	1.68	0.00183	no
I21016_cpg77F24	I21016	7_4647604-4648723	2.04	0.0012	no
I12985_cpg90I8	I12985	2_118784169-118784322	2.54	4.85e-05	no
I16489_cpg49E21	I16489	3_148557118-148557260	3.88	2.18e-05	no
I7109_cpg50H21	I7109	14_74813133-74814410	1.74	0	no
I2826_cpg55H6	I2826	10_88149359-88151873	2.11	0.000112	no
I6566_cpg33G2	I6566	14_20148164-20148278	1.5	0	no
I8125_cpg11E7	I8125	15_91226735-91227842	4.79	0	no
I22971_cpg11H3	I22971	8_96153494-96154972	2.38	0.00017	no
I15357_cpg391O8	I15357	22_48627750-48630368	3.52	2.39e-05	no
I24036_cpg401L13	I24036	9_116199646-116201688	1.82	0	no
I23770_cpg380A20	I23770	9_88658527-88658667	1.95	0	no
I4440_cpg320B4	I4440	11_116083210-116083687	2.26	0.000204	no
I24965_cpg297M8	I24965	X_149939462-149939539	2.7	4.3e-05	no
I20944_cpg288G3	I20944	6_170740348-170740425	1.57	0	no
I3038_cpg189P2	I3038	10_103315996-103317151	1.67	0	no
I15655_cpg176M20	I15655	3_36960373-36962778	1.62	0	no
I3553_cpg129K17	I3553	11_16584887-16585539	1.7	0	no
I2242_cpg106J12	I2242	10_3229652-3229972	1.54	0	no
I13408_cpg83O5	I13408	2_174915634-174915823	2.25	5.5e-05	no
I16942_cpg88K1	I16942	4_1492681-1492838	2.11	8.01e-05	no
I24332_cpg88O9	I24332	9_138149798-138151764	1.68	0	no
I1506_cpg93K14	I1506	1_163353294-163353475	3.15	3.31e-06	no
I15322_cpg52F12	I15322	22_44801688-44803693	3.39	0.000125	no
I16726_cpg18D4	I16726	3_182895330-182896761	2.1	9.78e-05	no
I4977_cpg27K16	I4977	12_45509517-45509603	1.81	0	no
I13347_cpg8M18	I13347	2_170332506-170333744	2.09	8.12e-05	no
I12061_cpg385D8	I12061	2_5748579-5749763	6.31	2.15e-06	no
I9041_cpg405D2	I9041	16_87024034-87025457	2.3	0.000235	no
I10827_cpg377L3	I10827	18_75823768-75827235	1.5	0	no
I24888_cpg377L22	I24888	X_133134382-133134681	1.72	0.000112	no
I18219_cpg385B23	I18219	5_2796555-2796816	3.58	1.92e-06	no
I7_cpg345I6	I7	1_982707-986210	2.49	0	no
I21655_cpg345E22	I21655	7_93042000-93043150	2.01	0	no
I3338_cpg295F4	I3338	10_133522502-133525095	1.53	0.000891	no
I18218_cpg276H19	I18218	5_2791561-2793751	1.93	0	no
I21129_cpg183B8	I21129	7_19183915-19184065	1.61	0	no
I3744_cpg153I14	I3744	11_43524055-43526602	1.51	0	no
I1603_cpg152N7	I1603	1_176721714-176723724	1.94	0.000288	no
I13929_cpg43D13	I13929	2_239419802-239420740	2.04	2.92e-05	no
I8479_cpg49N16	I8479	16_21582703-21583221	2.4	0	no
I6584_cpg49P1	I6584	14_22095904-22096306	2.02	0.000117	no
I11416_cpg50E20	I11416	19_35417730-35417915	4	4.2e-05	no
I5807_cpg55I19	I5807	12_126195942-126197380	1.85	8.29e-05	no
I13983_cpg33K8	I13983	20_638637-638730	2.16	4.57e-05	no
I17856_cpg34A8	I17856	4_147795302-147796416	4.67	8.79e-06	no
I23485_cpg28P5	I23485	9_19924629-19924886	1.51	0	no
I8204_cpg3D3	I8204	15_99863673-99863794	2.02	5.34e-05	no
I18636_cpg11K19	I18636	5_72634328-72635604	2.05	3.09e-05	no
I18515_cpg433E16	I18515	5_54215028-54216295	1.9	0	no
I10812_cpg373J18	I10812	18_75240712-75242699	2.06	0	no
I16936_cpg391F9	I16936	4_1388105-1389285	1.57	0.000802	no
I13351_cpg352P16	I13351	2_171276558-171276789	1.52	0.000397	no
I22214_cpg343C7	I22214	7_156485860-156486274	2.02	8.21e-05	no
I15353_cpg320P11	I15353	22_48448551-48451125	1.89	0	no
I20103_cpg293A8	I20103	6_44740521-44740647	2.78	4.46e-05	no
I24923_cpg298O6	I24923	X_139000697-139002496	3.87	1.06e-05	no
I19498_cpg253I9	I19498	5_177344331-177344747	2.19	7.89e-05	no
I16295_cpg239F22	I16295	3_127469101-127469285	1.71	0	no
I11426_cpg200M23	I11426	19_36539702-36540195	2.41	0.000272	no
I5859_cpg88H20	I5859	12_131611557-131612725	1.68	0	no
I22291_cpg93E4	I22291	8_8596471-8598377	2.71	0.000448	no
I21946_cpg53D16	I21946	7_127562624-127563307	4.15	3.93e-05	no
I2697_cpg58K12	I2697	10_70998364-70999118	2.18	0	no
I18044_cpg36I9	I18044	4_174665343-174667698	1.5	0	no
I5810_cpg27F10	I5810	12_126505706-126507738	1.6	0	no
I10825_cpg30J5	I10825	18_75648760-75649627	2.03	4.46e-05	no
I804_cpg4L11	I804	1_59052041-59054141	1.68	0	no
I7257_cpg340M21	I7257	14_94896209-94896985	1.63	0	no
I4147_cpg266G23	I4147	11_74071885-74072278	1.68	0.000716	no
I19840_cpg233L22	I19840	6_28691976-28692303	2.68	3.66e-05	no
I17307_cpg232H20	I17307	4_55718428-55719350	2.27	0.000118	no
I13011_cpg206P19	I13011	2_120486784-120487051	1.64	0	no
I10351_cpg196E23	I10351	18_13126505-13127726	1.87	0.00017	no
I16324_cpg151I14	I16324	3_129633818-129635955	3.05	8.21e-05	no
I9674_cpg157O6	I9674	17_39759553-39759787	1.64	0	no
I13916_cpg120I3	I13916	2_238528875-238530274	2.29	4.43e-05	no
I23395_cpg101G17	I23395	9_6144193-6144256	2.57	0	no
I17938_cpg85E10	I17938	4_159660030-159660124	2.78	3.91e-05	no
I16852_cpg89C3	I16852	3_195270427-195271949	2.97	0	no
I23218_cpg89H16	I23218	8_134765798-134765910	3	6.92e-05	no
I338_cpg48G22	I338	1_25350768-25350926	1.97	0	no
I23517_cpg59H18	I23517	9_25667386-25668806	1.92	0	no
I4742_cpg337K15	I4742	12_8439571-8442972	2.87	5.17e-05	no
I18836_cpg332O13	I18836	5_96595203-96595315	2.81	1.51e-05	no
I7317_cpg317N15	I7317	14_101241652-101243155	1.68	0	no
I463_cpg271C9	I463	1_33289160-33291402	2.17	0.000485	no
I22387_cpg168A24	I22387	8_20399323-20399485	3.57	9.45e-06	no
I15063_cpg175F21	I15063	22_26340420-26340653	2.3	0.000202	no
I18639_cpg69C1	I18639	5_72751299-72751581	2.79	6.32e-05	no
I7120_cpg16E24	I7120	14_75674788-75675186	2.22	0	no
I23510_cpg17F14	I23510	9_24224113-24224240	2.27	0	no
I19082_cpg21H11	I19082	5_134413723-134416223	1.78	0	no
I19667_cpg4F7	I19667	6_10492917-10493226	3.16	1.56e-05	no
I22140_cpg429A9	I22140	7_150501334-150503164	2.47	6.68e-05	no
I15080_cpg331L18	I15080	22_28038882-28042816	1.71	9.58e-05	no
I23279_cpg305L6	I23279	8_143747981-143748987	1.71	0	no
I16862_cpg309K8	I16862	3_195687780-195690250	1.97	0	no
I25009_cpg289L8	I25009	Y_10633201-10636036	1.91	6.92e-05	no
I9916_cpg285D22	I9916	17_55571549-55571693	1.88	0	no
I16973_cpg115I10	I16973	4_3012955-3013893	2.05	2.69e-05	no
I24827_cpg108J9	I24827	X_118290849-118292374	1.67	0	no
I9010_cpg81F7	I9010	16_84538369-84539979	1.94	0	no
I24779_cpg85D4	I24779	X_105390832-105390912	2.56	5.33e-05	no
I10049_cpg54D2	I10049	17_69459862-69462743	1.58	0.01	no
I15703_cpg54F9	I15703	3_42896777-42899430	1.65	0	no
I17892_cpg37O17	I17892	4_154292755-154293414	1.82	0	no
I8072_cpg378P23	I8072	15_87722624-87723965	1.56	0	no
I22662_cpg351H14	I22662	8_55541666-55542818	1.69	0	no
I5856_cpg367B1	I5856	12_131500472-131502688	1.59	0.00748	no
I24312_cpg346N21	I24312	9_136532637-136535095	2.93	0.000125	no
I23771_cpg351J24	I23771	9_88752266-88752650	1.69	0	no
I13851_cpg324I10	I13851	2_232234929-232236097	2.04	0.000413	no
I25030_cpg324F6	I25030	Y_57295969-57298599	2.73	1.86e-05	no
I14506_cpg302J21	I14506	20_51709799-51710478	2.12	6.54e-05	no
I9177_cpg277L5	I9177	17_4940939-4942090	1.7	0.000515	no
I5454_cpg287J4	I5454	12_93790790-93792038	3.43	3.54e-05	no
I8167_cpg287C1	I8167	15_96443860-96444152	4.57	1.24e-05	no
I17073_cpg270G19	I17073	4_14473494-14473915	2.5	0.000206	no
I12893_cpg214O6	I12893	2_104835337-104835490	1.87	0	no
I5082_cpg221A10	I5082	12_50831303-50833948	2.7	9.53e-05	no
I10879_cpg199K1	I10879	19_1145012-1147471	1.87	0	no
I8357_cpg174P4	I8357	16_4583579-4585376	2.03	0	no
I16818_cpg188E18	I16818	3_190809345-190809425	2.54	8.92e-05	no
I24977_cpg168B23	I24977	X_152528099-152529932	1.73	0.000384	no
I16982_cpg87G2	I16982	4_3843317-3843802	2.78	6.3e-05	no
I7376_cpg45I10	I7376	14_104402258-104403662	2.05	0	no
I15878_cpg39K14	I15878	3_55648687-55648775	1.96	0	no
I13841_cpg21C10	I13841	2_231562972-231564299	2.72	4.8e-05	no
I7803_cpg385E8	I7803	15_64781224-64781555	3.35	0	no
I6500_cpg322C20	I6500	13_110262823-110264908	2.18	0	no
I18974_cpg336E1	I18974	5_120469970-120471476	1.62	0	no
I2854_cpg317H12	I2854	10_91586296-91587327	2.36	0.000222	no
I8102_cpg276G9	I8102	15_89162373-89164198	1.87	0	no
I2228_cpg203P13	I2228	10_818583-821000	1.8	0	no
I19011_cpg166I1	I19011	5_126592675-126593912	2.22	0	no
I23363_cpg153A9	I23363	9_3170843-3172075	1.63	0	no
I23281_cpg159I1	I23281	8_143817463-143818382	1.75	0.000258	no
I12029_cpg110L16	I12029	2_457936-459068	2.01	0	no
I17770_cpg85I2	I17770	4_134977663-134977815	1.72	0	no
I7873_cpg90O19	I7873	15_70351375-70352478	1.99	0	no
I3000_cpg62M9	I3000	10_102479134-102480008	2.59	0.000112	no
I5906_cpg77I19	I5906	13_20418063-20418643	1.69	0.000172	no
I4644_cpg55M13	I4644	12_432488-432988	5.31	5.75e-05	no
I4625_cpg24M4	I4625	11_133207428-133209160	1.73	0	no
I21503_cpg444B13	I21503	7_72697952-72700400	3.46	7.16e-05	no
I19603_cpg424M20	I19603	6_2819448-2822081	1.52	0	no
I23349_cpg427H8	I23349	9_988213-989309	2.03	4.36e-05	no
I18459_cpg437H16	I18459	5_43102014-43103535	2.06	0	no
I16243_cpg410E24	I16243	3_121486548-121487342	1.7	0	no
I9138_cpg410F19	I9138	17_3235865-3237001	1.99	8.96e-05	no
I23162_cpg353C16	I23162	8_125521249-125521381	1.6	0	no
I21214_cpg325A3	I21214	7_27198640-27199105	1.65	0	no
I10058_cpg325O13	I10058	17_69887907-69888136	1.57	0	no
I3400_cpg320J18	I3400	11_1359175-1361072	1.63	0	no
I24603_cpg297K15	I24603	X_48569262-48570616	2.21	3.82e-05	no
I4684_cpg303O23	I4684	12_4223052-4224587	1.93	0.000122	no
I15858_cpg288C2	I15858	3_53165315-53166527	2.31	0	no
I6005_cpg265J24	I6005	13_29586608-29587438	1.62	0	no
I19847_cpg230P21	I19847	6_28960257-28961463	1.74	0	no
I3718_cpg231F1	I3718	11_37709826-37710068	1.66	0.000165	no
I10134_cpg238N10	I10134	17_72793432-72795929	2.29	0	no
I1325_cpg206G21	I1325	1_149370429-149370669	2.61	1.33e-05	no
I16762_cpg119K9	I16762	3_185430563-185430756	2.74	1.36e-05	no
I8621_cpg129F8	I8621	16_33842669-33847281	1.9	0.01	no
I1806_cpg93A6	I1806	1_201562404-201563766	1.62	0	no
I16385_cpg79J3	I16385	3_135802450-135802617	1.57	0	no
I9943_cpg30H21	I9943	17_58288960-58289103	1.65	0	no
I8121_cpg22A14	I8121	15_91060568-91060710	2.18	0	no
I10202_cpg385D7	I10202	17_76973792-76976121	5.33	8.59e-06	no
I21446_cpg385H10	I21446	7_61891326-61891436	2.01	0	no
I18398_cpg336N6	I18398	5_33971849-33974112	2.63	6.32e-05	no
I10724_cpg350E1	I10724	18_63316666-63316743	2.89	7.63e-06	no
I14589_cpg294N18	I14589	20_60488800-60491222	2.17	0.01	no
I3410_cpg274N6	I3410	11_2249190-2249336	1.69	0	no
I13088_cpg259I21	I13088	2_130351341-130352483	1.6	0	no
I4358_cpg226P19	I4358	11_105886528-105886626	1.64	0	no
I9850_cpg167I9	I9850	17_48309403-48309570	1.88	0	no
I3762_cpg174A10	I3762	11_44498305-44498524	2.79	4.43e-05	no
I15587_cpg126E22	I15587	3_28216014-28217825	1.83	0.000104	no
I17149_cpg97I13	I17149	4_26695449-26695706	1.58	0	no
I21016_cpg82D18	I21016	7_4647604-4648723	2.31	0.000682	no
I804_cpg44E15	I804	1_59052041-59054141	1.63	0	no
I1945_cpg33I12	I1945	1_216164893-216165414	1.92	0.000349	no
I10935_cpg444G11	I10935	19_2425543-2426114	1.54	0.01	no
I15354_cpg427J5	I15354	22_48504031-48505681	2.3	9.42e-05	no
I22574_cpg438E18	I22574	8_41543448-41544903	1.93	0.000353	no
I9060_cpg367J14	I9060	16_87850534-87851959	2.23	3.02e-05	no
I17422_cpg367P21	I17422	4_77560743-77561906	2.44	0	no
I15202_cpg325J13	I15202	22_37653109-37653968	2.23	0	no
I19141_cpg304C16	I19141	5_138755522-138758775	2.17	7.44e-05	no
I18204_cpg231B21	I18204	5_1704392-1708879	2.04	9.5e-05	no
I1344_cpg239M18	I1344	1_150427784-150428460	1.61	0.00211	no
I7396_cpg200E4	I7396	15_18363996-18365189	1.87	7.13e-05	no
I8234_cpg185B9	I8234	16_807618-807870	2.77	0.000327	no
I16411_cpg156C13	I16411	3_138969572-138970834	4.37	6.49e-06	no
I13018_cpg101C8	I13018	2_121061587-121062017	1.8	0	no
I20110_cpg64J24	I20110	6_45738735-45739898	2.5	0.000151	no
I18566_cpg35N3	I18566	5_60957246-60958709	2.02	0	no
I11766_cpg13E15	I11766	19_52767597-52768761	3.02	1.58e-05	no
I20923_cpg309H5	I20923	6_168488720-168490820	1.98	6.3e-05	no
I10813_cpg309H21	I10813	18_75254175-75254577	2.22	0.000249	no
I24977_cpg299O5	I24977	X_152528099-152529932	1.76	0.000156	no
I21055_cpg299H15	I21055	7_6620977-6622914	1.9	0	no
I22655_cpg241L22	I22655	8_55249760-55250005	3.03	5.84e-06	no
I4101_cpg171L8	I4101	11_70651527-70651658	1.54	0.01	no
I998_cpg89M11	I998	1_85854272-85854774	2.12	0.000761	no
I18680_cpg85B7	I18680	5_76418812-76418949	1.92	5.95e-05	no
I14233_cpg85E5	I14233	20_29638862-29639891	3.48	6.32e-05	no
I4726_cpg28F9	I4726	12_6870477-6871068	1.66	0	no
I19084_cpg1M6	I19084	5_134554425-134556450	1.88	0	no
I10199_cpg14A8	I10199	17_76932075-76932908	3.72	1.34e-05	no
I9739_cpg346H14	I9739	17_43303874-43305741	2.22	0.000503	no
I22334_cpg351E16	I22334	8_11797235-11797328	4.4	1.64e-06	no
I16862_cpg351I4	I16862	3_195687780-195690250	1.74	0	no
I11789_cpg329E2	I11789	19_53675348-53676361	2.27	9.16e-05	no
I7346_cpg287C19	I7346	14_102725000-102726270	1.87	0	no
I23485_cpg221D23	I23485	9_19924629-19924886	1.8	0	no
I23858_cpg176G12	I23858	9_97427489-97429639	1.62	0	no
I25031_cpg149J15	I25031	Y_57323104-57325590	2.13	3.66e-05	no
I8598_cpg154F17	I8598	16_30973432-30975335	1.5	0	no
I23653_cpg117L13	I23653	9_71129038-71129502	2.34	0	no
I16727_cpg118C8	I16727	3_182919514-182920562	1.56	0	no
I4593_cpg111H10	I4593	11_128653617-128655625	1.51	0	no
I22348_cpg78E9	I22348	8_15758633-15759486	2.25	0	no
I7280_cpg86I16	I7280	14_98653658-98654535	1.79	0	no
I14537_cpg91J13	I14537	20_56188070-56188342	2.53	1.39e-05	no
I10110_cpg92E3	I10110	17_71629221-71630781	1.7	0	no
I8676_cpg56P9	I8676	16_49394079-49394202	3.33	1.19e-05	no
I13881_cpg57E10	I13881	2_235018720-235019499	1.8	0	no
I13358_cpg30B14	I13358	2_171380764-171380899	2.03	5.04e-05	no
I6782_cpg40G17	I6782	14_42073701-42073852	2.49	0	no
I4975_cpg25M7	I4975	12_45062995-45064175	2.03	0	no
I6143_cpg433K6	I6143	13_49553502-49553856	4.06	0	no
I8995_cpg300K3	I8995	16_84076749-84078936	1.89	0.000179	no
I22022_cpg299N20	I22022	7_135928178-135928273	1.5	0	no
I21444_cpg267C19	I21444	7_57932261-57933243	1.74	0	no
I12702_cpg280I23	I12702	2_74595022-74597565	1.65	0	no
I1603_cpg285D21	I1603	1_176721714-176723724	2.06	0.000433	no
I6733_EMPTY	I6733	14_36121994-36123173	2.03	7.81e-05	no
I10110_cpg256I5	I10110	17_71629221-71630781	1.91	0	no
I5491_cpg217G2	I5491	12_99633880-99635760	2.15	6.04e-05	no
I19544_cpg171O13	I19544	5_180033353-180033892	1.61	0	no
I23838_cpg94M4	I23838	9_95761255-95761564	1.55	0	no
I1219_cpg89N11	I1219	1_113088480-113088870	1.91	0.000602	no
I5151_cpg60J17	I5151	12_53048582-53049132	1.62	0	no
I18236_cpg31O22	I18236	5_3929432-3929516	1.88	0	no
I444_cpg14E21	I444	1_32589501-32590379	1.75	0	no
I5660_cpg442H9	I5660	12_114006222-114006327	3.35	8.13e-06	no
I23581_cpg416P4	I23581	9_34799403-34801073	2.12	0	no
I18638_cpg351C2	I18638	5_72711591-72713992	2.26	5.55e-05	no
I20469_cpg329E21	I20469	6_106535954-106536658	1.51	0	no
I10191_cpg307J19	I10191	17_76768425-76771293	1.77	0	no
I10879_cpg262B9	I10879	19_1145012-1147471	1.9	0.00116	no
I19809_cpg221C15	I19809	6_27343699-27343908	1.73	0	no
I18529_cpg229M23	I18529	5_55152696-55153809	1.54	0.0017	no
I7349_cpg237E1	I7349	14_102808868-102810841	1.91	0	no
I2988_cpg245I7	I2988	10_102311345-102313034	3.12	6.05e-05	no
I22516_cpg176J16	I22516	8_34385119-34385345	1.6	0.02	no
I13841_cpg149G11	I13841	2_231562972-231564299	2.59	7.81e-05	no
I9802_cpg123E17	I9802	17_45283187-45283880	1.65	0	no
I16526_cpg63E5	I16526	3_153717036-153717131	2.92	8.59e-06	no
I12985_cpg68O1	I12985	2_118784169-118784322	2.24	9.06e-05	no
I3803_cpg73H19	I3803	11_47372106-47373318	1.51	0	no
I6008_cpg73B10	I6008	13_29879695-29881423	2.03	0	no
I19581_cpg44K9	I19581	6_1500174-1500736	1.71	0.000697	no
I13969_cpg51N5	I13969	2_242466983-242469116	6.07	1.46e-06	no
I21208_cpg30F18	I21208	7_27166566-27167562	2.13	8.13e-05	no
I10_cpg396K23	I10	1_1069669-1071746	1.8	0	no
I2658_cpg403P17	I2658	10_65059845-65060600	1.94	8.06e-05	no
I17134_cpg345J24	I17134	4_24699254-24699780	1.94	0	no
I22858_cpg345O9	I22858	8_81245781-81246968	1.66	0	no
I17900_cpg345B18	I17900	4_154824438-154825795	1.87	0	no
I105_cpg305L22	I105	1_7936515-7937313	1.57	0	no
I17483_cpg249F21	I17483	4_85621652-85624113	1.66	0	no
I7776_cpg243C22	I7776	15_63155901-63157894	2.9	3.72e-05	no
I22113_cpg243K16	I22113	7_148749238-148750703	1.53	0	no
I480_cpg244A15	I480	1_35014228-35014342	2.67	3.28e-05	no
I21463_cpg202O22	I21463	7_65607437-65609626	1.89	0.000103	no
I18633_cpg121K20	I18633	5_72629170-72630205	2.72	6.49e-06	no
I5742_cpg90P13	I5742	12_120725177-120727799	2.16	0	no
I11980_cpg49P10	I11980	19_62817189-62818002	4.77	3.54e-05	no
I10670_cpg15I17	I10670	18_55081812-55081903	1.98	0	no
I9533_cpg11G22	I9533	17_33862745-33864743	1.82	0	no
I15501_cpg11K3	I15501	3_14618119-14620121	2.05	0	no
I10174_cpg438H16	I10174	17_75398317-75399388	2.38	6.7e-05	no
I16935_cpg426K22	I16935	4_1383431-1387994	1.69	0.00427	no
I14225_cpg428B3	I14225	20_26136603-26138662	2.36	0	no
I2236_cpg338N16	I2236	10_2143903-2144043	2.06	0	no
I12663_cpg347E2	I12663	2_72977566-72977682	3.16	8.59e-06	no
I148_cpg334A1	I148	1_10848867-10850418	2.31	0	no
I3677_cpg292M21	I3677	11_33354059-33355297	1.77	0	no
I9060_cpg303O20	I9060	16_87850534-87851959	1.68	0	no
I18208_cpg252O23	I18208	5_1902678-1906072	2.38	0.00018	no
I24958_cpg231D12	I24958	X_149465991-149467361	1.53	0	no
I21218_cpg206G12	I21218	7_27226464-27227027	1.71	0.0061	no
I2610_cpg46H9	I2610	10_58270421-58270550	3.68	8.79e-06	no
I13793_cpg430E15	I13793	2_225014827-225015780	1.74	0.000782	no
I6922_cpg396C8	I6922	14_59864249-59864929	1.67	0.00278	no
I20936_cpg370E3	I20936	6_170309000-170312902	4.97	7.19e-05	no
I837_cpg376E19	I837	1_63312156-63312445	3.05	5.89e-05	no
I4634_cpg361J11	I4634	11_133846507-133846783	3.01	8.71e-06	no
I14927_cpg365B17	I14927	21_46280024-46281512	2.41	0.000232	no
I7369_cpg213P14	I7369	14_104187310-104190127	4.09	2.47e-05	no
I17149_cpg146J23	I17149	4_26695449-26695706	2.63	5.33e-05	no
I5082_cpg96G4	I5082	12_50831303-50833948	2.05	0	no
I24223_cpg82K8	I24223	9_131351438-131352881	5.16	4.11e-06	no
I22708_cpg72I19	I22708	8_61984836-61985723	2.36	0.000107	no
I24564_cpg49O4	I24564	X_39981958-39982361	6.37	1.62e-06	no
I1101_cpg62I21	I1101	1_98286441-98286713	1.99	0	no
I5574_cpg25J13	I5574	12_108635604-108638243	2.74	5.5e-05	no
I15322_cpg2H19	I15322	22_44801688-44803693	2.28	0	no
I5305_cpg363D22	I5305	12_67964123-67964524	1.5	0	no
I5127_cpg230J3	I5127	12_52607511-52608060	1.76	0.00179	no
I679_cpg238L7	I679	1_46781653-46783843	1.68	0.1	no
I18566_cpg205L11	I18566	5_60957246-60958709	2.29	4.97e-05	no
I15302_cpg22D16	I15302	22_43394929-43395134	1.87	0	no
I6475_cpg27L16	I6475	13_107945549-107946975	2.11	0	no
I24364_cpg428L15	I24364	9_139263872-139264155	2.83	2.7e-05	no
I14592_cpg331I20	I14592	20_60785025-60786025	2.08	0	no
I3734_cpg279D21	I3734	11_41905881-41905961	2.97	5.02e-05	no
I12031_cpg254J3	I12031	2_626346-627141	2.3	0.00686	no
I8883_cpg201C11	I8883	16_70031909-70034273	2.69	0.000865	no
I14728_cpg211F17	I14728	21_28977633-28977871	2.97	2.24e-05	no
I24262_cpg211M14	I24262	9_133410705-133412503	2.54	4.73e-05	no
I16244_cpg186H9	I16244	3_121508068-121509669	2.71	6.36e-05	no
I21803_cpg170M19	I21803	7_105905492-105905580	2.54	6.4e-05	no
I5642_cpg157K17	I5642	12_113366828-113367025	1.94	0	no
I23519_cpg115E12	I23519	9_26546521-26546627	3.23	6.05e-05	no
I16381_cpg81G18	I16381	3_135512868-135515508	2.27	8.66e-05	no
I19869_cpg54A5	I19869	6_30176313-30176994	1.65	0	no
I16052_cpg59A24	I16052	3_86827108-86827186	1.72	0	no
I23096_cpg28F4	I23096	8_116226005-116226077	1.93	0	no
I7910_cpg37K13	I7910	15_72840818-72841342	4.98	2.95e-05	no
I17621_cpg14C23	I17621	4_109313011-109314748	1.87	0	no
I9112_cpg6E17	I9112	17_1786468-1788354	2.29	0.000224	no
I24332_cpg9J9	I24332	9_138149798-138151764	1.6	0	no
I11846_cpg442E4	I11846	19_55342552-55343335	2.05	0	no
I6015_cpg431L7	I6015	13_30146137-30146652	1.78	0	no
I404_cpg371O4	I404	1_29332886-29333891	2.26	5.7e-05	no
I13552_cpg337O2	I13552	2_196140085-196141892	2.41	7.36e-05	no
I14570_cpg329D13	I14570	20_58975808-58976353	1.56	0.000472	no
I13685_cpg333H10	I13685	2_213404411-213406607	2.46	8.05e-05	no
I9264_cpg307H10	I9264	17_8170490-8171740	1.56	0	no
I10827_cpg312O19	I10827	18_75823768-75827235	1.6	0	no
I19840_cpg188F14	I19840	6_28691976-28692303	2.92	1.42e-05	no
I24399_cpg118C2	I24399	X_3166661-3166761	2.59	9.56e-05	no
I5878_cpg123C8	I5878	13_18069456-18073573	2.43	0	no
I22612_cpg98E17	I22612	8_48811839-48812072	2.14	5.26e-05	no
I3326_cpg86I14	I3326	10_131659934-131660261	1.52	0	no
I23351_cpg45B2	I23351	9_1035005-1036117	1.99	0.000178	no
I11449_cpg16E15	I11449	19_38803723-38805999	2.21	0	no
I20935_cpg21E4	I20935	6_170180016-170181238	1.69	0.000206	no
I5140_cpg25L20	I5140	12_52673998-52675309	1.87	7.34e-05	no
I457_cpg450M16	I457	1_33114000-33115367	2.55	0	no
I10038_cpg158O10	I10038	17_68100042-68101221	1.65	0	no
I6005_cpg95A4	I6005	13_29586608-29587438	2.4	0	no
I14262_cpg102A7	I14262	20_30862163-30862301	2.42	0	no
I6932_cpg60N12	I6932	14_60188886-60190576	1.59	0	no
I14215_cpg48J6	I14215	20_25076133-25077778	2.83	4.01e-05	no
I6691_cpg5H23	I6691	14_32472677-32474510	2.83	2.81e-05	no
I8615_cpg10J21	I8615	16_31487883-31488827	3.5	5.46e-05	no
I15765_cpg372A24	I15765	3_48225707-48229321	2.4	0	no
I22675_cpg389O20	I22675	8_57192733-57193192	4.31	1.58e-06	no
I404_cpg367F11	I404	1_29332886-29333891	1.91	0.000108	no
I24626_cpg351C1	I24626	X_51155176-51156358	1.63	0	no
I14817_cpg307E18	I14817	21_37514263-37515978	1.55	0	no
I16734_cpg272C16	I16734	3_183883371-183883610	2.25	3.27e-05	no
[truncated: 1,066 more rows]

## Sheet: Meth_RH4
CGI reporter	CGI	position	logFC	adj_p_value	gene_associated
I8623_cpg282I4	I8623	16_33872473-33874033	2.06	0.00494	5_8S_rRNA
I2027_cpg234P5	I2027	1_225813299-225815586	1.78	0.0408	5S_rRNA
I2027_cpg191C5	I2027	1_225813299-225815586	2.45	0.0015	5S_rRNA
I4747_cpg4F20	I4747	12_9108120-9110045	1.7	0	A2M
I15276_cpg85F5	I15276	22_41445886-41447260	4.9	0.000327	A4GALT
I16522_cpg15C14	I16522	3_152937517-152937596	2.71	0.00132	AADACL2
I12614_cpg104M3	I12614	2_69649462-69649615	1.86	0.00455	AAK1
I10871_cpg394M12	I10871	19_990953-991126	2.91	0.00158	ABCA7
I14219_cpg49F12	I14219	20_25318000-25319868	2.59	0.01	ABHD12
I15837_cpg149M19	I15837	3_51983911-51984595	1.63	0.01	ABHD14A
I25011_cpg303N23	I25011	Y_13158389-13160261	1.73	0	AC004617.2
I21761_cpg41D11	I21761	7_100631740-100632464	1.95	0.00433	AC004876.2
I21761_cpg95C15	I21761	7_100631740-100632464	1.52	0.027	AC004876.2
I21322_cpg39J7	I21322	7_39839283-39840405	2.02	0.02	AC004987.2
I21611_cpg57H21	I21611	7_87409939-87410103	3.91	0.000305	AC005075.2
I21773_cpg79I1	I21773	7_101748020-101748876	1.56	0.03	AC005088.3
I9298_cpg233O5	I9298	17_12633343-12634478	2.38	0.00907	AC005277.1
I10938_cpg120O17	I10938	19_2573389-2574623	1.53	0.01	AC005512.1
I10939_cpg214A6	I10939	19_2584046-2586352	1.87	0	AC005512.1
I19010_cpg205B3	I19010	5_126436915-126437305	2.82	0.00105	AC005915.1
I3615_cpg212E10	I3615	11_22807386-22808116	2.1	0.00348	AC006299.1
I9877_cpg8M17	I9877	17_52477740-52479116	2.02	0	AC007114.8
I9877_cpg189M6	I9877	17_52477740-52479116	2.11	0.01	AC007114.8
I8635_cpg356N21	I8635	16_45435174-45436080	1.73	0.019	AC007225.2
I21463_cpg200E6	I21463	7_65607437-65609626	1.68	0.00571	AC008267.6
I19553_cpg268A4	I19553	5_180472608-180474617	4.26	0	AC008620.12
I11942_cpg164A13	I11942	19_60705253-60707779	1.72	0.01	AC008735.9
I8857_cpg87N13	I8857	16_67723155-67724451	1.93	0.02	AC009027.10
I13421_cpg340M8	I13421	2_176644582-176645497	1.52	0.0348	AC009336.13
I13436_cpg309C2	I13436	2_176732689-176734123	1.73	0.04	AC009336.13
I13420_cpg57J5	I13420	2_176640041-176641567	2.03	0	AC009336.13
I7601_cpg348M7	I7601	15_42615461-42617829	1.73	0.01	AC009996.7
I12595_cpg327L10	I12595	2_68143548-68143726	1.52	0.01	AC010987.1
I21091_cpg349P18	I21091	7_12409224-12409340	1.97	0.00229	AC013470.10
I13446_cpg149N1	I13446	2_177210270-177211441	1.89	0.01	AC017048.6
I16466_cpg48I21	I16466	3_144202817-144203586	1.58	0.01	AC018450.26
I5085_cpg15J20	I5085	12_50938082-50939195	2.29	0.00259	AC021066.37
I5085_cpg15J21	I5085	12_50938082-50939195	1.98	0.00577	AC021066.37
I17201_cpg433A13	I17201	4_37568271-37569592	4.35	0.00158	AC021106.6
I15448_cpg415I2	I15448	3_10027608-10027888	1.52	0.01	AC022007.5
I5446_cpg423G11	I5446	12_92490469-92491799	4.22	0.00359	AC025260.29
I18308_cpg267K20	I18308	5_17269730-17272545	1.87	0.04	AC026790.5
I19423_cpg392J3	I19423	5_172042829-172044156	2.89	0.00217	AC027309.3
I16763_cpg53K14	I16763	3_185430762-185431958	4.82	0.000845	AC061705.16
I12118_cpg63J17	I12118	2_11171664-11171863	1.69	0	AC062028.6
I16514_cpg55D22	I16514	3_151803931-151804441	4.93	0.000211	AC069236.27
I12447_cpg196A19	I12447	2_48609652-48611549	2.04	0.02	AC073082.6
I21431_cpg41F10	I21431	7_55606704-55607927	1.84	0.02	AC073347.3
I21775_cpg284H17	I21775	7_101851486-101853693	2.4	0	AC073517.6
I10162_cpg345M15	I10162	17_74582238-74584245	2.22	0.0017	AC073624.28
I10162_cpg212E21	I10162	17_74582238-74584245	1.52	0.01	AC073624.28
I23079_cpg336J22	I23079	8_110725808-110726633	2.95	0.0007	AC079061.8
I9138_cpg196A3	I9138	17_3235865-3237001	2.53	0.0024	AC087498.8
I19470_cpg102I12	I19470	5_175901633-175905066	2.6	0.0024	AC091934.2
I21020_cpg86C1	I21020	7_4867761-4868608	1.6	0.00999	AC092610.10
I21019_cpg38F9	I21019	7_4851980-4852303	1.87	0.00677	AC092610.10
I17446_cpg92O20	I17446	4_81219568-81219752	1.72	0.00455	AC097711.1
I8963_cpg103C8	I8963	16_80035147-80036870	2.48	0.00143	AC099524.5
I8016_cpg49J16	I8016	15_81275060-81276608	2.34	0.00189	AC105339.9
I8321_cpg151F12	I8321	16_3141921-3142127	4.22	0.000395	AC108134.3
I15944_cpg159I10	I15944	3_65316896-65317959	1.91	0	AC121493.1
I15944_cpg159F12	I15944	3_65316896-65317959	1.87	0.00982	AC121493.1
I5861_cpg161P24	I5861	12_131689839-131692034	1.84	0.02	AC131212.6
I5861_cpg101K3	I5861	12_131689839-131692034	1.88	0.02	AC131212.6
I9081_cpg374H15	I9081	16_88641096-88642335	3.76	0.00285	AC133919.6
I17299_cpg224D7	I17299	4_54709522-54710917	1.93	0.00444	AC138779.2
I8290_cpg112J13	I8290	16_2593421-2593557	2.02	0.00348	AC141586.2
I8060_cpg168K16	I8060	15_87146961-87148345	3.23	0.000845	ACAN
I2335_cpg9O8	I2335	10_15170666-15170963	2.81	0.00425	ACBD7
I21755_cpg410H24	I21755	7_100330838-100333198	1.54	0.01	ACHE
I23545_cpg8A20	I23545	9_32374300-32375420	1.87	0.01	ACO1
I18728_cpg10G21	I18728	5_80725345-80726385	6.3	8.07e-05	ACOT12
I83_cpg283K4	I83	1_6374269-6377014	1.85	0.01	ACOT7
I12929_cpg442D11	I12929	2_111513412-111513501	2.28	0.00175	ACOXL
I12928_cpg90K13	I12928	2_111205963-111207587	1.82	0.01	ACOXL
I11165_cpg252C4	I11165	19_11547845-11550739	1.6	0.0811	ACP5
I7020_cpg38K19	I7020	14_68514759-68517070	2.53	0.00221	ACTN1
I22165_cpg3K9	I22165	7_152087595-152088363	1.57	0.02	ACTR3B
I5072_cpg24C5	I5072	12_50586197-50588841	1.67	0.00663	ACVRL1
I9684_cpg348L23	I9684	17_40191881-40193417	3.78	0.000261	ADAM11
I1277_cpg358K9	I1277	1_120240413-120240856	2.33	0.00202	ADAM30
I22562_cpg179F20	I22562	8_39084130-39084806	1.6	0.02	ADAM32
I22562_cpg158P11	I22562	8_39084130-39084806	1.54	0.0101	ADAM32
I14032_cpg27M4	I14032	20_3601364-3603016	1.82	0.00948	ADAM33
I11089_cpg34D12	I11089	19_8580552-8582584	1.56	0.01	ADAMTS10
I24293_cpg30K7	I24293	9_135283303-135285181	2.49	0	ADAMTS13
I19519_cpg301B9	I19519	5_178623488-178625909	2.49	0.00266	ADAMTS2
I4939_cpg211J14	I4939	12_42230849-42232898	3.58	0.0031	ADAMTS20
I24296_cpg155D15	I24296	9_135388345-135390172	2.47	0.00362	ADAMTSL2
I21377_cpg433B16	I21377	7_45580192-45583053	4.07	0.000245	ADCY1
I16273_cpg420L16	I16273	3_124490847-124493340	2.29	0.03	ADCY5
I16970_cpg450I13	I16970	4_2814457-2815976	1.67	0.01	ADD1
I12047_cpg52D5	I12047	2_3501124-3502617	5.41	0.000223	ADI1
I14487_cpg116D19	I14487	20_48980073-48981944	4.27	0.000238	ADNP
I1803_cpg77E3	I1803	1_201363376-201363980	4.93	0.00124	ADORA1
I3137_cpg280D14	I3137	10_112825450-112829505	1.57	0.014	ADRA2A
I12814_cpg21I7	I12814	2_96143261-96146760	1.93	0.01	ADRA2B
I3154_cpg122K2	I3154	10_115792556-115795382	2.51	0.0015	ADRB1
I4039_cpg298G21	I4039	11_66808488-66810556	2.74	0	ADRBK1
I4038_cpg82F3	I4038	11_66798279-66800623	1.94	0	ADRBK1
I21356_cpg239L17	I21356	7_44116758-44119391	2.12	0.01	AEBP1
I11504_cpg76N16	I11504	19_41176959-41178463	2.09	0.00276	AF038458.1
I11504_cpg151I21	I11504	19_41176959-41178463	1.68	0.04	AF038458.1
I19051_cpg217J10	I19051	5_132273079-132273167	2.02	0.00768	AFF4
I22138_cpg291F5	I22138	7_150442093-150444866	1.64	0.06	AGAP3
I14888_cpg24G5	I14888	21_44108493-44110415	1.68	0.018	AGPAT3
I22575_cpg60G22	I22575	8_41554125-41555441	2.63	0	AGPAT6
I16500_cpg59H13	I16500	3_149898052-149898858	3.62	0.02	AGTR1
I21113_cpg8D18	I21113	7_17304522-17305676	2.54	0.01	AHR
I12537_cpg54I5	I12537	2_61257417-61259376	1.56	0.03	AHSA2
I68_cpg410F5	I68	1_4671134-4673025	2.27	0.00194	AJAP1
I68_cpg416L17	I68	1_4671134-4673025	1.74	0.01	AJAP1
I7266_cpg305H3	I7266	14_95959498-95960814	1.82	0.01	AK7
I23984_cpg325G15	I23984	9_111581833-111582862	1.68	0.02	AKAP2
I23984_cpg61O10	I23984	9_111581833-111582862	1.71	0.00647	AKAP2
I23983_cpg276H3	I23983	9_111560503-111560573	1.74	0.03	AKAP2
I11261_cpg347A16	I11261	19_15344571-15347259	1.86	0.01	AKAP8
I2174_cpg333M10	I2174	1_242079270-242081527	7.3	0.000245	AKT3
I7311_cpg51I13	I7311	14_100361530-100362546	1.86	0	AL117190.6
I14602_cpg283I8	I14602	20_61110852-61113202	2.06	0.00673	AL121673.41
I14603_cpg9J6	I14603	20_61126526-61127520	1.57	0.01	AL121673.41
I20898_cpg377B23	I20898	6_166321556-166322670	1.94	0.03	AL132661.32
I20345_cpg51I20	I20345	6_87888628-87889579	2.17	0.01	AL139274.17
I5913_cpg107D8	I5913	13_20791064-20792726	2.33	0	AL139380.6
I24211_cpg35E19	I24211	9_130982320-130983898	2.55	0.00345	AL158151.16
I1637_cpg238J19	I1637	1_179189117-179190503	2.17	0.00189	AL162431.17
I23494_cpg125G19	I23494	9_21549087-21550628	4.17	0.00334	AL353732.14
I2282_cpg54N24	I2282	10_8135262-8136156	5.17	0.00024	AL390294.19
I204_cpg305O11	I204	1_16036484-16036844	2.81	0.00226	AL450998.19
I204_cpg32H15	I204	1_16036484-16036844	3.41	0.000949	AL450998.19
I24682_cpg336D9	I24682	X_70628555-70629596	1.72	0.01	AL590763.2
I45_cpg356K14	I45	1_2875066-2876745	1.76	0.01	AL592464.24
I44_cpg22D18	I44	1_2789668-2792321	1.97	0.0168	AL592464.24
I243_cpg53N3	I243	1_19101005-19102378	4.69	0.000629	ALDH4A1
I9247_cpg24M19	I9247	17_7921636-7924758	1.83	0.01	ALOX12B
I9248_cpg117J5	I9248	17_7952956-7954707	1.81	0.01	ALOXE3
I3756_cpg152E14	I3756	11_44282960-44283192	3.97	0.000366	ALX4
I1175_cpg165O4	I1175	1_109851380-109854200	6.38	8.07e-05	AMIGO1
I24806_cpg212E3	I24806	X_111970165-111971582	2.15	0	AMOT
I24361_cpg361A10	I24361	9_139189074-139190674	1.67	0.0135	ANAPC2
I5731_cpg427B24	I5731	12_120274043-120274667	1.66	0.03	ANAPC5
I5587_cpg185C9	I5587	12_109308922-109309910	1.5	0.04	ANAPC7
I18297_cpg107F11	I18297	5_14924241-14925771	1.87	0.01	ANKH
I13939_cpg77N12	I13939	2_241148089-241149686	3.9	0.000223	ANKMY1
I23821_cpg435C2	I23821	9_94609375-94611482	5.02	0.000184	ANKRD19
I23821_cpg173B23	I23821	9_94609375-94611482	2.69	0.01	ANKRD19
I12832_cpg150C14	I12832	2_96868696-96869729	1.68	0.01	ANKRD23
I12832_cpg192K9	I12832	2_96868696-96869729	2	0.00483	ANKRD23
I19049_cpg330A8	I19049	5_132176822-132179144	1.61	0.0418	ANKRD43
I11296_cpg195G18	I11296	19_17295094-17296371	1.57	0.04	ANO8
I23894_cpg77G5	I23894	9_99783691-99783857	1.53	0.01	ANP32B
I12606_cpg99P18	I12606	2_69117958-69118073	2.86	0.00124	ANTXR1
I17703_cpg86J7	I17703	4_122836738-122838126	1.6	0.01	ANXA5
I13596_cpg343D22	I13596	2_201158919-201159221	1.91	0.01	AOX1
I4291_cpg54J14	I4291	11_94439663-94440885	5.29	0.000245	AP001264.4
I4502_cpg22P11	I4502	11_119886595-119889451	1.64	0.01	AP002348.3
I4390_cpg436G13	I4390	11_110674411-110677133	1.53	0.01	AP002448.3
I4025_cpg417C20	I4025	11_66083022-66085028	1.74	0.0391	AP002748.4
I3386_cpg37J14	I3386	11_626149-628429	2.18	0.00414	AP006284.2
I8013_cpg26H8	I8013	15_81174258-81176192	2.96	0.01	AP3B2
I7437_cpg264E24	I7437	15_27199965-27201073	1.65	0.01	APBA2
I4777_cpg166J11	I4777	12_12830838-12832154	1.75	0.00485	APOLD1
I4776_cpg191K9	I4776	12_12767840-12770467	1.51	0.03	APOLD1
I10417_cpg274I18	I10417	18_22696942-22698119	1.92	0.00405	AQP4
I5005_cpg48E19	I5005	12_47636993-47637793	5.29	0.000223	ARF3
I21941_cpg71D19	I21941	7_127014870-127016128	2.02	0	ARF5
I2564_cpg186H16	I2564	10_49437005-49437222	1.64	0.01	ARHGAP22
I4134_cpg50G20	I4134	11_72717041-72717727	3.1	0.01	ARHGEF17
I13097_cpg410G11	I13097	2_131508554-131509752	2.35	0.01	ARHGEF4
I10862_cpg333K4	I10862	19_875660-878122	7.37	8.55e-05	ARID3A
I3067_cpg14C15	I3067	10_104463937-104464879	5.75	0.000184	ARL3
I13844_cpg258E19	I13844	2_231771208-231772291	2.04	0	ARMC9
I3520_cpg339I23	I3520	11_13254856-13256197	2.13	0	ARNTL
I11323_cpg380J13	I11323	19_17978666-17981261	5.06	0.000368	ARRDC2
I14984_cpg39A1	I14984	22_18354075-18355556	1.89	0	ARVCF
I23196_cpg108H4	I23196	8_131438582-131440608	1.98	0.02	ASAP1
I5512_cpg412L23	I5512	12_101874184-101877017	1.51	0.01	ASCL1
I14278_cpg202P4	I14278	20_32319880-32320987	1.72	0.00889	ASIP
I24051_cpg42J20	I24051	9_119215380-119215649	1.59	0.01	ASTN2
I10457_cpg324P3	I10457	18_29413473-29413599	1.98	0.00475	ASXL3
I22_cpg54I2	I22	1_1396630-1397149	2.24	0.01	ATAD3B
I18731_cpg353H14	I18731	5_81303253-81304191	2.5	0.01	ATG10
I18938_cpg323M11	I18938	5_115204829-115206588	1.5	0.01	ATG12
I4728_cpg211D15	I4728	12_6915030-6917771	1.66	0.01	ATN1
I4728_cpg385H8	I4728	12_6915030-6917771	2.15	0.00226	ATN1
I6529_cpg91D10	I6529	13_112587001-112588563	1.8	0.01	ATP11A
I16735_cpg341M14	I16735	3_183993707-183995047	2.19	0.01	ATP11B
I16735_cpg343N19	I16735	3_183993707-183995047	5.15	0.0011	ATP11B
I1546_cpg346P6	I1546	1_167340954-167343150	1.57	0.02	ATP1B1
I5952_cpg73F18	I5952	13_25484073-25484984	2.27	0.00334	ATP8A2
I5952_cpg368G14	I5952	13_25484073-25484984	1.92	0.00748	ATP8A2
I14491_cpg448A17	I14491	20_49817036-49817887	6.05	0.000296	ATP9A
I10810_cpg181J21	I10810	18_75188577-75188760	3.07	0.00334	ATP9B
I10811_cpg38I3	I10811	18_75239036-75240432	2.35	0.00236	ATP9B
I10810_cpg226J20	I10810	18_75188577-75188760	3.52	0.00365	ATP9B
I15937_cpg3F13	I15937	3_63872319-63874206	1.64	0.02	ATXN7
I21485_cpg299C23	I21485	7_69796411-69798647	2.49	0.00323	AUTS2
I21483_cpg51H18	I21483	7_68701957-68703601	4.58	0.000479	AUTS2
I7465_cpg438C17	I7465	15_32117818-32118918	1.64	0.01	AVEN
I21267_cpg305H2	I21267	7_32897290-32898984	1.59	0.06	AVL9
I1840_cpg25M21	I1840	1_204389915-204392222	2.87	0.01	AVPR1B
I18200_cpg393H9	I18200	5_1546976-1548418	2.27	0.0119	AYTL2
I18200_cpg393G10	I18200	5_1546976-1548418	2.9	0.00165	AYTL2
I23046_cpg56F19	I23046	8_103945268-103946207	3.7	0.00754	AZIN1
I11313_cpg385F13	I11313	19_17779442-17780669	1.76	0.0117	B3GNT3
I4173_cpg230F8	I4173	11_76428122-76429620	2.26	0.00386	B3GNT6
I14472_cpg348K23	I14472	20_47762573-47764855	1.64	0.03	B4GALT5
I23278_cpg91B19	I23278	8_143588564-143590998	1.6	0.01	BAI1
I10190_cpg317F21	I10190	17_76671346-76672493	4.49	0.000159	BAIAP2
I1429_cpg313P13	I1429	1_154883187-154883792	2.04	0.00997	BCAN
I12531_cpg188D15	I12531	2_60633874-60635727	1.63	0.01	BCL11A
I16807_cpg89E9	I16807	3_188940372-188940629	1.82	0.00365	BCL6
I24548_cpg434N4	I24548	X_39838343-39839134	2.16	0	BCOR
I24555_cpg176M6	I24555	X_39890354-39890515	1.68	0.01	BCOR
I11189_cpg23K8	I11189	19_12728184-12730218	1.77	0	BEST2
I642_cpg415J18	I642	1_45022147-45024056	1.71	0.01	BEST4
I4896_cpg204M1	I4896	12_32150207-32152571	2.31	0.01	BICD1
I15283_cpg154G13	I15283	22_41836281-41837668	2.52	0.0027	BIK
I12309_cpg147M23	I12309	2_32435090-32437044	1.58	0.01	BIRC6
I14327_cpg79O15	I14327	20_35583040-35583606	1.52	0.00486	BLCAP
I14326_cpg31L8	I14326	20_35581945-35582572	1.8	0.0107	BLCAP
I2384_cpg310L14	I2384	10_22654152-22655268	8.08	6.65e-05	BMI1
I6864_cpg50B4	I6864	14_53490983-53491906	6.05	0.000395	BMP4
I8026_cpg75B2	I8026	15_81745143-81745364	1.8	0.00341	BNC1
I7718_cpg60H16	I7718	15_57768165-57769801	5.57	0.000958	BNIP2
I22444_cpg247E18	I22444	8_26296000-26297344	5.89	0.000168	BNIP3L
I16190_cpg194I5	I16190	3_114484614-114487132	1.74	0.01	BOC
I13570_cpg190G13	I13570	2_198357914-198359903	1.72	0	BOLL
I15356_cpg121G7	I15356	22_48606163-48608554	1.94	0.01	BRD1
I24304_cpg25D20	I24304	9_135899478-135901767	2.44	0.00116	BRD3
I5796_cpg1F21	I5796	12_124044002-124045443	1.53	0.0357	BRI3BP
I6716_cpg198B23	I6716	14_35363180-35364635	1.81	0.01	BRMS1L
I11931_cpg435I6	I11931	19_60504602-60506229	1.62	0.01	BRSK1
I10489_cpg200B18	I10489	18_33107523-33108611	2.21	0	BRUNOL4
I10960_cpg228I24	I10960	19_3220964-3222019	1.66	0.03	BRUNOL5
I17080_cpg266P12	I17080	4_15313412-15316270	1.85	0.00391	BST1
I8019_cpg189L18	I8019	15_81525735-81527288	2.04	0.0024	BTBD1
I4392_cpg52J14	I4392	11_110887582-110889121	3.44	0.00541	BTG4
I12927_cpg253B24	I12927	2_111143636-111143757	1.75	0.00477	BUB1
I20465_cpg18J7	I20465	6_105690940-105692346	2.32	0.01	BVES
I24366_cpg63F14	I24366	9_139430341-139432325	2.02	0.0106	BX322799.22
I24366_cpg383H18	I24366	9_139430341-139432325	2.42	0.01	BX322799.22
I978_cpg344H9	I978	1_84717489-84717724	2.47	0.00189	BXDC5
I2641_cpg346B23	I2641	10_63092457-63093152	1.55	0.01	C10orf107
I2772_cpg385B21	I2772	10_76860453-76861871	1.79	0.00341	C10orf11
I2773_cpg308P6	I2773	10_77519387-77519534	1.7	0.01	C10orf11
I2832_cpg216P7	I2832	10_88718189-88718688	2.89	0.0023	C10orf116
I2833_cpg250H11	I2833	10_88720452-88721741	1.91	0.01	C10orf116
I3292_cpg28I24	I3292	10_127397338-127398644	2.23	0.01	C10orf137
I2651_cpg287K9	I2651	10_64234183-64236005	4.29	0.0014	C10orf22
I2541_cpg53M12	I2541	10_44816082-44816975	2.17	0	C10orf25
I2301_cpg148M4	I2301	10_11951049-11952885	1.65	0.00458	C10orf47
I2576_cpg325J10	I2576	10_50556792-50558115	1.79	0.00836	C10orf53
I3354_cpg11N22	I3354	10_134605002-134606522	2.88	0.00812	C10orf93
I3411_cpg392F11	I3411	11_2279418-2281311	3.76	0.00194	C11orf21
I3871_cpg212C12	I3871	11_61300625-61302159	2.04	0.0209	C11orf9
I3679_cpg53O9	I3679	11_33678418-33679810	2.83	0.01	C11orf91
I5424_cpg306I22	I5424	12_89871499-89873110	2.3	0.01	C12orf12
I5514_cpg439J22	I5514	12_102397666-102397760	3.6	0.00158	C12orf42
I5670_cpg70A7	I5670	12_115659111-115660356	2.04	0.00356	C12orf49
I6043_cpg62M21	I6043	13_35769915-35770385	1.95	0.00368	C13orf38
I6701_cpg320E15	I6701	14_34000876-34001710	1.72	0.02	C14orf147
I7371_cpg178I23	I7371	14_104237033-104239769	2.18	0.00933	C14orf173
I6898_cpg13G15	I6898	14_57687915-57688907	2	0.02	C14orf37
I7768_cpg295H6	I7768	15_62902979-62903842	1.67	0.0221	C15orf20
I7935_cpg329H12	I7935	15_74138563-74139737	3.91	0.000734	C15orf27
I7936_cpg416B13	I7936	15_74270713-74272521	2.46	0.00187	C15orf27
I8247_cpg52C7	I8247	16_1340198-1342484	1.85	0.01	C16orf42
I8247_cpg52A6	I8247	16_1340198-1342484	1.67	0.01	C16orf42
I8416_cpg3C10	I8416	16_11336505-11338110	1.75	0.0206	C16orf75
I9045_cpg17L23	I9045	16_87164010-87165089	1.6	0.00826	C16orf85
I10237_cpg52E15	I10237	17_77969188-77970408	5.7	0.000167	C17orf101
I10047_cpg183B17	I10047	17_69307171-69307378	1.99	0	C17orf54
I10196_cpg345H9	I10196	17_76896823-76898735	1.6	0.02	C17orf55
I10214_cpg38I2	I10214	17_77243595-77246235	1.9	0.00345	C17orf90
I10214_cpg95D19	I10214	17_77243595-77246235	2.31	0.01	C17orf90
I10355_cpg197H20	I10355	18_13631490-13633034	2.19	0.00232	C18orf1
I10352_cpg14G16	I10352	18_13207049-13209028	4.86	0.00284	C18orf1
I10390_cpg154A14	I10390	18_19339336-19339828	1.62	0.01	C18orf8
I11924_cpg347P5	I11924	19_60363333-60365534	2.53	0.00256	C19orf51
I11924_cpg83J23	I11924	19_60363333-60365534	1.57	0.00697	C19orf51
I11495_cpg270O11	I11495	19_40979395-40981306	7.22	0.000101	C19orf55
I311_cpg438B3	I311	1_23977281-23977871	2.21	0.00467	C1orf128
I1656_cpg22C7	I1656	1_181188290-181189564	2.13	0.01	C1orf14
I2214_cpg354B14	I2214	1_245760524-245762532	2.15	0	C1orf150
I581_cpg48A14	I581	1_40746546-40747951	1.6	0.02	C1orf176
I1677_cpg10K6	I1677	1_183391972-183393549	1.62	0.00556	C1orf25
I1678_cpg226K1	I1678	1_183452996-183453077	2.18	0	C1orf26
I1892_cpg355I20	I1892	1_209622394-209623118	1.94	0.01	C1orf97
I9691_cpg276N24	I9691	17_40392019-40393524	2.16	0.00569	C1QL1
I14322_cpg57L7	I14322	20_35240766-35241725	3.85	0.00425	C20orf132
I14564_cpg324A20	I14564	20_57947037-57949165	2.59	0.0023	C20orf177
I14564_cpg228G20	I14564	20_57947037-57949165	2.61	0.00105	C20orf177
I13987_cpg229G8	I13987	20_772925-774066	1.63	0.0329	C20orf55
I14611_cpg61K4	I14611	20_61355357-61356484	7.25	7.28e-05	C20orf58
I13972_cpg427G21	I13972	20_218548-219850	1.64	0.04	C20orf96
I14844_cpg53I24	I14844	21_39738949-39739859	2.83	0.000701	C21orf13
I14893_cpg82K12	I14893	21_44377612-44378882	3.5	0.0031	C21orf33
I14753_cpg353O11	I14753	21_32572750-32573536	1.58	0.00936	C21orf45
I14756_cpg450D16	I14756	21_32706143-32707295	1.79	0	C21orf63
I15325_cpg104C1	I15325	22_44827901-44828941	1.73	0.00916	C22orf26
I14862_cpg100B23	I14862	21_42245771-42248716	1.51	0.01	C2DC2
I12849_cpg33J6	I12849	2_98804518-98806554	2.3	0.0017	C2orf55
I12849_cpg46B19	I12849	2_98804518-98806554	2.27	0.00266	C2orf55
I13842_cpg332N11	I13842	2_231609611-231611882	1.7	0.01	C2orf72
I12483_cpg154G1	I12483	2_54411104-54411801	1.54	0.08	C2orf73
I12692_cpg355D22	I12692	2_74495441-74497052	2.53	0.00693	C2orf81
I13869_cpg347F5	I13869	2_233448819-233450337	1.7	0.02	C2orf82
I16875_cpg102I24	I16875	3_196473591-196473803	1.8	0.00385	C3orf21
I15708_cpg348E23	I15708	3_43121408-43122779	3.1	0	C3orf39
I17648_cpg50G21	I17648	4_113371943-113373141	2.76	0.00123	C4orf16
I17690_cpg253G7	I17690	4_120441183-120441613	1.67	0.0181	C4orf3
I18377_cpg70C5	I18377	5_31567966-31568440	1.51	0.01	C5orf22
I18221_cpg35C14	I18221	5_2808104-2808448	1.53	0.01	C5orf38
I18221_cpg9G10	I18221	5_2808104-2808448	3.4	0.00173	C5orf38
I20712_cpg392I19	I20712	6_139391193-139392752	4.4	0.000479	C6orf115
I20917_cpg7D10	I20917	6_167938805-167940536	1.83	0	C6orf123
I20141_cpg338C6	I20141	6_49625997-49627191	1.87	0.01	C6orf141
I20504_cpg49J1	I20504	6_109522343-109523248	4.72	0.000296	C6orf182
I20517_cpg363P8	I20517	6_110785436-110786622	1.61	0.0135	C6orf186
I20085_cpg240K20	I20085	6_44077918-44078037	1.52	0.01	C6orf223
I20960_cpg300O6	I20960	7_882225-884358	1.62	0.07	C7orf20
I21247_cpg77M20	I21247	7_30140689-30142080	5.58	0.000602	C7orf41
I21247_cpg193I12	I21247	7_30140689-30142080	1.53	0.02	C7orf41
I20963_cpg112A20	I20963	7_1049483-1050157	1.85	0	C7orf50
I20965_EMPTY	I20965	7_1092726-1093654	1.8	0.03	C7orf50
I22247_cpg4G12	I22247	8_484143-486056	7.44	0.00012	C8orf42
I22807_cpg292G5	I22807	8_74167145-74168308	1.51	0.02	C8orf84
I24213_cpg307G19	I24213	9_131120948-131123157	1.9	0.01	C9orf106
I24213_cpg194O20	I24213	9_131120948-131123157	1.8	0.01	C9orf106
I23846_cpg62D8	I23846	9_96808281-96808421	1.69	0.01	C9orf3
I24253_cpg30D9	I24253	9_132961280-132962742	1.78	0.00284	C9orf58
I24321_cpg114N1	I24321	9_137378205-137379824	1.64	0.01	C9orf62
I23886_cpg151M3	I23886	9_99435150-99436383	1.61	0.01	C9orf97
I24281_cpg50N15	I24281	9_134742472-134743864	1.61	0.01	C9orf98
I2023_cpg225I8	I2023	1_225193728-225196833	1.51	0.01	CABC1
I4670_cpg55B23	I4670	12_2670720-2671395	2.13	0	CACNA1C
I8242_cpg91B9	I8242	16_1184957-1186837	2.3	0.0018	CACNA1H
I4664_cpg64M20	I4664	12_1886985-1889969	2.45	0.00199	CACNA2D4
I3076_cpg7M9	I3076	10_105206980-105209408	2.34	0.00115	CALHM1
I21956_cpg56L6	I21956	7_128166257-128167278	7.18	0.000485	CALU
I21361_cpg175B13	I21361	7_44315474-44316277	1.55	0.01	CAMK2B
I2748_cpg288I18	I2748	10_75303268-75305603	1.89	0.00697	CAMK2G
I5728_cpg42L9	I5728	12_120162732-120163083	1.62	0.01	CAMKK2
I5728_cpg49P6	I5728	12_120162732-120163083	2.23	0	CAMKK2
I1762_cpg308P20	I1762	1_198974494-198975831	1.93	0.01	CAMSAP1L1
I97_cpg170N10	I97	1_6766826-6770258	1.69	0.02	CAMTA1
I15480_cpg262E17	I15480	3_12832401-12834551	2.29	0.00207	CAND2
I4175_cpg49N11	I4175	11_76514172-76516283	1.52	0.01	CAPN5
I3686_cpg23L19	I3686	11_34029266-34031306	1.87	0.01	CAPRIN1
I3424_cpg154F2	I3424	11_3034118-3035475	2	0	CARS
I7535_cpg127F19	I7535	15_38673376-38674274	3.31	0.000876	CASC5
I143_cpg27N23	I143	1_10620839-10623292	5.75	0.000666	CASZ1
I8659_cpg33K16	I8659	16_47872376-47874063	2.93	0	CBLN1
I14516_cpg305O2	I14516	20_54011445-54014131	1.68	0.0228	CBLN4
I14516_cpg303K17	I14516	20_54011445-54014131	1.56	0.00678	CBLN4
I11950_cpg154L5	I11950	19_60856311-60858652	1.64	0.00606	CCDC106
I17631_cpg154E14	I17631	4_110700561-110701884	2.42	0.0024	CCDC109B
I18933_cpg344P23	I18933	5_114659860-114660555	1.72	0.01	CCDC112
I18180_cpg43F9	I18180	5_271007-271162	1.67	0.014	CCDC127
I21957_cpg26M21	I21957	7_128217221-128219765	1.66	0.01	CCDC136
I16299_cpg290J21	I16299	3_127617540-127618860	1.81	0.00523	CCDC37
I4026_cpg115A3	I4026	11_66116058-66117212	1.75	0.00385	CCDC87
I7217_cpg48F11	I7217	14_90865484-90865774	2.06	0.00254	CCDC88C
I11755_cpg290M15	I11755	19_52451550-52452505	3.48	0.000868	CCDC9
I5781_cpg22D15	I5781	12_122993641-122995625	1.56	0.02	CCDC92
I18466_cpg91D9	I18466	5_43432912-43433201	2.07	0.00202	CCL28
I21372_cpg340A17	I21372	7_45005052-45006836	3.97	0.000245	CCM2
I4087_cpg397L22	I4087	11_69170354-69172567	1.95	0.00939	CCND1
I4086_cpg431I3	I4086	11_69166520-69168321	1.74	0.0394	CCND1
I4086_cpg267D22	I4086	11_69166520-69168321	2.14	0.00172	CCND1
I17428_cpg346B15	I17428	4_78215310-78216860	3.8	0.00254	CCNI
I19347_cpg343F5	I19347	5_159671138-159672783	1.62	0.01	CCNJL
I20914_cpg351J17	I20914	6_167426761-167427914	2.35	0.0059	CCR6
I12543_cpg44C8	I12543	2_61968263-61968612	1.68	0.01	CCT4
I19702_cpg405D4	I19702	6_14225372-14226540	2.33	0.0153	CD83
I23873_cpg29G11	I23873	9_98421193-98422227	5.12	0.000159	CDC14B
I23873_cpg331I2	I23873	9_98421193-98422227	2.46	0.00343	CDC14B
I11916_cpg129F23	I11916	19_59667561-59669525	1.66	0.02	CDC42EP5
I14974_cpg439L14	I14974	22_17847110-17847950	1.63	0.05	CDC45L
I10689_cpg46E10	I10689	18_57372243-57373071	2.46	0.00128	CDH20
I14575_cpg236A16	I14575	20_59809823-59811843	3.62	0.00467	CDH4
I14481_cpg403M18	I14481	20_48242354-48242433	2.01	0.00334	CEBPB
I1167_cpg306I20	I1167	1_109614886-109617589	2.05	0.04	CELSR2
I15774_cpg76A4	I15774	3_48672824-48675775	1.6	0.0172	CELSR3
I17597_cpg120F3	I17597	4_104339014-104339142	2.44	0.00112	CENPE
I1925_cpg417A18	I1925	1_212842837-212843809	2.49	0.00355	CENPF
I1926_cpg130G10	I1926	1_212845437-212849314	2.07	0.0561	CENPF
I13887_cpg212F3	I13887	2_236068452-236068718	1.79	0	CENTG2
I14297_cpg424M18	I14297	20_33506206-33506514	1.81	0.00511	CEP250
I12577_cpg49A9	I12577	2_65136133-65137959	2.18	0.00668	CEP68
I8740_cpg41N17	I8740	16_55557545-55557636	1.53	0.02	CETP
I10858_cpg17E21	I10858	19_813973-816736	1.83	0.0078	CFD
I8924_cpg361M19	I8924	16_74023948-74025033	2.02	0.01	CFDP1
I14806_cpg306L23	I14806	21_36679057-36680123	1.61	0.01	CHAF1B
I75_cpg313J19	I75	1_6161727-6163711	1.75	0.02	CHD5
I22707_cpg372F9	I22707	8_61789113-61790236	1.58	0.0217	CHD7
I8699_cpg245H8	I8699	16_51721355-51723503	2.37	0.00455	CHD9
I5870_cpg346J24	I5870	12_131973557-131974972	2.13	0.00206	CHFR
I4063_cpg304P22	I4063	11_67644550-67646963	1.72	0.01	CHKA
I15376_cpg185I11	I15376	3_213251-215204	1.8	0.00948	CHL1
I4148_cpg426L24	I4148	11_74118718-74120369	1.75	0.04	CHRDL2
I7974_cpg437H19	I7974	15_76698627-76700715	1.65	0.01	CHRNA3
I9168_cpg25O9	I9168	17_4742324-4746671	1.68	0.0215	CHRNE
I11450_cpg329O16	I11450	19_38872429-38874175	4.35	0.000974	CHST8
I11644_cpg315J2	I11644	19_47478626-47480977	1.75	0.02	CIC
I6626_cpg169E13	I6626	14_23849254-23850985	1.94	0.00553	CIDEB
I6626_cpg152A18	I6626	14_23849254-23850985	1.78	0.01	CIDEB
I24181_cpg70D15	I24181	9_129992028-129994490	1.68	0.036	CIZ1
I24182_cpg346D20	I24182	9_129994822-129995595	1.63	0.0107	CIZ1
I5537_cpg67O15	I5537	12_105165068-105167110	4.06	0.000556	CKAP4
I21508_cpg240A17	I21508	7_72820590-72823130	1.58	0.02	CLDN3
I8413_cpg24I21	I8413	16_11135702-11137623	1.79	0	CLEC16A
I22258_cpg155A8	I22258	8_1698471-1700669	1.66	0.01	CLN8
I14969_cpg1B4	I14969	22_17658591-17659538	1.64	0.01	CLTCL1
I8336_cpg274K8	I8336	16_3489970-3491376	2.01	0.00332	CLUAP1
I8800_cpg61F7	I8800	16_65169467-65171236	2.25	0.01	CMTM1
I8803_cpg328A15	I8803	16_65287086-65288830	1.65	0.02	CMTM4
I17431_cpg95B16	I17431	4_78958625-78960588	2.56	0.01	CNOT6L
I3837_cpg104E15	I3837	11_58102469-58102586	2.36	0	CNTF
I14918_cpg385I5	I14918	21_45683480-45685746	1.95	0.01	COL18A1
I14918_cpg7P14	I14918	21_45683480-45685746	1.89	0.01	COL18A1
I9816_cpg413D4	I9816	17_45631299-45632360	2.32	0.00453	COL1A1
I12050_cpg247F3	I12050	2_3620057-3621315	1.86	0.01	COLEC11
I14260_cpg295K10	I14260	20_30794142-30795214	3.79	0.00069	COMMD7
I17263_cpg334L5	I17263	4_47160098-47160631	1.58	0.01	COMMD8
I11355_cpg242K14	I11355	19_18759059-18759479	1.59	0.015	COMP
I4717_cpg55D8	I4717	12_6703312-6704370	1.85	0.0155	COPS7A
I9747_cpg38I21	I9747	17_43468758-43470995	1.81	0.01	COPZ2
I3925_cpg1I24	I3925	11_63498378-63499600	1.83	0.00681	COX8A
I9451_cpg18D3	I9451	17_25729956-25731169	5.5	0.000223	CPD
I17074_cpg42B6	I17074	4_14611852-14615986	1.59	0.02	CPEB2
I15373_cpg276O19	I15373	22_49363016-49364895	1.83	0.00851	CPT1B
I8257_cpg331N9	I8257	16_1644868-1647488	1.89	0.00776	CRAMP1L
I1346_cpg284P15	I1346	1_150754281-150755224	1.96	0.0237	CRCT1
I11583_cpg53K4	I11583	19_44721936-44722994	2.02	0	CRI2
I9098_cpg201M23	I9098	17_1296843-1298932	1.61	0.02	CRK
I17005_cpg149F19	I17005	4_5944902-5946265	4.23	0.000375	CRMP1
I14156_cpg154K1	I14156	20_19980491-19981588	5.15	0.000442	CRNKL1
I5550_cpg70A18	I5550	12_106010673-106012243	1.51	0.03	CRY1
I5102_cpg8J9	I5102	12_51860247-51862020	1.92	0.01	CSAD
I23091_cpg34O5	I23091	8_114516147-114516344	1.7	0.01	CSMD3
I23091_cpg11A1	I23091	8_114516147-114516344	1.55	0.01	CSMD3
I15186_cpg321M22	I15186	22_37125083-37125279	2.76	0.00116	CSNK1E
I5353_cpg312O22	I5353	12_75796557-75797435	1.88	0.00783	CSRP2
I14203_cpg266M2	I14203	20_23565842-23567670	2.91	0.01	CST3
I4005_cpg117A12	I4005	11_65535702-65536453	1.74	0.0459	CST6
I4005_cpg295J17	I4005	11_65535702-65536453	2.01	0.0498	CST6
I5220_cpg53O15	I5220	12_56524907-56527244	1.82	0	CTDSP2
I8593_cpg362I24	I8593	16_30820842-30821672	2.46	0.0018	CTF1
I12738_cpg109A3	I12738	2_80403106-80403627	6.75	7.28e-05	CTNNA2
I14331_cpg245A10	I14331	20_35763501-35763873	1.86	0.02	CTNNBL1
I14331_cpg278A17	I14331	20_35763501-35763873	2.59	0.01	CTNNBL1
I18280_cpg288I24	I18280	5_11956221-11958166	2.4	0.00135	CTNND2
I2295_cpg82H11	I2295	10_11099812-11100808	2.88	0.00229	CUGBP2
I21769_cpg248E9	I21769	7_101382489-101383202	1.67	0.01	CUX1
I21770_cpg345F8	I21770	7_101475385-101475488	3.06	0.00167	CUX1
I4362_cpg31I17	I4362	11_106833803-106833915	2.16	0.00294	CWF19L2
I9161_cpg44M13	I9161	17_4588217-4590272	1.85	0.01	CXCL16
I19150_cpg94I20	I19150	5_139027978-139028373	2.45	0.00329	CXXC5
I19150_cpg83D19	I19150	5_139027978-139028373	1.8	0.01	CXXC5
I9946_cpg128A23	I9946	17_58865763-58867459	1.52	0.01	CYB561
I1798_cpg326C20	I1798	1_201202078-201203784	1.7	0.01	CYB5R1
I7901_cpg23J11	I7901	15_72444513-72446028	1.58	0.01	CYP11A1
I7909_cpg355H18	I7909	15_72803703-72806012	1.96	0.01	CYP1A1
I3370_cpg6A6	I3370	10_135191500-135193041	2.63	0.00365	CYP2E1
I3371_cpg29N20	I3371	10_135193133-135193390	3.16	0.00275	CYP2E1
I3371_cpg423O8	I3371	10_135193133-135193390	3.3	0.00195	CYP2E1
I18153_cpg47E9	I18153	4_187362318-187362750	4.77	0.000184	CYP4V2
I18153_cpg47L16	I18153	4_187362318-187362750	1.93	0.00838	CYP4V2
I16996_cpg370E10	I16996	4_5071870-5072267	1.88	0.0497	CYTL1
I7533_cpg341P5	I7533	15_38550066-38551326	3.26	0	D4ST1
I6908_cpg23M3	I6908	14_58725280-58726991	1.96	0.01	DAAM1
I789_cpg228O7	I789	1_57661399-57663127	1.9	0.01	DAB1
I24083_cpg435B2	I24083	9_123401209-123402079	1.56	0.02	DAB2IP
I24085_cpg190H4	I24085	9_123500625-123502773	1.75	0.01	DAB2IP
I6247_cpg234K8	I6247	13_71337071-71339262	1.65	0.02	DACH1
I23777_cpg450K22	I23777	9_89349512-89349605	2.05	0.00294	DAPK1
I10892_cpg124F18	I10892	19_1357994-1358225	2	0.01	DAZAP1
I19491_cpg322P1	I19491	5_176832031-176833615	2.13	0.0216	DBN1
I14409_cpg53G10	I14409	20_43467600-43470148	4.24	0.000593	DBNDD2
I20573_cpg217G4	I20573	6_117975356-117976591	2.4	0.00258	DCBLD1
I3646_cpg42M4	I3646	11_30841692-30841867	1.62	0.01	DCDC5
I17909_cpg362H19	I17909	4_155629203-155632982	1.8	0	DCHS2
I19901_cpg296K8	I19901	6_31803752-31805050	1.76	0	DDAH2
I17577_cpg42G11	I17577	4_101329831-101330990	1.89	0.02	DDIT4L
I24279_cpg363F19	I24279	9_134534959-134536297	3.66	0.00195	DDX31
I2689_cpg100K20	I2689	10_70330590-70330848	1.88	0.00403	DDX50
I5776_cpg264F21	I5776	12_122650277-122653043	2.18	0	DDX55
I7299_cpg438G19	I7299	14_99694857-99697191	1.85	0.00292	DEGS2
I22057_cpg343E7	I22057	7_139986027-139987269	1.59	0.02	DENND2A
I4893_cpg302C22	I4893	12_31634752-31635660	1.91	0.02	DENND5B
I5759_cpg49P11	I5759	12_121803068-121804461	2.65	0	DENR
I3673_cpg44J3	I3673	11_32993788-32994006	2.21	0.00256	DEPDC7
I3673_cpg95A6	I3673	11_32993788-32994006	2.6	0.0019	DEPDC7
I13751_cpg29E19	I13751	2_219990964-219992290	2.21	0.00536	DES
I21180_cpg98E22	I21180	7_24762639-24764271	1.94	0	DFNA5
I12355_cpg343N9	I12355	2_38887182-38888914	1.94	0.1	DHX57
I1655_cpg198E20	I1655	1_181074140-181075792	1.61	0.01	DHX9
I14599_cpg220I3	I14599	20_61030894-61031621	1.74	0.01	DIDO1
I2227_cpg377J22	I2227	10_724344-726166	1.66	0.04	DIP2C
I24676_cpg437H12	I24676	X_69581297-69583940	2.2	0.00365	DLG3
I22257_cpg9H8	I22257	8_1635562-1637754	1.68	0.00501	DLGAP2
I20937_cpg66F14	I20937	6_170440057-170443000	2.01	0.0223	DLL1
I18706_cpg251L21	I18706	5_78400960-78402299	1.89	0.00365	DMGDH
I18706_cpg348L7	I18706	5_78400960-78402299	2.27	0.00451	DMGDH
I8637_cpg62I10	I8637	16_45564133-45565340	3.89	0.00131	DNAJA2
I7966_cpg189H7	I7966	15_76343280-76344747	1.52	0.05	DNAJA4
I2734_cpg443F15	I2734	10_73764289-73766857	1.97	0.01	DNAJB12
I11143_cpg18L4	I11143	19_10700321-10703927	1.66	0.01	DNM2
I11114_cpg92E18	I11114	19_10165847-10167177	1.74	0.02	DNMT1
I13750_cpg230D2	I13750	2_219960346-219961807	5.09	0.00398	DNPEP
I3302_cpg325A4	I3302	10_129121218-129121303	2.34	0.00148	DOCK1
I21835_cpg431H8	I21835	7_111155479-111156150	2.44	0.00593	DOCK4
I22429_cpg22J10	I22429	8_25097391-25098848	1.79	0.03	DOCK5
I11154_cpg119I23	I11154	19_11232100-11234934	3.47	0.00172	DOCK6
I6392_cpg39F3	I6392	13_98308465-98308572	2.04	0	DOCK9
I6394_cpg47J7	I6394	13_98535727-98538272	1.57	0.03	DOCK9
I10733_cpg1C10	I10733	18_65218487-65221351	2.38	0	DOK6
I3974_cpg160L23	I3974	11_64856821-64858700	1.74	0.01	DPF2
I9116_cpg108N22	I9116	17_1880355-1880494	2.54	0.00149	DPH1
I9116_cpg92A5	I9116	17_1880355-1880494	1.56	0.01	DPH1
I12969_cpg31K19	I12969	2_115734064-115734134	1.92	0.00995	DPP10
I12963_cpg183F19	I12963	2_115154049-115154224	1.82	0.01	DPP10
I22171_cpg50L5	I22171	7_153215654-153216657	1.54	0.01	DPP6
I22171_cpg44K5	I22171	7_153215654-153216657	1.99	0.00226	DPP6
I22170_cpg116J24	I22170	7_153213899-153215430	1.8	0.01	DPP6
I3343_cpg61I7	I3343	10_133848945-133852569	1.6	0.00776	DPYSL4
I3362_cpg92G21	I3362	10_134999669-135000003	2.26	0.00149	DRD1IP
I10443_cpg445L21	I10443	18_26936200-26936350	2.17	0.01	DSC2
I14851_cpg202B4	I14851	21_41055451-41055523	2.3	0.0086	DSCAM
I14819_cpg3F7	I14819	21_37552542-37552742	1.75	0.0078	DSCR3
I14135_cpg50L21	I14135	20_17497674-17499527	3.89	0.000223	DSTN
I22481_cpg148B15	I22481	8_29264148-29264875	4.97	0.0007	DUSP4
I24979_cpg122N17	I24979	X_152562500-152564418	2.1	0.00545	DUSP9
I7626_cpg264F24	I7626	15_46410338-46412024	1.71	0.01	DUT
I15622_cpg1M5	I15622	3_32586445-32587959	1.58	0.0147	DYNC1LI1
I1847_cpg18A6	I1847	1_204875184-204876031	3.87	0.000313	DYRK3
I6371_cpg9H1	I6371	13_95091457-95092674	2.31	0.00439	DZIP1
I6371_cpg80L14	I6371	13_95091457-95092674	2.23	0.00552	DZIP1
I303_cpg162L18	I303	1_23728433-23730497	3.76	0.00128	E2F2
I19747_cpg51J13	I19747	6_20509507-20512725	1.55	0.03	E2F3
I6702_cpg351A2	I6702	14_34078098-34078807	1.6	0.01	EAPP
I19334_cpg323B5	I19334	5_158410804-158411421	1.71	0.01	EBF1
I22438_cpg56H16	I22438	8_25957513-25958295	2.28	0.01	EBF2
I22436_cpg297J21	I22436	8_25953285-25954668	2	0.01	EBF2
I13862_cpg350L2	I13862	2_232959253-232962134	1.81	0.01	ECEL1P2
I12216_cpg224N13	I12216	2_25207481-25209040	2.2	0.0141	EFR3B
I12216_cpg353I11	I12216	2_25207481-25209040	1.77	0	EFR3B
I6600_cpg107P13	I6600	14_22897525-22900404	1.51	0.01	EFS
I18427_cpg189H23	I18427	5_38294621-38294825	1.68	0.01	EGFLAM
I7574_cpg59L7	I7574	15_40051340-40052230	6.73	6.65e-05	EHD4
I21040_cpg49F1	I21040	7_6064728-6065688	1.95	0.05	EIF2AK1
I12262_cpg28C10	I12262	2_27446009-27447825	4.26	0.00254	EIF2B4
I499_cpg58H14	I499	1_36120830-36122643	1.61	0.01	EIF2C1
I23262_cpg102K15	I23262	8_141713904-141715540	3.71	0.000261	EIF2C2
I23261_cpg196I12	I23261	8_141676959-141678061	1.94	0	EIF2C2
I10180_cpg54I14	I10180	17_75734434-75736303	4.48	0.000479	EIF4A3
I16770_cpg158K12	I16770	3_185535833-185537059	2.02	0	EIF4G1
I7351_cpg64C14	I7351	14_102869547-102871156	2.43	0.01	EIF5
I7351_cpg444K24	I7351	14_102869547-102871156	2.36	0	EIF5
I10856_cpg22L9	I10856	19_803079-804599	2.09	0.00625	ELA2
I11079_cpg226J13	I11079	19_8178659-8180789	1.74	0.01	ELAVL1
I11079_cpg345L10	I11079	19_8178659-8180789	2.24	0.01	ELAVL1
I5465_cpg21P21	I5465	12_95111816-95113269	1.78	0.01	ELK3
I15075_cpg44P12	I15075	22_27931195-27932827	2.03	0.01	EMID1
I8409_cpg64I11	I8409	16_10581327-10582961	1.74	0.03	EMP2
I11780_cpg415E17	I11780	19_53525188-53525615	1.83	0.0172	EMP3
I10253_cpg328M21	I10253	18_701750-703150	2.45	0	ENOSF1
I20659_cpg265D13	I20659	6_132170625-132171456	1.96	0.01	ENPP1
I18910_cpg103P12	I18910	5_111782362-111782568	1.92	0.00473	EPB41L4A
I13198_cpg154J18	I13198	2_149119615-149120073	4.04	0.000167	EPC2
I16098_cpg190H2	I16098	3_98016762-98016871	2.12	0	EPHA6
I15883_cpg348G21	I15883	3_56476798-56477941	2.06	0.01	ERC2
I11699_cpg55B5	I11699	19_50618073-50619153	5.92	0.000127	ERCC1
I11655_cpg124I6	I11655	19_48723015-48723275	1.53	0.01	ETHE1
I1811_cpg7C20	I1811	1_202386981-202388437	2.92	0	ETNK2
I19985_cpg52B16	I19985	6_36461780-36464189	4.8	0.00285	ETV7
I19570_cpg241K22	I19570	6_637333-639274	1.55	0.02	EXOC2
I11690_cpg66B10	I11690	19_50429215-50431057	1.83	0.03	EXOC3L2
I6893_cpg285O20	I6893	14_56804577-56805700	1.76	0.01	EXOC5
I10108_cpg238M15	I10108	17_71592422-71594677	1.66	0.03	EXOC7
I8867_cpg36O5	I8867	16_68841742-68843373	2.71	0.01	EXOSC6
I351_cpg149F3	I351	1_26234217-26234923	3.03	0.0007	EXTL1
I6534_cpg438D17	I6534	13_112811775-112813452	1.67	0.00663	F7
I8913_cpg265N4	I8913	16_73316829-73319197	1.85	0	FA2H
I8358_cpg149O4	I8358	16_4603711-4605844	1.8	0.01	FAM100A
I1154_cpg351D17	I1154	1_108904048-108904595	2.9	0.00221	FAM102B
I18293_cpg59N11	I18293	5_14633918-14636256	1.66	0.00697	FAM105A
I14014_cpg350M1	I14014	20_2768140-2770635	1.96	0.0064	FAM113A
I24142_cpg363H18	I24142	9_128128058-128129114	2.62	0.00647	FAM125B
I13313_cpg67P15	I13313	2_166136337-166136411	2.43	0.00514	FAM130A2
I13921_cpg202G15	I13921	2_238736764-238737806	1.61	0.03	FAM132B
I18305_cpg343B2	I18305	5_16668882-16671203	1.61	0.01	FAM134B
I18304_cpg410B3	I18304	5_16558192-16558417	2.6	0.00266	FAM134B
I18305_cpg55B9	I18305	5_16668882-16671203	3	0.00268	FAM134B
I2338_cpg188P22	I2338	10_15452110-15453624	4.56	0.00428	FAM171A1
I9677_cpg264F22	I9677	17_39794696-39797364	2.34	0.01	FAM171A2
I8119_cpg233M13	I8119	15_90999331-91000264	3.56	0.01	FAM174B
I3253_cpg356H19	I3253	10_124628837-124629894	2.58	0.00109	FAM24B
I14856_cpg54F15	I14856	21_41610300-41611657	5.87	0.000245	FAM3B
I266_cpg351K4	I266	1_20751476-20753980	1.5	0.01	FAM43B
I3216_cpg220L9	I3216	10_120852840-120854544	1.64	0.01	FAM45A
I24990_cpg112K12	I24990	X_153325474-153326892	1.87	0	FAM50A
I19620_cpg267D9	I19620	6_3793991-3796127	4.09	0.00177	FAM50B
I19620_cpg435G22	I19620	6_3793991-3796127	1.54	0.01	FAM50B
I12233_cpg193C14	I12233	2_26260424-26261946	1.58	0.032	FAM59B
I1061_cpg84G21	I1061	1_93199071-93200359	1.72	0.05	FAM69A
I6544_cpg369M1	I6544	13_113607810-113608944	2.42	0.0142	FAM70B
I24256_cpg347D7	I24256	9_133141627-133144007	1.7	0	FAM78A
I1518_cpg15F22	I1518	1_164400675-164402929	1.65	0.03	FAM78B
I8810_cpg227C21	I8810	16_65524740-65526361	1.59	0.01	FAM96B
I24440_cpg367K9	I24440	X_14800871-14801825	2.47	0.00189	FANCB
I23848_cpg27E18	I23848	9_97118908-97120192	2.41	0.00263	FANCC
I19634_cpg117M24	I19634	6_5363617-5364349	2.87	0	FARS2
I10233_cpg161G10	I10233	17_77646658-77649428	2.34	0.00773	FASN
I8228_cpg329D12	I8228	16_690240-691798	1.54	0	FBXL16
I20760_cpg181K4	I20760	6_146177151-146178683	2.08	0.03	FBXO30
I11185_cpg47N13	I11185	19_12667400-12668516	5.73	0.000984	FBXW9
I11586_cpg233N16	I11586	19_45112639-45113721	2.05	0.0131	FCGBP
I4127_cpg364I2	I4127	11_72529624-72529778	1.68	0.01	FCHSD2
I23822_cpg450A7	I23822	9_94766184-94768992	2.02	0.02	FGD3
I19408_cpg383D22	I19408	5_170796619-170797891	2.47	0.01	FGF18
I807_cpg49N17	I807	1_59534429-59535430	3.1	0.00124	FGGY
I532_cpg306I15	I532	1_38242322-38244166	2.47	0.00217	FHL3
I24250_cpg17J24	I24250	9_132803368-132804995	1.78	0.01	FIBCD1
I4672_cpg365H8	I4672	12_2773376-2776001	2.13	0.00355	FKBP4
I19972_cpg53F22	I19972	6_35763645-35764982	3.91	0.000546	FKBP5
I11744_cpg347G17	I11744	19_51950287-51952790	2.34	0.00346	FKRP
I23949_cpg431G17	I23949	9_107359976-107360524	3.24	0.00197	FKTN
I24986_cpg63H20	I24986	X_153252945-153254352	1.56	0.00768	FLNA
I7115_cpg338N5	I7115	14_75114216-75115016	1.66	0.01	FLVCR2
I13223_cpg55N22	I13223	2_152899588-152901153	3.86	0.00146	FMNL2
I1069_cpg445G21	I1069	1_93685786-93687156	3.41	0.00224	FNBP1L
I7110_cpg125H16	I7110	14_74814686-74816853	2.09	0.02	FOS
I4001_cpg433B15	I4001	11_65422851-65424908	5.43	0.000245	FOSL1
I14194_cpg194P4	I14194	20_22512981-22513917	1.65	0.03	FOXA2
I23705_cpg362C7	I23705	9_78822754-78825832	1.57	0.00509	FOXB2
I19583_cpg30K12	I19583	6_1554107-1557536	1.72	0.02	FOXC1
I9020_cpg69K13	I9020	16_85101064-85102971	1.61	0.01	FOXF1
I12795_cpg361P5	I12795	2_88531955-88533581	3.02	0.00167	FOXI3
I12795_cpg198L9	I12795	2_88531955-88533581	1.84	0.00939	FOXI3
I4739_cpg147B23	I4739	12_8076219-8076483	2.21	0.00433	FOXJ2
I10241_cpg305I6	I10241	17_78138219-78139362	2.41	0.0021	FOXK2
I5568_cpg385A15	I5568	12_108212694-108214602	1.54	0.03	FOXN4
I5569_cpg106O20	I5569	12_108231067-108231437	1.67	0.0057	FOXN4
I19573_cpg117N13	I19573	6_1256645-1259258	1.58	0.01	FOXQ1
I15153_cpg410L14	I15153	22_35231763-35233294	3.76	0.000666	FOXRED2
I15153_cpg100G13	I15153	22_35231763-35233294	1.99	0.01	FOXRED2
I2324_cpg328N23	I2324	10_13973473-13974332	7.27	6.2e-05	FRMD4A
I12452_cpg67D13	I12452	2_49065836-49065956	2.69	0.000808	FSHR
I3879_cpg277J11	I3879	11_61491111-61492628	1.79	0	FTH1
I8703_cpg188C13	I8703	16_52093961-52095523	1.82	0.00299	FTS
I8103_cpg332I23	I8103	15_89215378-89216833	4.8	0.00205	FURIN
I4287_cpg39O16	I4287	11_93916507-93918688	2.2	0.00236	FUT4
I9231_cpg400F4	I9231	17_7436416-7438104	1.52	0.03	FXR2
I11476_cpg433D2	I11476	19_40325017-40327104	1.9	0.01	FXYD1
I11477_cpg68A10	I11477	19_40336128-40337017	1.91	0	FXYD7
I20530_cpg346H19	I20530	6_112300502-112301601	1.67	0.03	FYN
I21497_cpg74I8	I21497	7_72485956-72488324	2.26	0.00223	FZD9
I21497_cpg406N24	I21497	7_72485956-72488324	2.42	0.00585	FZD9
I1871_cpg431K12	I1871	1_207914118-207916112	1.64	0.00697	G0S2
I23903_cpg91A4	I23903	9_100377377-100378633	4.89	0.000125	GABBR2
I19353_cpg122I24	I19353	5_160906618-160908135	2.02	0.00207	GABRB2
I7422_cpg394F2	I7422	15_24424684-24426062	1.72	0.00371	GABRB3
I2422_cpg30P8	I2422	10_26544791-26547672	3.27	0.00115	GAD2
I4069_cpg152B21	I4069	11_68207771-68210439	2.06	0.01	GAL
I10475_cpg117L1	I10475	18_31414715-31416395	3	0.0016	GALNT1
I5853_cpg174K13	I5853	12_131255643-131256849	1.73	0.00394	GALNT9
I5853_cpg25C2	I5853	12_131255643-131256849	2.18	0.00737	GALNT9
I9135_cpg369I9	I9135	17_2853191-2854866	4.05	0.00166	GARNL4
I9134_cpg86M3	I9134	17_2785655-2786007	3.05	0.000635	GARNL4
I13895_cpg23I9	I13895	2_236740440-236742412	1.64	0.01	GBX2
I12191_cpg444J8	I12191	2_20726648-20731698	2.12	0.01	GDF7
I9089_cpg123F7	I9089	17_601749-603590	2.29	0	GEMIN4
I22392_cpg312M14	I22392	8_21700627-21703845	2.49	0	GFRA2
I16667_cpg446H6	I16667	3_173647721-173650436	3.6	0.01	GHSR
I11247_cpg35A9	I11247	19_14465075-14468621	1.91	0	GIPC1
I9439_cpg444E5	I9439	17_24939351-24941395	3.26	0.0007	GIT1
I5888_cpg277N20	I5888	13_19613863-19615644	1.65	0.00684	GJA3
I5890_cpg2L13	I5890	13_19634018-19634200	2.97	0.00295	GJA3
I2486_cpg129H10	I2486	10_35936448-35938070	1.71	0.01	GJD4
I2486_cpg117P8	I2486	10_35936448-35938070	1.85	0.02	GJD4
I13743_cpg46P11	I13743	2_219815902-219816727	2.16	0.00365	GLB1L
I13743_cpg46P17	I13743	2_219815902-219816727	1.95	0.00736	GLB1L
I21332_cpg383K10	I21332	7_42242405-42243732	1.73	0.01	GLI3
I24843_cpg34F15	I24843	X_120008933-120009119	2.13	0.01	GLUD2
I14548_cpg265I3	I14548	20_56848376-56850558	2.55	0.00149	GNAS
I14979_cpg206E8	I14979	22_18218001-18220440	1.95	0.00232	GNB1L
I8231_cpg66N1	I8231	16_789325-792013	1.55	0	GNG13
I7474_cpg222K13	I7474	15_32662009-32664531	2.11	0.00754	GOLGA8B
I24887_cpg3A13	I24887	X_132946321-132948051	1.79	0.01	GPC3
I6344_cpg99M17	I6344	13_91901795-91901955	2.55	0.00617	GPC5
I13254_cpg5E6	I13254	2_157000086-157001705	3.03	0.00206	GPD2
I21166_cpg308J4	I21166	7_23253682-23254426	1.62	0.0131	GPNMB
I3356_cpg176F13	I3356	10_134760858-134763050	2.58	0.00173	GPR123
I17114_cpg261C23	I17114	4_22125920-22127617	3.12	0.00149	GPR125
I16122_cpg200C16	I16122	3_101883342-101884530	2.62	0.00161	GPR128
I5833_cpg238F16	I5833	12_130054214-130056822	2.51	0.00697	GPR133
I24418_cpg428B20	I24418	X_9693150-9694308	1.85	0.00254	GPR143
I1763_cpg210D19	I1763	1_199108046-199110795	2.26	0.0019	GPR25
I13840_cpg90H18	I13840	2_231530447-231530600	1.77	0.00708	GPR55
I2549_cpg210J6	I2549	10_46411449-46414040	2.41	0.00288	GPRIN2
I8636_cpg92A20	I8636	16_45474721-45477247	3.89	0.00216	GPT2
I16198_cpg1B10	I16198	3_115039782-115040567	2.65	0.00285	GRAMD1C
I21408_cpg90O21	I21408	7_50817155-50817357	2.73	0.00268	GRB10
I21410_cpg154O14	I21410	7_50827356-50829056	1.92	0.00358	GRB10
I323_cpg345C20	I323	1_24521592-24521935	1.57	0.01	GRHL3
I2823_cpg232G14	I2823	10_88012969-88013491	1.55	0.01	GRID1
I2823_cpg232H13	I2823	10_88012969-88013491	2.24	0.0018	GRID1
I21052_cpg240G22	I21052	7_6541870-6544115	1.5	0.05	GRID2IP
I514_cpg48M19	I514	1_37270797-37273591	5	0.00617	GRIK3
I513_cpg448A21	I513	1_37269862-37270230	2.54	0.000958	GRIK3
I4508_cpg19H18	I4508	11_120361708-120362599	1.84	0.03	GRIK4
I24359_cpg92O15	I24359	9_139153134-139154380	1.56	0.08	GRIN1
I11786_cpg117H6	I11786	19_53639273-53639407	3.42	0.00232	GRIN2D
I14292_cpg450J2	I14292	20_33005670-33007306	1.69	0.01	GSS
I17919_cpg50N22	I17919	4_156807213-156808945	2.31	0.01	GUCY1A3
I2005_cpg351G13	I2005	1_224315633-224317683	2.1	0.003	H3F3A
I8263_cpg351A15	I8263	16_1815878-1817829	4.17	0.000479	HAGH
I8229_cpg403H13	I8229	16_730359-732062	1.59	0.02	HAGHL
I9600_cpg63I19	I9600	17_37142267-37145035	1.74	0	HAP1
I11877_cpg57N8	I11877	19_56913884-56915031	3.44	0.000577	HAS1
I1191_cpg14M23	I1191	1_110751547-110752113	2.32	0.01	HBXIP
I24984_cpg397K2	I24984	X_152888960-152891745	2.03	0.00455	HCFC1
I10840_cpg335M15	I10840	19_541995-543650	1.99	0.0141	HCN2
I13932_cpg149M3	I13932	2_239986148-239986284	2.49	0.00124	HDAC4
I21121_cpg88O6	I21121	7_18685875-18685953	1.91	0.015	HDAC9
I13954_cpg122P1	I13954	2_241860110-241861118	1.7	0	HDLBP
I20954_cpg99D24	I20954	7_762001-763742	2.28	0.01	HEATR2
I2864_cpg161K2	I2864	10_93159080-93160764	5.58	0.00112	HECTD2
I16281_cpg59M4	I16281	3_126256834-126257872	4.08	0.000167	HEG1
I2675_cpg204P10	I2675	10_69371206-69371304	1.92	0.00727	HERC4
I86_cpg45N1	I86	1_6405728-6407396	1.54	0.01	HES2
I13924_cpg225K9	I13924	2_238812020-238815796	1.55	0.01	HES6
I21521_cpg383K24	I21521	7_75105445-75107682	2.49	0.00239	HIP1
I19824_cpg126K8	I19824	6_27949135-27949435	3.03	0.00193	HIST1H3H
I18662_cpg123G14	I18662	5_74668673-74668823	2.26	0.00176	HMGCR
I14842_cpg306I5	I14842	21_39642031-39644120	2.45	0.01	HMGN1
I3264_cpg346F18	I3264	10_124899155-124900146	1.57	0.0101	HMX2
I9529_cpg50F17	I9529	17_33176642-33179986	4.06	0.000808	HNF1B
I6579_cpg45I17	I6579	14_20787752-20787832	3.35	0.000313	HNRNPC
I2514_cpg347O15	I2514	10_43211597-43213121	1.59	0	HNRNPF
I19113_cpg10P18	I19113	5_137117363-137118697	1.96	0.00581	HNRPA0
I4613_cpg202L22	I4613	11_130987712-130987828	1.83	0.01	HNT
I8017_cpg3B23	I8017	15_81411666-81412763	1.53	0.01	HOMER2
I8017_cpg51H12	I8017	15_81411666-81412763	1.5	0.02	HOMER2
I9766_cpg37A8	I9766	17_44057101-44059337	6.27	0.000167	HOXB9
I5147_cpg16F6	I5147	12_52732159-52732419	1.68	0.03	HOXC4
I652_cpg16H10	I652	1_45564806-45566712	1.79	0.00801	HPDL
I24892_cpg429K8	I24892	X_133421485-133422750	2.22	0.00519	HPRT1
I16843_cpg212M24	I16843	3_194441024-194442205	1.58	0.01	HRASLS
I13810_cpg47G21	I13810	2_228044952-228046212	2.87	0.00536	HRB
I13078_cpg125B5	I13078	2_128791186-128793644	1.72	0.02	HS6ST1
I6378_cpg36E6	I6378	13_95983786-95983901	2.72	0.00149	HS6ST3
I6376_cpg307C1	I6376	13_95540124-95542200	2.39	0.01	HS6ST3
I6376_cpg307C9	I6376	13_95540124-95542200	2.41	0	HS6ST3
I24893_cpg41A16	I24893	X_133506220-133506978	1.67	0.0291	hsa-mir-503
I22259_cpg293F5	I22259	8_1752734-1754177	1.59	0.01	hsa-mir-596
I14225_cpg345K5	I14225	20_26136603-26138662	2.15	0.01	hsa-mir-663
I8070_cpg14J13	I8070	15_87711502-87713187	2.34	0.00683	hsa-mir-9-3
I11023_cpg89D10	I11023	19_5637054-5639312	1.57	0.01	HSD11B1L
I8596_cpg348I13	I8596	16_30907952-30910724	1.73	0.01	HSD3B7
I14882_cpg148I14	I14882	21_43903308-43904282	3.36	0.00587	HSF2BP
I9896_cpg101D2	I9896	17_53919612-53921222	2.29	0.01	HSF5
I3178_cpg391L13	I3178	10_118490912-118492754	3.12	0.00616	HSPA12A
I6969_cpg23E3	I6969	14_64076743-64078788	3.05	0.00359	HSPA2
I6969_cpg12F20	I6969	14_64076743-64078788	2.12	0.01	HSPA2
I6017_cpg265H11	I6017	13_30632965-30634394	1.75	0.01	HSPH1
I14987_cpg383J24	I14987	22_18483940-18485946	1.71	0.04	HTF9C
I256_cpg23N9	I256	1_19863377-19866052	1.85	0.01	HTR6
I16974_cpg407H1	I16974	4_3044459-3046986	1.51	0.03	HTT
I14751_cpg416P1	I14751	21_32228087-32228183	2.35	0.00266	HUNK
I15817_cpg208P21	I15817	3_50331646-50333938	1.72	0.0456	HYAL2
I15817_cpg208J9	I15817	3_50331646-50333938	1.69	0.01	HYAL2
I20309_cpg154P19	I20309	6_83013323-83015111	3.66	0.000415	IBTK
I19744_cpg217I15	I19744	6_19945022-19947691	1.52	0.0111	ID4
I2231_cpg89D19	I2231	10_1078668-1078803	1.69	0.01	IDI1
I14773_cpg189I22	I14773	21_33697202-33698918	1.56	0.05	IFNGR2
I7783_cpg377H5	I7783	15_63474877-63475672	1.58	0.0604	IGDCC4
I7783_cpg30O23	I7783	15_63474877-63475672	2.19	0.00483	IGDCC4
I21169_cpg329E14	I21169	7_23476455-23477053	1.74	0.02	IGF2BP3
I21379_cpg161O11	I21379	7_45926606-45927856	2.18	0.01	IGFBP3
I11730_cpg359M3	I11730	19_51273744-51275084	2	0.00244	IGFL2
I9574_cpg123I14	I9574	17_35273852-35274119	2.99	0.00126	IKZF3
I9574_cpg121G19	I9574	17_35273852-35274119	3.07	0.000845	IKZF3
I5903_cpg271P11	I5903	13_20192416-20194479	1.65	0.02	IL17D
I12878_cpg20A18	I12878	2_102169742-102171324	1.6	0.01	IL1RL2
I320_cpg115C11	I320	1_24385981-24386831	1.81	0	IL28RA
I16254_cpg346I18	I16254	3_123223234-123224596	1.86	0	ILDR1
I13922_cpg331I12	I13922	2_238776372-238777601	1.92	0.00608	ILKAP
I11255_cpg56L1	I11255	19_15096016-15097730	5.28	0.000845	ILVBL
I15786_cpg269O12	I15786	3_49040933-49042073	3.05	0.00046	IMPDH2
I13964_cpg154P3	I13964	2_242289404-242291391	1.97	0.01	ING5
I3351_cpg184I10	I3351	10_134408184-134409782	1.65	0.0133	INPP5A
I14159_cpg25D12	I14159	20_20295756-20299013	1.76	0.01	INSM1
I11054_cpg1A18	I11054	19_7243744-7245740	2.31	0	INSR
I20980_cpg344H19	I20980	7_1509677-1511332	2.07	0	INTS1
I2614_cpg353H2	I2614	10_59696461-59698202	1.62	0.01	IPMK
I2614_cpg92A17	I2614	10_59696461-59698202	3	0.00162	IPMK
I21001_cpg381M5	I21001	7_2564115-2565972	2.23	0	IQCE
I18671_cpg265D7	I18671	5_75734183-75735937	2.21	0	IQGAP2
I4640_cpg297K3	I4640	12_117250-118970	1.81	0.00435	IQSEC3
I4640_cpg185K22	I4640	12_117250-118970	1.97	0.0042	IQSEC3
I21963_cpg228N2	I21963	7_128363747-128365844	1.67	0.02	IRF5
I13804_cpg307O15	I13804	2_227369385-227373241	2.26	0.00423	IRS1
I13804_cpg91I6	I13804	2_227369385-227373241	1.79	0.0105	IRS1
I18210_cpg286C11	I18210	5_1930615-1933641	1.63	0.01	IRX4
I7893_cpg345G11	I7893	15_72207507-72207821	1.66	0	ISLR2
I7143_cpg424G22	I7143	14_77032975-77035594	4.6	0.00167	ISM2
I7143_cpg53F12	I7143	14_77032975-77035594	6.12	0.000398	ISM2
I19026_cpg274F18	I19026	5_128457733-128459115	2.23	0.00232	ISOC1
I15661_cpg15C1	I15661	3_37467914-37469804	1.92	0.00513	ITGA9
I15661_cpg290D17	I15661	3_37467914-37469804	1.5	0.02	ITGA9
I8462_cpg286D21	I8462	16_19032762-19034422	1.83	0.0114	ITPRIPL2
I8462_cpg79C14	I8462	16_19032762-19034422	1.57	0.01	ITPRIPL2
I12786_cpg326J12	I12786	2_86521777-86523076	1.77	0.01	JMJD1A
I23404_cpg378D24	I23404	9_6869467-6869572	2.38	0.00498	JMJD2C
I11855_cpg29I2	I11855	19_55704787-55707071	2.87	0	JOSD2
I11855_cpg243L15	I11855	19_55704787-55707071	2.11	0.00741	JOSD2
I14380_cpg63M20	I14380	20_42176319-42178601	1.68	0.0228	JPH2
I14381_cpg393B5	I14381	20_42222093-42223583	1.57	0.05	JPH2
I9035_cpg274E24	I9035	16_86191237-86195919	2.39	0.00608	JPH3
I15700_cpg130B14	I15700	3_42701534-42703479	2.26	0.00153	KBTBD5
I15700_cpg20K24	I15700	3_42701534-42703479	1.96	0.01	KBTBD5
I1196_cpg84A11	I1196	1_111017228-111019666	2.41	0.00104	KCNA3
I1196_cpg274N18	I1196	1_111017228-111019666	2.52	0.0017	KCNA3
I4694_cpg450F21	I4694	12_4788369-4791226	1.65	0.00633	KCNA6
I73_cpg191K3	I73	1_6007554-6009203	2.11	0.00299	KCNAB2
I14468_cpg417L6	I14468	20_47531467-47532709	2.21	0.0138	KCNB1
I14468_cpg299E2	I14468	20_47531467-47532709	1.71	0.01	KCNB1
I11849_cpg8E16	I11849	19_55520692-55520880	2.51	0.00146	KCNC3
I12117_cpg66F2	I12117	2_10969419-10971066	1.77	0.02	KCNF1
I9949_cpg19O24	I9949	17_58953305-58954760	3.36	0.00126	KCNH6
I1462_cpg101B15	I1462	1_158277578-158277684	2.88	0.000949	KCNJ10
I14827_cpg154M11	I14827	21_38209730-38211783	2.05	0.02	KCNJ6
I1465_cpg328K22	I1465	1_158320327-158321643	2.17	0.00236	KCNJ9
I1465_cpg349O13	I1465	1_158320327-158321643	1.96	0.00814	KCNJ9
I7188_cpg351F21	I7188	14_87858101-87860568	2.32	0.00207	KCNK10
I12436_cpg330O1	I12436	2_47601459-47602628	1.58	0.04	KCNK12
I12436_cpg204G5	I12436	2_47601459-47602628	1.82	0.0199	KCNK12
I14392_cpg196I23	I14392	20_42811754-42813883	2.93	0.000828	KCNK15
I14392_cpg23J10	I14392	20_42811754-42813883	2.64	0.00147	KCNK15
I20013_cpg309J1	I20013	6_39304231-39305521	4.04	0.0007	KCNK5
I3417_cpg316H7	I3417	11_2769292-2769808	2.01	0.0196	KCNQ1
I585_cpg437F12	I585	1_41021506-41023672	2.06	0	KCNQ4
I14399_cpg99A2	I14399	20_43159621-43160813	2.21	0.0143	KCNS1
I14399_cpg85A22	I14399	20_43159621-43160813	2.01	0.00617	KCNS1
I12165_cpg87K16	I12165	2_17922576-17925330	1.6	0.04	KCNS3
I24327_cpg12F3	I24327	9_137733238-137735075	1.67	0.01	KCNT1
I11454_cpg364A19	I11454	19_38981080-38981410	1.52	0.01	KCTD15
I21466_cpg99P20	I21466	7_65735717-65735988	2.51	0.0017	KCTD7
I9002_cpg269J6	I9002	16_84206211-84206881	4.42	0.000366	KIAA0182
I17020_cpg36B21	I17020	4_6834746-6836724	2.72	0.000937	KIAA0232
I19765_cpg127H18	I19765	6_24754125-24754944	2.43	0.00236	KIAA0319
I7330_cpg157F7	I7330	14_101941105-101941720	3.66	0	KIAA0329
I21018_cpg28G13	I21018	7_4797907-4799423	2.04	0.0046	KIAA0415
I8991_cpg15F15	I8991	16_83666849-83669421	2.17	0.01	KIAA0513
I10306_cpg336K1	I10306	18_8694801-8697490	1.65	0.02	KIAA0802
I14222_cpg9F9	I14222	20_25513161-25514521	2.17	0	KIAA0980
I7986_cpg2I12	I7986	15_77510973-77512296	2.08	0.00948	KIAA1024
I23566_cpg267D1	I23566	9_34366273-34368128	2.63	0.00107	KIAA1161
I454_cpg450I4	I454	1_32979184-32980727	1.66	0	KIAA1522
I14335_cpg448J6	I14335	20_36322061-36322861	3.62	0.000845	KIAA1755
I23314_cpg303O6	I23314	8_145235904-145237885	3.03	0.00357	KIAA1875
I23314_cpg164F18	I23314	8_145235904-145237885	1.72	0.0228	KIAA1875
I20524_cpg1B2	I20524	6_111686746-111688279	5.86	8.38e-05	KIAA1919
I10057_cpg155G13	I10057	17_69863527-69865833	1.93	0.00422	KIF19
I12230_cpg296J2	I12230	2_26056332-26059177	2.05	0	KIF3C
I11202_cpg429N6	I11202	19_12857010-12858337	2.39	0.02	KLF1
I10912_cpg313F17	I10912	19_1802433-1803406	1.91	0.00632	KLF16
I23661_cpg338O3	I23661	9_72217215-72217381	2.14	0.00282	KLF9
I9604_cpg352E23	I9604	17_37274148-37275529	1.61	0.0152	KLHL11
I16747_cpg23J24	I16747	3_184837458-184837631	1.98	0.03	KLHL24
I24477_cpg64H15	I24477	X_21583771-21586855	1.73	0.00934	KLHL34
I4151_cpg160G2	I4151	11_74816953-74817607	1.66	0.00433	KLHL35
I4152_cpg44H8	I4152	11_74818280-74820598	2.34	0.00292	KLHL35
I16744_cpg197A17	I16744	3_184712679-184712755	1.87	0.01	KLHL6
I16600_cpg249I20	I16600	3_161765190-161766302	1.98	0.03	KPNA4
I11763_cpg122I21	I11763	19_52679091-52679241	2.97	0.000937	KPTN
I22120_cpg291F4	I22120	7_149041729-149043892	1.94	0.0237	KRBA1
I22120_cpg65E20	I22120	7_149041729-149043892	1.86	0	KRBA1
I8306_cpg187F7	I8306	16_2955923-2957702	1.96	0.00992	KREMEN2
I9593_cpg90P20	I9593	17_36228526-36229011	2.28	0.00274	KRT10
I5088_cpg16K19	I5088	12_51280899-51281586	2.16	0.00284	KRT72
I10293_cpg280G22	I10293	18_7081603-7081721	1.92	0	LAMA1
I20533_cpg21F17	I20533	6_112681499-112683295	2.65	0.02	LAMA4
I14586_cpg11O13	I14586	20_60375195-60375920	1.91	0.03	LAMA5
I6536_cpg14F10	I6536	13_112998969-113000146	4.05	0.000223	LAMP1
I16738_cpg15E17	I16738	3_184362829-184365117	2.55	0.00191	LAMP3
I19307_cpg39P15	I19307	5_154114773-154116385	1.74	0.01	LARP1
I19307_cpg39N17	I19307	5_154114773-154116385	1.6	0.01	LARP1
I8192_cpg33P6	I8192	15_98901948-98902856	1.9	0.01	LASS3
I3033_cpg106A11	I3033	10_102978274-102978862	1.64	0.03	LBX1
I441_cpg307D6	I441	1_32513430-32515318	1.84	0	LCK
I2927_cpg104J15	I2927	10_98634004-98634079	3.05	0.000441	LCOR
I3048_cpg2K11	I3048	10_103863405-103865332	1.64	0.0121	LDB1
I19951_cpg445M11	I19951	6_33863590-33865084	6.14	0.000159	LEMD2
I19950_cpg322D19	I19950	6_33847320-33847522	2.45	0.00128	LEMD2
I16949_cpg436M6	I16949	4_1792257-1795552	4.55	0.00045	LETM1
I3280_cpg20N23	I3280	10_126212130-126213624	2.38	0.01	LHPP
I24111_cpg62K23	I24111	9_125815682-125816435	5.67	0.000355	LHX2
I24334_cpg35L9	I24334	9_138228723-138232087	1.53	0.0055	LHX3
I24334_cpg146G9	I24334	9_138228723-138232087	1.55	0.02	LHX3
I18431_cpg165I1	I18431	5_38591839-38593164	2.78	0.01	LIFR
I6469_cpg84P14	I6469	13_107664709-107666292	1.57	0.03	LIG4
I13063_cpg333J6	I13063	2_128137001-128139505	1.78	0	LIMS2
I7959_cpg293J14	I7959	15_75710110-75712734	3.52	0.01	LINGO1
I10931_cpg287J23	I10931	19_2253370-2255179	2.18	0.00232	LINGO3
I10931_cpg354F21	I10931	19_2253370-2255179	2.1	0.01	LINGO3
I15299_cpg271H22	I15299	22_43009036-43010939	2.49	0.0017	LL22NC03-75B3.6
I19485_cpg397M21	I19485	5_176691593-176692129	1.94	0.00231	LMAN2
I22210_cpg344F19	I22210	7_156376277-156379411	2.27	0.01	LMBR1
I8237_cpg450N5	I8237	16_959351-962051	2.29	0.00385	LMF1
I1507_cpg11K11	I1507	1_163471407-163471570	3.37	0.01	LMX1A
I24824_cpg266A14	I24824	X_117991176-117994481	1.92	0.0101	LONRF3
I2953_cpg5F7	I2953	10_100016824-100018756	3.72	0.00194	LOXL4
I22383_cpg211D4	I22383	8_19841117-19842337	1.61	0.02	LPL
I15949_cpg450M7	I15949	3_66632440-66634462	1.74	0.02	LRIG1
I23058_cpg440J15	I23058	8_105669457-105671435	4.78	0.000666	LRP12
I3795_cpg102O20	I3795	11_46894967-46895195	1.98	0.00386	LRP4
I19772_cpg345E5	I19772	6_25386831-25388676	1.57	0.02	LRRC16
I14899_cpg225F6	I14899	21_44699096-44700666	1.6	0.01	LRRC3
I15577_cpg316L23	I15577	3_26687419-26688291	1.63	0.04	LRRC3B
I1028_cpg58I24	I1028	1_89870439-89872384	1.59	0.01	LRRC8C
I8198_cpg295P16	I8198	15_99343786-99343853	3.14	0.000587	LRRK1
I7095_cpg104G24	I7095	14_74090100-74090233	1.89	0.00777	LTBP2
I22670_cpg299N24	I22670	8_56954510-56955891	1.65	0.02	LYN
I20989_cpg402C3	I20989	7_2055670-2056999	2.37	0.01	MAD1L1
I20986_cpg429A10	I20986	7_1889512-1891553	1.57	0.03	MAD1L1
I20988_cpg300B6	I20988	7_1944610-1946582	1.5	0.01	MAD1L1
I20992_cpg61J7	I20992	7_2151990-2152843	1.96	0	MAD1L1
I20987_cpg290N18	I20987	7_1934121-1935504	1.93	0	MAD1L1
I20991_cpg130A6	I20991	7_2107189-2110271	1.66	0.01	MAD1L1
I23291_cpg149K11	I23291	8_144582237-144585163	2	0.00481	MAFA
I10225_cpg271N19	I10225	17_77473138-77474735	1.85	0.0162	MAFG
I23762_cpg28H19	I23762	9_87745418-87746637	2.61	0.00318	MAK10
I20379_cpg220C17	I20379	6_91352515-91353755	1.54	0.03	MAP3K7
I20774_cpg129F15	I20774	6_149679582-149681279	1.58	0.01	MAP3K7IP2
I20774_cpg244D19	I20774	6_149679582-149681279	1.56	0.00697	MAP3K7IP2
I7046_cpg314P3	I7046	14_70299370-70299446	2.2	0.01	MAP3K9
I24471_cpg81O14	I24471	X_20043917-20045957	1.6	0.01	MAP7D2
I24471_cpg331I23	I24471	X_20043917-20045957	2.76	0.000937	MAP7D2
I10603_cpg119K1	I10603	18_46339401-46341626	1.75	0.01	MAPK4
I10604_cpg246O21	I10604	18_46509336-46510377	2.01	0.00297	MAPK4
I10604_cpg188E11	I10604	18_46509336-46510377	1.95	0.00238	MAPK4
I7657_cpg437I12	I7657	15_50098460-50099600	1.56	0.02	MAPK6
I3776_cpg355F4	I3776	11_45863410-45865402	4.94	0.000379	MAPK8IP1
I15827_cpg121G23	I15827	3_50629150-50630957	2.65	0.00107	MAPKAPK3
I443_cpg71D12	I443	1_32572592-32574485	1.5	0.01	MARCKSL1
I8888_cpg442G11	I8888	16_70216437-70218206	2.67	0.00293	MARVELD3
I11198_cpg253I6	I11198	19_12809525-12811440	2.5	0.02	MAST1
I11326_cpg405F9	I11326	19_18089585-18090502	1.92	0.01	MAST3
I14403_cpg368G24	I14403	20_43368361-43369656	1.69	0.01	MATN4
I10600_cpg347L3	I10600	18_46060895-46063846	1.84	0.00453	MBD1
I13195_cpg39F4	I13195	2_148861897-148861978	2.36	0.00158	MBD5
I8980_cpg105M23	I8980	16_82708450-82708649	1.76	0.01	MBTPS1
I15285_cpg234G6	I15285	22_41868269-41869505	1.67	0.01	MCAT
I10605_cpg11F13	I10605	18_46658820-46660104	2.65	0.0049	ME2
I24567_cpg39E7	I24567	X_40479186-40480494	1.69	0.05	MED14
I11837_cpg27D2	I11837	19_55027814-55029928	1.93	0	MED25
I21736_cpg191O19	I21736	7_99865210-99867301	1.97	0.00423	MEPCE
I7999_cpg344P17	I7999	15_79079439-79082699	1.7	0.0245	MESDC1
I7999_cpg158N16	I7999	15_79079439-79082699	1.66	0	MESDC1
I8085_cpg31M16	I8085	15_88120139-88121675	1.51	0.01	MESP2
I17568_cpg31A16	I17568	4_100135372-100136646	2.24	0.00645	METAP1
I16900_cpg332K6	I16900	3_198238231-198242453	2.01	0.0149	MFI2
I17747_cpg45E14	I17747	4_129104548-129106780	1.75	0.01	MFSD8
I17747_cpg234J20	I17747	4_129104548-129106780	1.55	0	MFSD8
I3317_cpg46N22	I3317	10_131251811-131251979	2.23	0	MGMT
I8362_cpg286B21	I8362	16_4670149-4670710	2.62	0.0029	MGRN1
I24792_cpg312P19	I24792	X_106956038-106956820	1.71	0.01	MID2
I18537_cpg227N2	I18537	5_56282093-56284746	3.66	0	MIER3
I22055_cpg230D8	I22055	7_139824602-139826191	1.72	0.03	MKRN1
I9892_cpg165G1	I9892	17_53650510-53652245	1.65	0.01	MKS1
I15657_cpg222P18	I15657	3_37010201-37010370	2.1	0.02	MLH1
I8760_cpg273K1	I8760	16_56616362-56616556	2.46	0.01	MMP15
I14422_cpg365G20	I14422	20_44072253-44074924	2.05	0.02	MMP9
I15065_cpg18C8	I15065	22_26526462-26528607	4.05	0.000223	MN1
I7693_cpg49D7	I7693	15_54544414-54544984	3.01	0.00371	MNS1
I9124_cpg52C12	I9124	17_2248773-2250491	4.93	0.00136	MNT
I10919_cpg116M1	I10919	19_2030087-2031851	1.77	0.01	MOBKL2A
I15806_cpg286C8	I15806	3_49922355-49923449	1.83	0	MON1A
I24769_cpg266A1	I24769	X_102828951-102829207	1.6	0.01	MORF4L2
I10994_cpg196M5	I10994	19_4294069-4295665	2.13	0	MPND
I9657_cpg25G11	I9657	17_39264459-39266911	1.98	0.01	MPP3
I14814_cpg185B19	I14814	21_37288711-37289009	3.06	0.0018	MRPL20P1
I14814_cpg205J14	I14814	21_37288711-37289009	2.29	0.0223	MRPL20P1
I3016_cpg241C12	I3016	10_102736720-102739318	1.73	0.0293	MRPL43
I13789_cpg292M23	I13789	2_224530072-224530710	3.31	0.00221	MRPL44
I16707_cpg36D4	I16707	3_180805038-180805205	2.09	0.00224	MRPL47
I18721_cpg55J21	I18721	5_79985569-79986768	1.98	0.01	MSH3
I928_cpg256B5	I928	1_76034866-76035831	1.8	0	MSH4
I9881_cpg47C8	I9881	17_52719506-52721587	1.98	0.00412	MSI2
I16397_cpg118I16	I16397	3_137356306-137356373	2.2	0	MSL2
I23497_cpg61E8	I23497	9_21958096-21959109	4.26	0.000313	MTAP
I13951_cpg389B18	I13951	2_241689798-241690854	2.2	0.00433	MTERFD2
I22749_cpg178I21	I22749	8_66719174-66720076	2.56	0.00477	MTFR1
I17404_cpg403K4	I17404	4_75242299-75243284	2.5	0.00408	MTHFD2L
I5945_cpg345E18	I5945	13_24759045-24760112	1.66	0.01	MTMR6
I23168_cpg117M23	I23168	8_125809779-125810404	1.62	0.00504	MTSS1
I21756_cpg36A16	I21756	7_100395037-100398160	1.5	0.00793	MUC3A
I653_cpg264F3	I653	1_45566960-45568412	1.56	0.01	MUTYH
I16957_cpg338J17	I16957	4_2232624-2235897	1.73	0.01	MXD4
I16957_cpg27E2	I16957	4_2232624-2235897	1.66	0	MXD4
I11898_cpg309L18	I11898	19_59063603-59064668	1.52	0.01	MYADM
I20686_cpg50O5	I20686	6_135544952-135546119	4.63	0.000313	MYB
I14377_cpg361H7	I14377	20_41769249-41769373	2.14	0.01	MYBL2
I23183_cpg17E23	I23183	8_128818522-128818622	1.52	0.04	MYC
I9267_cpg95D15	I9267	17_8473266-8475839	1.79	0.00431	MYH10
I15150_cpg42B11	I15150	22_35025983-35027330	1.65	0.02	MYH9
I5176_cpg417O20	I5176	12_54836948-54838841	2.36	0.0134	MYL6B
I6481_cpg298I7	I6481	13_108590257-108591866	2.99	0.0006	MYO16
I9296_cpg345O17	I9296	17_12508943-12510031	2.04	0.00818	MYOCD
I2757_cpg94O17	I2757	10_76253947-76256281	1.84	0.01	MYST4
I12039_cpg91B15	I12039	2_1780478-1781085	2.6	0.00371	MYT1L
I12039_cpg19J21	I12039	2_1780478-1781085	2.5	0.00128	MYT1L
I12017_cpg199P11	I12017	19_63764658-63767367	2.25	0.0021	MZF1
I12017_cpg428F3	I12017	19_63764658-63767367	1.58	0.04	MZF1
I5904_cpg114H1	I5904	13_20245753-20245932	1.92	0.00469	N6AMT2
I3961_cpg291H17	I3961	11_64571396-64573704	1.51	0.00581	NAALADL1
I11219_cpg34L4	I11219	19_13089728-13091074	1.63	0.02	NACC1
I9624_cpg5I9	I9624	17_37941414-37943573	3.88	0	NAGLU
I3423_cpg30B9	I3423	11_2969602-2970328	5.08	0.000556	NAP1L4
I14201_cpg113M7	I14201	20_23348951-23350333	1.8	0	NAPB
I6071_cpg92I15	I6071	13_40783078-40783773	1.74	0.03	NARG1L
I8335_cpg293E6	I8335	16_3447505-3448749	3.46	0.0064	NAT15
I1779_cpg266B8	I1779	1_199884118-199885378	1.81	0.00418	NAV1
I22787_cpg365I12	I22787	8_71477960-71478588	2.26	0.00146	NCOA2
I14289_cpg61F5	I14289	20_32876044-32877525	1.51	0.0118	NCOA6
I9322_cpg27E6	I9322	17_16058823-16060128	1.86	0	NCOR1
I5789_cpg397A18	I5789	12_123567406-123569298	2.21	0.01	NCOR2
I5787_cpg108M16	I5787	12_123438719-123440408	1.72	0.01	NCOR2
I5788_cpg252K20	I5788	12_123507695-123509113	1.6	0.01	NCOR2
I640_cpg39L19	I640	1_44961541-44963932	2.89	0.000772	NCRNA00082
I640_cpg17P8	I640	1_44961541-44963932	2.37	0.00767	NCRNA00082
I6575_cpg435D13	I6575	14_20562551-20563529	1.9	0.01	NDRG2
I17799_cpg345E3	I17799	4_140441708-140442187	2.03	0	NDUFC1
I4950_cpg40J7	I4950	12_43387628-43387736	2.35	0	NELL2
I3079_cpg2B24	I3079	10_105334103-105335616	2.36	0.00224	NEURL
I14418_cpg48F18	I14418	20_43952190-43954691	1.91	0.01	NEURL2
I9564_cpg122J5	I9564	17_35014156-35014591	3.07	0.0022	NEUROD2
I17651_cpg232F10	I17651	4_113657210-113657476	1.52	0.01	NEUROG2
I942_cpg26D21	I942	1_78131444-78133636	1.52	0.01	NEXN
I10820_cpg123K10	I10820	18_75367854-75369022	2.15	0.00482	NFATC1
I10817_cpg316J10	I10817	18_75260970-75261160	1.62	0.00462	NFATC1
I10820_cpg94D15	I10820	18_75367854-75369022	2.04	0.0182	NFATC1
I10821_cpg261C15	I10821	18_75372199-75372468	3.27	0.00502	NFATC1
I23443_cpg21P17	I23443	9_14304910-14306211	1.85	0.0159	NFIB
I11210_cpg91E12	I11210	19_12985554-12985721	1.71	0.01	NFIX
I3056_cpg279D23	I3056	10_104147673-104149689	1.69	0.01	NFKB2
I6712_cpg37P15	I6712	14_34942031-34944514	2.01	0.01	NFKBIA
I11499_cpg164J16	I11499	19_41082482-41082806	1.56	0.01	NFKBID
I13870_cpg350G2	I13870	2_233500178-233502177	1.83	0.0174	NGEF
I17593_cpg2A4	I17593	4_104160186-104160366	2.16	0.00787	NHEDC1
I19726_cpg287I10	I19726	6_18229582-18231367	1.87	0.01	NHLRC1
I15249_cpg59B15	I15249	22_40414053-40415007	2.29	0.02	NHP2L1
I422_cpg129F12	I422	1_31483949-31486412	1.62	0.01	NKAIN1
I422_cpg129E1	I422	1_31483949-31486412	2.19	0.00412	NKAIN1
I19833_cpg118N5	I19833	6_28334751-28335798	1.7	0	NKAPL
I19833_cpg171P20	I19833	6_28334751-28335798	2.05	0.00254	NKAPL
I11687_cpg77G21	I11687	19_50347037-50349019	2.16	0.00864	NKPD1
I3352_cpg34L12	I3352	10_134448317-134449935	1.82	0.0132	NKX6-2
I2337_cpg358I6	I2337	10_15249754-15251363	1.5	0.0709	NMT2
I23569_cpg385F8	I23569	9_34510994-34513546	2.34	0.00206	no
I18099_cpg202M13	I18099	4_183008179-183008313	1.93	0	no
I22227_cpg213N18	I22227	7_156987914-156988579	2.35	0.00434	no
I7333_cpg172K24	I7333	14_102077488-102081241	1.64	0.01	no
I11271_cpg148B6	I11271	19_15808159-15809147	1.58	0.01	no
I13066_cpg152I12	I13066	2_128169531-128170030	2.23	0.00334	no
I22166_cpg102J19	I22166	7_152222332-152222668	1.69	0.0043	no
I24337_cpg24J6	I24337	9_138298236-138300267	2.02	0	no
I16051_cpg24O1	I16051	3_86692141-86692225	1.86	0.0055	no
I9862_cpg25D15	I9862	17_51327471-51328217	1.61	0.03	no
I20828_cpg2H12	I20828	6_157049627-157050618	2.72	0	no
I20926_cpg444F19	I20926	6_168832897-168833013	2.09	0.01	no
I18787_cpg352M18	I18787	5_92204013-92204190	3.69	0.0017	no
I24569_cpg338N8	I24569	X_40996966-40998456	1.67	0.02	no
I3740_cpg313K8	I3740	11_42944530-42944596	1.54	0.00669	no
I6518_cpg298L23	I6518	13_111768915-111769194	1.5	0	no
I9521_cpg303L22	I9521	17_32374596-32375345	1.56	0.00587	no
I157_cpg265K13	I157	1_11374086-11375063	2.2	0.00206	no
I20968_cpg238N21	I20968	7_1175947-1176290	1.58	0.03	no
I5790_cpg150J24	I5790	12_123604638-123606302	1.69	0.01	no
I23840_cpg113J22	I23840	9_95967559-95969467	1.81	0	no
I6403_cpg93B2	I6403	13_99407176-99407403	2.06	0.00443	no
I8681_cpg73M17	I8681	16_49725190-49726635	3.17	0.00056	no
I20514_cpg52G18	I20514	6_110405752-110406846	1.56	0.04	no
I20666_cpg396I6	I20666	6_132908744-132908858	1.68	0.07	no
I19721_cpg370E12	I19721	6_17688264-17689456	2.21	0.01	no
I9177_cpg370L18	I9177	17_4940939-4942090	1.51	0.0664	no
I24578_cpg383L10	I24578	X_44616330-44617096	2.34	0	no
I1887_cpg285L23	I1887	1_209412403-209412492	2.31	0.00124	no
I9397_cpg250B20	I9397	17_22700156-22701097	1.62	0.01	no
I6508_cpg227F15	I6508	13_110861649-110862604	2.81	0.0021	no
I15626_cpg234H4	I15626	3_32919095-32920790	2.69	0.000716	no
I22248_cpg152K13	I22248	8_589400-590435	2	0.03	no
I15699_cpg127F18	I15699	3_42670911-42671386	2.56	0.0017	no
I16383_cpg97M8	I16383	3_135608129-135608862	1.6	0	no
I23401_cpg62F15	I23401	9_6705919-6706953	2.35	0.0066	no
I19089_cpg72J8	I19089	5_134853551-134854126	2.05	0.01	no
I13095_cpg49J3	I13095	2_131271082-131272859	3.23	0.000577	no
I5063_cpg39B7	I5063	12_50270391-50271635	2.04	0.03	no
I16942_cpg3D8	I16942	4_1492681-1492838	2.31	0.00265	no
I13648_cpg450B13	I13648	2_208198737-208198936	1.86	0.00749	no
I9368_cpg347H7	I9368	17_19331318-19331445	2.99	0.0015	no
I12104_cpg347L22	I12104	2_10065118-10065365	2.52	0.0027	no
I18486_cpg298O14	I18486	5_50730928-50731659	1.98	0.01	no
I10077_cpg278L20	I10077	17_70584278-70585843	1.98	0.00358	no
I24312_cpg120E10	I24312	9_136532637-136535095	1.95	0.0114	no
I16943_cpg17N15	I16943	4_1506155-1506392	3.19	0.00176	no
I6573_cpg22D8	I6573	14_20261022-20261714	2.77	0.00114	no
I9731_cpg364B5	I9731	17_43125908-43126895	1.62	0.03	no
I7030_cpg380M10	I7030	14_69107792-69110204	2.07	0.00539	no
I5739_cpg353H13	I5739	12_120594210-120595816	1.5	0.01	no
I5855_cpg331B15	I5855	12_131460544-131462350	1.84	0.01	no
I22426_cpg305B4	I22426	8_24870649-24870762	2.29	0.00275	no
I12406_cpg284G18	I12406	2_45009223-45010732	2.02	0.01	no
I15010_cpg95J9	I15010	22_20336298-20338913	1.91	0.00294	no
I13983_cpg54G15	I13983	20_638637-638730	2.97	0.000845	no
I23409_cpg59B22	I23409	9_7605465-7606467	4.4	0.00128	no
I3332_cpg37L18	I3332	10_131988473-131990253	2.47	0.00697	no
I17693_cpg23M17	I17693	4_121114778-121114919	1.5	0.00793	no
I2948_cpg1C16	I2948	10_99450781-99452993	3.38	0.000366	no
I297_cpg5M14	I297	1_23376286-23377100	1.55	0.03	no
I20135_cpg378G5	I20135	6_48819947-48820039	3.45	0.000327	no
I21748_cpg379C8	I21748	7_100128871-100130334	2.13	0	no
I11623_cpg338G16	I11623	19_46524777-46527684	1.57	0.03	no
I24858_cpg346I14	I24858	X_128639815-128640882	1.93	0	no
I20738_cpg332O16	I20738	6_143899308-143900580	5.04	0.000258	no
I15991_cpg128H22	I15991	3_72441738-72441853	2.51	0.0117	no
I7394_cpg45C3	I7394	14_106323783-106324740	1.71	0.00555	no
I2970_cpg57G4	I2970	10_101289952-101290865	4.58	0.000601	no
I21165_cpg11P10	I21165	7_23212038-23212611	2.12	0.01	no
I23864_cpg12D24	I23864	9_98021083-98022271	2.2	0.00487	no
I18191_cpg445B9	I18191	5_979211-980810	1.6	0.00453	no
I19580_cpg374P11	I19580	6_1494514-1494608	1.68	0.00857	no
I11102_cpg344F12	I11102	19_9763120-9765217	1.74	0.01	no
I10308_cpg344H16	I10308	18_8865056-8865135	2.78	0.00158	no
I6500_cpg322A21	I6500	13_110262823-110264908	1.93	0.00284	no
I19214_cpg304O1	I19214	5_142072924-142073428	1.95	0.00245	no
I14531_cpg274F22	I14531	20_55852313-55853784	2.05	0	no
I16967_cpg201F23	I16967	4_2735355-2736027	1.54	0.0193	no
I10351_cpg196E13	I10351	18_13126505-13127726	1.56	0.00734	no
I14880_cpg115J13	I14880	21_43687882-43689295	1.56	0.01	no
I2787_cpg95F21	I2787	10_80129649-80129768	3.72	0.00024	no
I22655_cpg76L21	I22655	8_55249760-55250005	2.84	0.0011	no
I22114_cpg75O21	I22114	7_148750788-148751418	1.81	0.0255	no
I2989_cpg36P4	I2989	10_102381530-102381674	2.03	0	no
I8239_cpg448B4	I8239	16_988127-990000	3.46	0.01	no
I8234_cpg436G1	I8234	16_807618-807870	1.91	0.00942	no
I17349_cpg351H22	I17349	4_61748105-61749576	1.78	0.00433	no
I19119_cpg356M17	I19119	5_137605737-137605982	1.9	0.00913	no
I11309_cpg307G1	I11309	19_17651046-17653475	1.85	0.05	no
I22259_cpg313B15	I22259	8_1752734-1754177	2.02	0.00851	no
I14566_cpg302M11	I14566	20_58095676-58096396	2.2	0.00503	no
I4030_cpg302H4	I4030	11_66251426-66253221	1.91	0.02	no
I9113_cpg205D23	I9113	17_1827772-1828220	2.23	0.00693	no
I17636_cpg189A15	I17636	4_111751890-111752551	2.58	0.00515	no
I13880_cpg92H4	I13880	2_234441718-234441892	2.61	0.000933	no
I24823_cpg4E9	I24823	X_117857146-117857841	1.59	0.00431	no
I8684_cpg415B14	I8684	16_49743425-49744681	2.84	0.00499	no
I23325_cpg290P5	I23325	8_145880827-145884255	1.8	0.00277	no
I6945_cpg213C11	I6945	14_61287168-61288070	2.08	0.017	no
I21165_cpg62H14	I21165	7_23212038-23212611	6.11	0.000331	no
I2655_cpg24M16	I2655	10_64374433-64374593	1.98	0.02	no
I10_cpg3E23	I10	1_1069669-1071746	2	0.01	no
I16838_cpg6P10	I16838	3_193714744-193716278	2.71	0.000845	no
I24388_cpg444E19	I24388	X_481437-481637	2	0.00585	no
I22037_cpg391O9	I22037	7_138316181-138317276	4.72	0.000267	no
I5857_cpg392H14	I5857	12_131515366-131517243	3.44	0	no
I1809_cpg348B3	I1809	1_202240283-202240369	2.33	0.00236	no
I5585_cpg320F21	I5585	12_109175460-109175690	2.04	0	no
I19581_cpg210F21	I19581	6_1500174-1500736	1.93	0.0119	no
I22661_cpg114C23	I22661	8_55541404-55541640	1.65	0.00563	no
I2167_cpg129J15	I2167	1_240986400-240986549	2.9	0.00409	no
I18320_cpg65C6	I18320	5_19177519-19177662	1.66	0.0247	no
I22053_cpg58N12	I22053	7_139575790-139578151	1.67	0.01	no
I3867_cpg41N7	I3867	11_61031924-61034795	1.99	0.01	no
I9465_cpg447C3	I9465	17_27267911-27269002	2.37	0.00255	no
I23428_cpg415H8	I23428	9_11865396-11865513	1.75	0	no
I10567_cpg350L5	I10567	18_43034995-43035262	1.87	0	no
I24920_cpg208K3	I24920	X_138104567-138105148	2.12	0	no
I6368_cpg166P15	I6368	13_94452876-94453797	1.62	0.01	no
I5647_cpg127F17	I5647	12_113589939-113590645	2.16	0.03	no
I17678_cpg97M5	I17678	4_118493020-118493175	2.78	0.00343	no
I6550_cpg43D15	I6550	13_113981904-113984687	2.51	0.02	no
I7510_cpg50L16	I7510	15_37087424-37087586	1.53	0.02	no
I15626_cpg49P2	I15626	3_32919095-32920790	1.89	0.02	no
I6734_cpg2I22	I6734	14_36159823-36159903	1.52	0.01	no
I3588_cpg426B17	I3588	11_19323065-19324972	2.04	0	no
I12085_cpg410H16	I12085	2_8734051-8734757	1.6	0.00514	no
I15484_cpg367J17	I15484	3_13089623-13091098	1.99	0.00329	no
I7394_cpg368F14	I7394	14_106323783-106324740	2.3	0.00316	no
I16954_cpg325D8	I16954	4_2017881-2020141	1.88	0.0445	no
I5656_cpg325K5	I5656	12_113618608-113618789	1.72	0.01	no
I13929_cpg308O2	I13929	2_239419802-239420740	1.5	0.0147	no
I18410_cpg288O1	I18410	5_35933459-35933556	2.84	0.000845	no
I17522_cpg298I13	I17522	4_91267982-91269162	1.7	0.01	no
I20430_cpg273F17	I20430	6_100157703-100157812	1.51	0.01	no
I806_cpg265H2	I806	1_59427127-59427332	1.83	0	no
I17299_cpg239H2	I17299	4_54709522-54710917	2.19	0	no
I12153_cpg46G24	I12153	2_15900422-15901994	2.39	0.01	no
I10082_cpg47J1	I10082	17_70689909-70691612	5.39	0.000313	no
I18020_cpg41K11	I18020	4_171627606-171627726	2.64	0.000845	no
I8123_cpg445I15	I8123	15_91153288-91154025	2.61	0.0017	no
I18112_cpg450I15	I18112	4_184565169-184566226	1.77	0	no
I16728_cpg402B9	I16728	3_182924127-182924335	1.59	0.0485	no
I16406_cpg339P2	I16406	3_138471478-138471581	1.72	0.00511	no
I19853_cpg279N18	I19853	6_29089975-29092003	1.7	0.01	no
I21508_cpg280F19	I21508	7_72820590-72823130	1.6	0.01	no
I1763_cpg217B6	I1763	1_199108046-199110795	2.2	0.00333	no
I4599_cpg186C7	I4599	11_128992875-128993739	1.98	0.01	no
I24320_cpg170I23	I24320	9_137273659-137276329	1.73	0.0097	no
I7366_cpg115F7	I7366	14_103998434-103999737	2.49	0.00127	no
I18638_cpg101D24	I18638	5_72711591-72713992	2.51	0.00374	no
I16936_cpg108C1	I16936	4_1388105-1389285	2.3	0.0023	no
I2156_cpg48E1	I2156	1_239653646-239654914	1.85	0	no
I16986_cpg356E13	I16986	4_4627911-4628426	2.1	0.00423	no
I4606_cpg342H3	I4606	11_129588266-129589756	2	0.01	no
I17331_cpg346I7	I17331	4_57756409-57757284	2.28	0.0062	no
I18836_cpg332N13	I18836	5_96595203-96595315	2.11	0.00187	no
I16962_cpg307H22	I16962	4_2433713-2435340	2.34	0.01	no
I13089_cpg312H8	I13089	2_130375814-130378533	1.79	0	no
I14914_cpg302D3	I14914	21_45565348-45567881	2.07	0.00353	no
I6504_cpg302E13	I6504	13_110516852-110517182	2.09	0.00438	no
I12950_cpg245H9	I12950	2_113630824-113631920	1.62	0.01	no
I1039_cpg188D21	I1039	1_90955587-90956502	2.01	0	no
I24389_cpg184B13	I24389	X_498251-501219	4.37	0.000414	no
I21441_cpg82O14	I21441	7_57488059-57489259	1.57	0.03	no
I15175_cpg92B20	I15175	22_36544081-36545462	1.56	0.02	no
I16464_cpg44H20	I16464	3_144165058-144165684	1.97	0	no
I14342_cpg444N13	I14342	20_36736162-36736851	1.57	0.01	no
I20738_cpg305I9	I20738	6_143899308-143900580	1.6	0.0647	no
I8170_cpg309K9	I8170	15_96670943-96671018	1.5	0.01	no
I6945_cpg279F5	I6945	14_61287168-61288070	2.44	0.00715	no
I12382_cpg284M19	I12382	2_42180808-42182673	1.53	0.02	no
I22911_cpg180K20	I22911	8_89101905-89102004	1.92	0	no
I15203_cpg390J11	I15203	22_37667952-37668111	1.8	0.0054	no
I1313_cpg416P12	I1313	1_148787190-148788144	1.55	0.0252	no
I20500_cpg371L1	I20500	6_108985118-108986661	2.26	0.00874	no
I14215_cpg277H12	I14215	20_25076133-25077778	1.91	0.00467	no
I9734_cpg214K19	I9734	17_43210463-43211212	2.24	0.00398	no
I24396_cpg123F5	I24396	X_2511207-2513515	1.71	0.01	no
I10133_cpg44P6	I10133	17_72788300-72789805	2.37	0.00124	no
I15491_cpg57D2	I15491	3_13666689-13667407	1.52	0.02	no
I1271_cpg40J10	I1271	1_119337057-119338110	1.88	0.01	no
I9028_cpg11O6	I9028	16_85469621-85470803	1.67	0.0164	no
I8330_cpg440G4	I8330	16_3284882-3285630	2.08	0.00453	no
I23998_cpg422H10	I23998	9_113079172-113079774	2.41	0.02	no
I13852_cpg354G12	I13852	2_232238080-232240657	2.77	0.0154	no
I16937_cpg317E12	I16937	4_1390734-1391758	2.28	0.00186	no
I21949_cpg274L8	I21949	7_127777642-127780399	1.62	0.019	no
I16088_cpg285F8	I16088	3_96497717-96497854	1.89	0.00758	no
I22114_cpg286A15	I22114	7_148750788-148751418	1.78	0.0149	no
I24955_cpg227N5	I24955	X_149279974-149282070	1.53	0.02	no
I19703_cpg228I23	I19703	6_14318986-14320045	2.83	0.0117	no
I20985_cpg116J12	I20985	7_1748401-1748929	2.37	0.00239	no
I12985_cpg90I8	I12985	2_118784169-118784322	1.54	0.00861	no
I16489_cpg49E21	I16489	3_148557118-148557260	4.01	0.000808	no
I7109_cpg50H21	I7109	14_74813133-74814410	1.76	0.02	no
I2826_cpg55H6	I2826	10_88149359-88151873	2.06	0.00964	no
I6566_cpg33G2	I6566	14_20148164-20148278	1.6	0.01	no
I8125_cpg11E7	I8125	15_91226735-91227842	4.15	0	no
I22971_cpg11H3	I22971	8_96153494-96154972	2	0.00491	no
I15357_cpg391O8	I15357	22_48627750-48630368	3.64	0.0023	no
I24036_cpg401L13	I24036	9_116199646-116201688	1.54	0.01	no
I23770_cpg380A20	I23770	9_88658527-88658667	1.51	0.01	no
I18348_cpg343E12	I18348	5_25234696-25236631	1.74	0.01	no
I4440_cpg320B4	I4440	11_116083210-116083687	2.68	0.00385	no
I24965_cpg297M8	I24965	X_149939462-149939539	1.8	0.00319	no
I15655_cpg176M20	I15655	3_36960373-36962778	1.57	0.01	no
I13936_cpg177F16	I13936	2_240962968-240963973	2.1	0.01	no
I13408_cpg83O5	I13408	2_174915634-174915823	1.61	0.00485	no
I16942_cpg88K1	I16942	4_1492681-1492838	1.71	0.00574	no
I1506_cpg93K14	I1506	1_163353294-163353475	3.14	0.00168	no
I15322_cpg52F12	I15322	22_44801688-44803693	3.8	0.00866	no
I9397_cpg35O17	I9397	17_22700156-22701097	1.91	0.01	no
I13347_cpg8M18	I13347	2_170332506-170333744	2.08	0.00403	no
I12061_cpg385D8	I12061	2_5748579-5749763	6.54	0.000527	no
I9041_cpg405D2	I9041	16_87024034-87025457	2.28	0.00435	no
I10827_cpg377L3	I10827	18_75823768-75827235	1.53	0.01	no
I24888_cpg377L22	I24888	X_133134382-133134681	1.86	0.00379	no
I18219_cpg385B23	I18219	5_2796555-2796816	1.82	0.00528	no
I7_cpg345I6	I7	1_982707-986210	1.61	0.02	no
I21129_cpg183B8	I21129	7_19183915-19184065	2.07	0	no
I1603_cpg152N7	I1603	1_176721714-176723724	1.53	0.0101	no
I13929_cpg43D13	I13929	2_239419802-239420740	2.63	0.00158	no
I8479_cpg49N16	I8479	16_21582703-21583221	2.32	0.01	no
I6584_cpg49P1	I6584	14_22095904-22096306	1.8	0.00443	no
I11416_cpg50E20	I11416	19_35417730-35417915	3.3	0.00128	no
I5807_cpg55I19	I5807	12_126195942-126197380	1.65	0.0114	no
I13983_cpg33K8	I13983	20_638637-638730	2.21	0.00888	no
I17856_cpg34A8	I17856	4_147795302-147796416	4.11	0.000355	no
I8204_cpg3D3	I8204	15_99863673-99863794	1.84	0.00306	no
I18636_cpg11K19	I18636	5_72634328-72635604	1.5	0.00708	no
I10812_cpg373J18	I10812	18_75240712-75242699	1.6	0.01	no
I16936_cpg391F9	I16936	4_1388105-1389285	1.9	0.00896	no
I13351_cpg352P16	I13351	2_171276558-171276789	1.75	0.00459	no
I4437_cpg367J15	I4437	11_115876637-115876845	2.1	0.00684	no
I15353_cpg320P11	I15353	22_48448551-48451125	1.81	0.01	no
I20103_cpg293A8	I20103	6_44740521-44740647	2.38	0.0017	no
I24923_cpg298O6	I24923	X_139000697-139002496	2.92	0.000494	no
I5859_cpg88H20	I5859	12_131611557-131612725	1.67	0	no
I22291_cpg93E4	I22291	8_8596471-8598377	1.92	0.00559	no
I21946_cpg53D16	I21946	7_127562624-127563307	3.72	0.000795	no
I2697_cpg58K12	I2697	10_70998364-70999118	1.79	0.01	no
I23477_cpg321K10	I23477	9_19453104-19455150	1.77	0.01	no
I19840_cpg233L22	I19840	6_28691976-28692303	1.83	0.0109	no
I17307_cpg232H20	I17307	4_55718428-55719350	2.33	0.0031	no
I16324_cpg151I14	I16324	3_129633818-129635955	2.93	0.00333	no
I13916_cpg120I3	I13916	2_238528875-238530274	1.65	0.00681	no
I23395_cpg101G17	I23395	9_6144193-6144256	1.97	0	no
I15026_cpg81G11	I15026	22_22202238-22204972	1.85	0.01	no
I17938_cpg85E10	I17938	4_159660030-159660124	2.3	0.00292	no
I16852_cpg89C3	I16852	3_195270427-195271949	2.7	0	no
I23218_cpg89H16	I23218	8_134765798-134765910	2.64	0.00146	no
I338_cpg48G22	I338	1_25350768-25350926	1.79	0.01	no
I4548_cpg54B1	I4548	11_124214026-124215525	1.61	0.04	no
I23517_cpg59H18	I23517	9_25667386-25668806	1.57	0.02	no
I11372_cpg23M7	I11372	19_19356326-19359630	1.5	0.00684	no
I4742_cpg337K15	I4742	12_8439571-8442972	3.29	0.00178	no
I18836_cpg332O13	I18836	5_96595203-96595315	1.5	0.0167	no
I463_cpg271C9	I463	1_33289160-33291402	2.75	0.00144	no
I22387_cpg168A24	I22387	8_20399323-20399485	2.42	0.00176	no
I24569_cpg117K20	I24569	X_40996966-40998456	2.23	0.01	no
I24631_cpg99F23	I24631	X_53046420-53047083	1.7	0	no
I18639_cpg69C1	I18639	5_72751299-72751581	2.04	0.00219	no
I23663_cpg40A22	I23663	9_72223116-72225869	1.55	0.01	no
I10082_cpg17E15	I10082	17_70689909-70691612	1.66	0.01	no
I24333_cpg21A4	I24333	9_138224281-138226640	1.73	0	no
I19667_cpg4F7	I19667	6_10492917-10493226	3.53	0.00124	no
I22140_cpg429A9	I22140	7_150501334-150503164	2.05	0.00871	no
I23279_cpg305L6	I23279	8_143747981-143748987	1.54	0.03	no
I16862_cpg309K8	I16862	3_195687780-195690250	1.92	0.01	no
I16973_cpg115I10	I16973	4_3012955-3013893	2.08	0.00259	no
I24827_cpg108J9	I24827	X_118290849-118292374	2.12	0.01	no
I9010_cpg81F7	I9010	16_84538369-84539979	1.69	0.01	no
I24779_cpg85D4	I24779	X_105390832-105390912	2.16	0.00282	no
I15703_cpg54F9	I15703	3_42896777-42899430	2.15	0	no
I7723_cpg14J22	I7723	15_58079512-58080224	1.5	0.02	no
I24312_cpg346N21	I24312	9_136532637-136535095	2.31	0.00416	no
I13851_cpg324I10	I13851	2_232234929-232236097	1.73	0.0295	no
I14506_cpg302J21	I14506	20_51709799-51710478	2.33	0.00133	no
I5454_cpg287J4	I5454	12_93790790-93792038	3.8	0.00036	no
I8167_cpg287C1	I8167	15_96443860-96444152	4.64	0.000546	no
I22600_cpg264D11	I22600	8_43220577-43221967	1.79	0.01	no
I17073_cpg270G19	I17073	4_14473494-14473915	2.86	0.0128	no
I12893_cpg214O6	I12893	2_104835337-104835490	1.62	0	no
I5082_cpg221A10	I5082	12_50831303-50833948	1.82	0.00603	no
I10879_cpg199K1	I10879	19_1145012-1147471	1.94	0.01	no
I18989_cpg176H21	I18989	5_122641161-122642242	1.5	0.01	no
I8357_cpg174P4	I8357	16_4583579-4585376	1.96	0	no
I16818_cpg188E18	I16818	3_190809345-190809425	2.17	0.0021	no
I24920_cpg111M7	I24920	X_138104567-138105148	1.9	0.0105	no
I16982_cpg87G2	I16982	4_3843317-3843802	2.3	0.00236	no
I7376_cpg45I10	I7376	14_104402258-104403662	1.64	0.01	no
I15878_cpg39K14	I15878	3_55648687-55648775	2.19	0.01	no
I13841_cpg21C10	I13841	2_231562972-231564299	2.56	0.00262	no
I7803_cpg385E8	I7803	15_64781224-64781555	2.58	0.01	no
I6500_cpg322C20	I6500	13_110262823-110264908	1.91	0	no
I2854_cpg317H12	I2854	10_91586296-91587327	1.7	0.0882	no
I23281_cpg159I1	I23281	8_143817463-143818382	2.03	0.003	no
I7873_cpg90O19	I7873	15_70351375-70352478	1.67	0.01	no
I3000_cpg62M9	I3000	10_102479134-102480008	2.15	0.0111	no
I4644_cpg55M13	I4644	12_432488-432988	4.39	0.000647	no
I21503_cpg444B13	I21503	7_72697952-72700400	3.06	0.0022	no
I23349_cpg427H8	I23349	9_988213-989309	2.82	0.0007	no
I18459_cpg437H16	I18459	5_43102014-43103535	1.63	0	no
I9138_cpg410F19	I9138	17_3235865-3237001	1.88	0.008	no
I15266_cpg347E14	I15266	22_41068925-41069791	1.69	0.02	no
I4684_cpg303O23	I4684	12_4223052-4224587	2.06	0.00207	no
I22269_cpg278O1	I22269	8_2571898-2573391	1.61	0.01	no
I19847_cpg230P21	I19847	6_28960257-28961463	2.25	0	no
I3718_cpg231F1	I3718	11_37709826-37710068	2.01	0.00348	no
I10134_cpg238N10	I10134	17_72793432-72795929	2.54	0	no
I3499_cpg189M24	I3499	11_10285950-10286130	1.6	0.01	no
I16762_cpg119K9	I16762	3_185430563-185430756	2.62	0.00124	no
I1806_cpg93A6	I1806	1_201562404-201563766	2.06	0	no
I16385_cpg79J3	I16385	3_135802450-135802617	1.63	0.01	no
I8715_cpg35O11	I8715	16_53529541-53530184	1.53	0.01	no
I8121_cpg22A14	I8121	15_91060568-91060710	1.62	0	no
I10202_cpg385D7	I10202	17_76973792-76976121	4.36	0.00292	no
I21446_cpg385H10	I21446	7_61891326-61891436	1.78	0.01	no
I18398_cpg336N6	I18398	5_33971849-33974112	1.64	0.0372	no
I10724_cpg350E1	I10724	18_63316666-63316743	2.64	0.000845	no
I13088_cpg259I21	I13088	2_130351341-130352483	1.67	0.03	no
I24337_cpg235K16	I24337	9_138298236-138300267	1.6	0.01	no
I15350_cpg243B4	I15350	22_48133819-48134040	2.06	0.02	no
I18233_cpg196P13	I18233	5_3655125-3657775	1.69	0	no
I3762_cpg174A10	I3762	11_44498305-44498524	3.18	0.00128	no
I1945_cpg33I12	I1945	1_216164893-216165414	1.88	0.00824	no
I15354_cpg427J5	I15354	22_48504031-48505681	1.79	0.00727	no
I22574_cpg438E18	I22574	8_41543448-41544903	1.75	0.0132	no
I9060_cpg367J14	I9060	16_87850534-87851959	2.07	0.00284	no
I17422_cpg367P21	I17422	4_77560743-77561906	1.76	0	no
I15202_cpg325J13	I15202	22_37653109-37653968	1.68	0.01	no
I7369_cpg278F8	I7369	14_104187310-104190127	1.99	0.01	no
I18204_cpg231B21	I18204	5_1704392-1708879	1.91	0.00876	no
I1344_cpg239M18	I1344	1_150427784-150428460	2.33	0.00323	no
I7396_cpg200E4	I7396	15_18363996-18365189	1.63	0.00917	no
I8234_cpg185B9	I8234	16_807618-807870	3.43	0.00473	no
I16411_cpg156C13	I16411	3_138969572-138970834	4.16	0.000395	no
I23702_cpg123K23	I23702	9_78818034-78818235	1.55	0.01	no
I11766_cpg13E15	I11766	19_52767597-52768761	2.82	0.000845	no
I14216_cpg13N20	I14216	20_25108393-25108683	1.57	0.00527	no
I16297_cpg402A14	I16297	3_127590355-127592670	1.5	0.02	no
I12826_cpg294E21	I12826	2_96556343-96557407	1.72	0.03	no
I22655_cpg241L22	I22655	8_55249760-55250005	3.28	0.000479	no
I4101_cpg171L8	I4101	11_70651527-70651658	1.89	0	no
I998_cpg89M11	I998	1_85854272-85854774	2.79	0.00226	no
I14233_cpg85E5	I14233	20_29638862-29639891	3.38	0.000479	no
I10906_cpg75G7	I10906	19_1699300-1699721	1.81	0.01	no
I19084_cpg1M6	I19084	5_134554425-134556450	2.69	0.02	no
I10199_cpg14A8	I10199	17_76932075-76932908	3.02	0.00487	no
I9739_cpg346H14	I9739	17_43303874-43305741	1.97	0.00322	no
I22334_cpg351E16	I22334	8_11797235-11797328	3.69	0.000398	no
I23653_cpg117L13	I23653	9_71129038-71129502	1.94	0	no
I16727_cpg118C8	I16727	3_182919514-182920562	1.89	0	no
I22348_cpg78E9	I22348	8_15758633-15759486	2.5	0.03	no
I14537_cpg91J13	I14537	20_56188070-56188342	2.62	0.00205	no
I8676_cpg56P9	I8676	16_49394079-49394202	3.62	0.0014	no
I13358_cpg30B14	I13358	2_171380764-171380899	2	0.00215	no
I6782_cpg40G17	I6782	14_42073701-42073852	2.23	0	no
I10987_cpg16H15	I10987	19_4033397-4035456	1.64	0.01	no
I7410_cpg439C10	I7410	15_22569222-22569610	2.05	0.01	no
I6143_cpg433K6	I6143	13_49553502-49553856	3.77	0	no
I22022_cpg299N20	I22022	7_135928178-135928273	2.18	0.01	no
I1603_cpg285D21	I1603	1_176721714-176723724	1.86	0.00853	no
I14533_cpg31J7	I14533	20_55900928-55901075	2.13	0.01	no
I444_cpg14E21	I444	1_32589501-32590379	1.61	0.01	no
I5660_cpg442H9	I5660	12_114006222-114006327	3.14	0.000587	no
I23581_cpg416P4	I23581	9_34799403-34801073	1.55	0.04	no
I18638_cpg351C2	I18638	5_72711591-72713992	2.51	0.0029	no
I10879_cpg262B9	I10879	19_1145012-1147471	1.68	0.0229	no
I7349_cpg237E1	I7349	14_102808868-102810841	1.83	0	no
I2988_cpg245I7	I2988	10_102311345-102313034	3.51	0.00189	no
I13841_cpg149G11	I13841	2_231562972-231564299	2.61	0.00453	no
I16526_cpg63E5	I16526	3_153717036-153717131	2.27	0.0022	no
I12985_cpg68O1	I12985	2_118784169-118784322	1.65	0.00514	no
I19581_cpg44K9	I19581	6_1500174-1500736	1.78	0.0118	no
I13969_cpg51N5	I13969	2_242466983-242469116	6.94	0.000167	no
I21208_cpg30F18	I21208	7_27166566-27167562	2.1	0.00811	no
I16875_cpg446O19	I16875	3_196473591-196473803	1.51	0.02	no
I2658_cpg403P17	I2658	10_65059845-65060600	2.11	0.0123	no
I17134_cpg345J24	I17134	4_24699254-24699780	1.55	0.01	no
I22858_cpg345O9	I22858	8_81245781-81246968	1.52	0.01	no
I17900_cpg345B18	I17900	4_154824438-154825795	1.6	0.01	no
I8663_cpg281K21	I8663	16_48445393-48447902	1.7	0.06	no
I7776_cpg243C22	I7776	15_63155901-63157894	2.41	0.00128	no
I22113_cpg243K16	I22113	7_148749238-148750703	1.71	0.01	no
I480_cpg244A15	I480	1_35014228-35014342	1.58	0.011	no
I21463_cpg202O22	I21463	7_65607437-65609626	1.92	0.0026	no
I11980_cpg49P10	I11980	19_62817189-62818002	3.48	0.00266	no
I10174_cpg438H16	I10174	17_75398317-75399388	1.7	0.0101	no
I16935_cpg426K22	I16935	4_1383431-1387994	1.53	0.0371	no
I2236_cpg338N16	I2236	10_2143903-2144043	2.54	0	no
I12663_cpg347E2	I12663	2_72977566-72977682	2.62	0.00181	no
I8908_cpg352G22	I8908	16_72621519-72622172	1.63	0.01	no
I3677_cpg292M21	I3677	11_33354059-33355297	1.55	0.02	no
I18208_cpg252O23	I18208	5_1902678-1906072	2.01	0.0134	no
I21218_cpg206G12	I21218	7_27226464-27227027	1.82	0.01	no
I11525_cpg169D9	I11525	19_42155601-42156092	1.62	0.0265	no
I9111_cpg57N13	I9111	17_1758203-1759132	1.53	0.04	no
I22600_cpg41I3	I22600	8_43220577-43221967	1.5	0.03	no
I2610_cpg46H9	I2610	10_58270421-58270550	2.79	0.0059	no
I20936_cpg370E3	I20936	6_170309000-170312902	4.96	0.00109	no
I4634_cpg361J11	I4634	11_133846507-133846783	2.88	0.00116	no
I14927_cpg365B17	I14927	21_46280024-46281512	2.29	0.0177	no
I8316_cpg226P16	I8316	16_3096348-3096916	1.61	0.02	no
I7369_cpg213P14	I7369	14_104187310-104190127	3.99	0.00172	no
I17149_cpg146J23	I17149	4_26695449-26695706	2.31	0.00365	no
I21907_cpg153I11	I21907	7_121739125-121739360	1.92	0	no
I5082_cpg96G4	I5082	12_50831303-50833948	1.51	0.04	no
I24223_cpg82K8	I24223	9_131351438-131352881	5.56	0.000184	no
I24564_cpg49O4	I24564	X_39981958-39982361	5.81	0.000317	no
I1101_cpg62I21	I1101	1_98286441-98286713	1.65	0.01	no
I5574_cpg25J13	I5574	12_108635604-108638243	2	0.00726	no
I15322_cpg2H19	I15322	22_44801688-44803693	2.45	0	no
I9550_cpg343C12	I9550	17_34275745-34277293	1.61	0.01	no
I17378_cpg83O14	I17378	4_71772765-71772969	1.68	0.01	no
I15302_cpg22D16	I15302	22_43394929-43395134	1.85	0.05	no
I24364_cpg428L15	I24364	9_139263872-139264155	2.55	0.0115	no
I14592_cpg331I20	I14592	20_60785025-60786025	2.18	0.01	no
I3734_cpg279D21	I3734	11_41905881-41905961	2.54	0.00409	no
I12031_cpg254J3	I12031	2_626346-627141	2.59	0.00677	no
I8883_cpg201C11	I8883	16_70031909-70034273	2.1	0.0466	no
I14728_cpg211F17	I14728	21_28977633-28977871	2.53	0.00124	no
I16244_cpg186H9	I16244	3_121508068-121509669	1.51	0.0116	no
I21803_cpg170M19	I21803	7_105905492-105905580	2.1	0.0358	no
I24626_cpg115C1	I24626	X_51155176-51156358	1.54	0.01	no
I23519_cpg115E12	I23519	9_26546521-26546627	2.62	0.00167	no
I18125_cpg75F23	I18125	4_185441787-185442808	2.57	0.01	no
I23096_cpg28F4	I23096	8_116226005-116226077	2.97	0	no
I7910_cpg37K13	I7910	15_72840818-72841342	5.2	0.00146	no
I7425_cpg42F17	I7425	15_24795480-24796518	2.01	0.01	no
I9112_cpg6E17	I9112	17_1786468-1788354	2.13	0.00714	no
I6015_cpg431L7	I6015	13_30146137-30146652	2.04	0	no
I404_cpg371O4	I404	1_29332886-29333891	1.88	0.00266	no
I13552_cpg337O2	I13552	2_196140085-196141892	2.13	0.00353	no
I14570_cpg329D13	I14570	20_58975808-58976353	2.18	0.0109	no
I4930_cpg252H10	I4930	12_40942630-40942706	1.52	0.012	no
I19840_cpg188F14	I19840	6_28691976-28692303	2.23	0.00255	no
I24399_cpg118C2	I24399	X_3166661-3166761	2.48	0.00172	no
I5878_cpg123C8	I5878	13_18069456-18073573	2.08	0.02	no
I22612_cpg98E17	I22612	8_48811839-48812072	2.69	0.00184	no
I7671_cpg73B17	I7671	15_50884671-50885793	1.61	0.02	no
I11449_cpg16E15	I11449	19_38803723-38805999	1.52	0.09	no
I20935_cpg21E4	I20935	6_170180016-170181238	1.53	0.024	no
I457_cpg450M16	I457	1_33114000-33115367	1.72	0.03	no
I22481_cpg354C4	I22481	8_29264148-29264875	1.95	0.02	no
I6005_cpg95A4	I6005	13_29586608-29587438	2.16	0	no
I6932_cpg60N12	I6932	14_60188886-60190576	1.84	0.01	no
I14215_cpg48J6	I14215	20_25076133-25077778	2.26	0.00226	no
I8615_cpg10J21	I8615	16_31487883-31488827	3.19	0.00306	no
I15765_cpg372A24	I15765	3_48225707-48229321	1.84	0	no
I22675_cpg389O20	I22675	8_57192733-57193192	3.72	0.00128	no
I404_cpg367F11	I404	1_29332886-29333891	1.73	0.00813	no
I24626_cpg351C1	I24626	X_51155176-51156358	1.99	0	no
I16734_cpg272C16	I16734	3_183883371-183883610	1.82	0.00394	no
I3313_cpg12B6	I3313	10_130228365-130229029	1.61	0.00884	no
I13351_cpg441C11	I13351	2_171276558-171276789	1.89	0.0032	no
I3466_cpg345F5	I3466	11_7996138-7998256	1.76	0	no
I4774_cpg345N18	I4774	12_12760980-12761322	2.07	0.00236	no
I7671_cpg166M6	I7671	15_50884671-50885793	1.95	0.03	no
I4654_cpg121K19	I4654	12_730571-730810	1.88	0	no
I7617_cpg77B23	I7617	15_44725472-44726044	3.45	0.00207	no
I23401_cpg62F16	I23401	9_6705919-6706953	1.85	0.0109	no
I8350_cpg38J23	I8350	16_4303866-4304075	2.02	0.01	no
I10889_cpg38O6	I10889	19_1272153-1276480	1.95	0.03	no
I6146_cpg11D24	I6146	13_49604232-49604438	2.64	0.01	no
I19568_cpg427M20	I19568	6_378872-379012	3.73	0.000415	no
I5807_cpg437F11	I5807	12_126195942-126197380	2.01	0	no
I15714_cpg357L2	I15714	3_43910765-43911027	1.77	0.01	no
I7386_cpg338J21	I7386	14_104733149-104734713	2.3	0.01	no
I7382_cpg343E2	I7382	14_104624027-104626890	1.54	0.02	no
I13893_cpg333N24	I13893	2_236736404-236738422	2.13	0.00254	no
I157_cpg265K14	I157	1_11374086-11375063	2.27	0.00216	no
I18243_cpg184O16	I18243	5_5547633-5548496	1.57	0.03	no
I16943_cpg79O13	I16943	4_1506155-1506392	2.85	0	no
I10245_cpg83N14	I10245	17_78646214-78646441	3.41	0.000845	no
I2505_cpg52J19	I2505	10_42713035-42714793	1.56	0.01	no
I17773_cpg30O7	I17773	4_135342009-135342411	1.85	0	no
I16940_cpg35P16	I16940	4_1398450-1399449	1.64	0.02	no
I3116_cpg21P24	I3116	10_110625311-110625405	1.87	0.00889	no
I511_cpg385C22	I511	1_36814725-36815674	2.36	0.00544	no
I12411_cpg345M17	I12411	2_45035053-45036788	1.66	0.00555	no
I15204_cpg350J12	I15204	22_37697227-37700185	2.95	0.00194	no
I20684_cpg103M23	I20684	6_135531314-135531459	1.79	0	no
I7410_cpg85J3	I7410	15_22569222-22569610	1.64	0.01	no
I11155_cpg62J16	I11155	19_11265258-11265831	3.14	0	no
I21768_cpg55N15	I21768	7_101173381-101174539	1.94	0.00479	no
I17881_cpg15L11	I17881	4_152806432-152806631	2.26	0.00176	no
I3488_cpg444F20	I3488	11_9543810-9543881	3.97	0.000958	no
I8332_cpg449E1	I8332	16_3354944-3355198	2.76	0.00195	no
I10802_cpg288M3	I10802	18_74170201-74170717	1.75	0.07	no
I14953_cpg231C17	I14953	22_16863212-16864668	4.45	0.00259	no
I23780_cpg178C20	I23780	9_89787730-89787864	1.66	0.01	no
I12031_cpg163I7	I12031	2_626346-627141	1.99	0.0139	no
I23281_cpg101C1	I23281	8_143817463-143818382	2.05	0.01	no
I9010_cpg106N4	I9010	16_84538369-84539979	1.75	0.00755	no
I15486_cpg36J1	I15486	3_13220974-13221147	1.69	0.0132	no
I24365_cpg445H16	I24365	9_139309081-139312633	1.94	0.02	no
I4742_cpg309L7	I4742	12_8439571-8442972	1.52	0.0372	no
I8997_cpg273G3	I8997	16_84144143-84144818	1.66	0.01	no
I16729_cpg266B5	I16729	3_182924799-182924935	2.25	0.00756	no
I8883_cpg201C9	I8883	16_70031909-70034273	2.82	0.00552	no
I7452_cpg53P22	I7452	15_29520077-29520806	3.38	0.0026	no
I5132_cpg53L17	I5132	12_52632867-52633473	1.51	0.0627	no
I9393_cpg54M10	I9393	17_22313506-22314634	1.94	0.02	no
I5611_cpg59A22	I5611	12_111303037-111304920	1.63	0.06	no
I23876_cpg32G4	I23876	9_98521672-98522565	1.88	0.00656	no
I10888_cpg37C16	I10888	19_1270106-1270268	1.82	0.00689	no
I18138_cpg442K12	I18138	4_186253099-186253189	1.99	0	no
I6639_cpg447L14	I6639	14_25208289-25208455	1.58	0.01	no
I9852_cpg432A15	I9852	17_48998922-48999030	1.83	0.0078	no
I16979_cpg431L6	I16979	4_3482971-3483943	2.6	0.00109	no
I420_cpg405N22	I420	1_31399995-31401218	2	0.01	no
I13357_cpg359A19	I13357	2_171380513-171380731	1.56	0.01	no
I3267_cpg351E9	I3267	10_125024778-125024975	3.47	0.000512	no
I21343_cpg329G22	I21343	7_43580598-43581258	2.16	0.01	no
I15529_cpg312J4	I15529	3_17900081-17900183	2.39	0.00279	no
I12390_cpg188L11	I12390	2_43055233-43058156	2.22	0.05	no
I12899_cpg188M20	I12899	2_105126675-105127825	1.8	0.0126	no
I13851_cpg183I13	I13851	2_232234929-232236097	1.93	0.00732	no
I24291_cpg154G5	I24291	9_135232858-135233008	4.04	0.00195	no
I7776_cpg118K9	I7776	15_63155901-63157894	2.17	0.01	no
I16846_cpg111C4	I16846	3_194782995-194784273	1.52	0.03	no
I3330_cpg68L13	I3330	10_131877734-131879426	1.77	0.00295	no
I23957_cpg44I13	I23957	9_108843673-108843846	1.78	0.01	no
I10936_cpg35B20	I10936	19_2439956-2441140	1.52	0.07	no
I3027_cpg412J12	I3027	10_102964598-102964822	1.62	0.01	no
I4877_cpg369E10	I4877	12_29104872-29104956	2.24	0.00275	no
I6162_cpg248N2	I6162	13_52072162-52072790	4.76	0.000313	no
I20278_cpg226M3	I20278	6_77776141-77776262	1.93	0.0236	no
I14894_cpg165O6	I14894	21_44409241-44412102	5.31	0.000184	no
I13347_cpg145F5	I13347	2_170332506-170333744	2.06	0.00248	no
I9211_cpg94K16	I9211	17_7087075-7087249	2.93	0.00142	no
I3026_cpg95B2	I3026	10_102932611-102932750	2.61	0.00193	no
I20972_cpg101I8	I20972	7_1236472-1236839	1.86	0.00433	no
I4644_cpg53M19	I4644	12_432488-432988	2.74	0.00255	no
I17836_cpg59D19	I17836	4_145052111-145053049	3.52	0.00218	no
I5862_cpg367F9	I5862	12_131696528-131698039	1.99	0.0127	no
I14469_cpg351J10	I14469	20_47533145-47534902	1.69	0.02	no
I21438_cpg306O10	I21438	7_56264859-56265148	1.65	0.0129	no
I6892_cpg292G15	I6892	14_56353129-56353474	1.82	0.01	no
I14606_cpg209F16	I14606	20_61234709-61235939	1.84	0.02	no
I10698_cpg214P6	I10698	18_58414124-58415789	2.58	0.01	no
I14566_cpg204N19	I14566	20_58095676-58096396	2.35	0.006	no
I20950_cpg64F1	I20950	7_527563-530013	2.22	0.01	no
I2988_cpg78A11	I2988	10_102311345-102313034	1.73	0.01	no
I8846_cpg35C15	I8846	16_67121160-67122508	2.08	0.0176	no
I3116_cpg21M22	I3116	10_110625311-110625405	3.42	0.00544	no
I24343_cpg342I8	I24343	9_138545374-138548589	2.17	0.0018	NOTCH1
I11726_cpg192H7	I11726	19_51134640-51135591	1.51	0.02	NOVA2
I7841_cpg170F1	I7841	15_67009650-67010490	2.43	0.00306	NOX5
I7841_cpg348A6	I7841	15_67009650-67010490	1.71	0.00907	NOX5
I24355_cpg234N12	I24355	9_139056930-139058601	3.41	0.00195	NPDC1
I20494_cpg397A16	I20494	6_108603783-108605438	3.35	0.02	NR2E1
I13250_cpg302L22	I13250	2_156894083-156894411	1.85	0.0281	NR4A2
I23914_cpg265D10	I23914	9_101624930-101627227	1.56	0.01	NR4A3
I24119_cpg448H6	I24119	9_126571659-126573851	1.56	0.01	NR6A1
I24120_cpg329C12	I24120	9_126574097-126574562	1.55	0.01	NR6A1
I12266_cpg33H5	I12266	2_27516727-27519299	1.59	0.01	NRBP1
I19159_cpg170I22	I19159	5_139269259-139269347	1.71	0.01	NRG2
I19157_cpg149K9	I19157	5_139207641-139208572	1.58	0.01	NRG2
I14644_cpg4F22	I14644	21_15357987-15359324	1.87	0	NRIP1
I13634_cpg24L3	I13634	2_206254768-206255890	6.23	0.000245	NRP2
I9271_cpg370P2	I9271	17_9082733-9085566	3.16	0.00135	NTN1
I24269_cpg296L9	I24269	9_134029484-134029731	1.84	0	NTNG2
I23756_cpg149N4	I23756	9_86472853-86473247	2.2	0.00321	NTRK2
I14593_cpg30K15	I14593	20_60810026-60811986	6.06	7.28e-05	NTSR1
I14594_cpg181B14	I14594	20_60828035-60830325	2.02	0.00512	NTSR1
I12126_cpg245L4	I12126	2_11726868-11728014	1.76	0.0326	NTSR2
I1834_cpg407E12	I1834	1_203985000-203986293	1.66	0.02	NUCKS1
I7385_cpg61G11	I7385	14_104717692-104719052	2.09	0.0322	NUDT14
I8728_cpg49J15	I8728	16_55042240-55042725	2.35	0	NUDT21
I4109_cpg345D15	I4109	11_71468954-71469242	1.96	0.00493	NUMA1
I2061_cpg86M4	I2061	1_227710000-227710793	2.33	0.01	NUP133
I3809_cpg4E12	I3809	11_47825694-47827260	3.59	0.00187	NUP160
I5947_cpg320K17	I5947	13_24772877-24773573	1.82	0.00857	NUPL1
I1988_cpg410G10	I1988	1_222584094-222585222	1.67	0.05	NVL
I11301_cpg232H10	I11301	19_17427283-17428394	1.54	0.02	NXNL1
I24326_cpg129H1	I24326	9_137580415-137583667	2.08	0.01	OBP2A
I2045_cpg445I12	I2045	1_226529877-226532376	2.18	0.0124	OBSCN
I2045_cpg252D13	I2045	1_226529877-226532376	1.51	0.06	OBSCN
I7431_cpg227I8	I7431	15_25821255-25822469	3.09	0.000697	OCA2
I12111_cpg278F23	I12111	2_10505128-10506767	3.4	0.01	ODC1
I24193_cpg349C3	I24193	9_130257821-130259665	3.52	0	ODF2
I5766_cpg444P18	I5766	12_122028809-122031428	1.71	0.01	OGFOD2
I24317_cpg56O7	I24317	9_137112370-137112611	3.84	0	OLFM1
I20699_cpg261F8	I20699	6_137855837-137857052	4.57	0.00218	OLIG3
I20813_cpg49J8	I20813	6_154401871-154402706	1.93	0.00493	OPRM1
I19858_cpg393P20	I19858	6_29512532-29512778	1.68	0.0087	OR12D3
I21776_cpg150O23	I21776	7_101860257-101861569	1.6	0.00434	ORAI2
I9576_cpg410M12	I9576	17_35336408-35338201	1.62	0.0256	ORMDL3
I15104_cpg4J21	I15104	22_29419998-29421337	1.78	0.01	OSBP2
I13459_cpg362C10	I13459	2_178794384-178794478	2.71	0.00412	OSBPL6
I15092_cpg412A21	I15092	22_28990851-28993584	2	0.01	OSM
I15092_cpg416M15	I15092	22_28990851-28993584	2.03	0.01	OSM
I12178_cpg170L16	I12178	2_19421258-19421897	3.56	0.00279	OSR1
I2404_cpg28D23	I2404	10_23767565-23769574	1.52	0.0252	OTUD1
I3995_cpg56G23	I3995	11_65309975-65311971	1.51	0.01	OVOL1
I23022_cpg161I9	I23022	8_101802102-101803388	1.79	0.0118	PABPC1
I23022_cpg349O10	I23022	8_101802102-101803388	1.57	0.00472	PABPC1
I6598_cpg69B17	I6598	14_22859405-22861196	1.93	0.0113	PABPN1
I6598_cpg429M17	I6598	14_22859405-22861196	1.83	0.00666	PABPN1
I20880_cpg17D9	I20880	6_163492720-163492796	3.33	0.00146	PACRG
I7389_cpg219L14	I7389	14_104901371-104902048	1.54	0.0185	PACS2
I7525_cpg24B13	I7525	15_38331551-38332959	1.87	0.01	PAK6
I3365_cpg339G18	I3365	10_135053058-135053390	2.21	0.0127	PAOX
I16463_cpg200C15	I16463	3_144163236-144165034	2.25	0.00358	PAQR9
I2480_cpg225M3	I2480	10_35145017-35145152	1.5	0.00641	PARD3
I2474_cpg102N18	I2474	10_34448502-34448704	3.42	0.00146	PARD3
I2474_cpg119E16	I2474	10_34448502-34448704	2.98	0.00231	PARD3
I10831_cpg181J7	I10831	18_76018459-76019662	2.67	0.00144	PARD6G
I10831_cpg99F5	I10831	18_76018459-76019662	1.52	0.04	PARD6G
I20873_cpg111J13	I20873	6_162568120-162568241	2.39	0.0022	PARK2
I5369_cpg441C20	I5369	12_78607278-78609338	1.77	0.01	PAWR
I14185_cpg331A6	I14185	20_21633678-21635738	1.64	0.01	PAX1
I3008_cpg37P12	I3008	10_102497426-102497952	1.73	0	PAX2
I3653_cpg363H17	I3653	11_31777658-31777985	1.62	0.01	PAX6
I240_cpg241I8	I240	1_18845313-18847816	1.74	0.01	PAX7
I6738_cpg329N18	I6738	14_36199863-36199939	1.8	0.0416	PAX9
I2601_cpg253D20	I2601	10_56477781-56477883	1.67	0.03	PCDH15
I6191_cpg368B22	I6191	13_57116907-57116996	1.72	0.00365	PCDH17
I24751_cpg27M22	I24751	X_99548688-99551142	2.47	0.01	PCDH19
I24751_cpg4H7	I24751	X_99548688-99551142	2.31	0.00329	PCDH19
I19181_cpg41P3	I19181	5_140285405-140286199	1.65	0.00442	PCDHA2
I19185_cpg239E18	I19185	5_140461046-140461189	2.04	0	PCDHB3
I19189_cpg248E14	I19189	5_140710821-140712295	2.65	0.00338	PCDHGA2
I19190_cpg365I14	I19190	5_140780643-140781293	2.44	0.01	PCDHGA2
I19190_cpg365H14	I19190	5_140780643-140781293	2.15	0.01	PCDHGA2
I19188_cpg449N9	I19188	5_140703399-140704103	1.92	0.0256	PCDHGA2
I19191_cpg364L16	I19191	5_140835416-140837472	1.79	0.01	PCDHGA2
I24605_cpg289N23	I24605	X_48578465-48579284	2.19	0.01	PCSK1N
I14131_cpg381M20	I14131	20_17244352-17244583	2	0.03	PCSK2
I9861_cpg283G7	I9861	17_51182361-51183870	2.25	0.00363	PCTP
I10223_cpg23G20	I10223	17_77461947-77463034	1.59	0.02	PCYT2
I10223_cpg309N18	I10223	17_77461947-77463034	1.61	0	PCYT2
I13968_cpg378G10	I13968	2_242444587-242447058	1.51	0.01	PDCD1
I18184_cpg326A4	I18184	5_486145-488150	3.62	0.01	PDCD6
I15895_cpg266M4	I15895	3_57516533-57517606	1.56	0.0618	PDE12
I4121_cpg48J7	I4121	11_71971762-71973484	2.52	0.00259	PDE2A
I3535_cpg325I9	I3535	11_14620685-14623269	1.62	0.01	PDE3B
I11125_cpg361O12	I11125	19_10390293-10391939	3.54	0.00292	PDE4A
I11333_cpg149G15	I11333	19_18203887-18206084	3.08	0.00145	PDE4C
I22750_cpg52C6	I22750	8_66799090-66799158	1.59	0.02	PDE7A
I8036_cpg59G13	I8036	15_83325063-83326966	1.5	0.03	PDE8A
I20947_cpg412L22	I20947	7_522869-524005	1.51	0.03	PDGFA
I17926_cpg265O6	I17926	4_158111754-158113045	1.57	0	PDGFC
I15903_cpg29F9	I15903	3_58394135-58394915	3.56	0.00429	PDHB
I12116_cpg47K20	I12116	2_10871629-10872255	2.52	0.000949	PDIA6
I19040_cpg156D3	I19040	5_131634728-131635852	2.01	0	PDLIM4
I19039_cpg170J22	I19039	5_131620252-131622003	1.69	0.01	PDLIM4
I6023_cpg340L2	I6023	13_32058245-32059588	1.53	0.011	PDS5B
I8442_cpg234J9	I8442	16_15056551-15057997	2.49	0.00787	PDXDC1
I6886_cpg417A13	I6886	14_55654412-55654581	2.91	0.000697	PELI2
I21642_cpg329I4	I21642	7_91995095-91995204	1.52	0.00839	PEX1
I1291_cpg303G15	I1291	1_144234373-144234453	3.3	0	PEX11B
I5109_cpg426H12	I5109	12_51975430-51975602	3.17	0.000442	PFDN5
I2067_cpg367I8	I2067	1_228627439-228629346	6.6	0.000163	PGBD5
I11339_cpg178H11	I11339	19_18359433-18360886	1.58	0.01	PGPEP1
I11338_cpg44H17	I11338	19_18358949-18359183	1.6	0.02	PGPEP1
I4323_cpg396C1	I4323	11_100502928-100503063	2.16	0.00874	PGR
I392_cpg264O22	I392	1_28568324-28569433	1.61	0.01	PHACTR4
I21080_cpg75I10	I21080	7_10980182-10980363	3.29	0.00124	PHF14
I14307_cpg433F23	I14307	20_33823085-33823835	1.92	0.03	PHF20
I3779_cpg113I16	I3779	11_46097531-46098327	6.54	7.28e-05	PHF21A
I15307_cpg34J16	I15307	22_43714835-43714955	1.68	0.00438	PHF21B
I9209_cpg121P20	I9209	17_7082679-7084208	2.6	0	PHF23
I8585_cpg396D8	I8585	16_30667237-30668668	1.67	0.01	PHKG2
I3422_cpg373L9	I3422	11_2906360-2908213	5.65	0.000355	PHLDA2
I10700_cpg400K8	I10700	18_58576105-58576216	2.04	0.00455	PHLPP
I3384_cpg193A12	I3384	11_564260-566259	1.92	0.01	PHRF1
I14999_cpg329B21	I14999	22_19542031-19543787	3.51	0	PI4KA
I7823_cpg206E23	I7823	15_66247797-66247902	2.22	0	PIAS1
I4231_cpg48E15	I4231	11_85456708-85458319	1.67	0.01	PICALM
I4819_cpg117L15	I4819	12_18606648-18606765	4.44	0.000125	PIK3C2G
I11328_cpg35E15	I11328	19_18132919-18134492	2.16	0.01	PIK3R2
I11328_cpg41A20	I11328	19_18132919-18134492	1.82	0.017	PIK3R2
I5767_cpg128J6	I5767	12_122035710-122035903	2.82	0.00879	PITPNM2
I19080_cpg375H22	I19080	5_134394090-134395724	4.97	0.00279	PITX1
I5829_cpg86H21	I5829	12_129387705-129390094	2.05	0.00907	PIWIL1
I19114_cpg379E23	I19114	5_137252828-137253126	3.07	0.00193	PKD2L2
I19114_cpg30K4	I19114	5_137252828-137253126	2.2	0.00399	PKD2L2
I15330_cpg351L2	I15330	22_45036968-45038493	2.22	0.00448	PKDREJ
I4556_cpg50C5	I4556	11_124704604-124705616	2.79	0.01	PKNOX2
I1772_cpg84E21	I1772	1_199518530-199520891	1.83	0.02	PKP1
I14080_cpg105D10	I14080	20_8060229-8062420	1.73	0.01	PLCB1
I15666_cpg43E22	I15666	3_38045500-38047216	4.63	0.00126	PLCD1
I9694_cpg4H9	I9694	17_40552443-40554850	1.94	0.0203	PLCD3
I2163_cpg350P21	I2163	1_240753208-240753587	2.4	0.00313	PLD5
I9331_cpg51B9	I9331	17_17048770-17051253	1.82	0.04	PLD6
I8081_cpg351J8	I8081	15_88009602-88011016	2.67	0.0007	PLIN
I18545_cpg343C11	I18545	5_57790829-57792885	1.93	0.00942	PLK2
I8747_cpg309C3	I8747	16_55874645-55876714	4.13	0	PLLP
I16485_cpg14A9	I16485	3_147669609-147670375	1.59	0.02	PLSCR2
I11062_cpg187G8	I11062	19_7505049-7505220	2.12	0.00232	PNPLA6
I11062_cpg92G5	I11062	19_7505049-7505220	3.53	0.00229	PNPLA6
I20365_cpg122N20	I20365	6_89846687-89848529	2.27	0	PNRC1
I20365_cpg30O16	I20365	6_89846687-89848529	1.64	0.03	PNRC1
I14913_cpg354C16	I14913	21_45530975-45533024	1.63	0.01	POFUT2
I6817_cpg95A1	I6817	14_49224487-49224771	1.93	0	POLE2
I10875_cpg273N21	I10875	19_1045542-1046788	1.75	0.07	POLR2E
I21495_cpg153M15	I21495	7_72033434-72033569	1.84	0	POM121
I21495_cpg377M17	I21495	7_72033434-72033569	1.5	0.01	POM121
I12217_cpg309K23	I12217	2_25237334-25238527	2.81	0.00128	POMC
I12217_cpg248A11	I12217	2_25237334-25238527	2.2	0.00274	POMC
I24261_cpg158D15	I24261	9_133386943-133388505	2.1	0.01	POMT1
I20418_cpg267P21	I20418	6_99388742-99390912	1.54	0.03	POU3F2
I6288_cpg339L3	I6288	13_78073250-78075076	6.76	6.65e-05	POU4F1
I11812_cpg327N22	I11812	19_54327919-54329004	1.73	0.01	PPFIA3
I1217_cpg27L8	I1217	1_113058788-113059982	2.75	0.00195	PPM1J
I1478_cpg30E16	I1478	1_159402622-159403385	1.77	0.0179	PPOX
I4046_cpg438I14	I4046	11_66923884-66926225	2.37	0.0021	PPP1CA
I24618_cpg66E10	I24618	X_49012025-49014450	2.44	0	PPP1R3F
I24386_cpg438F17	I24386	X_253894-255284	2.17	0	PPP2R3B
I8561_cpg53F2	I8561	16_29994583-29995485	4.58	0.000666	PPP4C
I15998_cpg336O11	I15998	3_73128390-73129330	1.68	0.01	PPP4R2
I11731_cpg381J12	I11731	19_51541616-51542853	1.69	0.01	PPP5C
I20433_cpg285M5	I20433	6_100167688-100169715	2.67	0.01	PRDM13
I22785_cpg122I8	I22785	8_71146681-71147860	1.65	0.03	PRDM14
I14861_cpg410H19	I14861	21_42171563-42173188	1.74	0.04	PRDM15
I51_cpg153O20	I51	1_3229129-3230139	1.63	0	PRDM16
I50_cpg307F7	I50	1_3218584-3220305	1.74	0.00371	PRDM16
I51_cpg154B5	I51	1_3229129-3230139	2.02	0	PRDM16
I1572_cpg359A10	I1572	1_171712286-171713610	1.7	0.01	PRDX6
I4934_cpg370A22	I4934	12_41268932-41270178	3.49	0.00183	PRICKLE1
I5190_cpg351G5	I5190	12_55432310-55432665	2.29	0.00259	PRIM1
I5190_cpg17H2	I5190	12_55432310-55432665	1.89	0	PRIM1
I7242_cpg58P18	I7242	14_93323341-93325271	1.88	0.02	PRIMA1
I18442_cpg118E10	I18442	5_40833365-40834488	1.5	0.00582	PRKAA1
I22156_cpg186B1	I22156	7_150959701-150960773	1.74	0.01	PRKAG2
I22156_cpg45J9	I22156	7_150959701-150960773	2.63	0.00232	PRKAG2
I20952_cpg302E11	I20952	7_610423-611990	2.09	0.01	PRKAR1B
I20951_cpg299D7	I20951	7_608022-609327	1.83	0.00669	PRKAR1B
I14446_cpg32L21	I14446	20_45380160-45380262	1.85	0	PRKCBP1
I37_cpg89L11	I37	1_2052977-2055531	1.75	0.0051	PRKCZ
I11740_cpg298H17	I11740	19_51908443-51910268	2.36	0.00343	PRKD2
I2584_cpg57G18	I2584	10_52504093-52504799	1.5	0.05	PRKG1
I1309_cpg244B9	I1309	1_148560068-148561304	1.7	0.01	PRPF3
I24228_cpg351I3	I24228	9_131466482-131468636	1.89	0.01	PRRX2
I8294_cpg104B8	I8294	16_2710717-2712297	2.03	0.00282	PRSS27
I8243_cpg2I17	I8243	16_1249205-1252166	2.63	0.00223	PRSS29P
I8297_cpg276J23	I8297	16_2773977-2776269	1.88	0.0088	PRSS33
I23715_cpg129A17	I23715	9_80101234-80102536	2.87	0.00759	PSAT1
I22373_cpg189C21	I22373	8_18915140-18916205	1.97	0.01	PSD3
I12951_cpg59O19	I12951	2_113672458-113673723	4.1	0.00232	PSD4
I14582_cpg361M13	I14582	20_60150959-60153515	2.57	0.00107	PSMA7
I13288_cpg157M3	I13288	2_161932828-161932907	2.53	0	PSMD14
I9578_cpg39G2	I9578	17_35390117-35390350	1.55	0.01	PSMD3
I20983_cpg352C24	I20983	7_1575536-1577069	4.31	0.000313	PSMG3
I5883_cpg154M9	I5883	13_19254071-19254890	1.53	0.0211	PSPC1
I10851_cpg47F21	I10851	19_746616-749453	1.77	0.01	PTBP1
I897_cpg14C19	I897	1_71285089-71286490	2.25	0	PTGER3
I20065_cpg37A15	I20065	6_43225588-43225701	2.28	0.00349	PTK7
I619_cpg254O13	I619	1_43802318-43804591	2.05	0.01	PTPRF
I10296_cpg209G23	I10296	18_7556407-7558950	4.43	0.00425	PTPRM
I22239_cpg345B12	I22239	7_158072079-158073738	2.45	0.00143	PTPRN2
I22228_cpg437A4	I22228	7_157054027-157054983	2.47	0	PTPRN2
I22235_cpg306K15	I22235	7_157689347-157689837	2.48	0.00652	PTPRN2
I22231_cpg369J11	I22231	7_157098000-157099920	2.06	0	PTPRN2
I22231_cpg285I12	I22231	7_157098000-157099920	2.33	0.0022	PTPRN2
I22236_cpg372C16	I22236	7_157803120-157804495	2.21	0.00146	PTPRN2
I22229_cpg305K4	I22229	7_157061905-157062413	2.1	0.00173	PTPRN2
I22238_cpg151H7	I22238	7_158054785-158055821	2.2	0.0186	PTPRN2
I22230_cpg48J9	I22230	7_157077571-157080454	2.75	0	PTPRN2
I22229_cpg157E1	I22229	7_157061905-157062413	1.92	0.00568	PTPRN2
I11016_cpg60H2	I11016	19_5273427-5273541	2.91	0.01	PTPRS
I11675_cpg227G20	I11675	19_49838113-49840477	1.77	0.02	PVR
I16171_cpg108I5	I16171	3_112273054-112274055	1.9	0.0156	PVRL3
I14892_cpg296L21	I14892	21_44353268-44353401	2.21	0.02	PWP2H
I12338_cpg3B21	I12338	2_37424899-37426012	1.67	0.00475	QPCT
I15787_cpg449N7	I15787	3_49105563-49106853	2.22	0.01	QRICH1
I8218_cpg45O17	I8218	16_414971-416920	2.17	0.00439	RAB11FIP3
I6979_cpg8E19	I6979	14_64507290-64509333	1.98	0.0979	RAB15
I4012_cpg334N18	I4012	11_65801491-65802728	1.93	0.02	RAB1B
I20191_cpg70F21	I20191	6_57194142-57194925	2.17	0.00193	RAB23
I13119_cpg379M9	I13119	2_135526201-135526388	2.43	0.02	RAB3GAP1
I7011_cpg183B7	I7011	14_68164802-68165862	1.56	0.05	RAD51L1
I7009_cpg48B19	I7009	14_68100544-68100655	2.96	0.00334	RAD51L1
I4658_cpg203E5	I4658	12_928689-930218	2.15	0.0017	RAD52
I14528_cpg15F11	I14528	20_55359067-55359917	2.13	0.00718	RAE1
I9344_cpg401N14	I9344	17_17544637-17544784	2.18	0.03	RAI1
I24161_cpg33F11	I24161	9_128716267-128718044	2.01	0.00864	RALGPS1
I19696_cpg348H19	I19696	6_13818693-13820581	1.86	0.02	RANBP9
I278_cpg41E3	I278	1_21820857-21821959	1.55	0.0242	RAP1GAP
I5106_cpg247K5	I5106	12_51911828-51913934	1.57	0.01	RARG
I16445_cpg30K22	I16445	3_142688333-142689528	4.92	0.00128	RASA2
I6546_cpg434B21	I6546	13_113833105-113835818	2.53	0.00515	RASA3
I6548_cpg123C16	I6548	13_113904950-113907767	1.88	0.01	RASA3
I6547_cpg223H13	I6547	13_113848671-113850957	1.72	0.02	RASA3
I15146_cpg57D6	I15146	22_34265867-34267672	3.24	0	RASD2
I19535_cpg11F21	I19535	5_179520287-179522230	1.76	0.00607	RASGEF1C
I3950_cpg352F16	I3950	11_64266709-64270022	2.43	0.00207	RASGRP2
I2540_cpg160I11	I2540	10_44775601-44775773	1.92	0.01	RASSF4
I10970_cpg157N11	I10970	19_3523666-3525991	1.53	0.02	RAX2
I8506_cpg429J3	I8506	16_24458026-24459087	4.05	0.0016	RBBP6
I24449_cpg53I3	I24449	X_16797292-16799121	1.5	0.01	RBBP7
I5634_cpg216L14	I5634	12_112764999-112767145	1.65	0.02	RBM19
I14306_cpg58E22	I14306	20_33792863-33794303	1.69	0.01	RBM39
I17914_cpg42P18	I17914	4_155921764-155922808	2.36	0.00362	RBM46
I17221_cpg266O10	I17221	4_40297101-40298330	1.56	0.02	RBM47
I13278_cpg194B10	I13278	2_160971741-160972996	1.98	0.03	RBMS1
I6135_cpg84F4	I6135	13_49056993-49058658	1.66	0.02	RCBTB1
I393_cpg63N3	I393	1_28716937-28719878	1.91	0.02	RCC1
I228_cpg92A22	I228	1_17638098-17638430	2.42	0.00141	RCC2
I228_cpg92E21	I228	1_17638098-17638430	2.07	0.00186	RCC2
I3664_cpg45N23	I3664	11_32068304-32070668	1.55	0.01	RCN1
I3922_cpg24N24	I3922	11_63440355-63441780	1.53	0.03	RCOR2
I1535_cpg33D3	I1535	1_165866005-165866576	3.57	0.000465	RCSD1
I22398_cpg262F18	I22398	8_22051809-22054057	2.19	0.01	REEP4
I15519_cpg56B9	I15519	3_16529269-16530752	5.92	0.000366	RFTN1
I11235_cpg49F4	I11235	19_13949548-13951969	1.78	0.01	RFX1
I11368_cpg160I8	I11368	19_19173246-19177022	3.52	0.000469	RFXANK
I2154_cpg9H11	I2154	1_239585891-239587396	1.67	0	RGS7
I22408_cpg324I13	I22408	8_22912507-22913805	2.29	0.00253	RHOBTB2
I3430_cpg204C13	I3430	11_3817451-3819678	5.57	0.000845	RHOG
I11440_cpg83P10	I11440	19_38246196-38248351	2.1	0.01	RHPN2
I20241_cpg99C4	I20241	6_72948625-72949729	1.95	0.04	RIMS1
I23054_cpg187E20	I23054	8_104727672-104727770	1.61	0.02	RIMS2
I573_cpg154L4	I573	1_40399104-40400343	1.5	0.04	RLF
I9642_cpg312I18	I9642	17_38430204-38431857	1.5	0.02	RND2
I4149_cpg338D16	I4149	11_74137409-74138414	1.83	0.01	RNF169
I16927_cpg329L21	I16927	4_1096373-1098320	1.72	0.00556	RNF212
I15096_cpg352L18	I15096	22_29112518-29114442	2.48	0.00411	RNF215
I15096_cpg302E9	I15096	22_29112518-29114442	1.52	0.02	RNF215
I635_cpg1L15	I635	1_44655615-44656795	1.96	0.01	RNF220
I22208_cpg389E13	I22208	7_156125037-156126765	1.68	0.01	RNF32
I22208_cpg450H8	I22208	7_156125037-156126765	2.35	0.00365	RNF32
I5733_cpg49B23	I5733	12_120321757-120322876	3.06	0.000506	RNF34
I5955_cpg23J2	I5955	13_25658460-25659431	1.6	0.01	RNF6
I13940_cpg202K24	I13940	2_241153443-241155639	2.12	0	RNPEPL1
I19628_cpg192L22	I19628	6_5029459-5032170	2.16	0.00684	RP1-67E13.1
I19721_cpg370E11	I19721	6_17688264-17689456	1.89	0.01	RP11-14H3.3
I6168_cpg239A24	I6168	13_52672296-52674993	1.86	0.0049	RP11-24H2.1
I6168_cpg167K20	I6168	13_52672296-52674993	2.36	0.00427	RP11-24H2.1
I5937_cpg274K13	I5937	13_23799828-23800794	1.77	0.01	RP11-307N16.2
I24435_cpg264G7	I24435	X_13580862-13581581	2.07	0.00302	RP11-30A20.3
I1870_cpg346C24	I1870	1_207471355-207472683	2.43	0.00168	RP11-385M4.3
I24273_cpg102M2	I24273	9_134351768-134352328	2.51	0.00348	RP11-738I14.8
I24274_cpg75N24	I24274	9_134373179-134373309	2.06	0	RP11-738I14.8
I2431_cpg35J11	I2431	10_27581454-27581960	1.59	0.02	RP11-85G18.4
I1768_cpg14N23	I1768	1_199349585-199351772	1.58	0	RP5-894H24.3
I9064_cpg124G19	I9064	16_88153712-88155834	1.63	0.01	RPL13
I9549_cpg306M20	I9549	17_34263550-34263718	1.61	0.0048	RPL23
I22993_cpg14B9	I22993	8_99127457-99127870	2.34	0.01	RPL30
I7917_cpg372C13	I7917	15_73035590-73037047	3.88	0.00137	RPP25
I20670_cpg124K22	I20670	6_133177373-133177538	1.73	0.00722	RPS12
I4471_cpg1P14	I4471	11_118393244-118395291	3.94	0.000415	RPS25
I20907_cpg365E10	I20907	6_166961316-166961674	2	0.00256	RPS6KA2
I20908_cpg102I2	I20908	6_167072159-167072267	3.23	0.000628	RPS6KA2
I20907_cpg83N2	I20907	6_166961316-166961674	1.53	0.01	RPS6KA2
I7101_cpg228O13	I7101	14_74457568-74459842	1.82	0.01	RPS6KL1
I11912_cpg50D18	I11912	19_59396124-59397689	2.2	0.01	RPS9
I14136_cpg44N13	I14136	20_17608854-17611412	4.47	0.000502	RRBP1
I15272_cpg26E15	I15272	22_41307429-41309061	1.78	0.01	RRP7B
I9823_cpg448N14	I9823	17_45910847-45911653	1.92	0.02	RSAD1
I20807_cpg38K22	I20807	6_153492555-153494589	1.99	0.02	RSG17
I20852_cpg428F14	I20852	6_159340254-159341434	2.73	0	RSHL2
I14989_cpg231P4	I14989	22_18612146-18613572	1.59	0.0405	RTN4R
I9112_cpg148F20	I9112	17_1786468-1788354	2.02	0.00939	RTN4RL1
I19523_cpg84H15	I19523	5_178909876-178910927	3.57	0.00149	RUFY1
I9672_cpg93D15	I9672	17_39747342-39749376	1.58	0.01	RUNDC3A
I14793_cpg14B24	I14793	21_35184869-35185544	2.06	0	RUNX1
I2136_cpg56M11	I2136	1_235271854-235273385	1.63	0.01	RYR2
I15736_cpg186A23	I15736	3_45704746-45705151	2.36	0.00149	SACM1L
I11570_cpg18E4	I11570	19_44523595-44526281	1.54	0.03	SAMD4B
I24299_cpg257F6	I24299	9_135556226-135558674	2.65	0.00332	SARDH
I10877_cpg430L17	I10877	19_1081636-1085751	2.42	0	SBNO2
I11831_cpg18I14	I11831	19_54835339-54838054	1.87	0.06	SCAF1
I2202_cpg326N22	I2202	1_244953520-244954716	1.72	0.01	SCCPDH
I17467_cpg449G3	I17467	4_83937145-83939416	1.71	0.01	SCD5
I590_cpg365H4	I590	1_41479503-41481306	2.88	0.00187	SCMH1
I590_cpg188C7	I590	1_41479503-41481306	2.06	0	SCMH1
I15675_cpg265B3	I15675	3_38664981-38666532	1.96	0	SCN5A
I23304_cpg285E8	I23304	8_144968855-144971480	2.04	0.02	SCRIB
I23304_cpg122E11	I23304	8_144968855-144971480	1.92	0.01	SCRIB
I13000_cpg168D1	I13000	2_119998052-119999037	2.23	0	SCTR
I8965_cpg95H14	I8965	16_80602248-80603011	1.85	0.00357	SDR42E1
I2306_cpg23O13	I2306	10_12210857-12212108	2.37	0.00187	SEC61A2
I15813_cpg74A6	I15813	3_50279874-50280062	1.84	0.00299	SEMA3B
I15814_cpg373O20	I15814	3_50288598-50289311	2.02	0.00755	SEMA3B
I15814_cpg373O19	I15814	3_50288598-50289311	2.32	0.00692	SEMA3B
I21572_cpg227I6	I21572	7_80385970-80386757	1.62	0.02	SEMA3C
I16265_cpg9H18	I16265	3_124113632-124116070	3.38	0.000785	SEMA5B
I16265_cpg352J24	I16265	3_124113632-124116070	2.82	0.01	SEMA5B
I1326_cpg169O16	I1326	1_149384127-149386964	1.6	0.09	SEMA6C
I17427_cpg83K23	I17427	4_78129585-78129693	1.67	0.01	SEPT11
I15259_cpg79G21	I15259	22_40724068-40725428	1.9	0	SEPT3
I15259_cpg363D16	I15259	22_40724068-40725428	2.29	0.00528	SEPT3
I14975_cpg224B3	I14975	22_18080413-18083005	1.68	0.0134	SEPT5
I10135_cpg47D21	I10135	17_72880085-72880560	1.64	0.05	SEPT9
I424_cpg154B15	I424	1_31658104-31661014	1.76	0.01	SERINC2
I10540_cpg280K17	I10540	18_40512969-40514865	2.03	0.01	SETBP1
I2267_cpg70C2	I2267	10_7489251-7490457	2.02	0	SFMBT2
I9888_cpg48N18	I9888	17_53438627-53439845	1.59	0.00438	SFRS1
I10127_cpg293F14	I10127	17_72243839-72245735	2.77	0.00158	SFRS2
I13067_cpg415E16	I13067	2_128175290-128176605	3.1	0	SFT2D3
I13779_cpg450O17	I13779	2_222996735-222998343	2.7	0.00172	SGPP2
I16969_cpg210F20	I16969	4_2788279-2790470	2.31	0.00434	SH3BP2
I16968_cpg107G5	I16968	4_2763229-2765594	3.77	0.000949	SH3BP2
I10995_cpg61D7	I10995	19_4319771-4322444	2.47	0	SH3GL1
I18007_cpg110I14	I18007	4_170427911-170428210	2.26	0.00365	SH3RF1
I12023_cpg276B8	I12023	2_253375-253715	2.06	0.00358	SH3YL1
I4099_cpg421L14	I4099	11_70329602-70331292	2.45	0.0114	SHANK2
I23633_cpg56H15	I23633	9_37774397-37775360	1.61	0.01	SHB
I23634_cpg91J11	I23634	9_37776687-37777682	1.57	0.00558	SHB
I23636_cpg58K24	I23636	9_37790476-37791976	3.32	0.01	SHB
I1374_cpg406K8	I1374	1_153212667-153214213	1.53	0.01	SHC1
I1366_cpg29M11	I1366	1_152740550-152742346	1.53	0.0109	SHE
I22201_cpg341H15	I22201	7_155293834-155294484	2.89	0.00146	SHH
I16570_cpg62M16	I16570	3_159298136-159298836	1.72	0.0035	SHOX2
I16516_cpg48A8	I16516	3_151962806-151964229	1.6	0.00791	SIAH2
I3990_cpg279F4	I3990	11_65164470-65165822	2.87	0.00335	SIPA1
I11559_cpg335H12	I11559	19_44075761-44078104	3.25	0	SIRT2
I3374_cpg14C22	I3374	11_225733-227405	1.65	0.0275	SIRT3
I6929_cpg117E11	I6929	14_60183924-60184480	1.64	0.0039	SIX1
I21200_cpg109B10	I21200	7_26863578-26863792	2.64	0.00108	SKAP2
I19061_cpg149E16	I19061	5_133540098-133540861	1.64	0	SKP1A
I17275_cpg315O14	I17275	4_48179785-48182055	2.15	0.0165	SLC10A4
I17275_cpg305M13	I17275	4_48179785-48182055	1.8	0.0343	SLC10A4
I8839_cpg328F17	I8839	16_66559233-66560727	1.89	0.02	SLC12A4
I8839_cpg324J3	I8839	16_66559233-66560727	2.25	0.00455	SLC12A4
I14435_cpg197O19	I14435	20_44626010-44626148	1.77	0	SLC13A3
I5816_cpg31D16	I5816	12_127873647-127874853	1.65	0.01	SLC15A4
I13831_cpg28J24	I13831	2_230640680-230641783	1.51	0.04	SLC16A14
I10008_cpg434K5	I10008	17_63798922-63800422	2.22	0.00423	SLC16A6
I15180_cpg323N5	I15180	22_36805675-36809334	1.69	0.0223	SLC16A8
I15180_cpg210B20	I15180	22_36805675-36809334	2.4	0.00221	SLC16A8
I11817_cpg1A13	I11817	19_54627034-54628559	3.19	0	SLC17A7
I14919_cpg372E6	I14919	21_45777393-45780146	1.65	0.0301	SLC19A1
I22595_cpg222A21	I22595	8_42515330-42516934	1.57	0.03	SLC20A2
I20519_cpg319E24	I20519	6_110903919-110904950	1.79	0.00455	SLC22A16
I14968_cpg84D16	I14968	22_17545030-17546920	1.75	0.0178	SLC25A1
I22416_cpg2K14	I22416	8_23441662-23443423	2.36	0.00197	SLC25A37
I9673_cpg10K11	I9673	17_39756847-39757937	3.09	0.00103	SLC25A39
I2722_cpg238L15	I2722	10_72784061-72786203	1.87	0.01	SLC29A3
[truncated: 339 more rows]

## Sheet: Meth_RCM1
CGI reporter	CGI	position	logFC	adj_p_value	gene_associated
I8623_cpg282I4	I8623	16_33872473-33874033	2.07	0.05	5_8S_rRNA
I2027_cpg234P5	I2027	1_225813299-225815586	2.21	0.04	5S_rRNA
I4747_cpg4F20	I4747	12_9108120-9110045	1.62	0.07	A2M
I15276_cpg85F5	I15276	22_41445886-41447260	4.31	0.02	A4GALT
I16522_cpg15C14	I16522	3_152937517-152937596	2.33	0.05	AADACL2
I10871_cpg394M12	I10871	19_990953-991126	3.02	0.04	ABCA7
I14219_cpg49F12	I14219	20_25318000-25319868	1.67	0.06	ABHD12
I15837_cpg149M19	I15837	3_51983911-51984595	2.23	0.04	ABHD14A
I15713_cpg47G13	I15713	3_43706734-43708224	1.72	0.07	ABHD5
I24249_cpg307G8	I24249	9_132700005-132700403	1.62	0.06	ABL1
I6275_cpg406K15	I6275	13_76452180-76452614	1.68	0.06	AC001226.2
I25011_cpg303N23	I25011	Y_13158389-13160261	1.89	0.08	AC004617.2
I21761_cpg41D11	I21761	7_100631740-100632464	2.64	0.07	AC004876.2
I21761_cpg95C15	I21761	7_100631740-100632464	3.02	0.06	AC004876.2
I21322_cpg39J7	I21322	7_39839283-39840405	1.56	0.06	AC004987.2
I21611_cpg57H21	I21611	7_87409939-87410103	3.8	0.02	AC005075.2
I21773_cpg79I1	I21773	7_101748020-101748876	1.9	0.05	AC005088.3
I9298_cpg233O5	I9298	17_12633343-12634478	2.32	0.07	AC005277.1
I10939_cpg214A6	I10939	19_2584046-2586352	1.54	0.07	AC005512.1
I19010_cpg205B3	I19010	5_126436915-126437305	3.9	0.04	AC005915.1
I3615_cpg212E10	I3615	11_22807386-22808116	2.02	0.04	AC006299.1
I4738_cpg20F23	I4738	12_8062475-8062700	1.58	0.06	AC006511.5
I9877_cpg189M6	I9877	17_52477740-52479116	1.83	0.05	AC007114.8
I8635_cpg356N21	I8635	16_45435174-45436080	2.58	0.04	AC007225.2
I12879_cpg220K15	I12879	2_102232594-102234448	1.79	0.06	AC007248.4
I19553_cpg268A4	I19553	5_180472608-180474617	2.94	0.1	AC008620.12
I8926_cpg212J10	I8926	16_74146838-74147878	1.75	0.05	AC009163.6
I13421_cpg340P5	I13421	2_176644582-176645497	2.07	0.05	AC009336.13
I13421_cpg340M8	I13421	2_176644582-176645497	2.29	0.09	AC009336.13
I13420_cpg57J5	I13420	2_176640041-176641567	1.95	0.05	AC009336.13
I13420_cpg169E3	I13420	2_176640041-176641567	1.57	0.08	AC009336.13
I13422_cpg364A9	I13422	2_176652090-176654339	1.89	0.05	AC009336.13
I7601_cpg348M7	I7601	15_42615461-42617829	2.77	0.05	AC009996.7
I12595_cpg327L10	I12595	2_68143548-68143726	1.9	0.05	AC010987.1
I12794_cpg324I7	I12794	2_88388594-88388763	1.51	0.09	AC012671.7
I10123_cpg111D23	I10123	17_72065662-72065885	2	0.06	AC015802.21
I12019_cpg12B15	I12019	19_63784332-63784990	1.51	0.07	AC016629.7
I13446_cpg149N1	I13446	2_177210270-177211441	1.78	0.06	AC017048.6
I16466_cpg48I21	I16466	3_144202817-144203586	2.5	0.06	AC018450.26
I21995_cpg4J18	I21995	7_131464414-131464520	1.65	0.06	AC018643.3
I5085_cpg15J20	I5085	12_50938082-50939195	2.18	0.1	AC021066.37
I5085_cpg15J21	I5085	12_50938082-50939195	2.55	0.05	AC021066.37
I17201_cpg433A13	I17201	4_37568271-37569592	4.64	0.03	AC021106.6
I17380_cpg51K7	I17380	4_71923443-71925582	1.67	0.06	AC021989.8
I11534_cpg243M7	I11534	19_42732964-42734731	1.82	0.05	AC022148.6
I5446_cpg423G11	I5446	12_92490469-92491799	4.06	0.02	AC025260.29
I18308_cpg267K20	I18308	5_17269730-17272545	1.52	0.08	AC026790.5
I19423_cpg392J3	I19423	5_172042829-172044156	3.53	0.02	AC027309.3
I16763_cpg53K14	I16763	3_185430762-185431958	5.26	0.03	AC061705.16
I12118_cpg63J17	I12118	2_11171664-11171863	2.41	0.04	AC062028.6
I16514_cpg55D22	I16514	3_151803931-151804441	4.26	0.02	AC069236.27
I21775_cpg284H17	I21775	7_101851486-101853693	1.67	0.06	AC073517.6
I10162_cpg345M15	I10162	17_74582238-74584245	1.5	0.07	AC073624.28
I23079_cpg336J22	I23079	8_110725808-110726633	3.14	0.04	AC079061.8
I13608_cpg167F21	I13608	2_202744239-202744743	1.62	0.09	AC079354.1
I23322_cpg300O15	I23322	8_145735593-145736149	1.59	0.07	AC084125.9
I9138_cpg196A3	I9138	17_3235865-3237001	2.9	0.04	AC087498.8
I8122_cpg34P23	I8122	15_91078030-91078525	2	0.05	AC091544.11
I21020_cpg86C1	I21020	7_4867761-4868608	3.7	0.02	AC092610.10
I21020_cpg93M22	I21020	7_4867761-4868608	2.64	0.03	AC092610.10
I21029_cpg378F18	I21029	7_5429261-5429882	2.23	0.09	AC093620.6
I12799_cpg431J14	I12799	2_88844866-88846716	2.62	0.07	AC096579.1
I17446_cpg92O20	I17446	4_81219568-81219752	2.05	0.09	AC097711.1
I8963_cpg103C8	I8963	16_80035147-80036870	2.92	0.04	AC099524.5
I8016_cpg49J16	I8016	15_81275060-81276608	1.98	0.05	AC105339.9
I8014_cpg1O22	I8014	15_81216137-81216811	1.86	0.08	AC105339.9
I8321_cpg151F12	I8321	16_3141921-3142127	5.57	0.02	AC108134.3
I15944_cpg159I10	I15944	3_65316896-65317959	1.91	0.06	AC121493.1
I15944_cpg159F12	I15944	3_65316896-65317959	1.59	0.09	AC121493.1
I3565_cpg88F11	I3565	11_17331360-17332090	1.87	0.08	AC124798.5
I5861_cpg161P24	I5861	12_131689839-131692034	1.88	0.06	AC131212.6
I5861_cpg101K3	I5861	12_131689839-131692034	1.97	0.06	AC131212.6
I9081_cpg374H15	I9081	16_88641096-88642335	4.22	0.03	AC133919.6
I8290_cpg112J13	I8290	16_2593421-2593557	2.06	0.06	AC141586.2
I10594_cpg55K6	I10594	18_45593282-45595022	2.21	0.06	ACAA2
I8060_cpg168K16	I8060	15_87146961-87148345	4.28	0.02	ACAN
I13755_cpg1C13	I13755	2_220087284-220088222	1.72	0.06	ACCN4
I18728_cpg10G21	I18728	5_80725345-80726385	5.6	0.02	ACOT12
I12929_cpg442D11	I12929	2_111513412-111513501	2.05	0.08	ACOXL
I3801_cpg346O14	I3801	11_47226573-47227176	3.08	0.03	ACP2
I3801_cpg173L17	I3801	11_47226573-47227176	3.22	0.02	ACP2
I11165_cpg252C4	I11165	19_11547845-11550739	2.04	0.06	ACP5
I24798_cpg359F13	I24798	X_108862233-108863642	1.66	0.08	ACSL4
I7478_cpg216J18	I7478	15_32874063-32874629	3.23	0.02	ACTC1
I15838_cpg56A6	I15838	3_51991882-51992912	2.2	0.06	ACY1
I9684_cpg348L23	I9684	17_40191881-40193417	3.18	0.03	ADAM11
I3296_cpg416H15	I3296	10_128065525-128065788	1.58	0.08	ADAM12
I1277_cpg358K9	I1277	1_120240413-120240856	3.85	0.02	ADAM30
I22562_cpg158P11	I22562	8_39084130-39084806	2.38	0.05	ADAM32
I14032_cpg447F14	I14032	20_3601364-3603016	2.51	0.04	ADAM33
I24293_cpg30K7	I24293	9_135283303-135285181	2.86	0.05	ADAMTS13
I4939_cpg211J14	I4939	12_42230849-42232898	1.95	0.05	ADAMTS20
I14718_cpg75B20	I14718	21_27259363-27260848	1.68	0.06	ADAMTS5
I14718_cpg241F8	I14718	21_27259363-27260848	1.83	0.05	ADAMTS5
I24296_cpg155D15	I24296	9_135388345-135390172	3.04	0.03	ADAMTSL2
I1314_cpg346F20	I1314	1_148788228-148790428	1.59	0.07	ADAMTSL4
I21377_cpg433B16	I21377	7_45580192-45583053	4.23	0.02	ADCY1
I12047_cpg52D5	I12047	2_3501124-3502617	5.69	0.01	ADI1
I14487_cpg116D19	I14487	20_48980073-48981944	4.7	0.03	ADNP
I1803_cpg77E3	I1803	1_201363376-201363980	5.19	0.01	ADORA1
I12814_cpg21I7	I12814	2_96143261-96146760	1.6	0.06	ADRA2B
I3154_cpg122K2	I3154	10_115792556-115795382	2.33	0.04	ADRB1
I4038_cpg82F3	I4038	11_66798279-66800623	1.61	0.09	ADRBK1
I21356_cpg239L17	I21356	7_44116758-44119391	1.8	0.08	AEBP1
I11504_cpg76N16	I11504	19_41176959-41178463	2.19	0.06	AF038458.1
I24599_cpg159A9	I24599	X_48317896-48318210	3.46	0.02	AF196972.1
I24950_cpg326B7	I24950	X_147389164-147391047	2.77	0.05	AFF2
I19051_cpg217J10	I19051	5_132273079-132273167	2.43	0.04	AFF4
I12248_cpg305G13	I12248	2_27127270-27127431	1.71	0.06	AGBL5
I14888_cpg24G5	I14888	21_44108493-44110415	1.65	0.07	AGPAT3
I24866_cpg292L10	I24866	X_129127105-129127665	2.72	0.03	AIFM1
I68_cpg410F5	I68	1_4671134-4673025	2.51	0.04	AJAP1
I68_cpg416L17	I68	1_4671134-4673025	2.45	0.04	AJAP1
I23984_cpg325G15	I23984	9_111581833-111582862	2.06	0.07	AKAP2
I11261_cpg347A16	I11261	19_15344571-15347259	1.77	0.06	AKAP8
I2174_cpg333M10	I2174	1_242079270-242081527	6.14	0.01	AKT3
I8251_cpg378L10	I8251	16_1416647-1419387	1.87	0.1	AL032819.32
I7311_cpg51I13	I7311	14_100361530-100362546	2.12	0.05	AL117190.6
I14602_cpg283I8	I14602	20_61110852-61113202	2.11	0.07	AL121673.41
I7028_cpg356P19	I7028	14_69035680-69037717	1.77	0.07	AL133445.4
I20345_cpg51I20	I20345	6_87888628-87889579	2.48	0.04	AL139274.17
I5913_cpg107D8	I5913	13_20791064-20792726	2.11	0.05	AL139380.6
I24211_cpg35E19	I24211	9_130982320-130983898	1.79	0.06	AL158151.16
I23774_cpg410F13	I23774	9_88953160-88953858	1.6	0.1	AL158205.12
I1637_cpg114E21	I1637	1_179189117-179190503	2.04	0.04	AL162431.17
I1637_cpg238J19	I1637	1_179189117-179190503	2.57	0.03	AL162431.17
I23494_cpg125G19	I23494	9_21549087-21550628	4.09	0.02	AL353732.14
I20338_cpg292G16	I20338	6_86444853-86445066	1.87	0.06	AL355615.12
I24350_cpg226H7	I24350	9_138821539-138823122	1.5	0.09	AL355987.31
I2282_cpg54N24	I2282	10_8135262-8136156	3.82	0.05	AL390294.19
I3353_cpg305I15	I3353	10_134542080-134543782	1.59	0.07	AL392043.21
I204_cpg305O11	I204	1_16036484-16036844	3.27	0.05	AL450998.19
I204_cpg32H15	I204	1_16036484-16036844	3.64	0.03	AL450998.19
I19579_cpg448P19	I19579	6_1469096-1470098	1.88	0.05	AL512329.17
I45_cpg356K14	I45	1_2875066-2876745	1.56	0.1	AL592464.24
I44_cpg22D18	I44	1_2789668-2792321	2.24	0.1	AL592464.24
I1220_cpg23B16	I1220	1_113193828-113194547	2.25	0.04	AL603832.28
I243_cpg53N3	I243	1_19101005-19102378	4.35	0.01	ALDH4A1
I3751_cpg316P15	I3751	11_43858962-43859164	1.5	0.09	ALKBH3
I13603_cpg365M5	I13603	2_202215553-202215935	1.61	0.07	ALS2CR4
I3756_cpg152E14	I3756	11_44282960-44283192	3.85	0.02	ALX4
I3756_cpg169B5	I3756	11_44282960-44283192	1.58	0.07	ALX4
I1175_cpg165O4	I1175	1_109851380-109854200	6.45	0.01	AMIGO1
I24806_cpg212E3	I24806	X_111970165-111971582	2.96	0.04	AMOT
I24806_cpg355B17	I24806	X_111970165-111971582	2.37	0.04	AMOT
I24361_cpg361B10	I24361	9_139189074-139190674	1.89	0.06	ANAPC2
I5731_cpg427B24	I5731	12_120274043-120274667	1.52	0.09	ANAPC5
I5587_cpg185C9	I5587	12_109308922-109309910	1.78	0.07	ANAPC7
I22579_cpg420K9	I22579	8_41648159-41650055	1.92	0.06	ANK1
I22579_cpg420K8	I22579	8_41648159-41650055	1.55	0.07	ANK1
I13939_cpg77N12	I13939	2_241148089-241149686	5.69	0.01	ANKMY1
I23821_cpg435C2	I23821	9_94609375-94611482	5.07	0.01	ANKRD19
I23821_cpg173B23	I23821	9_94609375-94611482	2.02	0.08	ANKRD19
I12832_cpg150C14	I12832	2_96868696-96869729	2.43	0.05	ANKRD23
I12832_cpg192K9	I12832	2_96868696-96869729	2.51	0.05	ANKRD23
I19049_cpg91K20	I19049	5_132176822-132179144	2.11	0.07	ANKRD43
I24834_cpg248L14	I24834	X_118775677-118777921	1.87	0.05	ANKRD58
I23894_cpg77G5	I23894	9_99783691-99783857	1.59	0.06	ANP32B
I12606_cpg99P18	I12606	2_69117958-69118073	3.23	0.04	ANTXR1
I13596_cpg343D22	I13596	2_201158919-201159221	1.77	0.05	AOX1
I4291_cpg54J14	I4291	11_94439663-94440885	4.52	0.01	AP001264.4
I4145_cpg45H12	I4145	11_73881772-73882509	1.61	0.06	AP001372.4
I10358_cpg167O19	I10358	18_13812868-13814387	1.61	0.07	AP001525.6
I4025_cpg417C20	I4025	11_66083022-66085028	2.79	0.06	AP002748.4
I10289_cpg421H10	I10289	18_5880130-5882538	2.03	0.05	AP005433.3
I8013_cpg26H8	I8013	15_81174258-81176192	2.83	0.08	AP3B2
I3696_cpg273J4	I3696	11_34893803-34895433	2.98	0.05	APIP
I1425_cpg56O20	I1425	1_154827744-154828554	2.16	0.04	APOA1BP
I12196_cpg213K6	I12196	2_21119157-21119252	2.06	0.04	APOB
I4776_cpg191K9	I4776	12_12767840-12770467	2.24	0.05	APOLD1
I8807_cpg424G14	I8807	16_65421769-65422622	1.84	0.05	APPBP1
I10417_cpg274I18	I10417	18_22696942-22698119	1.59	0.06	AQP4
I24593_cpg39G10	I24593	X_47305313-47305899	2.37	0.04	ARAF
I5005_cpg48E19	I5005	12_47636993-47637793	5.54	0.02	ARF3
I22770_cpg62M17	I22770	8_68277220-68277357	2.54	0.05	ARFGEF1
I13170_cpg319H19	I13170	2_144197305-144197441	1.6	0.07	ARHGAP15
I2565_cpg252N9	I2565	10_49482504-49483070	2.45	0.04	ARHGAP22
I2564_cpg186H16	I2564	10_49437005-49437222	1.99	0.05	ARHGAP22
I24429_cpg20B22	I24429	X_11592211-11594130	1.71	0.06	ARHGAP6
I4134_cpg50G20	I4134	11_72717041-72717727	3	0.07	ARHGEF17
I1404_cpg443O11	I1404	1_154213596-154215338	3.13	0.04	ARHGEF2
I13097_cpg410G11	I13097	2_131508554-131509752	3.68	0.02	ARHGEF4
I24906_cpg286J6	I24906	X_135676642-135678091	2.96	0.05	ARHGEF6
I10862_cpg333K4	I10862	19_875660-878122	7.04	0.01	ARID3A
I23573_cpg357F2	I23573	9_34613428-34614400	1.75	0.09	ARID3C
I3067_cpg14C15	I3067	10_104463937-104464879	5.34	0.01	ARL3
I1785_cpg198N4	I1785	1_200379724-200380790	1.74	0.05	ARL8A
I15406_cpg318I22	I15406	3_5138766-5139488	1.97	0.05	ARL8B
I13844_cpg258E19	I13844	2_231771208-231772291	2.53	0.04	ARMC9
I11323_cpg380J13	I11323	19_17978666-17981261	5.81	0.01	ARRDC2
I24494_cpg23K11	I24494	X_24934946-24935745	3.81	0.07	ARX
I24494_cpg2B6	I24494	X_24934946-24935745	2.91	0.04	ARX
I24493_cpg443A12	I24493	X_24932374-24934190	1.76	0.08	ARX
I24051_cpg42J20	I24051	9_119215380-119215649	2.36	0.04	ASTN2
I10457_cpg324P3	I10457	18_29413473-29413599	2.35	0.04	ASXL3
I4791_cpg207K16	I4791	12_14409832-14410054	1.76	0.06	ATF7IP
I4728_cpg385H8	I4728	12_6915030-6917771	1.74	0.07	ATN1
I12779_cpg178G3	I12779	2_85834441-85835683	1.52	0.07	ATOH8
I19351_cpg160A3	I19351	5_160165084-160165250	1.56	0.07	ATP10B
I16735_cpg341M14	I16735	3_183993707-183995047	2.18	0.04	ATP11B
I16735_cpg343N19	I16735	3_183993707-183995047	4.29	0.02	ATP11B
I24565_cpg82H13	I24565	X_40324629-40325836	2.22	0.06	ATP6AP2
I5779_cpg274M12	I5779	12_122762381-122763529	1.56	0.07	ATP6V0A2
I6157_cpg149A8	I6157	13_51483555-51484787	1.63	0.1	ATP7B
I5952_cpg73F18	I5952	13_25484073-25484984	2.61	0.05	ATP8A2
I5952_cpg368G14	I5952	13_25484073-25484984	2.26	0.06	ATP8A2
I14491_cpg448A17	I14491	20_49817036-49817887	6.07	0.01	ATP9A
I10810_cpg181J21	I10810	18_75188577-75188760	3.86	0.02	ATP9B
I10808_cpg421H14	I10808	18_74929326-74930917	2.11	0.06	ATP9B
I10810_cpg226J20	I10810	18_75188577-75188760	4.45	0.02	ATP9B
I24702_cpg316E15	I24702	X_76927485-76928624	2	0.05	ATRX
I21485_cpg299C23	I21485	7_69796411-69798647	2.94	0.04	AUTS2
I21483_cpg51H18	I21483	7_68701957-68703601	4.05	0.02	AUTS2
I7465_cpg438C17	I7465	15_32117818-32118918	1.89	0.05	AVEN
I18200_cpg393H9	I18200	5_1546976-1548418	2.25	0.05	AYTL2
I18200_cpg393G10	I18200	5_1546976-1548418	3.43	0.03	AYTL2
I23046_cpg56F19	I23046	8_103945268-103946207	2.19	0.04	AZIN1
I11313_cpg385F13	I11313	19_17779442-17780669	2.13	0.04	B3GNT3
I625_cpg153N10	I625	1_44217152-44218642	1.63	0.08	B4GALT2
I14854_cpg57D8	I14854	21_41461221-41462870	2.22	0.05	BACE2
I14636_cpg85E4	I14636	21_10104008-10104153	1.61	0.07	BAGE2
I10190_cpg317F21	I10190	17_76671346-76672493	3.48	0.02	BAIAP2
I1429_cpg313P13	I1429	1_154883187-154883792	2.58	0.08	BCAN
I14485_cpg306J5	I14485	20_48844265-48844498	1.91	0.08	BCAS4
I12529_cpg172A8	I12529	2_60631309-60631698	2.54	0.04	BCL11A
I7286_cpg158G16	I7286	14_98808409-98808627	1.97	0.05	BCL11B
I16807_cpg89E9	I16807	3_188940372-188940629	1.91	0.08	BCL6
I24561_cpg400P20	I24561	X_39913804-39914072	2.28	0.04	BCOR
I24550_cpg265H6	I24550	X_39840722-39841227	2.73	0.03	BCOR
I24547_cpg358G12	I24547	X_39827004-39829001	2.13	0.05	BCOR
I24548_cpg434N4	I24548	X_39838343-39839134	3.18	0.05	BCOR
I24559_cpg447P18	I24559	X_39899385-39900336	1.85	0.07	BCOR
I24552_cpg94A8	I24552	X_39851336-39851692	2.14	0.05	BCOR
I24562_cpg151F11	I24562	X_39915996-39917472	1.62	0.06	BCOR
I24563_cpg84G17	I24563	X_39918353-39918892	1.75	0.05	BCOR
I15283_cpg154G13	I15283	22_41836281-41837668	2.75	0.04	BIK
I5056_cpg163B6	I5056	12_50003142-50005372	2.13	0.04	BIN2
I14327_cpg187K4	I14327	20_35583040-35583606	2.4	0.04	BLCAP
I14327_cpg79O15	I14327	20_35583040-35583606	2.88	0.04	BLCAP
I14326_cpg31L8	I14326	20_35581945-35582572	2.63	0.04	BLCAP
I2384_cpg310L14	I2384	10_22654152-22655268	7.3	0.01	BMI1
I6864_cpg50B4	I6864	14_53490983-53491906	5.7	0.01	BMP4
I21276_cpg17G8	I21276	7_33910103-33910657	1.5	0.07	BMPER
I8026_cpg75B2	I8026	15_81745143-81745364	2.54	0.04	BNC1
I7718_cpg60H16	I7718	15_57768165-57769801	8.18	0.02	BNIP2
I22444_cpg247E18	I22444	8_26296000-26297344	5.4	0.01	BNIP3L
I13570_cpg190G13	I13570	2_198357914-198359903	1.72	0.06	BOLL
I24304_cpg25D20	I24304	9_135899478-135901767	2.98	0.03	BRD3
I10839_cpg151B11	I10839	19_523245-524545	1.75	0.06	BSG
I17080_cpg266P12	I17080	4_15313412-15316270	2.39	0.04	BST1
I8019_cpg189L18	I8019	15_81525735-81527288	1.61	0.08	BTBD1
I24366_cpg63F14	I24366	9_139430341-139432325	2.89	0.05	BX322799.22
I24366_cpg383H18	I24366	9_139430341-139432325	2.92	0.03	BX322799.22
I24367_cpg85C19	I24367	9_139436909-139438557	1.96	0.05	BX322799.22
I24529_cpg431G11	I24529	X_36890904-36892130	1.83	0.05	BX842568.3
I978_cpg344H9	I978	1_84717489-84717724	2.25	0.06	BXDC5
I2772_cpg385B21	I2772	10_76860453-76861871	1.61	0.08	C10orf11
I2773_cpg308P6	I2773	10_77519387-77519534	2.44	0.04	C10orf11
I2832_cpg216P7	I2832	10_88718189-88718688	3.7	0.05	C10orf116
I3292_cpg28I24	I3292	10_127397338-127398644	3.26	0.02	C10orf137
I2651_cpg287K9	I2651	10_64234183-64236005	4.96	0.01	C10orf22
I2541_cpg53M12	I2541	10_44816082-44816975	1.62	0.07	C10orf25
I2301_cpg148M4	I2301	10_11951049-11952885	2.6	0.04	C10orf47
I3354_cpg11N22	I3354	10_134605002-134606522	2.15	0.06	C10orf93
I3411_cpg392F11	I3411	11_2279418-2281311	2.63	0.04	C11orf21
I3679_cpg53O9	I3679	11_33678418-33679810	4.04	0.03	C11orf91
I5424_cpg306I22	I5424	12_89871499-89873110	1.86	0.05	C12orf12
I5608_cpg53A21	I5608	12_111029952-111031021	1.68	0.07	C12orf30
I5514_cpg439J22	I5514	12_102397666-102397760	4.09	0.02	C12orf42
I5670_cpg70A7	I5670	12_115659111-115660356	2.15	0.04	C12orf49
I6043_cpg62K21	I6043	13_35769915-35770385	1.91	0.06	C13orf38
I6043_cpg62M21	I6043	13_35769915-35770385	2.23	0.04	C13orf38
I6825_cpg48K1	I6825	14_49652589-49653136	1.83	0.05	C14orf138
I7371_cpg178I23	I7371	14_104237033-104239769	2.93	0.05	C14orf173
I6794_cpg351L11	I6794	14_44435903-44437140	1.65	0.06	C14orf28
I6898_cpg13G15	I6898	14_57687915-57688907	2.33	0.05	C14orf37
I7343_cpg193K18	I7343	14_102639680-102641923	2.74	0.04	C14orf73
I7768_cpg317E9	I7768	15_62902979-62903842	2.13	0.06	C15orf20
I7768_cpg295H6	I7768	15_62902979-62903842	2.74	0.04	C15orf20
I7935_cpg329H12	I7935	15_74138563-74139737	2.74	0.06	C15orf27
I7936_cpg416B13	I7936	15_74270713-74272521	2.51	0.04	C15orf27
I7469_cpg117M10	I7469	15_32288944-32289902	1.94	0.05	C15orf29
I8249_cpg15L6	I8249	16_1402660-1405039	1.83	0.07	C16orf28
I9004_cpg285G8	I9004	16_84341110-84343809	1.6	0.06	C16orf74
I8416_cpg3C10	I8416	16_11336505-11338110	2.95	0.04	C16orf75
I8416_cpg3E13	I8416	16_11336505-11338110	1.68	0.08	C16orf75
I10237_cpg52E15	I10237	17_77969188-77970408	6.33	0.01	C17orf101
I10047_cpg183B17	I10047	17_69307171-69307378	2.32	0.04	C17orf54
I9327_cpg432C20	I9327	17_16334351-16336690	2.58	0.04	C17orf76
I10355_cpg197H20	I10355	18_13631490-13633034	2.09	0.08	C18orf1
I10341_cpg299F3	I10341	18_12410212-12410941	2.24	0.05	C18orf43
I10885_cpg402C11	I10885	19_1225032-1228487	2.29	0.07	C19orf24
I11924_cpg347P5	I11924	19_60363333-60365534	2.47	0.04	C19orf51
I11495_cpg270O11	I11495	19_40979395-40981306	7.91	0.01	C19orf55
I24841_cpg371G15	I24841	X_119647350-119648672	1.7	0.08	C1GALT1C1
I311_cpg438B3	I311	1_23977281-23977871	1.87	0.1	C1orf128
I1656_cpg22C7	I1656	1_181188290-181189564	1.96	0.05	C1orf14
I2214_cpg354B14	I2214	1_245760524-245762532	2.13	0.04	C1orf150
I581_cpg48A14	I581	1_40746546-40747951	2.32	0.05	C1orf176
I1524_cpg91H6	I1524	1_165156276-165157753	2.2	0.07	C1orf32
I1201_cpg49H5	I1201	1_111690234-111691368	1.76	0.05	C1orf88
I477_cpg293A7	I477	1_34414917-34415756	2.6	0.06	C1orf94
I477_cpg293D8	I477	1_34414917-34415756	2.43	0.08	C1orf94
I9184_cpg350M20	I9184	17_5282681-5283365	1.6	0.07	C1QBP
I9691_cpg276N24	I9691	17_40392019-40393524	2.19	0.06	C1QL1
I2347_cpg84N2	I2347	10_16601393-16604324	1.84	0.05	C1QL3
I14322_cpg57L7	I14322	20_35240766-35241725	3.35	0.06	C20orf132
I14248_cpg257C2	I14248	20_30082330-30083306	2.63	0.04	C20orf160
I14247_cpg84E16	I14247	20_30070085-30071233	2.5	0.08	C20orf160
I14248_cpg82K6	I14248	20_30082330-30083306	2.22	0.05	C20orf160
I14564_cpg324A20	I14564	20_57947037-57949165	2.58	0.04	C20orf177
I14564_cpg228G20	I14564	20_57947037-57949165	2.84	0.04	C20orf177
I13987_cpg229G8	I13987	20_772925-774066	1.88	0.08	C20orf55
I14611_cpg61K4	I14611	20_61355357-61356484	6.57	0.01	C20orf58
I14844_cpg53I24	I14844	21_39738949-39739859	2.59	0.04	C21orf13
I14893_cpg82K12	I14893	21_44377612-44378882	3.1	0.03	C21orf33
I14753_cpg353O11	I14753	21_32572750-32573536	1.58	0.1	C21orf45
I12849_cpg33J6	I12849	2_98804518-98806554	2.57	0.04	C2orf55
I12849_cpg46B19	I12849	2_98804518-98806554	2.42	0.06	C2orf55
I12692_cpg355D22	I12692	2_74495441-74497052	2.65	0.04	C2orf81
I12692_cpg355D21	I12692	2_74495441-74497052	2.35	0.05	C2orf81
I13869_cpg347F5	I13869	2_233448819-233450337	2.49	0.04	C2orf82
I16875_cpg102I24	I16875	3_196473591-196473803	2.27	0.05	C3orf21
I15708_cpg348E23	I15708	3_43121408-43122779	2.94	0.06	C3orf39
I16515_cpg73C2	I16515	3_151904507-151904681	1.52	0.07	C3orf44
I16956_cpg1G18	I16956	4_2213137-2214200	1.79	0.05	C4orf15
I17648_cpg50G21	I17648	4_113371943-113373141	2.51	0.05	C4orf16
I18221_cpg35C14	I18221	5_2808104-2808448	1.72	0.05	C5orf38
I18221_cpg9G10	I18221	5_2808104-2808448	3.8	0.03	C5orf38
I18457_cpg333N18	I18457	5_43076581-43076995	2.02	0.1	C5orf39
I20712_cpg392I19	I20712	6_139391193-139392752	3.6	0.02	C6orf115
I20917_cpg205M20	I20917	6_167938805-167940536	2.08	0.06	C6orf123
I20640_cpg449H22	I20640	6_127837890-127839268	1.9	0.07	C6orf174
I20504_cpg49J1	I20504	6_109522343-109523248	3.19	0.05	C6orf182
I21247_cpg77M20	I21247	7_30140689-30142080	5.52	0.02	C7orf41
I20965_EMPTY	I20965	7_1092726-1093654	2.85	0.04	C7orf50
I21889_cpg153B8	I21889	7_120415515-120416306	1.55	0.08	C7orf58
I22247_cpg4G12	I22247	8_484143-486056	6.36	0.01	C8orf42
I22247_cpg7E18	I22247	8_484143-486056	2.13	0.05	C8orf42
I22764_cpg344L24	I22764	8_67945449-67945888	1.86	0.05	C8orf45
I23764_cpg1G20	I23764	9_87903449-87905068	1.52	0.09	C9orf155
I23847_cpg441B16	I23847	9_96850337-96850860	1.81	0.05	C9orf3
I23847_cpg122E12	I23847	9_96850337-96850860	1.56	0.07	C9orf3
I23922_cpg2M10	I23922	9_102228858-102229896	1.56	0.06	C9orf30
I23923_cpg48J15	I23923	9_102274395-102276339	1.9	0.06	C9orf30
I23688_cpg188F7	I23688	9_76832259-76833372	1.52	0.07	C9orf41
I24321_cpg114N1	I24321	9_137378205-137379824	2.64	0.06	C9orf62
I23752_cpg288F23	I23752	9_85760756-85761910	1.85	0.06	C9orf64
I23824_cpg322G14	I23824	9_94897213-94897743	1.99	0.05	C9orf89
I15087_cpg338B1	I15087	22_28452578-28452787	1.86	0.07	CABP7
I10398_cpg415H3	I10398	18_19973059-19973500	1.85	0.06	CABYR
I24375_cpg338M15	I24375	9_140035501-140038362	2.06	0.04	CACNA1B
I15865_cpg295G21	I15865	3_53749571-53749685	1.72	0.06	CACNA1D
I8242_cpg91B9	I8242	16_1184957-1186837	1.98	0.05	CACNA1H
I21581_cpg428O14	I21581	7_81910146-81911584	1.69	0.09	CACNA2D1
I15823_cpg20L21	I15823	3_50514567-50516428	1.61	0.06	CACNA2D2
I4664_cpg64M20	I4664	12_1886985-1889969	2.49	0.04	CACNA2D4
I3539_cpg323O16	I3539	11_14882570-14884560	1.68	0.06	CALCB
I3076_cpg7M9	I3076	10_105206980-105209408	2.67	0.04	CALHM1
I21956_cpg56L6	I21956	7_128166257-128167278	7.19	0.01	CALU
I21361_cpg175B13	I21361	7_44315474-44316277	1.58	0.06	CAMK2B
I5728_cpg42L9	I5728	12_120162732-120163083	2.19	0.04	CAMKK2
I15480_cpg262E17	I15480	3_12832401-12834551	2.26	0.07	CAND2
I4175_cpg49N11	I4175	11_76514172-76516283	1.97	0.05	CAPN5
I9141_cpg49B18	I9141	17_3484769-3487425	1.99	0.05	CARKL
I3424_cpg154F2	I3424	11_3034118-3035475	2.15	0.05	CARS
I7535_cpg127F19	I7535	15_38673376-38674274	2.81	0.03	CASC5
I143_cpg27N23	I143	1_10620839-10623292	6.19	0.03	CASZ1
I8659_cpg33K16	I8659	16_47872376-47874063	3.1	0.03	CBLN1
I14516_cpg305O2	I14516	20_54011445-54014131	2.05	0.1	CBLN4
I14516_cpg303K17	I14516	20_54011445-54014131	1.84	0.05	CBLN4
I14876_cpg127N5	I14876	21_43369455-43370102	1.65	0.06	CBS
I11950_cpg154L5	I11950	19_60856311-60858652	2.43	0.06	CCDC106
I17631_cpg154E14	I17631	4_110700561-110701884	2.32	0.06	CCDC109B
I10598_cpg146J24	I10598	18_46046733-46047194	1.56	0.07	CCDC11
I10599_cpg274M18	I10599	18_46048324-46048780	2.18	0.07	CCDC11
I18612_cpg375J13	I18612	5_68664120-68664789	2.76	0.04	CCDC125
I18180_cpg43F9	I18180	5_271007-271162	1.88	0.05	CCDC127
I16299_cpg290J21	I16299	3_127617540-127618860	2.17	0.04	CCDC37
I10636_cpg196C5	I10636	18_50777131-50777908	3.27	0.09	CCDC68
I10636_cpg315C16	I10636	18_50777131-50777908	2.76	0.09	CCDC68
I12499_cpg5E16	I12499	2_55500145-55501182	1.72	0.06	CCDC88A
I11755_cpg290M15	I11755	19_52451550-52452505	3.03	0.04	CCDC9
I18466_cpg91D9	I18466	5_43432912-43433201	2.11	0.06	CCL28
I21372_cpg340A17	I21372	7_45005052-45006836	2.93	0.04	CCM2
I4086_cpg267D22	I4086	11_69166520-69168321	1.75	0.07	CCND1
I17428_cpg346B15	I17428	4_78215310-78216860	4.3	0.02	CCNI
I13649_cpg331J8	I13649	2_208284624-208285482	1.81	0.08	CCNYL1
I20914_cpg351J17	I20914	6_167426761-167427914	1.88	0.06	CCR6
I12543_cpg44C8	I12543	2_61968263-61968612	1.62	0.06	CCT4
I18267_cpg337G4	I18267	5_10303167-10303935	1.74	0.1	CCT5
I19172_cpg354E12	I19172	5_139991516-139993409	2.85	0.05	CD14
I19172_cpg307J4	I19172	5_139991516-139993409	2.82	0.04	CD14
I1295_cpg70L5	I1295	1_144424697-144425391	1.51	0.07	CD160
I24961_cpg5B18	I24961	X_149816859-149818587	1.62	0.06	CD99L2
I23873_cpg29G11	I23873	9_98421193-98422227	6.54	0.01	CDC14B
I23873_cpg331I2	I23873	9_98421193-98422227	2.25	0.04	CDC14B
I6552_cpg153M23	I6552	13_114018194-114019104	1.64	0.08	CDC16
I11917_cpg168P6	I11917	19_59674104-59674838	2.04	0.1	CDC42EP5
I1048_cpg93K19	I1048	1_91738840-91739089	1.82	0.06	CDC7
I21151_cpg2O18	I21151	7_21951529-21952904	2.22	0.04	CDCA7L
I10689_cpg46E10	I10689	18_57372243-57373071	3.45	0.02	CDH20
I14428_cpg36J23	I14428	20_44271920-44272946	1.77	0.05	CDH22
I14428_cpg152B24	I14428	20_44271920-44272946	1.64	0.06	CDH22
I14575_cpg236A16	I14575	20_59809823-59811843	2.02	0.04	CDH4
I24459_cpg77B18	I24459	X_18352659-18354560	1.58	0.07	CDKL5
I3420_cpg355L6	I3420	11_2861588-2862365	1.63	0.06	CDKN1C
I9051_cpg84K17	I9051	16_87397263-87398361	2.41	0.06	CDT1
I14481_cpg403M18	I14481	20_48242354-48242433	1.7	0.08	CEBPB
I15774_cpg76A4	I15774	3_48672824-48675775	2.03	0.04	CELSR3
I17597_cpg120F3	I17597	4_104339014-104339142	2.72	0.03	CENPE
I1925_cpg417A18	I1925	1_212842837-212843809	3.71	0.02	CENPF
I1926_cpg130G10	I1926	1_212845437-212849314	3.62	0.04	CENPF
I24755_cpg256I22	I24755	X_100239504-100239910	3.27	0.08	CENPI
I24755_cpg85O8	I24755	X_100239504-100239910	2.77	0.06	CENPI
I13885_cpg300N18	I13885	2_236066437-236066767	1.53	0.07	CENTG2
I13887_cpg212F3	I13887	2_236068452-236068718	1.6	0.06	CENTG2
I2170_cpg39C14	I2170	1_241483893-241485559	1.89	0.05	CEP170
I14297_cpg424M18	I14297	20_33506206-33506514	2.17	0.05	CEP250
I8740_cpg41N17	I8740	16_55557545-55557636	1.5	0.08	CETP
I12253_cpg293G9	I12253	2_27194723-27195738	2.13	0.1	CGREF1
I12253_cpg277M10	I12253	2_27194723-27195738	1.76	0.06	CGREF1
I15030_cpg84D15	I15030	22_22439806-22440367	3.06	0.03	CHCHD10
I22707_cpg372F9	I22707	8_61789113-61790236	2.83	0.04	CHD7
I8699_cpg245H8	I8699	16_51721355-51723503	2.94	0.03	CHD9
I5870_cpg346J24	I5870	12_131973557-131974972	2.09	0.04	CHFR
I9168_cpg25O9	I9168	17_4742324-4746671	1.98	0.08	CHRNE
I3771_cpg175C7	I3771	11_45628375-45629316	1.55	0.07	CHST1
I24585_cpg220K19	I24585	X_46317400-46318674	1.91	0.08	CHST7
I24585_cpg316A24	I24585	X_46317400-46318674	2.1	0.06	CHST7
I11450_cpg329O16	I11450	19_38872429-38874175	3.46	0.04	CHST8
I6626_cpg169E13	I6626	14_23849254-23850985	2.96	0.06	CIDEB
I6626_cpg152A18	I6626	14_23849254-23850985	2.69	0.03	CIDEB
I587_cpg115A5	I587	1_41098344-41100976	1.72	0.06	CITED4
I24181_cpg70D15	I24181	9_129992028-129994490	1.8	0.09	CIZ1
I24182_cpg346D20	I24182	9_129994822-129995595	2.17	0.04	CIZ1
I5537_cpg67O15	I5537	12_105165068-105167110	2.87	0.06	CKAP4
I24620_cpg82L19	I24620	X_49573786-49574641	2.02	0.06	CLCN5
I21508_cpg240A17	I21508	7_72820590-72823130	1.88	0.09	CLDN3
I131_cpg78I19	I131	1_9805396-9807203	1.57	0.09	CLSTN1
I14969_cpg1B4	I14969	22_17658591-17659538	1.65	0.06	CLTCL1
I8336_cpg274K8	I8336	16_3489970-3491376	1.85	0.05	CLUAP1
I19541_cpg307G4	I19541	5_179853272-179854846	1.55	0.07	CNOT6
I17431_cpg95B16	I17431	4_78958625-78960588	3.72	0.04	CNOT6L
I21414_cpg315N13	I21414	7_51350570-51352639	1.67	0.08	COBL
I23910_cpg415N4	I23910	9_100777090-100777314	1.51	0.08	COL15A1
I14918_cpg385I5	I14918	21_45683480-45685746	1.86	0.05	COL18A1
I14918_cpg7P14	I14918	21_45683480-45685746	2.11	0.06	COL18A1
I9816_cpg413D4	I9816	17_45631299-45632360	1.77	0.08	COL1A1
I13806_cpg79G22	I13806	2_227736791-227737192	1.67	0.08	COL4A4
I14260_cpg295K10	I14260	20_30794142-30795214	4.06	0.02	COMMD7
I17263_cpg334L5	I17263	4_47160098-47160631	1.57	0.07	COMMD8
I2245_cpg30G4	I2245	10_3816765-3818377	1.58	0.08	COPEB
I4717_cpg55D8	I4717	12_6703312-6704370	2.02	0.07	COPS7A
I13908_cpg86L20	I13908	2_237659000-237659264	1.59	0.07	COPS8
I17475_cpg337I12	I17475	4_84424343-84425122	1.56	0.07	COQ2
I11511_cpg428J11	I11511	19_41334900-41335657	3.31	0.05	COX7A1
I9451_cpg18D3	I9451	17_25729956-25731169	6.29	0.01	CPD
I17074_cpg42B6	I17074	4_14611852-14615986	1.56	0.08	CPEB2
I15373_cpg276O19	I15373	22_49363016-49364895	2.01	0.05	CPT1B
I8257_cpg331N9	I8257	16_1644868-1647488	2.37	0.09	CRAMP1L
I24107_cpg448G9	I24107	9_125174833-125176161	1.67	0.08	CRB2
I24107_cpg333J9	I24107	9_125174833-125176161	1.74	0.06	CRB2
I1346_cpg385N19	I1346	1_150754281-150755224	2.15	0.05	CRCT1
I1346_cpg284P15	I1346	1_150754281-150755224	3.16	0.09	CRCT1
I15446_cpg312J3	I15446	3_9962835-9964705	2.15	0.07	CRELD1
I11583_cpg53K4	I11583	19_44721936-44722994	1.73	0.07	CRI2
I17005_cpg149F19	I17005	4_5944902-5946265	4.93	0.01	CRMP1
I14156_cpg154K1	I14156	20_19980491-19981588	5.16	0.02	CRNKL1
I2952_cpg96B1	I2952	10_99724590-99724868	1.68	0.06	CRTAC1
I5102_cpg8J9	I5102	12_51860247-51862020	1.86	0.05	CSAD
I23091_cpg34O5	I23091	8_114516147-114516344	1.89	0.06	CSMD3
I23091_cpg11A1	I23091	8_114516147-114516344	1.65	0.06	CSMD3
I15186_cpg321M22	I15186	22_37125083-37125279	3.24	0.05	CSNK1E
I5353_cpg299M19	I5353	12_75796557-75797435	1.87	0.05	CSRP2
I5353_cpg312O22	I5353	12_75796557-75797435	1.69	0.07	CSRP2
I4005_cpg117A12	I4005	11_65535702-65536453	3.26	0.04	CST6
I4005_cpg295J17	I4005	11_65535702-65536453	3.35	0.05	CST6
I15047_cpg84F9	I15047	22_23757666-23757859	1.83	0.06	CTA-221G9.5
I16930_cpg83G15	I16930	4_1219154-1222275	1.6	0.07	CTBP1
I3287_cpg15H13	I3287	10_126829732-126831148	1.58	0.06	CTBP2
I8593_cpg362I24	I8593	16_30820842-30821672	1.72	0.06	CTF1
I23051_cpg370L9	I23051	8_104452640-104453846	2.42	0.04	CTHRC1
I12737_cpg4M6	I12737	2_80382765-80384111	2.06	0.05	CTNNA2
I12738_cpg109A3	I12738	2_80403106-80403627	7.2	0.01	CTNNA2
I12737_cpg86A17	I12737	2_80382765-80384111	1.59	0.07	CTNNA2
I18280_cpg288I24	I18280	5_11956221-11958166	1.9	0.06	CTNND2
I2295_cpg82H11	I2295	10_11099812-11100808	2.77	0.04	CUGBP2
I21769_cpg248E9	I21769	7_101382489-101383202	2.52	0.05	CUX1
I21770_cpg345F8	I21770	7_101475385-101475488	3.22	0.05	CUX1
I4362_cpg31I17	I4362	11_106833803-106833915	2.13	0.04	CWF19L2
I24528_cpg336O24	I24528	X_35899613-35899762	2.19	0.08	CXorf22
I24527_cpg412C21	I24527	X_35847578-35848066	2.91	0.03	CXorf22
I17600_cpg199L22	I17600	4_105631043-105632713	1.52	0.08	CXXC4
I19150_cpg94I20	I19150	5_139027978-139028373	1.95	0.1	CXXC5
I9946_cpg128A17	I9946	17_58865763-58867459	2.44	0.04	CYB561
I9946_cpg128A23	I9946	17_58865763-58867459	1.94	0.05	CYB561
I1798_cpg326C20	I1798	1_201202078-201203784	2.34	0.04	CYB5R1
I20320_cpg344I19	I20320	6_84625885-84626564	1.75	0.08	CYB5R4
I25025_cpg94H2	I25025	Y_20188607-20189493	2.16	0.05	CYorf15A
I12653_cpg316M13	I12653	2_72226398-72226623	1.59	0.07	CYP26B1
I3370_cpg6A6	I3370	10_135191500-135193041	2.11	0.06	CYP2E1
I3371_cpg29N20	I3371	10_135193133-135193390	3.89	0.03	CYP2E1
I3371_cpg423O8	I3371	10_135193133-135193390	4.54	0.02	CYP2E1
I11267_cpg170O22	I11267	19_15522993-15523778	2.67	0.06	CYP4F22
I18153_cpg47E9	I18153	4_187362318-187362750	3.75	0.03	CYP4V2
I18153_cpg47L16	I18153	4_187362318-187362750	3.48	0.04	CYP4V2
I7533_cpg341P5	I7533	15_38550066-38551326	2.98	0.06	D4ST1
I6908_cpg23M3	I6908	14_58725280-58726991	1.64	0.06	DAAM1
I789_cpg56F24	I789	1_57661399-57663127	1.98	0.05	DAB1
I24083_cpg435B2	I24083	9_123401209-123402079	1.65	0.07	DAB2IP
I23777_cpg450K22	I23777	9_89349512-89349605	1.59	0.08	DAPK1
I10892_cpg124F18	I10892	19_1357994-1358225	2.44	0.04	DAZAP1
I9683_cpg118F22	I9683	17_40141558-40141779	1.79	0.07	DBF4B
I24298_cpg79L14	I24298	9_135513637-135513833	1.57	0.06	DBH
I14409_cpg53G10	I14409	20_43467600-43470148	5.36	0.02	DBNDD2
I20573_cpg217G4	I20573	6_117975356-117976591	2.02	0.06	DCBLD1
I17909_cpg362H19	I17909	4_155629203-155632982	1.9	0.05	DCHS2
I19901_cpg296K8	I19901	6_31803752-31805050	1.53	0.07	DDAH2
I17577_cpg42G11	I17577	4_101329831-101330990	1.61	0.08	DDIT4L
I15189_cpg226K23	I15189	22_37231415-37232922	2.03	0.08	DDX17
I24899_cpg43G12	I24899	X_134482033-134483876	2.36	0.05	DDX26B
I24279_cpg93B14	I24279	9_134534959-134536297	1.57	0.06	DDX31
I24279_cpg363F19	I24279	9_134534959-134536297	3.78	0.04	DDX31
I25013_cpg33O2	I25013	Y_13525865-13526158	1.77	0.05	DDX3Y
I2689_cpg100K20	I2689	10_70330590-70330848	2.04	0.05	DDX50
I5759_cpg49P11	I5759	12_121803068-121804461	2.96	0.07	DENR
I3673_cpg44J3	I3673	11_32993788-32994006	2.34	0.04	DEPDC7
I3673_cpg95A6	I3673	11_32993788-32994006	3.14	0.03	DEPDC7
I13751_cpg29E19	I13751	2_219990964-219992290	2.12	0.04	DES
I14964_cpg351G10	I14964	22_17489012-17490423	1.81	0.06	DGCR2
I24623_cpg359P14	I24623	X_50228775-50230808	1.76	0.06	DGKK
I9514_cpg1A22	I9514	17_32022117-32022816	2.05	0.06	DHRS11
I12355_cpg343N9	I12355	2_38887182-38888914	2.87	0.04	DHX57
I14599_cpg220I3	I14599	20_61030894-61031621	1.55	0.07	DIDO1
I6252_cpg124J1	I6252	13_72253567-72253949	2.11	0.07	DIS3
I24997_cpg157P15	I24997	X_153643851-153644585	1.87	0.05	DKC1
I15667_cpg324M10	I15667	3_38055589-38056659	1.85	0.06	DLEC1
I6144_cpg363B4	I6144	13_49554234-49554606	2.19	0.04	DLEU1
I24676_cpg437H12	I24676	X_69581297-69583940	1.98	0.06	DLG3
I7310_cpg283F8	I7310	14_100261682-100263856	1.83	0.07	DLK1
I20937_cpg66F14	I20937	6_170440057-170443000	1.89	0.05	DLL1
I24515_cpg317D16	I24515	X_31194042-31195187	1.51	0.07	DMD
I18706_cpg251L21	I18706	5_78400960-78402299	2.3	0.04	DMGDH
I18706_cpg348L7	I18706	5_78400960-78402299	2.76	0.04	DMGDH
I23352_cpg306D20	I23352	9_1038827-1039221	1.77	0.09	DMRT2
I23353_cpg299F23	I23353	9_1039939-1040743	2.87	0.03	DMRT2
I8637_cpg62I10	I8637	16_45564133-45565340	4.77	0.02	DNAJA2
I7966_cpg345C14	I7966	15_76343280-76344747	1.69	0.06	DNAJA4
I11248_cpg448A23	I11248	19_14489280-14490884	1.67	0.06	DNAJB1
I5165_cpg48D12	I5165	12_54508965-54509816	2.25	0.06	DNAJC14
I6084_cpg379J13	I6084	13_42495642-42496247	2.48	0.04	DNAJC15
I14624_cpg56O13	I14624	20_61996593-61997600	1.61	0.08	DNAJC5
I861_cpg90B15	I861	1_65503952-65504600	1.64	0.07	DNAJC6
I11114_cpg92E18	I11114	19_10165847-10167177	1.77	0.06	DNMT1
I13750_cpg230D2	I13750	2_219960346-219961807	5.55	0.01	DNPEP
I3302_cpg325A4	I3302	10_129121218-129121303	1.65	0.07	DOCK1
I21835_cpg431H8	I21835	7_111155479-111156150	3.1	0.04	DOCK4
I11154_cpg119I23	I11154	19_11232100-11234934	2.81	0.05	DOCK6
I6392_cpg39F3	I6392	13_98308465-98308572	1.56	0.08	DOCK9
I10925_cpg385J4	I10925	19_2115875-2118245	1.68	0.06	DOT1L
I9116_cpg108N22	I9116	17_1880355-1880494	2.6	0.05	DPH1
I12969_cpg31K19	I12969	2_115734064-115734134	2	0.05	DPP10
I12963_cpg183F19	I12963	2_115154049-115154224	2.28	0.1	DPP10
I12962_cpg285I24	I12962	2_115135977-115136976	2.85	0.04	DPP10
I22174_cpg174I15	I22174	7_154007401-154007505	1.92	0.05	DPP6
I22171_cpg50L5	I22171	7_153215654-153216657	1.87	0.06	DPP6
I22171_cpg44K5	I22171	7_153215654-153216657	2.08	0.07	DPP6
I22170_cpg116J24	I22170	7_153213899-153215430	2.92	0.06	DPP6
I3362_cpg92G21	I3362	10_134999669-135000003	2.35	0.05	DRD1IP
I10443_cpg445L21	I10443	18_26936200-26936350	2.94	0.06	DSC2
I14851_cpg202B4	I14851	21_41055451-41055523	1.76	0.06	DSCAM
I14819_cpg3F7	I14819	21_37552542-37552742	1.5	0.07	DSCR3
I20187_cpg90F22	I20187	6_56927118-56928928	2.39	0.07	DST
I14135_cpg50L21	I14135	20_17497674-17499527	3.3	0.02	DSTN
I22481_cpg148B15	I22481	8_29264148-29264875	4.57	0.02	DUSP4
I24979_cpg122N17	I24979	X_152562500-152564418	2.06	0.05	DUSP9
I16756_cpg55E16	I16756	3_185355375-185356488	1.96	0.06	DVL3
I1847_cpg18A6	I1847	1_204875184-204876031	4.24	0.03	DYRK3
I6371_cpg9H1	I6371	13_95091457-95092674	3.69	0.1	DZIP1
I6371_cpg80L14	I6371	13_95091457-95092674	3.21	0.07	DZIP1
I303_cpg162L18	I303	1_23728433-23730497	3.13	0.04	E2F2
I6702_cpg351A2	I6702	14_34078098-34078807	1.53	0.08	EAPP
I22437_cpg41O19	I22437	8_25956861-25957164	2.14	0.05	EBF2
I22438_cpg56H16	I22438	8_25957513-25958295	2	0.05	EBF2
I22435_cpg427C14	I22435	8_25871318-25871536	1.68	0.1	EBF2
I22438_cpg56H14	I22438	8_25957513-25958295	1.51	0.1	EBF2
I20709_cpg305B11	I20709	6_139158536-139159193	1.56	0.07	ECT2L
I24671_cpg202I19	I24671	X_68752393-68753747	2.02	0.07	EDA
I8978_cpg343L5	I8978	16_82559241-82560478	1.54	0.1	EFCBP2
I193_cpg87N2	I193	1_15608546-15609903	1.71	0.1	EFHD2
I12216_cpg224N13	I12216	2_25207481-25209040	2.44	0.05	EFR3B
I24434_cpg76O16	I24434	X_13497447-13498113	1.82	0.06	EGFL6
I18427_cpg189H23	I18427	5_38294621-38294825	1.8	0.06	EGFLAM
I7574_cpg59L7	I7574	15_40051340-40052230	6.56	0.01	EHD4
I12333_cpg160M21	I12333	2_37277071-37277733	2.19	0.08	EIF2AK2
I12262_cpg28C10	I12262	2_27446009-27447825	3.88	0.02	EIF2B4
I499_cpg58H14	I499	1_36120830-36122643	1.75	0.05	EIF2C1
I23262_cpg102K15	I23262	8_141713904-141715540	3.64	0.03	EIF2C2
I10180_cpg54I14	I10180	17_75734434-75736303	4.75	0.02	EIF4A3
I16770_cpg158K12	I16770	3_185535833-185537059	2.18	0.05	EIF4G1
I7351_cpg64C14	I7351	14_102869547-102871156	1.56	0.07	EIF5
I14296_cpg62K15	I14296	20_33329170-33330158	2.02	0.04	EIF6
I10856_cpg22L9	I10856	19_803079-804599	2.42	0.06	ELA2
I8409_cpg64I11	I8409	16_10581327-10582961	1.67	0.06	EMP2
I11780_cpg415E17	I11780	19_53525188-53525615	1.71	0.06	EMP3
I10253_cpg328M21	I10253	18_701750-703150	2.14	0.08	ENOSF1
I18910_cpg103P12	I18910	5_111782362-111782568	2.9	0.04	EPB41L4A
I13198_cpg154J18	I13198	2_149119615-149120073	3.75	0.02	EPC2
I16075_cpg352P17	I16075	3_89246558-89246764	1.52	0.1	EPHA3
I11699_cpg55B5	I11699	19_50618073-50619153	5.97	0.01	ERCC1
I24772_cpg438D23	I24772	X_103385293-103386560	1.78	0.05	ESX1
I1811_cpg7C20	I1811	1_202386981-202388437	4.71	0.01	ETNK2
I4585_cpg350J4	I4585	11_127923739-127923912	1.65	0.07	ETS1
I4760_cpg86C23	I4760	12_11693032-11693361	1.77	0.08	ETV6
I19985_cpg52B16	I19985	6_36461780-36464189	5.28	0.01	ETV7
I17002_cpg72H7	I17002	4_5763691-5764833	1.61	0.07	EVC
I6893_cpg285O20	I6893	14_56804577-56805700	1.86	0.05	EXOC5
I8867_cpg36O5	I8867	16_68841742-68843373	2.43	0.04	EXOSC6
I351_cpg149F3	I351	1_26234217-26234923	3.44	0.02	EXTL1
I3875_cpg56G24	I3875	11_61350558-61353441	1.94	0.07	FADS2
I8358_cpg149O4	I8358	16_4603711-4605844	2.39	0.07	FAM100A
I1154_cpg351D17	I1154	1_108904048-108904595	2.48	0.04	FAM102B
I22688_cpg244J21	I22688	8_59069156-59070405	2.85	0.04	FAM110B
I14014_cpg350M1	I14014	20_2768140-2770635	1.5	0.09	FAM113A
I15896_cpg342K2	I15896	3_57653282-57654118	1.57	0.1	FAM116A
I24639_cpg29C14	I24639	X_54225636-54227100	2.01	0.06	FAM120C
I24142_cpg363H18	I24142	9_128128058-128129114	1.73	0.05	FAM125B
I18305_cpg55B9	I18305	5_16668882-16671203	2.27	0.04	FAM134B
I12026_cpg426F7	I12026	2_279216-279588	1.78	0.05	FAM150B
I13098_cpg45M5	I13098	2_131566800-131567676	1.59	0.07	FAM168B
I2338_cpg188P22	I2338	10_15452110-15453624	3.12	0.04	FAM171A1
I18848_cpg122L4	I18848	5_99898769-99899686	1.8	0.06	FAM174A
I8119_cpg233M13	I8119	15_90999331-91000264	4.11	0.07	FAM174B
I20946_cpg392N18	I20946	7_287037-289315	2.08	0.05	FAM20C
I3253_cpg356H19	I3253	10_124628837-124629894	4.63	0.02	FAM24B
I3253_cpg27I12	I3253	10_124628837-124629894	2.02	0.06	FAM24B
I24994_cpg204K7	I24994	X_153397123-153399377	1.65	0.1	FAM3A
I14856_cpg54F15	I14856	21_41610300-41611657	7.14	0.01	FAM3B
I19620_cpg267D9	I19620	6_3793991-3796127	4.07	0.03	FAM50B
I19620_cpg435G22	I19620	6_3793991-3796127	2.86	0.03	FAM50B
I12233_cpg442J10	I12233	2_26260424-26261946	2.38	0.04	FAM59B
I1061_cpg84G21	I1061	1_93199071-93200359	2.05	0.05	FAM69A
I24440_cpg6F21	I24440	X_14800871-14801825	2.08	0.04	FANCB
[truncated: 1,952 more rows]
