# Supplementary material for: Novel Human Embryonic Stem Cell Regulators Identified by Conserved and Distinct CpG Island Methylation State
Source: PLoS One. 2015 Jul 7;10(7):e0131102. doi: 10.1371/journal.pone.0131102 (PMC4495055; doi:10.1371/journal.pone.0131102)
Supplement: S2 Table — (ZIP) [file pone.0131102.s019.zip]

Archive with 1 entries (1 files):
- Table_S4_Methylated_Genes.xls
