# Supplementary material for: Novel Human Embryonic Stem Cell Regulators Identified by Conserved and Distinct CpG Island Methylation State
Source: PLoS One. 2015 Jul 7;10(7):e0131102. doi: 10.1371/journal.pone.0131102 (PMC4495055; doi:10.1371/journal.pone.0131102)
Supplement: S2 Table — (ZIP) [file pone.0131102.s019.zip › Table_S4_Methylated_Genes.xls]

## Sheet: Table S3 All
TABLE S3: Genes whose associated CGI is methylated in RH1, RH3, RH4 & RCM1 and somatic tissues
5S_rRNA	5_8S_rRNA	BAIAP2	CRAMP1L	GRIK3	MYT1L	PSAPL1	SSH1
BIK	CRMP1	HEXDC	MZF1	PTPRN2	ST6GALNAC6	ZNF541	ZNF280B
A4GALT	BLCAP	CSAD	HNRPA0	NAP1L4	PUF60	STARD10	ZNF648
AC004696.1	BMI1	CSRP2	HSF5	NAT15	RAB23	STRN4	ZNF660
AC005277.1	BMP4	CYP2E1	HTF9C	NCRNA00082	RAD51L1	SUSD1	ZNF667
AC005481.5	BRD3	CYP4V2	HYAL2	NDUFA13	RAI1	TETRAN	ZNF688
AC005512.1	BX322799.22	DCHS2	IBTK	NEURL	RANBP1	TFAP2E	ZNF689
AC005915.1	C10orf47	DDX50	IQSEC3	NFATC1	RASA3	THSD4	ZNF839
AC008620.12	C12orf49	DENR	IRX4	NMT2	RBM46	TMCO7
AC021066.37	C14orf173	DNPEP	KCNA3	NNAT	RIMS4	TMEM221
AC027309.3	C15orf27	DOCK4	KCNB1	NOX5	RNF6	TMEM38B
AC087498.8	C16orf75	DOCK6	KCNJ9	NPDC1	RP11-24H2.1	TMEM56
AC092045.2	C17orf101	DZIP1	KCNK15	NTSR1	RP11-365D23.1	TPD52L2
AC105339.9	C18orf1	EBF2	KCNS1	OBSCN	RP11-385M4.3	TRABD
AC108930.3	C19orf55	EFR3B	KIAA1875	OCA2	RP11-738I14.8	TRIM13
ACP5	C20orf177	EHD4	KIF3C	ORMDL3	RPS12	TRIM14
ADAM11	C20orf55	EIF2C2	KLF16	PABPC1	RRBP1	TRPC3
ADAM30	C20orf58	EIF3D	KLHL34	PAQR9	RTN4RL1	TSPYL5
ADAMTS13	C2orf55	ELA2	KRBA1	PARD3	SARDH	TSSK6
ADRA2B	C2orf81	EPB41L4A	KRT72	PARD6G	SCARF2	TTC22
ADRBK1	C6orf115	ETNK2	LAMP3	PCDH19	SCRIB	TTC34
AJAP1	C8orf42	FAM113A	LDB1	PCDHA11	SEC61A2	TULP4
AKT3	C9orf62	FAM50B	LEMD2	PCDHA12	SEMA3B	U2AF2
AL117190.6	CACNA1H	FCGBP	LETM1	PCDHA2	SEMA5B	U5
AL139380.6	CACNA2D4	FHL3	LL22NC03-75B3.6	PCDHA4	SEPT6	UCHL5IP
AL450998.19	CALHM1	FKRP	MAD1L1	PCDHA6	SEPT9	UMOD
AL592146.8	CALU	FOXRED2	MAFG	PCDHA9	SGPP2	USP41
AL592464.24	CAND2	FRMD4A	MAP7D2	PCDHAC1	SH3YL1	USP42
AMIGO1	CCDC106	FUT4	MAPK4	PDCD6	SHANK2	VAV2
ANKRD19	CCND1	GABBR2	MATN4	PDE4A	SHB	VIPR2
AP002748.4	CDC14B	GAL	MEPCE	PEO1	SIRT2	VPS16
ARID3A	CDH20	GJA3	MESDC1	PGBD5	SLC25A39	VTI1B
ARRDC2	CELSR3	GLB1L	MGRN1	PHF21A	SLC6A12	WBP2NL
ATP9A	CENPF	GNAS	MRPL20P1	POMC	SNORA42	WDR40B
ATP9B	CHD7	GPR123	MRPL43	PPP1R3D	SORCS2	WDR82
AUTS2	CHST8	GPR125	MYL6	PRDM16	SPACA1	WNK4
AYTL2	CLDN3	GPR128	MYL6B	PRSS29P	SPAST	WTIP
B3GNT3	COL1A1	GPR133	MYO16	PRSS33	SPESP1	ZBTB12

## Sheet: Table S3 hESC
TABLE S3: Genes whose associated CGI is methylated in RH1, RH3, RH4 & RCM1 but is not methylated in somatic tissues
AADACL2	ALDH4A1	C21orf33	CUX1	FAM125B	GTF3C4	KCTD7	MRPL44	PAX1	PSAT1	SH3BGR	STARD3NL	TTLL8	ZSWIM4
ABCA7	ALX4	C3orf21	CWF19L2	FAM134B	H3F3A	KIAA0179	MRPL47	PAX2	PSD3	SH3BP2	STK32C	TUBB6	ZYX
ABHD12	ANKMY1	C3orf39	CXXC5	FAM171A1	HAGH	KIAA0182	MSH4	PAX9	PSD4	SH3GL1	STRAP	TXNDC5
ABHD14A	ANKRD23	C4orf16	D4ST1	FAM174B	HAS1	KIAA0232	MSL2	PCDH17	PSMD14	SH3RF1	STX16	UBE2B	+ 275 GENES
AC004617.2	ANTXR1	C5orf38	DAAM1	FAM24B	HCFC1	KIAA0319	MTAP	PCDHGA11	PSMD3	SHH	SUCLG2	UBP1	IN SHEET TABLE S3 ALL
AC004876.2	AP001264.4	C6orf182	DAPK1	FAM3B	HDAC4	KIAA0329	MTERFD2	PCDHGA2	PSMG3	SHOX2	SURF4	UGCGL2
AC005075.2	AP3B2	C7orf41	DAZAP1	FANCC	HECTD2	KIAA0415	MTFR1	PCDHGA3	PTGER3	SIAH2	SUV39H2	UHRF2
AC006299.1	AQP4	C7orf50	DBNDD2	FBXW9	HEG1	KIAA0513	MTHFD2L	PCDHGA6	PTK7	SIPA1	SYCP1	UNC5A
AC007114.8	ARF3	CAMKK2	DCBLD1	FCHSD2	HERC4	KIAA0980	MYB	PCDHGA8	PTPRM	SKAP2	SYNC1	UTP3
AC009336.13	ARHGEF17	CARS	DDAH2	FGD3	HIP1	KIAA1024	MYBL2	PCDHGB7	PTX3	SKP1A	SYNE1	VAMP1
AC021106.6	ARHGEF4	CASC5	DDX31	FGF18	HIST1H3H	KIAA1755	MYOCD	PDE4C	PVRL3	SLC10A4	SYNGR3	VEPH1
AC025260.29	ARL3	CASZ1	DEPDC7	FGGY	HIST1H4L	KIAA1919	N6AMT2	PDHB	QRICH1	SLC12A4	TACSTD1	VGLL4
AC061705.16	ARMC9	CBLN1	DES	FKBP5	HMGCR	KLHL35	NACC1	PDIA6	RAB11FIP3	SLC13A3	TALDO1	VSTM2B
AC062028.6	ASXL3	CBLN4	DHX57	FKTN	HNF1B	KPTN	NAPB	PDLIM4	RAB15	SLC16A8	TBC1D1	VSX1
AC069236.27	ATN1	CCDC109B	DIDO1	FMNL2	HNRNPC	KRT10	NARG1	PDS5B	RAB3GAP1	SLC22A16	TBX18	VWA1
AC073517.6	ATP11B	CCDC127	DLG3	FNBP1L	HOXB9	LAMP1	NCOA2	PDXDC1	RASA2	SLC25A37	TELO2	WDR32
AC073624.28	ATP8A2	CCDC36	DMGDH	FOSL1	HPDL	LCOR	NDUFB5	PELI2	RASD2	SLC2A13	TET1	WDR52
AC079061.8	AZIN1	CCDC37	DNAJA2	FOXI3	HS6ST3	LHX2	NDUFC1	PEX11B	RASGEF1C	SLC2A14	TFAP2B	WDR76
AC087392.10	BCAN	CCDC9	DOCK1	FOXJ2	hsa-mir-9-3	LHX3	NEURL2	PFDN5	RASGRP2	SLC34A1	TFCP2	WDR78
AC097711.1	BCL6	CCL28	DOCK9	FOXK2	HSD11B1L	LINGO1	NEUROD2	PFN3	RASSF4	SLC34A2	TFG	WDR89
AC099524.5	BHMT2	CCM2	DPH1	FOXN4	HSF2BP	LONRF3	NGEF	PHF14	RBBP6	SLC37A1	THBS2	WDR92
AC108134.3	BNC1	CCNI	DPP10	FOXQ1	HSPA12A	LOXL4	NHLRC1	PHLDA2	RBBP7	SLC37A3	THNSL2	WHDC1L1
AC109333.28	BNIP2	CCR6	DPP6	FSHR	HSPA2	LRP12	NHP2L1	PHLPP	RBPSUHL	SLC4A8	THSD1	WIPF3
AC121493.1	BNIP3L	CDH4	DRD1IP	FURIN	HUNK	LRP4	NKAIN1	PI4KA	RCC2	SLC6A9	TK1	WIPI1
AC133919.6	BOLL	CDKN2A	DSC2	GABRB2	ID4	LRRK1	NKAPL	PIK3C2G	RCSD1	SLC8A3	TLR5	WNT3A
AC141586.2	BST1	CENPE	DSCAM	GABRB3	IGDCC4	LTB4R	NKPD1	PITPNM2	REEP4	SLIT1	TM2D1	WNT7B
ACAN	BTBD1	CHD9	DSCR3	GALNT1	IGFBP3	LTB4R2	NKX6-2	PITX1	RFTN1	SLK	TMEM161B	XYLT2
ACOT12	BXDC5	CHFR	DSTN	GALNT9	IKZF3	LTBP2	NR2C2AP	PKD2L2	RFXANK	SMAD2	TMEM165	Z83841.1
ACOXL	C10orf11	CHKB	DUSP28	GARNL4	IL17REL	MAFA	NR2E1	PKDREJ	RHOBTB2	SMAD5	TMEM187	Z98749.11
ADAM22	C10orf116	CHRNE	DUSP4	GEMIN4	IL28RA	MAK10	NRP2	PKNOX2	RND2	SMAD5OS	TMEM70	ZADH2
ADAMTS20	C10orf22	CIDEB	DUSP9	GHSR	ILVBL	MAP3K9	NTAN1	PLCD1	RNF32	SMARCA2	TMEM99	ZBTB16
ADCY1	C10orf93	CKAP4	DYRK3	GIT1	IMPDH2	MAPK8IP1	NTN1	PLD5	RNF34	SNAP29	TNIP2	ZBTB20
ADI1	C11orf21	CNOT6L	E2F2	GLT8D1	ING5	MAPKAPK3	NTNG2	PLIN	RP1-67E13.1	SNX1	TNPO2	ZBTB22
ADNP	C11orf91	COL18A1	EGFLAM	GOLGA8B	INSR	MARCKSL1	NTRK2	PLLP	RP11-85G18.4	SNX13	TNR	ZBTB34
ADORA1	C12orf12	COMMD7	EIF2B4	GPC3	IPMK	MARVELD3	NUMA1	PNO1	RPN2	SNX17	TP53INP2	ZFP41
ADRB1	C12orf42	COX16	EIF4A3	GPC5	IRS1	MBD5	NUP160	PNPLA6	RPP25	SNX18	TPP2	ZFYVE16
AEBP1	C14orf37	CPD	EIF5	GPD2	ISM2	MBTPS1	NUPL1	POLE2	RPS25	SNX2	TRAPPC4	ZFYVE28
AF038458.1	C15orf20	CPT1B	EMP3	GPNMB	ISOC1	ME2	ODC1	POM121	RPS6KA2	SOCS2	TRAPPC9	ZIC2
AF064866.2	C19orf51	CRI2	ENOSF1	GPR25	ITGA9	METAP1	ODF2	POU4F1	RSHL2	SOD2	TRIM39	ZMAT1
AFF4	C1orf128	CRNKL1	EPC2	GPR30	JMJD2C	MFSD11	OLFM1	PPM1J	RUFY1	SOD3	TRIM67	ZNF184
AFMID	C1orf14	CSMD3	ERCC1	GPR55	KBTBD5	MGMT	OLIG3	PPP2R3B	SACM1L	SPCS1	TSLP	ZNF219
AKAP2	C1orf150	CSNK1E	ETV7	GPT2	KCNC3	MIER1	OR2C3	PPP4C	SCMH1	SPIRE1	TSPAN13	ZNF250
AL139274.17	C1orf176	CST6	EXOSC6	GRAMD1C	KCNH6	MLH1	OSBPL6	PRDM15	SDR42E1	SPIRE2	TSPAN3	ZNF280D
AL158151.16	C1QL1	CTNNA2	EXTL1	GRB10	KCNJ10	MN1	OSM	PRICKLE1	SEPT11	SPTBN4	TSPAN32	ZNF324B
AL162431.17	C20orf132	CTNND2	FAHD1	GRHL3	KCNK10	MNS1	OSR1	PRIM1	SEPT5	SRC	TTBK1	ZNF385C
AL353732.14	C20orf26	CTSA	FAM100A	GRIN2D	KCNK12	MNT	PACRG	PRKAG2	SFRS2	ST7	TTBK2	ZNF438
AL390294.19	C21orf13	CUGBP2	FAM102B	GRWD1	KCNK5	MOGAT3	PARK2	PRKRIP1	SFXN2	ST7OT4	TTLL3	ZNF746
