# Supplementary material for: Novel Human Embryonic Stem Cell Regulators Identified by Conserved and Distinct CpG Island Methylation State
Source: PLoS One. 2015 Jul 7;10(7):e0131102. doi: 10.1371/journal.pone.0131102 (PMC4495055; doi:10.1371/journal.pone.0131102)
Supplement: S4 Table — (ZIP) [file pone.0131102.s021.zip › Table_S19_Human_GA-CGIs.xlsx]

## Sheet: Sheet1
chr1	1348
chr2	977
chr3	747
chr4	509
chr5	625
chr6	714
chr7	675
chr8	504
chr9	599
chr10	620
chr11	754
chr12	680
chr13	277
chr14	433
chr15	448
chr16	554
chr17	791
chr18	261
chr19	913
chr20	437
chr21	157
chr22	303
chrX	319
chrY	12
chrMT	4
	13661
