# Supplementary material for: Novel Human Embryonic Stem Cell Regulators Identified by Conserved and Distinct CpG Island Methylation State
Source: PLoS One. 2015 Jul 7;10(7):e0131102. doi: 10.1371/journal.pone.0131102 (PMC4495055; doi:10.1371/journal.pone.0131102)
Supplement: S5 Table — Correlated expression results, relative between the two lines indicated, are also included. U = CGI designated as unmethylated, M = CGI designated as methylated. (ZIP) [file pone.0131102.s022.zip]

Archive with 3 entries (2 files):
- Table_S20_Human_hESC_&_Somatic_CGI_Methylation.xls
- __MACOSX/
- __MACOSX/._Table_S20_Human_hESC_&_Somatic_CGI_Methylation.xls
