# Supplementary material for: Novel Human Embryonic Stem Cell Regulators Identified by Conserved and Distinct CpG Island Methylation State
Source: PLoS One. 2015 Jul 7;10(7):e0131102. doi: 10.1371/journal.pone.0131102 (PMC4495055; doi:10.1371/journal.pone.0131102)
Supplement: S5 Table — Correlated expression results, relative between the two lines indicated, are also included. U = CGI designated as unmethylated, M = CGI designated as methylated. (ZIP) [file pone.0131102.s022.zip › Table_S20_Human_hESC_&_Somatic_CGI_Methylation.xls]

## Sheet: everything_allInfo
cgiReporter	CGI	ensembl_id	gene_symbol	probe_id	chrom	strand	gene_start	gene_end	start	end	intragenic	meth_RH1_logFC	meth_RH1_adjP	meth_RH3_logFC	meth_RH3_adjP	meth_RH4_logFC	meth_RH4_adjP	meth_RCM1_logFC	meth_RCM1_adjP	meth_mblood_logFC	meth_mblood_adjP	meth_fblood_logFC	meth_fblood_adjP	meth_brain_logFC	meth_brain_adjP	meth_muscle_logFC	meth_muscle_adjP	meth_spleen_logFC	meth_spleen_adjP	expr_RH3toRH1_logFC	expr_RH3toRH1_adjP	expr_RH1toRCM1_logFC	expr_RH1toRCM1_adjP	expr_RH3toRCM1_logFC	expr_RH3toRCM1_adjP	rh1_status	rh3_status	rh4_status	rcm1_status	mblood_status	fblood_status	brain_status	muscle_status	spleen_status
I1172_EMPTY	I1172	ENSG00000143028	SYPL2	230611_at	chr1	1	109810623	109826287	109810333	109810623	no	-0.61	0.02	-0.79	0.03	-0.31	0.44	-0.3	0.69	-0.08	0.87	-0.43	0.33	0.71	0.15	0.07	0.93	-0.34	0.68	-0.16	0.3	0.02	0.93	-0.14	0.36	U	U	U	U	U	U	U	U	U
I212_cpg311J5	I212	ENSG00000132881	C1orf89	220963_s_at	chr1	-1	16430782	16436178	16436179	16436604	no	0.4	0.5	-1.07	0.03	-1.92	0.05	-1.35	0.08	0.15	0.73	-0.4	0.36	0.13	0.74	-0.55	0.2	-0.23	0.38	0.04	0.79	-0.14	0.31	-0.1	0.44	U	U	U	U	U	U	U	U	U
I1764_EMPTY	I1764	ENSG00000163362	C1orf106	219010_at	chr1	1	199127292	199151486	199125843	199127282	no	-0.49	0.11	-0.23	0.47	-0.41	0.44	-0.21	0.76	0.19	0.68	0.42	0.49	0.14	0.77	-1.15	0.08	0.3	0.32	-0.59	0	0.56	0	-0.03	0.9	U	U	U	U	U	U	U	U	U
I1324_EMPTY	I1324	ENSG00000143458	GABPB2		chr1	1	149309704	149359020	149309526	149309674	no	-0.22	0.6	-0.02	0.95	-0.79	0.09	-0.55	0.5	0.42	0.41	0.07	0.87	0.76	0.11	0.14	0.75	-0.58	0.43	\N	\N	\N	\N	\N	\N	U	U	U	U	U	U	U	U	U
I175_cpg156C8	I175	ENSG00000162496	DHRS3	202481_at	chr1	-1	12550526	12600381	12600558	12600901	no	-0.5	0.12	-0.74	0.02	-0.35	0.42	0.58	0.39	-0.24	0.66	-0.93	0.15	0.16	0.74	-0.61	0.08	-0.88	0.13	-0.73	0	-0.43	0.01	-1.15	4.37e-06	U	U	U	U	U	U	U	U	U
I1039_cpg188D21	I1039	ENSG00000143032	BARHL2		chr1	-1	90950167	90955382	90955587	90956502	no	1.81	0	1.64	0	2.01	0	1.79	0.06	1.46	0.04	2.04	0.01	1.64	0	2.27	0	2.42	0	\N	\N	\N	\N	\N	\N	M	M	M	M	U	M	M	M	M
I114_cpg7B22	I114	ENSG00000142599	RERE	200940_s_at	chr1	-1	8335053	8800286	8800509	8800788	no	0.79	0	0.33	0.23	-0.02	0.97	0.41	0.53	0.97	0.07	1.28	0.04	1.39	0	1.22	0.01	0.77	0.06	-0.34	0.01	0.17	0.25	-0.17	0.19	U	U	U	U	U	U	U	U	U
I114_cpg7B22	I114	ENSG00000142599	RERE	200939_s_at	chr1	-1	8335053	8800286	8800509	8800788	no	0.79	0	0.33	0.23	-0.02	0.97	0.41	0.53	0.97	0.07	1.28	0.04	1.39	0	1.22	0.01	0.77	0.06	-0.07	0.76	-0.27	0.19	-0.34	0.06	U	U	U	U	U	U	U	U	U
I114_cpg7B22	I114	ENSG00000142599	RERE	200938_s_at	chr1	-1	8335053	8800286	8800509	8800788	no	0.79	0	0.33	0.23	-0.02	0.97	0.41	0.53	0.97	0.07	1.28	0.04	1.39	0	1.22	0.01	0.77	0.06	0.15	0.26	-0.07	0.69	0.08	0.56	U	U	U	U	U	U	U	U	U
I114_cpg7B22	I114	ENSG00000142599	RERE	221643_s_at	chr1	-1	8335053	8800286	8800509	8800788	no	0.79	0	0.33	0.23	-0.02	0.97	0.41	0.53	0.97	0.07	1.28	0.04	1.39	0	1.22	0.01	0.77	0.06	-0.27	0.39	0.16	0.66	-0.11	0.76	U	U	U	U	U	U	U	U	U
I1388_cpg393G5	I1388	ENSG00000208011	hsa-mir-92b		chr1	1	153431592	153431687	153431044	153431845	no	0.69	0.05	0.92	0.05	1.06	0.03	0.71	0.33	-0.04	0.95	0.24	0.75	0.42	0.34	1.35	0.03	0.87	0.06	\N	\N	\N	\N	\N	\N	U	U	U	U	U	U	U	U	U
I1967_cpg350J9	I1967	ENSG00000143507	DUSP10	215501_s_at	chr1	-1	219941389	219982084	219982381	219984176	no	0.55	0.1	1.16	0	0.91	0.07	0.31	0.67	0.24	0.59	0.22	0.56	-0.42	0.08	-0.27	0.29	-0.08	0.8	0.98	0	0	1	0.97	0	U	U	U	U	U	U	U	U	U
I1967_cpg350J9	I1967	ENSG00000143507	DUSP10	221563_at	chr1	-1	219941389	219982084	219982381	219984176	no	0.55	0.1	1.16	0	0.91	0.07	0.31	0.67	0.24	0.59	0.22	0.56	-0.42	0.08	-0.27	0.29	-0.08	0.8	1.16	0	0.17	0.64	1.33	0	U	U	U	U	U	U	U	U	U
I1345_cpg63H10	I1345	ENSG00000183586	AL135842.15		chr1	1	150638676	150638973	150638106	150638994	no	0.49	0.03	0.38	0.2	0.49	0.24	0.52	0.41	0.13	0.8	-0.3	0.62	-0.11	0.74	0.21	0.59	-0.16	0.48	\N	\N	\N	\N	\N	\N	U	U	U	U	U	U	U	U	U
I1951_cpg295A24	I1951	ENSG00000092969	TGFB2	209908_s_at	chr1	1	216586491	216681596	216584868	216586142	no	-0.71	0.01	-0.9	0.01	-1.22	0.01	-0.92	0.19	-1.49	0.01	-1.01	0.03	-1.13	0.01	-1.73	0	-1.51	0	0.1	0.65	-0.09	0.69	0.01	0.98	U	U	U	U	U	U	U	U	U
I1951_cpg295A24	I1951	ENSG00000092969	TGFB2	220407_s_at	chr1	1	216586491	216681596	216584868	216586142	no	-0.71	0.01	-0.9	0.01	-1.22	0.01	-0.92	0.19	-1.49	0.01	-1.01	0.03	-1.13	0.01	-1.73	0	-1.51	0	0.75	0.04	-0.34	0.41	0.4	0.25	U	U	U	U	U	U	U	U	U
I587_EMPTY	I587	ENSG00000179862	CITED4	228625_at	chr1	-1	41099310	41100625	41098344	41100976	no	-0.52	0.12	-0.15	0.75	0.06	0.91	0.78	0.42	-0.08	0.89	-0.43	0.34	0.13	0.79	-0.28	0.64	-0.15	0.65	0.09	0.6	0.01	0.96	0.11	0.5	U	U	U	U	U	U	U	U	U
I1313_cpg416P12	I1313	ENSG00000143382	ADAMTSL4		chr1	1	148788508	148800037	148787190	148788144	no	2.15	7.55e-05	1.19	0.0101	1.55	0.0252	0.63	0.5	2.4	0	2.07	0	2.02	0	2.2	0	2.98	0	\N	\N	\N	\N	\N	\N	M	U	M	U	M	M	M	M	M
I1313_cpg416P12	I1313	ENSG00000143382	ADAMTSL4	226071_at	chr1	1	148788508	148800037	148787190	148788144	no	2.15	7.55e-05	1.19	0.0101	1.55	0.0252	0.63	0.5	2.4	0	2.07	0	2.02	0	2.2	0	2.98	0	0.14	0.37	-0.61	0	-0.47	0	M	U	M	U	M	M	M	M	M
I1256_cpg83O4	I1256	ENSG00000116830	TTF2	204407_at	chr1	1	117404472	117447010	117403447	117404104	no	-1.05	0.04	-0.97	0.03	-1.62	0.01	-1.99	0.07	-1.3	0.04	-1.71	0.02	-1.2	0.01	-1.73	0	-1.79	0	-0.57	0	0.45	0.02	-0.12	0.5	U	U	U	U	U	U	U	U	U
I803_cpg222F2	I803	ENSG00000177606	JUN	201465_s_at	chr1	-1	59019048	59022587	59022979	59024041	no	-1.04	0.01	-1.85	0	-1.03	0.04	-1.53	0.07	-0.28	0.5	-0.4	0.49	0.16	0.82	-0.99	0.24	0.37	0.57	0.62	0	-0.35	0.06	0.27	0.1	U	U	U	U	U	U	U	U	U
I803_cpg222F2	I803	ENSG00000177606	JUN	201464_x_at	chr1	-1	59019048	59022587	59022979	59024041	no	-1.04	0.01	-1.85	0	-1.03	0.04	-1.53	0.07	-0.28	0.5	-0.4	0.49	0.16	0.82	-0.99	0.24	0.37	0.57	0.86	0	-0.47	0.01	0.38	0.02	U	U	U	U	U	U	U	U	U
I803_cpg222F2	I803	ENSG00000177606	JUN	201466_s_at	chr1	-1	59019048	59022587	59022979	59024041	no	-1.04	0.01	-1.85	0	-1.03	0.04	-1.53	0.07	-0.28	0.5	-0.4	0.49	0.16	0.82	-0.99	0.24	0.37	0.57	0.91	0.01	-0.62	0.07	0.29	0.35	U	U	U	U	U	U	U	U	U
I2209_cpg247L23	I2209	ENSG00000221953	AL390728.37		chr1	-1	245341436	245342149	245341022	245342579	no	0.31	0.23	-0.46	0.13	-0.23	0.57	0.61	0.34	0.63	0.13	0.51	0.19	0.59	0.06	0.48	0.07	0.73	0.01	\N	\N	\N	\N	\N	\N	U	U	U	U	U	U	U	U	U
I1735_cpg415F18	I1735	ENSG00000177888	ZBTB41	226962_at	chr1	-1	195389437	195436295	195436727	195437455	no	0.55	0.03	0.23	0.35	0.03	0.94	0.54	0.43	0.27	0.59	0.3	0.42	-0.18	0.47	0.3	0.19	-0.16	0.4	-0.09	0.87	0.39	0.36	0.3	0.43	U	U	U	U	U	U	U	U	U
I840_cpg79E3	I840	ENSG00000187140	FOXD3	241612_at	chr1	1	63561318	63563385	63560388	63560799	no	0.66	0.03	-0.1	0.74	0.26	0.5	1.09	0.12	1.41	0.01	1.01	0.03	1.28	0	1.25	0	0.37	0.12	-2.31	8.92e-07	0.61	0.01	-1.7	6.38e-06	U	U	U	U	U	U	U	U	U
I840_cpg79E3	I840	ENSG00000187140	FOXD3	208500_x_at	chr1	1	63561318	63563385	63560388	63560799	no	0.66	0.03	-0.1	0.74	0.26	0.5	1.09	0.12	1.41	0.01	1.01	0.03	1.28	0	1.25	0	0.37	0.12	-0.1	0.48	0.02	0.9	-0.08	0.58	U	U	U	U	U	U	U	U	U
I986_cpg99L10	I986	ENSG00000162643	WDR63	243087_at	chr1	1	85237418	85371409	85236379	85236883	no	-0.64	0.06	-0.85	0.01	-1.06	0.02	0.28	0.67	-0.25	0.61	-0.03	0.96	-1.38	0	-0.78	0.06	-0.19	0.28	0.13	0.55	-0.19	0.38	-0.06	0.79	U	U	U	U	U	U	U	U	U
I176_cpg43B15	I176	ENSG00000162496	DHRS3	202481_at	chr1	-1	12550526	12600381	12600917	12601364	no	1.05	0	0.72	0.02	1.16	0.02	1.18	0.12	0.21	0.74	0.39	0.33	0.16	0.69	1.07	0.01	0.38	0.09	-0.73	0	-0.43	0.01	-1.15	4.37e-06	U	U	U	U	U	U	U	U	U
I1740_cpg9O15	I1740	ENSG00000143355	LHX9	1562736_at	chr1	1	196148244	196168344	196147214	196147628	no	-1.09	0	-2.11	0	-1.71	0.01	-0.84	0.22	0	1	-0.52	0.16	-1.6	0.02	-0.65	0.11	-1.64	0.08	0.44	0.08	0.08	0.83	0.52	0.03	U	U	U	U	U	U	U	U	U
I1740_cpg9O15	I1740	ENSG00000143355	LHX9	1560253_at	chr1	1	196148244	196168344	196147214	196147628	no	-1.09	0	-2.11	0	-1.71	0.01	-0.84	0.22	0	1	-0.52	0.16	-1.6	0.02	-0.65	0.11	-1.64	0.08	-0.06	0.84	-0.05	0.88	-0.11	0.65	U	U	U	U	U	U	U	U	U
I1740_cpg9O15	I1740	ENSG00000143355	LHX9	1565406_a_at	chr1	1	196148244	196168344	196147214	196147628	no	-1.09	0	-2.11	0	-1.71	0.01	-0.84	0.22	0	1	-0.52	0.16	-1.6	0.02	-0.65	0.11	-1.64	0.08	0.01	0.95	-0.15	0.32	-0.14	0.3	U	U	U	U	U	U	U	U	U
I1074_cpg33N2	I1074	ENSG00000137936	BCAR3	204032_at	chr1	-1	93799936	94085294	94085942	94086324	no	0.24	0.56	-0.48	0.1	-0.21	0.63	0.73	0.27	0.59	0.18	0.42	0.28	0.68	0.02	0.63	0.03	0.63	0.02	0.63	0.01	-0.06	0.85	0.57	0.01	U	U	U	U	U	U	U	U	U
I1763_cpg217B6	I1763	ENSG00000170128	GPR25	221363_x_at	chr1	1	199108706	199109929	199108046	199110795	no	2.93	2.51e-05	2.76	0.000108	2.2	0.00333	2.8	0.03	2.01	0	2.7	0	2.52	0	1.82	0	1.85	0	0.1	0.56	0.02	0.94	0.12	0.44	M	M	M	M	M	M	M	M	M
I1768_cpg82A7	I1768	ENSG00000217218	RP5-894H24.3		chr1	-1	199350515	199351111	199349585	199351772	no	0.58	0.08	1.41	0	1.06	0.07	0.09	0.9	1.2	0.24	1.55	0.01	0.25	0.47	0.67	0.07	1.4	0	\N	\N	\N	\N	\N	\N	U	U	U	U	U	M	U	U	U
I552_cpg356H21	I552	ENSG00000127603	MACF1	208633_s_at	chr1	1	39322426	39725376	39319151	39321514	no	-0.97	0.04	-0.62	0.05	-0.48	0.25	-0.82	0.37	1.6	0.03	0.96	0.07	-0.42	0.09	-0.85	0.18	1.19	0	-0.15	0.24	-0.05	0.77	-0.2	0.1	U	U	U	U	M	U	U	U	U
I552_cpg356H21	I552	ENSG00000127603	MACF1	207358_x_at	chr1	1	39322426	39725376	39319151	39321514	no	-0.97	0.04	-0.62	0.05	-0.48	0.25	-0.82	0.37	1.6	0.03	0.96	0.07	-0.42	0.09	-0.85	0.18	1.19	0	-0.26	0.05	-0.09	0.62	-0.35	0.01	U	U	U	U	M	U	U	U	U
I552_cpg356H21	I552	ENSG00000127603	MACF1		chr1	1	39322426	39725376	39319151	39321514	no	-0.97	0.04	-0.62	0.05	-0.48	0.25	-0.82	0.37	1.6	0.03	0.96	0.07	-0.42	0.09	-0.85	0.18	1.19	0	\N	\N	\N	\N	\N	\N	U	U	U	U	M	U	U	U	U
I552_cpg356H21	I552	ENSG00000127603	MACF1	214894_x_at	chr1	1	39322426	39725376	39319151	39321514	no	-0.97	0.04	-0.62	0.05	-0.48	0.25	-0.82	0.37	1.6	0.03	0.96	0.07	-0.42	0.09	-0.85	0.18	1.19	0	-0.12	0.39	-0.04	0.83	-0.16	0.2	U	U	U	U	M	U	U	U	U
I552_cpg356H21	I552	ENSG00000127603	MACF1	208634_s_at	chr1	1	39322426	39725376	39319151	39321514	no	-0.97	0.04	-0.62	0.05	-0.48	0.25	-0.82	0.37	1.6	0.03	0.96	0.07	-0.42	0.09	-0.85	0.18	1.19	0	-0.26	0.09	-0.03	0.92	-0.28	0.06	U	U	U	U	M	U	U	U	U
I552_cpg356H21	I552	ENSG00000127603	MACF1	215222_x_at	chr1	1	39322426	39725376	39319151	39321514	no	-0.97	0.04	-0.62	0.05	-0.48	0.25	-0.82	0.37	1.6	0.03	0.96	0.07	-0.42	0.09	-0.85	0.18	1.19	0	-0.21	0.08	0.02	0.91	-0.19	0.1	U	U	U	U	M	U	U	U	U
I1887_cpg285L23	I1887	ENSG00000218215	RP11-543B16.1		chr1	1	209413453	209413813	209412403	209412492	no	2.88	0	3	8.13e-06	2.31	0.00124	2.28	0.04	0.83	0.23	0.64	0.24	0.52	0.32	1.2	0.03	0.45	0.22	\N	\N	\N	\N	\N	\N	M	M	M	M	U	U	U	U	U
I1040_cpg279J5	I1040	ENSG00000143032	BARHL2		chr1	-1	90950167	90955382	90956608	90957240	no	0.91	0.12	0.87	0.05	0.21	0.67	0.75	0.25	-0.35	0.39	0.04	0.93	-1.24	0.02	0.65	0.09	0.92	0.01	\N	\N	\N	\N	\N	\N	U	U	U	U	U	U	U	U	U
I699_cpg448P15	I699	ENSG00000218244	RP4-683M8.1		chr1	-1	48232290	48232859	48234225	48236360	no	-0.22	0.46	0.24	0.51	-0.35	0.43	-0.28	0.78	1.26	0.17	0.1	0.83	1.14	0.23	-0.27	0.55	0.31	0.4	\N	\N	\N	\N	\N	\N	U	U	U	U	U	U	U	U	U
I1793_cpg209O21	I1793	ENSG00000117139	JARID1B	201549_x_at	chr1	-1	200963156	201045186	201046600	201047998	no	-2.31	8.8e-05	-1.2	0.000702	-1.17	0.0114	-1.98	0.05	-1.28	0.02	-1.31	0.01	-0.88	0.02	-1.66	0.01	-2.01	0.01	-1.23	4.21e-05	0.76	0	-0.48	0.02	U	U	U	U	U	U	U	U	U
I1793_cpg209O21	I1793	ENSG00000117139	JARID1B	201548_s_at	chr1	-1	200963156	201045186	201046600	201047998	no	-2.31	8.8e-05	-1.2	0.000702	-1.17	0.0114	-1.98	0.05	-1.28	0.02	-1.31	0.01	-0.88	0.02	-1.66	0.01	-2.01	0.01	-1.22	0	0.85	0	-0.37	0.1	U	U	U	U	U	U	U	U	U
I1793_cpg209O21	I1793	ENSG00000117139	JARID1B	201547_at	chr1	-1	200963156	201045186	201046600	201047998	no	-2.31	8.8e-05	-1.2	0.000702	-1.17	0.0114	-1.98	0.05	-1.28	0.02	-1.31	0.01	-0.88	0.02	-1.66	0.01	-2.01	0.01	-0.01	0.96	-0.02	0.94	-0.03	0.88	U	U	U	U	U	U	U	U	U
I1793_cpg209O21	I1793	ENSG00000117139	JARID1B	211202_s_at	chr1	-1	200963156	201045186	201046600	201047998	no	-2.31	8.8e-05	-1.2	0.000702	-1.17	0.0114	-1.98	0.05	-1.28	0.02	-1.31	0.01	-0.88	0.02	-1.66	0.01	-2.01	0.01	-1.22	2.88e-05	0.75	0	-0.47	0.01	U	U	U	U	U	U	U	U	U
I211_cpg331F22	I211	ENSG00000204377	C1orf134	244834_at	chr1	-1	16427757	16428681	16425466	16427225	no	-0.52	0.03	-0.33	0.2	0.1	0.78	-0.35	0.57	0.27	0.52	0.29	0.49	-0.05	0.84	0.17	0.61	0.29	0.11	0.22	0.14	-0.13	0.47	0.09	0.57	U	U	U	U	U	U	U	U	U
I3219_cpg245P4	I3219	ENSG00000198873	GRK5	204396_s_at	chr10	1	120957091	121205118	120956227	120957091	no	0.37	0.13	0.31	0.4	0.31	0.55	0.27	0.73	0.55	0.37	0.46	0.21	-0.43	0.29	0	1	-0.41	0.6	2.72	3.71e-08	-0.12	0.49	2.6	5.56e-08	U	U	U	U	U	U	U	U	U
I3219_cpg245P4	I3219	ENSG00000198873	GRK5		chr10	1	120957091	121205118	120956227	120957091	no	0.37	0.13	0.31	0.4	0.31	0.55	0.27	0.73	0.55	0.37	0.46	0.21	-0.43	0.29	0	1	-0.41	0.6	\N	\N	\N	\N	\N	\N	U	U	U	U	U	U	U	U	U
I3219_cpg245P4	I3219	ENSG00000198873	GRK5	204395_s_at	chr10	1	120957091	121205118	120956227	120957091	no	0.37	0.13	0.31	0.4	0.31	0.55	0.27	0.73	0.55	0.37	0.46	0.21	-0.43	0.29	0	1	-0.41	0.6	0.5	0.01	0.02	0.95	0.52	0.01	U	U	U	U	U	U	U	U	U
I2374_cpg357M21	I2374	ENSG00000180592	C10orf140		chr10	-1	21844031	21854617	21854719	21855728	no	-0.83	0	-1.75	0	-1.96	0	-0.6	0.44	-0.45	0.38	-0.62	0.1	-0.28	0.4	-1.12	0.02	-0.57	0.03	\N	\N	\N	\N	\N	\N	U	U	U	U	U	U	U	U	U
I2882_EMPTY	I2882	ENSG00000187553	CYP26C1		chr10	1	94810555	94819283	94809439	94810452	no	-0.33	0.33	0.25	0.56	0	1	0.13	0.87	0.26	0.66	0	1	-0.88	0.3	0.34	0.26	0.36	0.07	\N	\N	\N	\N	\N	\N	U	U	U	U	U	U	U	U	U
I2270_cpg72G20	I2270	ENSG00000198879	SFMBT2		chr10	-1	7244255	7493456	7493645	7493999	no	-0.67	0.03	-1.03	0	-0.44	0.24	0.51	0.43	0.33	0.48	0.23	0.58	-0.09	0.72	0.21	0.35	-0.15	0.49	\N	\N	\N	\N	\N	\N	U	U	U	U	U	U	U	U	U
I2270_cpg72G20	I2270	ENSG00000198879	SFMBT2	232938_at	chr10	-1	7244255	7493456	7493645	7493999	no	-0.67	0.03	-1.03	0	-0.44	0.24	0.51	0.43	0.33	0.48	0.23	0.58	-0.09	0.72	0.21	0.35	-0.15	0.49	-0.07	0.75	-0.17	0.37	-0.24	0.13	U	U	U	U	U	U	U	U	U
I2689_cpg234K22	I2689	ENSG00000107625	DDX50	221699_s_at	chr10	1	70331040	70376608	70330590	70330848	no	0.37	0.19	0.28	0.5	0.77	0.34	1.24	0.16	-0.53	0.42	0.24	0.59	0.88	0.1	0.81	0.07	-0.81	0.27	-0.02	0.91	0.16	0.33	0.13	0.35	U	U	U	U	U	U	U	U	U
I3180_cpg271P21	I3180	ENSG00000188316	RP11-539I5.3		chr10	1	118599013	118661287	118598486	118598762	no	-0.75	0.02	-1.49	0	-0.8	0.09	-0.93	0.23	0.48	0.25	0.32	0.51	-0.2	0.71	-0.23	0.59	0.27	0.2	\N	\N	\N	\N	\N	\N	U	U	U	U	U	U	U	U	U
I2828_cpg8C8	I2828	ENSG00000218588	RPL7AP8		chr10	-1	88380562	88381365	88381688	88382216	no	0.07	0.73	-0.44	0.13	-0.03	0.94	-0.06	0.94	-0.68	0.38	-0.29	0.42	0.03	0.89	0.41	0.23	0.89	0.01	\N	\N	\N	\N	\N	\N	U	U	U	U	U	U	U	U	U
I2904_cpg91L15	I2904	ENSG00000219399	RP11-310E22.2		chr10	1	96933400	96933964	96933020	96933980	no	-1.42	0	-1.59	0	-1.81	0	-0.83	0.21	-1.15	0.02	-1.74	0.01	-1.85	0	-1.8	0	-2.28	0	\N	\N	\N	\N	\N	\N	U	U	U	U	U	U	U	U	U
I2847_cpg30A2	I2847	ENSG00000138135	CH25H	206932_at	chr10	-1	90955366	90957051	90957524	90957916	no	0.09	0.73	-0.22	0.47	-0.03	0.94	-0.65	0.61	-0.8	0.21	-0.31	0.4	-0.61	0.4	-0.43	0.69	-1.52	0.03	0.15	0.76	-1.5	0	-1.35	0	U	U	U	U	U	U	U	U	U
I3258_cpg183J16	I3258	ENSG00000222278	AC012391.10		chr10	1	124886952	124887038	124883994	124887481	no	0.39	0.12	0.47	0.09	0.27	0.46	0.42	0.5	0.56	0.2	0.06	0.88	0.69	0.23	0.69	0.08	0.47	0.24	\N	\N	\N	\N	\N	\N	U	U	U	U	U	U	U	U	U
I3358_cpg33J11	I3358	ENSG00000171794	UTF1	208275_x_at	chr10	1	134893768	134895052	134893197	134896140	no	0.89	0.02	0.44	0.13	1.07	0.04	0.25	0.76	1.41	0.01	1.87	0	0.98	0.01	0.88	0.03	1.63	0	0.47	0.05	-0.79	0.01	-0.32	0.18	U	U	U	U	U	M	U	U	M
I2964_cpg301N6	I2964	ENSG00000172987	HPSE2	220927_s_at	chr10	-1	100208865	100985609	100986245	100987112	no	-0.87	0.01	-0.98	0	-0.68	0.1	-0.84	0.23	-1.45	0.01	-0.83	0.04	-0.61	0.05	0.18	0.55	-1.04	0.01	0.09	0.74	-0.17	0.49	-0.08	0.73	U	U	U	U	U	U	U	U	U
I2480_cpg225M6	I2480	ENSG00000148498	PARD3	221280_s_at	chr10	-1	34438495	35144255	35145017	35145152	no	0.17	0.56	-0.01	0.98	-0.21	0.58	-0.18	0.8	1.9	0.02	1.52	0.04	0.4	0.1	0.29	0.28	1.16	0.01	-0.15	0.25	0.1	0.54	-0.06	0.71	U	U	U	U	M	M	U	U	U
I2480_cpg225M6	I2480	ENSG00000148498	PARD3	221527_s_at	chr10	-1	34438495	35144255	35145017	35145152	no	0.17	0.56	-0.01	0.98	-0.21	0.58	-0.18	0.8	1.9	0.02	1.52	0.04	0.4	0.1	0.29	0.28	1.16	0.01	0.19	0.3	0.06	0.81	0.25	0.14	U	U	U	U	M	M	U	U	U
I2480_cpg225M6	I2480	ENSG00000148498	PARD3		chr10	-1	34438495	35144255	35145017	35145152	no	0.17	0.56	-0.01	0.98	-0.21	0.58	-0.18	0.8	1.9	0.02	1.52	0.04	0.4	0.1	0.29	0.28	1.16	0.01	\N	\N	\N	\N	\N	\N	U	U	U	U	M	M	U	U	U
I2480_cpg225M6	I2480	ENSG00000148498	PARD3	210094_s_at	chr10	-1	34438495	35144255	35145017	35145152	no	0.17	0.56	-0.01	0.98	-0.21	0.58	-0.18	0.8	1.9	0.02	1.52	0.04	0.4	0.1	0.29	0.28	1.16	0.01	-0.25	0.05	-0.15	0.3	-0.4	0	U	U	U	U	M	M	U	U	U
I2480_cpg225M6	I2480	ENSG00000148498	PARD3	221526_x_at	chr10	-1	34438495	35144255	35145017	35145152	no	0.17	0.56	-0.01	0.98	-0.21	0.58	-0.18	0.8	1.9	0.02	1.52	0.04	0.4	0.1	0.29	0.28	1.16	0.01	-0.27	0.02	-0.28	0.04	-0.55	0	U	U	U	U	M	M	U	U	U
I3322_cpg72A21	I3322	ENSG00000108001	EBF3	227242_s_at	chr10	-1	131522429	131652081	131652879	131653749	no	-0.03	0.92	-0.13	0.68	0.07	0.88	0.54	0.39	-0.25	0.53	-0.08	0.89	0.58	0.04	0.2	0.68	0.05	0.81	-0.05	0.78	-0.02	0.91	-0.08	0.63	U	U	U	U	U	U	U	U	U
I3322_cpg72A21	I3322	ENSG00000108001	EBF3	227243_s_at	chr10	-1	131522429	131652081	131652879	131653749	no	-0.03	0.92	-0.13	0.68	0.07	0.88	0.54	0.39	-0.25	0.53	-0.08	0.89	0.58	0.04	0.2	0.68	0.05	0.81	-0.02	0.93	-0.1	0.55	-0.12	0.4	U	U	U	U	U	U	U	U	U
I3322_cpg72A21	I3322	ENSG00000108001	EBF3		chr10	-1	131522429	131652081	131652879	131653749	no	-0.03	0.92	-0.13	0.68	0.07	0.88	0.54	0.39	-0.25	0.53	-0.08	0.89	0.58	0.04	0.2	0.68	0.05	0.81	\N	\N	\N	\N	\N	\N	U	U	U	U	U	U	U	U	U
I2698_cpg11G8	I2698	ENSG00000122859	NEUROG3	207965_at	chr10	-1	71001797	71003128	71001636	71004073	no	-0.27	0.29	0.41	0.38	-0.07	0.92	-0.46	0.49	-0.91	0.05	-0.76	0.08	-0.96	0.01	-1.31	0	-1.65	0	0.05	0.86	-0.06	0.83	-0.01	0.97	U	U	U	U	U	U	U	U	U
I2487_cpg214J15	I2487	ENSG00000177283	FZD8	224325_at	chr10	-1	35967183	35970368	35971350	35972337	no	-0.22	0.42	0.46	0.13	0.16	0.77	-0.1	0.89	-0.61	0.15	-0.39	0.44	-0.92	0.05	-0.91	0.09	-0.36	0.15	-0.29	0.24	-0.18	0.54	-0.47	0.05	U	U	U	U	U	U	U	U	U
I2487_cpg214J15	I2487	ENSG00000177283	FZD8	227405_s_at	chr10	-1	35967183	35970368	35971350	35972337	no	-0.22	0.42	0.46	0.13	0.16	0.77	-0.1	0.89	-0.61	0.15	-0.39	0.44	-0.92	0.05	-0.91	0.09	-0.36	0.15	-0.3	0.08	-0.15	0.46	-0.45	0.01	U	U	U	U	U	U	U	U	U
I2487_cpg214J15	I2487	ENSG00000177283	FZD8	216587_s_at	chr10	-1	35967183	35970368	35971350	35972337	no	-0.22	0.42	0.46	0.13	0.16	0.77	-0.1	0.89	-0.61	0.15	-0.39	0.44	-0.92	0.05	-0.91	0.09	-0.36	0.15	-0.03	0.93	0.08	0.78	0.05	0.83	U	U	U	U	U	U	U	U	U
I3265_cpg235G9	I3265	ENSG00000222820	AC012391.10		chr10	1	124899361	124899448	124900488	124901816	no	0.17	0.47	0.87	0.03	0.11	0.81	-0.27	0.69	-0.82	0.08	-0.74	0.12	-0.36	0.43	-0.19	0.5	0.12	0.63	\N	\N	\N	\N	\N	\N	U	U	U	U	U	U	U	U	U
I2878_cpg326L18	I2878	ENSG00000138160	KIF11	204444_at	chr10	1	94342971	94405130	94341290	94341718	no	0.06	0.83	-0.07	0.81	-0.04	0.95	0.49	0.47	-0.22	0.63	-0.2	0.65	-0.87	0.23	0.48	0.12	0.46	0.15	-0.44	0	0.37	0.01	-0.07	0.66	U	U	U	U	U	U	U	U	U
I2375_cpg97N10	I2375	ENSG00000180592	C10orf140		chr10	-1	21844031	21854617	21855938	21856689	no	-0.96	0.01	-0.45	0.14	-0.68	0.12	-1.27	0.13	-0.52	0.26	0.09	0.87	-1.08	0.02	-0.49	0.12	-0.83	0.01	\N	\N	\N	\N	\N	\N	U	U	U	U	U	U	U	U	U
I4141_cpg381O20	I4141	ENSG00000175567	UCP2	208998_at	chr11	-1	73363364	73371537	73371565	73372370	no	-0.09	0.74	-0.95	0.02	-0.4	0.41	0.51	0.41	0.07	0.89	-0.15	0.68	-0.08	0.81	-0.21	0.61	-0.26	0.43	0.15	0.54	0.13	0.62	0.28	0.17	U	U	U	U	U	U	U	U	U
I4141_cpg381O20	I4141	ENSG00000175567	UCP2	208997_s_at	chr11	-1	73363364	73371537	73371565	73372370	no	-0.09	0.74	-0.95	0.02	-0.4	0.41	0.51	0.41	0.07	0.89	-0.15	0.68	-0.08	0.81	-0.21	0.61	-0.26	0.43	0	0.98	0.03	0.9	0.02	0.9	U	U	U	U	U	U	U	U	U
I3773_cpg285H10	I3773	ENSG00000181830	SLC35C1	218485_s_at	chr11	1	45783217	45791142	45781897	45783188	no	-1.35	0.01	-1.72	0	-1.34	0.02	-0.78	0.33	-0.71	0.25	-1	0.07	-1.07	0.05	-2.03	0	-0.15	0.88	-0.1	0.6	-0.16	0.38	-0.25	0.09	U	U	U	U	U	U	U	U	U
I3773_cpg285H10	I3773	ENSG00000181830	SLC35C1	222647_at	chr11	1	45783217	45791142	45781897	45783188	no	-1.35	0.01	-1.72	0	-1.34	0.02	-0.78	0.33	-0.71	0.25	-1	0.07	-1.07	0.05	-2.03	0	-0.15	0.88	-0.01	0.95	0.01	0.94	0	0.99	U	U	U	U	U	U	U	U	U
I4036_cpg296G8	I4036	ENSG00000173120	FBXL11	208988_at	chr11	1	66644074	66781717	66641812	66644029	no	0.05	0.89	0.14	0.63	0.36	0.38	0.59	0.38	0.36	0.45	0.02	0.96	0.65	0.05	0.72	0.02	0.12	0.85	-0.47	0.01	0.08	0.75	-0.4	0.02	U	U	U	U	U	U	U	U	U
I4036_cpg296G8	I4036	ENSG00000173120	FBXL11	208987_s_at	chr11	1	66644074	66781717	66641812	66644029	no	0.05	0.89	0.14	0.63	0.36	0.38	0.59	0.38	0.36	0.45	0.02	0.96	0.65	0.05	0.72	0.02	0.12	0.85	-0.19	0.11	0.15	0.29	-0.05	0.76	U	U	U	U	U	U	U	U	U
I4036_cpg296G8	I4036	ENSG00000173120	FBXL11	208989_s_at	chr11	1	66644074	66781717	66641812	66644029	no	0.05	0.89	0.14	0.63	0.36	0.38	0.59	0.38	0.36	0.45	0.02	0.96	0.65	0.05	0.72	0.02	0.12	0.85	-0.17	0.16	0.18	0.16	0.02	0.92	U	U	U	U	U	U	U	U	U
I3827_cpg331O7	I3827	ENSG00000134809	TIMM10	218408_at	chr11	-1	57052514	57054808	57054862	57055193	no	-0.58	0.05	-1.44	0	-1.72	0.02	-0.27	0.68	0.23	0.66	-0.04	0.93	-0.19	0.64	0.23	0.41	-0.31	0.3	0.21	0.15	-0.41	0.01	-0.2	0.16	U	U	U	U	U	U	U	U	U
I3827_cpg331O7	I3827	ENSG00000134809	TIMM10	1555764_s_at	chr11	-1	57052514	57054808	57054862	57055193	no	-0.58	0.05	-1.44	0	-1.72	0.02	-0.27	0.68	0.23	0.66	-0.04	0.93	-0.19	0.64	0.23	0.41	-0.31	0.3	0.28	0.07	-0.4	0.03	-0.12	0.48	U	U	U	U	U	U	U	U	U
I4549_cpg268J3	I4549	ENSG00000154134	ROBO3	219550_at	chr11	1	124240492	124261676	124239823	124240412	no	-1.53	0	-2.67	0	-1.87	0	-1.83	0.05	-1.39	0.02	-1.49	0.01	-1.68	0	-1.95	0	-1.51	0	-0.16	0.28	0.22	0.18	0.05	0.75	U	U	U	U	U	U	U	U	U
I4549_cpg268J3	I4549	ENSG00000154134	ROBO3		chr11	1	124240492	124261676	124239823	124240412	no	-1.53	0	-2.67	0	-1.87	0	-1.83	0.05	-1.39	0.02	-1.49	0.01	-1.68	0	-1.95	0	-1.51	0	\N	\N	\N	\N	\N	\N	U	U	U	U	U	U	U	U	U
I4363_cpg317K20	I4363	ENSG00000166253	AP000889.6	1564787_at	chr11	1	106967681	106969159	106966933	106967579	no	0.21	0.71	-0.65	0.08	-0.87	0.09	0.14	0.83	0.48	0.45	-0.86	0.07	-1.65	0.11	-0.8	0.06	-0.42	0.34	-0.02	0.94	-0.08	0.76	-0.11	0.62	U	U	U	U	U	U	U	U	U
I3384_cpg28G11	I3384	ENSG00000070047	PHRF1	234952_s_at	chr11	1	566486	602220	564260	566259	no	-0.44	0.18	0.38	0.17	0.06	0.89	0.2	0.76	0.28	0.57	0.82	0.17	0.47	0.32	-0.01	0.96	0.2	0.56	0.07	0.78	0.1	0.65	0.17	0.34	U	U	U	U	U	U	U	U	U
I4577_cpg52L7	I4577	ENSG00000218109	PRR10		chr11	1	126378508	126379340	126378246	126379355	no	-1.16	0	-1.03	0.01	-1.18	0.02	-0.94	0.17	-0.7	0.1	-0.71	0.07	-1.01	0.01	-0.75	0.01	-0.67	0.01	\N	\N	\N	\N	\N	\N	U	U	U	U	U	U	U	U	U
I3969_cpg193H23	I3969	ENSG00000014216	CAPN1	200752_s_at	chr11	1	64705919	64736052	64704775	64705654	no	-0.01	0.95	-0.6	0.12	0.39	0.53	0.82	0.26	0.07	0.88	-0.33	0.43	-0.06	0.81	-0.3	0.34	-0.07	0.69	-0.45	0.01	0.21	0.27	-0.24	0.13	U	U	U	U	U	U	U	U	U
I3401_cpg306M2	I3401	ENSG00000184545	DUSP8	238594_x_at	chr11	-1	1531857	1550035	1550311	1551400	no	-0.2	0.44	-0.53	0.18	0.5	0.15	0.42	0.5	0.28	0.57	0.46	0.28	-0.07	0.78	0.34	0.14	0.19	0.29	0.16	0.2	-0.1	0.52	0.06	0.65	U	U	U	U	U	U	U	U	U
I3401_cpg306M2	I3401	ENSG00000184545	DUSP8	206374_at	chr11	-1	1531857	1550035	1550311	1551400	no	-0.2	0.44	-0.53	0.18	0.5	0.15	0.42	0.5	0.28	0.57	0.46	0.28	-0.07	0.78	0.34	0.14	0.19	0.29	-0.03	0.92	-0.11	0.72	-0.14	0.56	U	U	U	U	U	U	U	U	U
I3748_cpg77H2	I3748	ENSG00000199077	hsa-mir-129-2		chr11	1	43559520	43559609	43558871	43559805	no	-0.27	0.24	-0.29	0.4	-0.43	0.3	0.15	0.82	-0.17	0.7	-0.47	0.23	-0.56	0.04	-0.59	0.03	-0.94	0	\N	\N	\N	\N	\N	\N	U	U	U	U	U	U	U	U	U
I4213_cpg33K13	I4213	ENSG00000182103	FAM181B	231128_at	chr11	-1	82121139	82122419	82121021	82122712	no	0.27	0.17	0.93	0.01	0.65	0.12	0.16	0.82	0.61	0.25	0.54	0.18	0.45	0.34	0.89	0.02	1.04	0.01	0.17	0.51	-0.07	0.82	0.1	0.71	U	U	U	U	U	U	U	U	U
I4000_cpg430D23	I4000	ENSG00000175602	CCDC85B	204610_s_at	chr11	1	65414451	65415681	65414137	65415871	no	-0.52	0.22	-0.41	0.32	-0.37	0.33	-0.62	0.41	0.36	0.39	0.21	0.62	-0.85	0.03	-0.72	0.05	-0.63	0.36	0.05	0.82	0.16	0.39	0.21	0.18	U	U	U	U	U	U	U	U	U
I4000_cpg430D23	I4000	ENSG00000175602	CCDC85B	204609_at	chr11	1	65414451	65415681	65414137	65415871	no	-0.52	0.22	-0.41	0.32	-0.37	0.33	-0.62	0.41	0.36	0.39	0.21	0.62	-0.85	0.03	-0.72	0.05	-0.63	0.36	0	0.98	-0.02	0.9	-0.02	0.91	U	U	U	U	U	U	U	U	U
I3421_cpg449J24	I3421	ENSG00000129757	CDKN1C	213348_at	chr11	-1	2861019	2863555	2863878	2865091	no	-1.08	0.03	-0.9	0.03	-0.36	0.49	-0.8	0.24	0.56	0.18	-0.3	0.53	-0.33	0.37	-1.07	0.25	-0.17	0.82	0.27	0.38	0.35	0.29	0.62	0.03	U	U	U	U	U	U	U	U	U
I3421_cpg449J24	I3421	ENSG00000129757	CDKN1C	213182_x_at	chr11	-1	2861019	2863555	2863878	2865091	no	-1.08	0.03	-0.9	0.03	-0.36	0.49	-0.8	0.24	0.56	0.18	-0.3	0.53	-0.33	0.37	-1.07	0.25	-0.17	0.82	0.39	0.06	0.22	0.36	0.61	0.01	U	U	U	U	U	U	U	U	U
I3421_cpg449J24	I3421	ENSG00000129757	CDKN1C	216894_x_at	chr11	-1	2861019	2863555	2863878	2865091	no	-1.08	0.03	-0.9	0.03	-0.36	0.49	-0.8	0.24	0.56	0.18	-0.3	0.53	-0.33	0.37	-1.07	0.25	-0.17	0.82	0.36	0.18	0.15	0.65	0.52	0.05	U	U	U	U	U	U	U	U	U
I3421_cpg449J24	I3421	ENSG00000129757	CDKN1C	219534_x_at	chr11	-1	2861019	2863555	2863878	2865091	no	-1.08	0.03	-0.9	0.03	-0.36	0.49	-0.8	0.24	0.56	0.18	-0.3	0.53	-0.33	0.37	-1.07	0.25	-0.17	0.82	0.46	0.03	0.01	0.98	0.47	0.02	U	U	U	U	U	U	U	U	U
I3701_cpg404E17	I3701	ENSG00000179431	AL135934.19		chr11	1	35596761	35598121	35596414	35598879	no	-1.09	0	-1.11	0.03	-0.64	0.11	-0.72	0.35	-0.2	0.76	-0.12	0.79	-0.98	0.09	0.28	0.52	-0.33	0.44	\N	\N	\N	\N	\N	\N	U	U	U	U	U	U	U	U	U
I3410_cpg274N6	I3410	ENSG00000183734	ASCL2	229215_at	chr11	-1	2246305	2248758	2249190	2249336	no	1.11	0	1.69	0	1.01	0.04	0.48	0.45	0.74	0.21	0.04	0.94	0.04	0.9	0.62	0.2	0.74	0.05	-0.12	0.59	0.07	0.79	-0.05	0.83	U	M	U	U	U	U	U	U	U
I3410_cpg274N6	I3410	ENSG00000183734	ASCL2	207607_at	chr11	-1	2246305	2248758	2249190	2249336	no	1.11	0	1.69	0	1.01	0.04	0.48	0.45	0.74	0.21	0.04	0.94	0.04	0.9	0.62	0.2	0.74	0.05	0.01	0.96	-0.14	0.35	-0.13	0.32	U	M	U	U	U	U	U	U	U
I3633_cpg385N13	I3633	ENSG00000176697	BDNF		chr11	-1	27633016	27700181	27700616	27701450	no	-0.3	0.58	0.36	0.45	-0.35	0.64	0.26	0.68	-0.59	0.33	-0.44	0.22	-2.1	0.02	-1.05	0.15	-2.79	0	\N	\N	\N	\N	\N	\N	U	U	U	U	U	U	U	U	U
I3633_cpg385N13	I3633	ENSG00000176697	BDNF	206382_s_at	chr11	-1	27633016	27700181	27700616	27701450	no	-0.3	0.58	0.36	0.45	-0.35	0.64	0.26	0.68	-0.59	0.33	-0.44	0.22	-2.1	0.02	-1.05	0.15	-2.79	0	0.32	0.06	0.15	0.46	0.47	0.01	U	U	U	U	U	U	U	U	U
I3633_cpg385N13	I3633	ENSG00000176697	BDNF	239367_at	chr11	-1	27633016	27700181	27700616	27701450	no	-0.3	0.58	0.36	0.45	-0.35	0.64	0.26	0.68	-0.59	0.33	-0.44	0.22	-2.1	0.02	-1.05	0.15	-2.79	0	-0.41	0.01	0.23	0.2	-0.18	0.28	U	U	U	U	U	U	U	U	U
I3825_cpg30G9	I3825	ENSG00000186907	RTN4RL2	229345_at	chr11	1	56984893	57001005	56981851	56984419	no	-0.99	0	-0.34	0.42	-0.49	0.27	-0.51	0.48	-0.65	0.14	-1.01	0.05	-0.79	0.02	-1.07	0	-1.16	0	-0.28	0.05	0.1	0.58	-0.18	0.2	U	U	U	U	U	U	U	U	U
I3825_cpg30G9	I3825	ENSG00000186907	RTN4RL2		chr11	1	56984893	57001005	56981851	56984419	no	-0.99	0	-0.34	0.42	-0.49	0.27	-0.51	0.48	-0.65	0.14	-1.01	0.05	-0.79	0.02	-1.07	0	-1.16	0	\N	\N	\N	\N	\N	\N	U	U	U	U	U	U	U	U	U
I3599_cpg400O13	I3599	ENSG00000165970	SLC6A5	210810_s_at	chr11	1	20577522	20633186	20574745	20577017	no	-0.19	0.38	1.35	0	-0.66	0.11	-0.38	0.55	-0.83	0.08	-0.48	0.24	-0.67	0.03	-0.92	0.02	-0.38	0.05	0.18	0.28	-0.01	0.98	0.17	0.28	U	U	U	U	U	U	U	U	U
I3402_cpg109N4	I3402	ENSG00000185940	KRTAP5-5		chr11	1	1607581	1608513	1605746	1607059	no	-0.45	0.28	-0.87	0.09	0.06	0.93	-2.07	0.06	-0.22	0.59	-0.07	0.88	0.97	0.01	0.85	0.01	0.72	0.01	\N	\N	\N	\N	\N	\N	U	U	U	U	U	U	U	U	U
I3383_cpg19F6	I3383	ENSG00000199038	hsa-mir-210		chr11	-1	558089	558198	557608	560180	no	0.74	0.05	0.38	0.2	0.73	0.14	-0.25	0.74	1.34	0.01	1.81	0.01	0.88	0.01	0.54	0.12	1.59	0	\N	\N	\N	\N	\N	\N	U	U	U	U	U	M	U	U	M
I4588_cpg79L7	I4588	ENSG00000151702	FLI1	204236_at	chr11	1	128069199	128187520	128067857	128068531	no	-0.73	0	-1.71	0	-1.04	0.04	-0.26	0.7	-0.15	0.74	-1.12	0.02	-0.93	0.03	-0.72	0.07	-0.97	0.01	1.8	9.56e-06	-0.21	0.45	1.59	2.15e-05	U	U	U	U	U	U	U	U	U
I4588_cpg79L7	I4588	ENSG00000151702	FLI1	211825_s_at	chr11	1	128069199	128187520	128067857	128068531	no	-0.73	0	-1.71	0	-1.04	0.04	-0.26	0.7	-0.15	0.74	-1.12	0.02	-0.93	0.03	-0.72	0.07	-0.97	0.01	0.79	0.01	-0.39	0.2	0.4	0.12	U	U	U	U	U	U	U	U	U
I4588_cpg79L7	I4588	ENSG00000151702	FLI1	210786_s_at	chr11	1	128069199	128187520	128067857	128068531	no	-0.73	0	-1.71	0	-1.04	0.04	-0.26	0.7	-0.15	0.74	-1.12	0.02	-0.93	0.03	-0.72	0.07	-0.97	0.01	0.86	0	-0.34	0.07	0.51	0.01	U	U	U	U	U	U	U	U	U
I3566_cpg204B17	I3566	ENSG00000187486	KCNJ11	231740_at	chr11	-1	17365042	17366214	17366901	17367908	no	0.34	0.24	1.26	0.01	0.68	0.08	0.95	0.16	-0.12	0.8	-0.06	0.88	-0.05	0.96	0.4	0.22	-0.16	0.67	-0.36	0	0.15	0.25	-0.21	0.06	U	U	U	U	U	U	U	U	U
I4113_cpg87K2	I4113	ENSG00000165458	INPPL1		chr11	1	71613473	71627797	71611948	71612289	no	0.53	0.04	-0.16	0.6	-0.33	0.48	1.18	0.13	0.82	0.12	0.25	0.66	-0.04	0.97	0.03	0.93	0.37	0.28	\N	\N	\N	\N	\N	\N	U	U	U	U	U	U	U	U	U
I4113_cpg87K2	I4113	ENSG00000165458	INPPL1	201598_s_at	chr11	1	71613473	71627797	71611948	71612289	no	0.53	0.04	-0.16	0.6	-0.33	0.48	1.18	0.13	0.82	0.12	0.25	0.66	-0.04	0.97	0.03	0.93	0.37	0.28	-0.13	0.34	0.39	0.01	0.26	0.04	U	U	U	U	U	U	U	U	U
I3867_cpg41N7	I3867	ENSG00000204950	AP003108.3		chr11	1	61033113	61033838	61031924	61034795	no	1.47	0	2.38	0	1.99	0.01	1.68	0.06	0.56	0.3	0.8	0.07	0.82	0.08	0.75	0.16	0.22	0.72	\N	\N	\N	\N	\N	\N	U	M	M	M	U	U	U	U	U
I3840_cpg269H6	I3840	ENSG00000166801	FAM111A	229196_at	chr11	1	58668828	58679083	58666399	58667504	no	-1.13	0	-0.78	0.01	-0.18	0.61	-1.25	0.1	-1.54	0.01	-1.3	0.01	0.2	0.4	-0.57	0.05	-1.41	0	-0.02	0.95	-0.05	0.84	-0.06	0.74	U	U	U	U	U	U	U	U	U
I3840_cpg269H6	I3840	ENSG00000166801	FAM111A	218248_at	chr11	1	58668828	58679083	58666399	58667504	no	-1.13	0	-0.78	0.01	-0.18	0.61	-1.25	0.1	-1.54	0.01	-1.3	0.01	0.2	0.4	-0.57	0.05	-1.41	0	-1.6	1.77e-06	0.68	0	-0.91	7.38e-05	U	U	U	U	U	U	U	U	U
I4084_cpg44N11	I4084	ENSG00000110092	CCND1	208711_s_at	chr11	1	69165054	69178422	69162737	69163677	no	0.59	0.01	0.74	0.07	0.79	0.07	-0.05	0.96	-0.14	0.79	0.49	0.22	-0.29	0.19	-0.2	0.72	-2.03	0.11	0.45	0.03	-0.03	0.93	0.43	0.04	U	U	U	U	U	U	U	U	U
I4084_cpg44N11	I4084	ENSG00000110092	CCND1	208712_at	chr11	1	69165054	69178422	69162737	69163677	no	0.59	0.01	0.74	0.07	0.79	0.07	-0.05	0.96	-0.14	0.79	0.49	0.22	-0.29	0.19	-0.2	0.72	-2.03	0.11	0.54	0.01	0.22	0.36	0.76	0	U	U	U	U	U	U	U	U	U
I5842_cpg424E13	I5842	ENSG00000198598	MMP17	206234_s_at	chr12	1	130878891	130902269	130878384	130878820	no	0.14	0.52	-1.42	0.01	-1.27	0.05	-0.46	0.52	0.8	0.14	0.31	0.62	0.93	0.01	0.23	0.59	1.08	0.01	0.25	0.25	-0.11	0.7	0.14	0.53	U	U	U	U	U	U	U	U	U
I4775_cpg173C1	I4775	ENSG00000111276	CDKN1B	209112_at	chr12	1	12761576	12766569	12761327	12761473	no	1.79	7.48e-05	1.03	0.00265	1.42	0.00665	1.79	0.05	0.23	0.63	-0.11	0.83	1.23	0.01	1.08	0.03	0.8	0.02	-0.63	0.02	-0.38	0.21	-1	0	M	U	U	M	U	U	U	U	U
I4775_cpg173C1	I4775	ENSG00000111276	CDKN1B		chr12	1	12761576	12766569	12761327	12761473	no	1.79	7.48e-05	1.03	0.00265	1.42	0.00665	1.79	0.05	0.23	0.63	-0.11	0.83	1.23	0.01	1.08	0.03	0.8	0.02	\N	\N	\N	\N	\N	\N	M	U	U	M	U	U	U	U	U
I4746_cpg90F20	I4746	ENSG00000003056	M6PR	200901_s_at	chr12	-1	8984243	8993519	8993630	8994067	no	0.14	0.56	-0.64	0.03	-0.51	0.28	0.94	0.16	-0.26	0.7	-0.95	0.05	-0.83	0.05	-0.73	0.06	-0.87	0.01	0.94	3.87e-05	-0.11	0.55	0.83	8.09e-05	U	U	U	U	U	U	U	U	U
I4746_cpg90F20	I4746	ENSG00000003056	M6PR	200900_s_at	chr12	-1	8984243	8993519	8993630	8994067	no	0.14	0.56	-0.64	0.03	-0.51	0.28	0.94	0.16	-0.26	0.7	-0.95	0.05	-0.83	0.05	-0.73	0.06	-0.87	0.01	0.61	0	-0.36	0.03	0.24	0.1	U	U	U	U	U	U	U	U	U
I5025_EMPTY	I5025	ENSG00000178401	DNAJC22	220441_at	chr12	1	48026967	48031950	48025095	48026847	no	-0.38	0.17	-0.36	0.31	-0.87	0.08	-0.02	0.98	0.56	0.42	0.09	0.82	-0.88	0.15	-0.82	0.14	0.3	0.46	-0.19	0.43	0.17	0.53	-0.02	0.94	U	U	U	U	U	U	U	U	U
I5025_EMPTY	I5025	ENSG00000178401	DNAJC22	244193_at	chr12	1	48026967	48031950	48025095	48026847	no	-0.38	0.17	-0.36	0.31	-0.87	0.08	-0.02	0.98	0.56	0.42	0.09	0.82	-0.88	0.15	-0.82	0.14	0.3	0.46	-0.11	0.6	0.17	0.42	0.06	0.79	U	U	U	U	U	U	U	U	U
I4674_cpg202I12	I4674	ENSG00000078246	TULP3	205854_at	chr12	1	2870294	2920558	2869757	2870157	no	-0.63	0.01	-1.04	0.01	-0.85	0.13	0.44	0.5	-0.05	0.91	-0.69	0.08	-0.46	0.28	0.12	0.62	-0.71	0.06	-0.13	0.38	-0.36	0.02	-0.5	0	U	U	U	U	U	U	U	U	U
I4674_cpg202I12	I4674	ENSG00000078246	TULP3	221964_at	chr12	1	2870294	2920558	2869757	2870157	no	-0.63	0.01	-1.04	0.01	-0.85	0.13	0.44	0.5	-0.05	0.91	-0.69	0.08	-0.46	0.28	0.12	0.62	-0.71	0.06	0.03	0.86	0.04	0.81	0.07	0.59	U	U	U	U	U	U	U	U	U
I4739_cpg31C15	I4739	ENSG00000065970	FOXJ2	203734_at	chr12	1	8076626	8099384	8076219	8076483	no	1.3	0.01	1.46	0	1.12	0.02	1.33	0.1	0.58	0.22	1.1	0.04	-0.04	0.89	0.8	0.31	0.62	0.17	-0.09	0.52	0.13	0.31	0.05	0.73	U	U	U	U	U	U	U	U	U
I5674_cpg34F24	I5674	ENSG00000135116	HRK	206864_s_at	chr12	-1	115783411	115803615	115803763	115804392	no	-0.75	0.06	-0.68	0.04	-0.84	0.05	-0.78	0.35	0.02	0.98	-0.35	0.44	-0.39	0.13	-0.61	0.1	-0.9	0	-0.06	0.77	-0.25	0.14	-0.31	0.04	U	U	U	U	U	U	U	U	U
I5073_cpg66H21	I5073	ENSG00000135503	ACVR1B	208218_s_at	chr12	1	50631753	50677124	50631107	50631565	no	0.1	0.72	-0.22	0.42	-0.5	0.24	0.55	0.38	0.17	0.7	-0.04	0.93	-0.06	0.79	0.34	0.18	0.15	0.41	0.1	0.71	0.05	0.86	0.15	0.49	U	U	U	U	U	U	U	U	U
I5073_cpg66H21	I5073	ENSG00000135503	ACVR1B	205209_at	chr12	1	50631753	50677124	50631107	50631565	no	0.1	0.72	-0.22	0.42	-0.5	0.24	0.55	0.38	0.17	0.7	-0.04	0.93	-0.06	0.79	0.34	0.18	0.15	0.41	0.05	0.78	0.08	0.66	0.13	0.36	U	U	U	U	U	U	U	U	U
I5073_cpg66H21	I5073	ENSG00000135503	ACVR1B	208223_s_at	chr12	1	50631753	50677124	50631107	50631565	no	0.1	0.72	-0.22	0.42	-0.5	0.24	0.55	0.38	0.17	0.7	-0.04	0.93	-0.06	0.79	0.34	0.18	0.15	0.41	0.25	0.3	0.15	0.59	0.4	0.07	U	U	U	U	U	U	U	U	U
I5073_cpg66H21	I5073	ENSG00000135503	ACVR1B	213198_at	chr12	1	50631753	50677124	50631107	50631565	no	0.1	0.72	-0.22	0.42	-0.5	0.24	0.55	0.38	0.17	0.7	-0.04	0.93	-0.06	0.79	0.34	0.18	0.15	0.41	0.03	0.87	-0.3	0.03	-0.27	0.02	U	U	U	U	U	U	U	U	U
I4774_cpg345N18	I4774	ENSG00000111276	CDKN1B	209112_at	chr12	1	12761576	12766569	12760980	12761322	no	2.12	6.01e-05	2.19	4.53e-05	2.07	0.00236	1.64	0.1	0.19	0.68	1.65	0.01	1.5	0	2.13	0	1.52	0	-0.63	0.02	-0.38	0.21	-1	0	M	M	M	M	U	M	M	M	M
I4774_cpg345N18	I4774	ENSG00000111276	CDKN1B		chr12	1	12761576	12766569	12760980	12761322	no	2.12	6.01e-05	2.19	4.53e-05	2.07	0.00236	1.64	0.1	0.19	0.68	1.65	0.01	1.5	0	2.13	0	1.52	0	\N	\N	\N	\N	\N	\N	M	M	M	M	U	M	M	M	M
I4771_cpg322I15	I4771	ENSG00000111266	DUSP16	1555399_a_at	chr12	-1	12520098	12606584	12606843	12607579	no	-1.06	0.01	-1.29	0	-1.45	0.01	0.03	0.96	-1.22	0.03	-1.26	0.03	-0.93	0.01	-1.09	0.01	-1.29	0	-0.18	0.23	-0.06	0.76	-0.25	0.09	U	U	U	U	U	U	U	U	U
I4771_cpg322I15	I4771	ENSG00000111266	DUSP16	224336_s_at	chr12	-1	12520098	12606584	12606843	12607579	no	-1.06	0.01	-1.29	0	-1.45	0.01	0.03	0.96	-1.22	0.03	-1.26	0.03	-0.93	0.01	-1.09	0.01	-1.29	0	-1.7	0	0.71	0.05	-0.99	0	U	U	U	U	U	U	U	U	U
I4771_cpg322I15	I4771	ENSG00000111266	DUSP16	224832_at	chr12	-1	12520098	12606584	12606843	12607579	no	-1.06	0.01	-1.29	0	-1.45	0.01	0.03	0.96	-1.22	0.03	-1.26	0.03	-0.93	0.01	-1.09	0.01	-1.29	0	-1.46	6.19e-06	0.83	0	-0.63	0	U	U	U	U	U	U	U	U	U
I5250_cpg288M22	I5250	ENSG00000199179	hsa-let-7i		chr12	1	61283733	61283817	61282431	61283999	no	-0.56	0.04	-1.38	0	-0.54	0.16	-1.55	0.08	-0.54	0.32	-0.57	0.12	-0.57	0.19	-0.8	0.02	-0.28	0.18	\N	\N	\N	\N	\N	\N	U	U	U	U	U	U	U	U	U
I5824_cpg244K13	I5824	ENSG00000151952	TMEM132D	236377_at	chr12	-1	128122226	128953837	128954117	128954733	no	1.13	0.02	0.75	0.14	0.55	0.31	-0.32	0.62	-0.29	0.64	0.15	0.87	-0.13	0.78	-0.43	0.33	0.23	0.35	-1.72	8.12e-06	0.45	0.06	-1.27	6.35e-05	U	U	U	U	U	U	U	U	U
I4733_cpg336H11	I4733	ENSG00000139197	PEX5	203244_at	chr12	1	7234224	7255342	7233515	7233786	no	0.8	0.07	-0.32	0.38	-0.13	0.85	-0.4	0.53	0.7	0.11	0.86	0.06	1.04	0	1.28	0.02	1.03	0.02	-0.13	0.53	0.47	0.02	0.34	0.06	U	U	U	U	U	U	U	U	U
I4733_cpg336H11	I4733	ENSG00000139197	PEX5	215481_s_at	chr12	1	7234224	7255342	7233515	7233786	no	0.8	0.07	-0.32	0.38	-0.13	0.85	-0.4	0.53	0.7	0.11	0.86	0.06	1.04	0	1.28	0.02	1.03	0.02	0.06	0.82	0.14	0.57	0.21	0.31	U	U	U	U	U	U	U	U	U
I5617_cpg30B13	I5617	ENSG00000135144	DTX1	227336_at	chr12	1	111980045	112020216	111978141	111979605	no	-1.24	0	-1.41	0	-1.55	0	-0.83	0.23	-0.88	0.06	-0.99	0.02	-1.16	0	-0.91	0.01	-1.37	0	-0.04	0.86	0	1	-0.04	0.84	U	U	U	U	U	U	U	U	U
I5178_cpg413B22	I5178	ENSG00000139613	SMARCC2	201321_s_at	chr12	-1	54843034	54869618	54870082	54870435	no	0.81	0.02	0.68	0.06	0.07	0.89	1.63	0.07	-1.03	0.19	-0.05	0.93	-0.28	0.39	0.28	0.44	-0.15	0.79	-0.22	0.21	0.01	0.99	-0.22	0.2	U	U	U	M	U	U	U	U	U
I5178_cpg413B22	I5178	ENSG00000139613	SMARCC2	201320_at	chr12	-1	54843034	54869618	54870082	54870435	no	0.81	0.02	0.68	0.06	0.07	0.89	1.63	0.07	-1.03	0.19	-0.05	0.93	-0.28	0.39	0.28	0.44	-0.15	0.79	0.05	0.86	0.22	0.36	0.27	0.18	U	U	U	M	U	U	U	U	U
I5570_cpg302O15	I5570	ENSG00000139445	FOXN4	1562695_at	chr12	-1	108200167	108231408	108231900	108232813	no	0.47	0.48	1.19	0	1.19	0.07	0.51	0.42	1.66	0.12	0.41	0.41	-0.17	0.77	0.19	0.8	0.92	0.18	-0.03	0.87	-0.21	0.19	-0.25	0.08	U	U	U	U	U	U	U	U	U
I5570_cpg302O15	I5570	ENSG00000139445	FOXN4	1564713_a_at	chr12	-1	108200167	108231408	108231900	108232813	no	0.47	0.48	1.19	0	1.19	0.07	0.51	0.42	1.66	0.12	0.41	0.41	-0.17	0.77	0.19	0.8	0.92	0.18	-0.03	0.92	-0.09	0.68	-0.12	0.52	U	U	U	U	U	U	U	U	U
I5570_cpg302O15	I5570	ENSG00000139445	FOXN4	241009_at	chr12	-1	108200167	108231408	108231900	108232813	no	0.47	0.48	1.19	0	1.19	0.07	0.51	0.42	1.66	0.12	0.41	0.41	-0.17	0.77	0.19	0.8	0.92	0.18	0.06	0.64	-0.04	0.77	0.02	0.9	U	U	U	U	U	U	U	U	U
I5122_cpg55F9	I5122	ENSG00000135390	ATP5G2	208764_s_at	chr12	-1	52345212	52356779	52357288	52357480	no	0.06	0.78	0.07	0.8	0.26	0.48	0.75	0.26	-0.5	0.25	-0.32	0.37	-0.73	0.07	-0.15	0.57	-0.38	0.12	-0.1	0.52	-0.1	0.56	-0.2	0.13	U	U	U	U	U	U	U	U	U
I5122_cpg55F9	I5122	ENSG00000135390	ATP5G2	207552_at	chr12	-1	52345212	52356779	52357288	52357480	no	0.06	0.78	0.07	0.8	0.26	0.48	0.75	0.26	-0.5	0.25	-0.32	0.37	-0.73	0.07	-0.15	0.57	-0.38	0.12	0.11	0.5	-0.15	0.37	-0.04	0.81	U	U	U	U	U	U	U	U	U
I4687_cpg66K6	I4687	ENSG00000118971	CCND2	200953_s_at	chr12	1	4253199	4284777	4251671	4252610	no	-0.64	0.03	-0.76	0.03	-0.6	0.23	0.09	0.91	-0.37	0.42	-0.43	0.27	-0.64	0.1	-0.53	0.1	-0.87	0.01	0.07	0.85	0.19	0.53	0.26	0.3	U	U	U	U	U	U	U	U	U
I4687_cpg66K6	I4687	ENSG00000118971	CCND2	200952_s_at	chr12	1	4253199	4284777	4251671	4252610	no	-0.64	0.03	-0.76	0.03	-0.6	0.23	0.09	0.91	-0.37	0.42	-0.43	0.27	-0.64	0.1	-0.53	0.1	-0.87	0.01	-0.31	0.74	0.48	0.6	0.18	0.85	U	U	U	U	U	U	U	U	U
I4687_cpg66K6	I4687	ENSG00000118971	CCND2	200951_s_at	chr12	1	4253199	4284777	4251671	4252610	no	-0.64	0.03	-0.76	0.03	-0.6	0.23	0.09	0.91	-0.37	0.42	-0.43	0.27	-0.64	0.1	-0.53	0.1	-0.87	0.01	-0.11	0.55	-0.02	0.93	-0.14	0.42	U	U	U	U	U	U	U	U	U
I4853_cpg342F23	I4853	ENSG00000123094	RASSF8	207754_at	chr12	1	26003229	26124091	26002132	26002638	no	0.96	0.01	0.56	0.04	0.51	0.17	1.01	0.16	1.16	0.05	0.45	0.25	0.13	0.57	-0.02	0.94	0.36	0.08	-0.02	0.97	-0.18	0.53	-0.2	0.42	U	U	U	U	U	U	U	U	U
I4853_cpg342F23	I4853	ENSG00000123094	RASSF8	225946_at	chr12	1	26003229	26124091	26002132	26002638	no	0.96	0.01	0.56	0.04	0.51	0.17	1.01	0.16	1.16	0.05	0.45	0.25	0.13	0.57	-0.02	0.94	0.36	0.08	-0.32	0.09	0.18	0.42	-0.14	0.49	U	U	U	U	U	U	U	U	U
I4853_cpg342F23	I4853	ENSG00000123094	RASSF8	235996_at	chr12	1	26003229	26124091	26002132	26002638	no	0.96	0.01	0.56	0.04	0.51	0.17	1.01	0.16	1.16	0.05	0.45	0.25	0.13	0.57	-0.02	0.94	0.36	0.08	-0.65	0	-0.28	0.22	-0.93	0	U	U	U	U	U	U	U	U	U
I4788_cpg332B5	I4788	ENSG00000150086	GRIN2B	210412_at	chr12	-1	13605411	14024319	14024923	14025380	no	0.33	0.2	-0.1	0.76	-0.34	0.37	0.41	0.56	0.37	0.51	0.62	0.23	0.23	0.49	0.73	0.06	0.14	0.69	-0.05	0.82	-0.03	0.9	-0.08	0.66	U	U	U	U	U	U	U	U	U
I4788_cpg332B5	I4788	ENSG00000150086	GRIN2B	210411_s_at	chr12	-1	13605411	14024319	14024923	14025380	no	0.33	0.2	-0.1	0.76	-0.34	0.37	0.41	0.56	0.37	0.51	0.62	0.23	0.23	0.49	0.73	0.06	0.14	0.69	0.05	0.72	-0.11	0.46	-0.05	0.71	U	U	U	U	U	U	U	U	U
I4857_cpg322B12	I4857	ENSG00000123095	BHLHE41	231243_s_at	chr12	-1	26164228	26169113	26169793	26171003	no	0.46	0.09	0.55	0.06	0.24	0.54	0.59	0.36	-0.08	0.87	0.23	0.52	0.14	0.55	0.16	0.51	-0.03	0.92	0.03	0.93	0.07	0.81	0.1	0.67	U	U	U	U	U	U	U	U	U
I4857_cpg322B12	I4857	ENSG00000123095	BHLHE41	223185_s_at	chr12	-1	26164228	26169113	26169793	26171003	no	0.46	0.09	0.55	0.06	0.24	0.54	0.59	0.36	-0.08	0.87	0.23	0.52	0.14	0.55	0.16	0.51	-0.03	0.92	-0.02	0.93	-0.02	0.93	-0.04	0.83	U	U	U	U	U	U	U	U	U
I4857_cpg322B12	I4857	ENSG00000123095	BHLHE41	221530_s_at	chr12	-1	26164228	26169113	26169793	26171003	no	0.46	0.09	0.55	0.06	0.24	0.54	0.59	0.36	-0.08	0.87	0.23	0.52	0.14	0.55	0.16	0.51	-0.03	0.92	0.2	0.45	-0.22	0.45	-0.02	0.96	U	U	U	U	U	U	U	U	U
I4738_cpg424D5	I4738	ENSG00000215005	AC006511.5		chr12	-1	8061059	8061719	8062475	8062700	no	1.55	0	0.75	0.03	0.37	0.54	2.75	0.04	0.64	0.19	0.01	0.99	0.71	0.04	0.85	0.02	1.55	0	\N	\N	\N	\N	\N	\N	M	U	U	M	U	U	U	U	M
I5752_cpg364K7	I5752	ENSG00000158113	LRRC43	1553728_at	chr12	1	121235017	121253970	121233240	121234142	no	-0.3	0.17	-0.45	0.12	-0.44	0.25	0.08	0.91	-0.73	0.19	-0.18	0.63	-0.3	0.19	-0.73	0.06	-0.54	0.02	0.18	0.26	-0.17	0.34	0.01	0.96	U	U	U	U	U	U	U	U	U
I5752_cpg364K7	I5752	ENSG00000158113	LRRC43	1553730_x_at	chr12	1	121235017	121253970	121233240	121234142	no	-0.3	0.17	-0.45	0.12	-0.44	0.25	0.08	0.91	-0.73	0.19	-0.18	0.63	-0.3	0.19	-0.73	0.06	-0.54	0.02	0.07	0.62	-0.03	0.87	0.04	0.78	U	U	U	U	U	U	U	U	U
I5752_cpg364K7	I5752	ENSG00000158113	LRRC43	1553729_s_at	chr12	1	121235017	121253970	121233240	121234142	no	-0.3	0.17	-0.45	0.12	-0.44	0.25	0.08	0.91	-0.73	0.19	-0.18	0.63	-0.3	0.19	-0.73	0.06	-0.54	0.02	-0.03	0.89	-0.01	0.97	-0.04	0.82	U	U	U	U	U	U	U	U	U
I5827_cpg441L14	I5827	ENSG00000111432	FZD10	219764_at	chr12	1	129212985	129216237	129211185	129211627	no	0.29	0.25	-0.83	0.03	-0.34	0.39	0.4	0.54	1.2	0.02	0.79	0.09	0.8	0.09	1.36	0	1.1	0	1.91	2.33e-05	0.52	0.09	2.42	3.98e-06	U	U	U	U	U	U	U	U	U
I5996_cpg291K21	I5996	ENSG00000216743	RP11-57H24.1	201530_x_at	chr13	1	28070970	28072189	28070404	28070938	no	1.23	0.01	-0.05	0.87	0.58	0.15	0.27	0.7	0.45	0.35	0.31	0.5	0.51	0.13	0.18	0.64	0.32	0.09	0	0.99	0.03	0.86	0.03	0.81	U	U	U	U	U	U	U	U	U
I6427_cpg420I22	I6427	ENSG00000102452	VGCNL1		chr13	-1	100504131	100866814	100866948	100867195	no	-0.2	0.5	-0.65	0.02	-0.38	0.29	0.65	0.34	0.32	0.58	0.53	0.41	-0.6	0.43	0.57	0.06	0.91	0.11	\N	\N	\N	\N	\N	\N	U	U	U	U	U	U	U	U	U
I6427_cpg420I22	I6427	ENSG00000102452	VGCNL1	228608_at	chr13	-1	100504131	100866814	100866948	100867195	no	-0.2	0.5	-0.65	0.02	-0.38	0.29	0.65	0.34	0.32	0.58	0.53	0.41	-0.6	0.43	0.57	0.06	0.91	0.11	-0.04	0.82	0.13	0.4	0.09	0.53	U	U	U	U	U	U	U	U	U
I6427_cpg420I22	I6427	ENSG00000102452	VGCNL1	242880_at	chr13	-1	100504131	100866814	100866948	100867195	no	-0.2	0.5	-0.65	0.02	-0.38	0.29	0.65	0.34	0.32	0.58	0.53	0.41	-0.6	0.43	0.57	0.06	0.91	0.11	-0.1	0.6	0.2	0.24	0.11	0.51	U	U	U	U	U	U	U	U	U
I6274_cpg239C16	I6274	ENSG00000178695	KCTD12	212188_at	chr13	-1	76352313	76358541	76358676	76359261	no	-0.38	0.14	-0.77	0.06	-0.21	0.63	0.18	0.84	-0.59	0.23	-0.58	0.22	0.1	0.72	0.11	0.71	-0.17	0.61	-0.59	0.16	-0.07	0.92	-0.66	0.11	U	U	U	U	U	U	U	U	U
I6274_cpg239C16	I6274	ENSG00000178695	KCTD12	212192_at	chr13	-1	76352313	76358541	76358676	76359261	no	-0.38	0.14	-0.77	0.06	-0.21	0.63	0.18	0.84	-0.59	0.23	-0.58	0.22	0.1	0.72	0.11	0.71	-0.17	0.61	-1.03	0.05	0.19	0.8	-0.84	0.1	U	U	U	U	U	U	U	U	U
I5882_cpg191L19	I5882	ENSG00000196199	MPHOSPH8	221771_s_at	chr13	1	19105880	19144638	19105304	19105728	no	-2.03	0	-2.1	0	-0.74	0.08	-0.21	0.83	0.31	0.49	-1.15	0.12	-0.94	0.28	-0.26	0.69	-0.66	0.15	-0.12	0.6	0.2	0.34	0.09	0.69	U	U	U	U	U	U	U	U	U
I5882_cpg191L19	I5882	ENSG00000196199	MPHOSPH8	225041_at	chr13	1	19105880	19144638	19105304	19105728	no	-2.03	0	-2.1	0	-0.74	0.08	-0.21	0.83	0.31	0.49	-1.15	0.12	-0.94	0.28	-0.26	0.69	-0.66	0.15	0.41	0.13	-0.05	0.91	0.36	0.17	U	U	U	U	U	U	U	U	U
I5976_cpg207B3	I5976	ENSG00000169840	GSH1	1555676_s_at	chr13	1	27264780	27266089	27264593	27266517	no	-0.48	0.1	-0.16	0.58	-0.49	0.2	-1.44	0.07	-0.27	0.49	-0.26	0.46	-0.18	0.49	-0.84	0.01	-0.09	0.69	-0.04	0.82	0.11	0.42	0.07	0.56	U	U	U	U	U	U	U	U	U
I6487_cpg369E21	I6487	ENSG00000185950	IRS2	209185_s_at	chr13	-1	109204185	109236916	109237334	109238417	no	-2.05	0	-1.71	0	-0.51	0.23	-0.54	0.58	0.07	0.92	-1.28	0.04	-0.14	0.75	-0.45	0.28	-0.1	0.59	0.31	0.04	-0.01	0.98	0.3	0.04	U	U	U	U	U	U	U	U	U
I6487_cpg369E21	I6487	ENSG00000185950	IRS2	209184_s_at	chr13	-1	109204185	109236916	109237334	109238417	no	-2.05	0	-1.71	0	-0.51	0.23	-0.54	0.58	0.07	0.92	-1.28	0.04	-0.14	0.75	-0.45	0.28	-0.1	0.59	0.34	0.02	-0.27	0.08	0.07	0.66	U	U	U	U	U	U	U	U	U
I6140_cpg42I23	I6140	ENSG00000204977	TRIM13	203659_s_at	chr13	1	49469144	49490604	49468276	49468643	no	0.6	0.01	0.41	0.17	0.28	0.46	1.06	0.13	0.66	0.19	0.52	0.24	0.59	0.04	0.29	0.25	0.5	0.06	0.14	0.35	-0.01	0.96	0.13	0.37	U	U	U	U	U	U	U	U	U
I6140_cpg42I23	I6140	ENSG00000204977	TRIM13	240288_at	chr13	1	49469144	49490604	49468276	49468643	no	0.6	0.01	0.41	0.17	0.28	0.46	1.06	0.13	0.66	0.19	0.52	0.24	0.59	0.04	0.29	0.25	0.5	0.06	0.11	0.4	-0.11	0.46	0	0.98	U	U	U	U	U	U	U	U	U
I6140_cpg42I23	I6140	ENSG00000204977	TRIM13	230192_at	chr13	1	49469144	49490604	49468276	49468643	no	0.6	0.01	0.41	0.17	0.28	0.46	1.06	0.13	0.66	0.19	0.52	0.24	0.59	0.04	0.29	0.25	0.5	0.06	-0.3	0.1	0.34	0.1	0.03	0.9	U	U	U	U	U	U	U	U	U
I6140_cpg42I23	I6140	ENSG00000204977	TRIM13	239098_at	chr13	1	49469144	49490604	49468276	49468643	no	0.6	0.01	0.41	0.17	0.28	0.46	1.06	0.13	0.66	0.19	0.52	0.24	0.59	0.04	0.29	0.25	0.5	0.06	0.08	0.73	0.02	0.95	0.1	0.63	U	U	U	U	U	U	U	U	U
I6140_cpg42I23	I6140	ENSG00000204977	TRIM13	229943_at	chr13	1	49469144	49490604	49468276	49468643	no	0.6	0.01	0.41	0.17	0.28	0.46	1.06	0.13	0.66	0.19	0.52	0.24	0.59	0.04	0.29	0.25	0.5	0.06	-0.16	0.35	1.35	1.36e-05	1.2	1.07e-05	U	U	U	U	U	U	U	U	U
I6143_cpg433K6	I6143	ENSG00000176124	DLEU1	205677_s_at	chr13	1	49554378	49577432	49553502	49553856	no	3.31	0	4.06	0	3.77	0	3.17	0.04	0.47	0.47	0.34	0.61	0.59	0.25	1.8	0.01	0.75	0.07	-0.74	0	0.62	0	-0.12	0.47	M	M	M	M	U	U	U	M	U
I6384_cpg94C18	I6384	ENSG00000125249	RAP2A	1556809_a_at	chr13	1	96884475	96918243	96882980	96883869	no	-1.61	0	-1.51	0	-2.07	0	-1.25	0.1	-2.55	0.01	-1.92	0.04	-1.95	0	-2.07	0	-1.94	0	0.21	0.16	-0.21	0.21	0	0.99	U	U	U	U	U	U	U	U	U
I6384_cpg94C18	I6384	ENSG00000125249	RAP2A	214487_s_at	chr13	1	96884475	96918243	96882980	96883869	no	-1.61	0	-1.51	0	-2.07	0	-1.25	0.1	-2.55	0.01	-1.92	0.04	-1.95	0	-2.07	0	-1.94	0	0.21	0.21	-0.15	0.44	0.06	0.76	U	U	U	U	U	U	U	U	U
I6384_cpg94C18	I6384	ENSG00000125249	RAP2A	1556808_at	chr13	1	96884475	96918243	96882980	96883869	no	-1.61	0	-1.51	0	-2.07	0	-1.25	0.1	-2.55	0.01	-1.92	0.04	-1.95	0	-2.07	0	-1.94	0	0.03	0.82	0	0.99	0.03	0.79	U	U	U	U	U	U	U	U	U
I6384_cpg94C18	I6384	ENSG00000125249	RAP2A	225585_at	chr13	1	96884475	96918243	96882980	96883869	no	-1.61	0	-1.51	0	-2.07	0	-1.25	0.1	-2.55	0.01	-1.92	0.04	-1.95	0	-2.07	0	-1.94	0	0.13	0.57	0.67	0	0.8	0	U	U	U	U	U	U	U	U	U
I6384_cpg94C18	I6384	ENSG00000125249	RAP2A	221830_at	chr13	1	96884475	96918243	96882980	96883869	no	-1.61	0	-1.51	0	-2.07	0	-1.25	0.1	-2.55	0.01	-1.92	0.04	-1.95	0	-2.07	0	-1.94	0	0.24	0.06	0.32	0.03	0.56	0	U	U	U	U	U	U	U	U	U
I6233_cpg89I20	I6233	ENSG00000184226	PCDH9	219737_s_at	chr13	-1	65774970	66702578	66703204	66703774	no	-0.17	0.55	0.05	0.88	-0.19	0.67	-0.02	0.98	-0.38	0.35	-0.51	0.34	-1.4	0	-0.83	0.02	-1.31	0	1.08	4.25e-06	0.05	0.77	1.13	2.88e-06	U	U	U	U	U	U	U	U	U
I6233_cpg89I20	I6233	ENSG00000184226	PCDH9	219738_s_at	chr13	-1	65774970	66702578	66703204	66703774	no	-0.17	0.55	0.05	0.88	-0.19	0.67	-0.02	0.98	-0.38	0.35	-0.51	0.34	-1.4	0	-0.83	0.02	-1.31	0	0.11	0.51	0.01	0.96	0.12	0.42	U	U	U	U	U	U	U	U	U
I6518_cpg298L23	I6518	ENSG00000182968	SOX1	208533_at	chr13	1	111769914	111774021	111768915	111769194	no	1.6	0	1.41	0	1.5	0	1.63	0.06	1.69	0.02	1.34	0.04	1.5	0	1.41	0.01	0.85	0.11	0.02	0.93	-0.02	0.94	0	0.99	M	U	M	M	M	U	M	U	U
I6518_cpg298L23	I6518	ENSG00000182968	SOX1	237472_at	chr13	1	111769914	111774021	111768915	111769194	no	1.6	0	1.41	0	1.5	0	1.63	0.06	1.69	0.02	1.34	0.04	1.5	0	1.41	0.01	0.85	0.11	0.08	0.73	-0.37	0.07	-0.29	0.11	M	U	M	M	M	U	M	U	U
I5890_cpg424B14	I5890	ENSG00000121743	GJA3	239572_at	chr13	-1	19610397	19633183	19634018	19634200	no	0.72	0.01	0.06	0.84	0.65	0.08	0.82	0.24	0.28	0.52	0.55	0.24	-0.75	0.46	0.58	0.42	0.44	0.11	-0.12	0.64	-0.32	0.18	-0.44	0.04	U	U	U	U	U	U	U	U	U
I5890_cpg424B14	I5890	ENSG00000121743	GJA3	208590_x_at	chr13	-1	19610397	19633183	19634018	19634200	no	0.72	0.01	0.06	0.84	0.65	0.08	0.82	0.24	0.28	0.52	0.55	0.24	-0.75	0.46	0.58	0.42	0.44	0.11	0.12	0.49	-0.14	0.46	-0.02	0.94	U	U	U	U	U	U	U	U	U
I6362_cpg154P8	I6362	ENSG00000125285	SOX21	208468_at	chr13	-1	94160749	94162511	94160557	94163531	no	1.1	0	0.58	0.07	0.82	0.06	1.22	0.11	1.38	0.01	0.8	0.1	1.19	0	1.62	0	1.77	0	-0.06	0.81	0.05	0.84	-0.01	0.98	U	U	U	U	U	U	U	M	M
I6517_cpg413O8	I6517	ENSG00000182968	SOX1	208533_at	chr13	1	111769914	111774021	111768098	111768837	no	-0.94	0.01	-0.63	0.06	-0.71	0.08	-0.98	0.15	-1.05	0.04	-1.03	0.02	0	1	-0.88	0.01	-0.42	0.03	0.02	0.93	-0.02	0.94	0	0.99	U	U	U	U	U	U	U	U	U
I6517_cpg413O8	I6517	ENSG00000182968	SOX1	237472_at	chr13	1	111769914	111774021	111768098	111768837	no	-0.94	0.01	-0.63	0.06	-0.71	0.08	-0.98	0.15	-1.05	0.04	-1.03	0.02	0	1	-0.88	0.01	-0.42	0.03	0.08	0.73	-0.37	0.07	-0.29	0.11	U	U	U	U	U	U	U	U	U
I6069_cpg278D20	I6069	ENSG00000120688	WBP4	203598_s_at	chr13	1	40533662	40556137	40532208	40532545	no	0.06	0.87	0.61	0.05	0.49	0.27	0	1	0.81	0.14	0.77	0.24	0.51	0.08	0.69	0.15	-0.18	0.69	0.08	0.74	0.3	0.14	0.37	0.04	U	U	U	U	U	U	U	U	U
I6069_cpg278D20	I6069	ENSG00000120688	WBP4	203599_s_at	chr13	1	40533662	40556137	40532208	40532545	no	0.06	0.87	0.61	0.05	0.49	0.27	0	1	0.81	0.14	0.77	0.24	0.51	0.08	0.69	0.15	-0.18	0.69	-0.12	0.41	0.24	0.1	0.12	0.37	U	U	U	U	U	U	U	U	U
I6069_cpg278D20	I6069	ENSG00000120688	WBP4	203597_s_at	chr13	1	40533662	40556137	40532208	40532545	no	0.06	0.87	0.61	0.05	0.49	0.27	0	1	0.81	0.14	0.77	0.24	0.51	0.08	0.69	0.15	-0.18	0.69	0.11	0.66	0.17	0.5	0.28	0.16	U	U	U	U	U	U	U	U	U
I6512_cpg51O6	I6512	ENSG00000200072	SNORD44		chr13	1	111754393	111754453	111755549	111756707	no	-0.31	0.17	-0.8	0.03	-0.3	0.38	0.58	0.36	0.73	0.16	0.54	0.17	1.53	0	0	0.99	1.18	0	\N	\N	\N	\N	\N	\N	U	U	U	U	U	U	M	U	U
I6189_cpg311N3	I6189	ENSG00000118946	PCDH17	230537_at	chr13	1	57103790	57201066	57101980	57102489	no	0.81	0.02	0.71	0.03	0.33	0.55	0.9	0.23	0.77	0.11	-0.03	0.95	0.59	0.18	0.3	0.58	-0.13	0.83	0.38	0.01	-0.18	0.3	0.2	0.17	U	U	U	U	U	U	U	U	U
I6189_cpg311N3	I6189	ENSG00000118946	PCDH17	205656_at	chr13	1	57103790	57201066	57101980	57102489	no	0.81	0.02	0.71	0.03	0.33	0.55	0.9	0.23	0.77	0.11	-0.03	0.95	0.59	0.18	0.3	0.58	-0.13	0.83	0.72	0.01	-0.09	0.79	0.63	0.01	U	U	U	U	U	U	U	U	U
I6189_cpg311N3	I6189	ENSG00000118946	PCDH17	228863_at	chr13	1	57103790	57201066	57101980	57102489	no	0.81	0.02	0.71	0.03	0.33	0.55	0.9	0.23	0.77	0.11	-0.03	0.95	0.59	0.18	0.3	0.58	-0.13	0.83	0.92	0.1	0.13	0.88	1.05	0.06	U	U	U	U	U	U	U	U	U
I6189_cpg311N3	I6189	ENSG00000118946	PCDH17	227289_at	chr13	1	57103790	57201066	57101980	57102489	no	0.81	0.02	0.71	0.03	0.33	0.55	0.9	0.23	0.77	0.11	-0.03	0.95	0.59	0.18	0.3	0.58	-0.13	0.83	0.71	0.03	0.2	0.63	0.91	0.01	U	U	U	U	U	U	U	U	U
I6931_cpg46K15	I6931	ENSG00000126778	SIX1	205817_at	chr14	-1	60182506	60185933	60185975	60186330	no	-0.46	0.05	-1.32	0	-1.35	0.04	-0.38	0.55	0.09	0.86	-0.15	0.78	-0.23	0.61	-0.29	0.5	-0.23	0.37	0.22	0.19	-0.17	0.38	0.05	0.81	U	U	U	U	U	U	U	U	U
I7285_cpg36C24	I7285	ENSG00000127152	BCL11B	222895_s_at	chr14	-1	98705377	98807614	98807742	98808344	no	0.24	0.46	0.55	0.07	0.58	0.2	0.83	0.22	0.29	0.47	-0.17	0.73	-0.24	0.27	-0.09	0.68	-0.22	0.2	-1.22	0	1.03	0	-0.19	0.42	U	U	U	U	U	U	U	U	U
I7285_cpg36C24	I7285	ENSG00000127152	BCL11B	219528_s_at	chr14	-1	98705377	98807614	98807742	98808344	no	0.24	0.46	0.55	0.07	0.58	0.2	0.83	0.22	0.29	0.47	-0.17	0.73	-0.24	0.27	-0.09	0.68	-0.22	0.2	-2.02	8.9e-07	1.48	2.02e-05	-0.54	0.01	U	U	U	U	U	U	U	U	U
I7285_cpg36C24	I7285	ENSG00000127152	BCL11B	224310_s_at	chr14	-1	98705377	98807614	98807742	98808344	no	0.24	0.46	0.55	0.07	0.58	0.2	0.83	0.22	0.29	0.47	-0.17	0.73	-0.24	0.27	-0.09	0.68	-0.22	0.2	-0.09	0.56	0.07	0.69	-0.02	0.91	U	U	U	U	U	U	U	U	U
I7159_cpg74P3	I7159	ENSG00000165409	TSHR	210055_at	chr14	1	80491528	80682399	80490970	80491380	no	0.03	0.91	0.09	0.76	0.57	0.14	0.82	0.22	0.58	0.27	0.02	0.97	-0.51	0.08	0.3	0.46	-0.81	0.03	0.15	0.32	-0.14	0.4	0.01	0.96	U	U	U	U	U	U	U	U	U
I7159_cpg74P3	I7159	ENSG00000165409	TSHR	215442_s_at	chr14	1	80491528	80682399	80490970	80491380	no	0.03	0.91	0.09	0.76	0.57	0.14	0.82	0.22	0.58	0.27	0.02	0.97	-0.51	0.08	0.3	0.46	-0.81	0.03	-0.06	0.69	0.03	0.88	-0.03	0.82	U	U	U	U	U	U	U	U	U
I7159_cpg74P3	I7159	ENSG00000165409	TSHR	215443_at	chr14	1	80491528	80682399	80490970	80491380	no	0.03	0.91	0.09	0.76	0.57	0.14	0.82	0.22	0.58	0.27	0.02	0.97	-0.51	0.08	0.3	0.46	-0.81	0.03	-0.02	0.95	-0.07	0.74	-0.09	0.62	U	U	U	U	U	U	U	U	U
I6874_cpg92D20	I6874	ENSG00000020577	SAMD4A	215495_s_at	chr14	1	54104387	54325595	54101538	54104117	no	1.28	0.01	1.38	0	0.86	0.09	1.11	0.2	0.31	0.47	0.77	0.07	1.08	0.02	0.24	0.7	0.63	0.12	0.07	0.75	-0.16	0.43	-0.09	0.64	U	U	U	U	U	U	U	U	U
I7044_cpg412I24	I7044	ENSG00000133985	TTC9	213172_at	chr14	1	70178257	70211830	70177098	70177913	no	-1.98	2.59e-05	-2.37	3.93e-05	-1.6	0.00799	-2.71	0.04	-1.55	0.01	-1.51	0.01	-1.83	0	-2.16	0	-2.32	0	-1.82	1.08e-05	-0.03	0.94	-1.85	8.88e-06	U	U	U	U	U	U	U	U	U
I7044_cpg412I24	I7044	ENSG00000133985	TTC9	213174_at	chr14	1	70178257	70211830	70177098	70177913	no	-1.98	2.59e-05	-2.37	3.93e-05	-1.6	0.00799	-2.71	0.04	-1.55	0.01	-1.51	0.01	-1.83	0	-2.16	0	-2.32	0	-0.64	0	-0.1	0.63	-0.74	0	U	U	U	U	U	U	U	U	U
I7220_cpg438I13	I7220	ENSG00000178069	AL133373.5		chr14	-1	91110277	91110709	91109477	91111147	no	-1.07	0.06	0.19	0.73	0.3	0.69	-1.58	0.06	-0.77	0.2	-0.88	0.05	-1.09	0.06	-1.94	0.01	-1.72	0	\N	\N	\N	\N	\N	\N	U	U	U	U	U	U	U	U	U
I6733_EMPTY	I6733	ENSG00000136327	NKX2-8	207451_at	chr14	-1	36118968	36121537	36121994	36123173	no	1.82	4.39e-05	2.03	7.81e-05	0.58	0.119	0.94	0.18	-0.07	0.88	0.02	0.97	0.7	0.03	0.55	0.06	0.6	0.01	0.02	0.94	-0.23	0.28	-0.21	0.26	M	M	U	U	U	U	U	U	U
I7017_cpg212C22	I7017	ENSG00000221899	C14orf181		chr14	-1	68332264	68332764	68331819	68332233	no	-0.58	0.03	-0.87	0.01	-0.93	0.05	-0.12	0.87	-0.09	0.88	-0.2	0.65	-0.46	0.11	-0.49	0.28	-0.12	0.68	\N	\N	\N	\N	\N	\N	U	U	U	U	U	U	U	U	U
I7286_cpg46A7	I7286	ENSG00000127152	BCL11B	222895_s_at	chr14	-1	98705377	98807614	98808409	98808627	no	1.45	0	1.15	0	1.27	0.02	1.72	0.06	1.38	0.03	1.5	0.02	1.94	0.01	2.39	0	1.87	0	-1.22	0	1.03	0	-0.19	0.42	U	U	U	M	U	M	M	M	M
I7286_cpg46A7	I7286	ENSG00000127152	BCL11B	219528_s_at	chr14	-1	98705377	98807614	98808409	98808627	no	1.45	0	1.15	0	1.27	0.02	1.72	0.06	1.38	0.03	1.5	0.02	1.94	0.01	2.39	0	1.87	0	-2.02	8.9e-07	1.48	2.02e-05	-0.54	0.01	U	U	U	M	U	M	M	M	M
I7286_cpg46A7	I7286	ENSG00000127152	BCL11B	224310_s_at	chr14	-1	98705377	98807614	98808409	98808627	no	1.45	0	1.15	0	1.27	0.02	1.72	0.06	1.38	0.03	1.5	0.02	1.94	0.01	2.39	0	1.87	0	-0.09	0.56	0.07	0.69	-0.02	0.91	U	U	U	M	U	M	M	M	M
I7344_cpg276J7	I7344	ENSG00000185215	TNFAIP2	202509_s_at	chr14	1	102662417	102673529	102658918	102661550	no	0.28	0.31	0.63	0.02	0.63	0.11	0.93	0.18	-0.09	0.89	0.11	0.78	1.09	0.01	0.44	0.1	0.14	0.4	0.18	0.41	-0.06	0.84	0.12	0.59	U	U	U	U	U	U	U	U	U
I7344_cpg276J7	I7344	ENSG00000185215	TNFAIP2	202510_s_at	chr14	1	102662417	102673529	102658918	102661550	no	0.28	0.31	0.63	0.02	0.63	0.11	0.93	0.18	-0.09	0.89	0.11	0.78	1.09	0.01	0.44	0.1	0.14	0.4	1.01	9.67e-06	-0.13	0.38	0.88	2.44e-05	U	U	U	U	U	U	U	U	U
I7109_cpg50H21	I7109	ENSG00000170345	FOS	209189_at	chr14	1	74815284	74818685	74813133	74814410	no	1.69	0	1.74	0	1.76	0.02	1.62	0.1	0.23	0.69	0.29	0.54	0.57	0.14	1.3	0.02	1.03	0.15	0.63	0.05	0.27	0.48	0.9	0.01	M	M	M	M	U	U	U	U	U
I7251_cpg353J9	I7251	ENSG00000133937	GSC	1552338_at	chr14	-1	94304314	94306252	94307188	94307718	no	1.06	0	1	0	1.05	0.03	0.93	0.24	0.38	0.42	0.43	0.41	1.85	0	4.2	0	1.28	0	-0.12	0.71	0.26	0.38	0.14	0.62	U	U	U	U	U	U	M	M	U
I7117_cpg251I9	I7117	ENSG00000119699	TGFB3	209747_at	chr14	-1	75494195	75517242	75518208	75519460	no	-0.6	0.07	-0.15	0.66	0.57	0.35	-0.02	0.98	-0.71	0.21	-0.56	0.4	-0.58	0.08	-1.43	0.02	-0.26	0.73	0.01	0.96	0.18	0.29	0.19	0.19	U	U	U	U	U	U	U	U	U
I8086_cpg413L4	I8086	ENSG00000166825	ANPEP	202888_s_at	chr15	-1	88129131	88159076	88159115	88159760	no	0.9	0.02	0.2	0.61	0.65	0.32	-0.21	0.83	0.2	0.71	-0.22	0.8	1.2	0.01	1.13	0.01	1.64	0	0.99	0	0.04	0.88	1.03	0	U	U	U	U	U	U	U	U	M
I7477_cpg87D15	I7477	ENSG00000159248	GJD2	221407_at	chr15	-1	32831934	32834074	32834146	32834922	no	0.52	0.02	-0.4	0.21	0.18	0.64	0.67	0.3	0.48	0.35	0.64	0.16	0.83	0.01	1	0.01	1.12	0	-0.05	0.83	0.01	0.99	-0.05	0.83	U	U	U	U	U	U	U	U	U
I7548_cpg8H3	I7548	ENSG00000128965	CHAC1	219270_at	chr15	1	39032961	39035988	39032086	39032829	no	-1.12	0	-1.38	0	-1.41	0.01	-0.75	0.26	1.45	0.09	1.07	0.11	-0.9	0.02	-0.66	0.53	-0.25	0.32	-0.68	0.04	-0.05	0.92	-0.73	0.03	U	U	U	U	U	U	U	U	U
I7548_cpg8H3	I7548	ENSG00000128965	CHAC1		chr15	1	39032961	39035988	39032086	39032829	no	-1.12	0	-1.38	0	-1.41	0.01	-0.75	0.26	1.45	0.09	1.07	0.11	-0.9	0.02	-0.66	0.53	-0.25	0.32	\N	\N	\N	\N	\N	\N	U	U	U	U	U	U	U	U	U
I7803_cpg385E8	I7803	ENSG00000137834	SMAD6	207069_s_at	chr15	1	64781688	64861377	64781224	64781555	no	2.61	0	3.35	0	2.58	0.01	2.55	0.04	1.26	0.1	1.16	0.06	2.1	0.01	3.05	0	2.2	0	0.19	0.63	0.58	0.11	0.77	0.02	M	M	M	M	U	U	M	M	M
I7803_cpg385E8	I7803	ENSG00000137834	SMAD6	209886_s_at	chr15	1	64781688	64861377	64781224	64781555	no	2.61	0	3.35	0	2.58	0.01	2.55	0.04	1.26	0.1	1.16	0.06	2.1	0.01	3.05	0	2.2	0	-0.21	0.41	-0.01	0.98	-0.22	0.36	M	M	M	M	U	U	M	M	M
I7670_cpg70E6	I7670	ENSG00000169856	ONECUT1	210745_at	chr15	-1	50836645	50869501	50869722	50870385	no	-0.8	0.01	-0.32	0.34	-0.34	0.43	0.19	0.78	-0.76	0.1	-1.11	0.02	-0.76	0.02	-0.88	0.01	-1.28	0	-0.29	0.29	0.37	0.21	0.08	0.81	U	U	U	U	U	U	U	U	U
I7405_cpg66I1	I7405	ENSG00000170113	NIPA1	1552696_at	chr15	-1	20594720	20637877	20638126	20638399	no	0.86	0	0.85	0.01	0.8	0.06	1.37	0.08	0.58	0.2	0.25	0.55	-0.47	0.3	0.72	0.04	0.37	0.07	0.28	0.07	-0.08	0.72	0.21	0.18	U	U	U	U	U	U	U	U	U
I7405_cpg66I1	I7405	ENSG00000170113	NIPA1	225752_at	chr15	-1	20594720	20637877	20638126	20638399	no	0.86	0	0.85	0.01	0.8	0.06	1.37	0.08	0.58	0.2	0.25	0.55	-0.47	0.3	0.72	0.04	0.37	0.07	0.3	0.13	0.16	0.51	0.46	0.02	U	U	U	U	U	U	U	U	U
I7767_cpg320M17	I7767	ENSG00000166831	RBPMS2	228802_at	chr15	-1	62819150	62854839	62855174	62856528	no	-0.4	0.1	-0.4	0.19	-0.24	0.53	-0.72	0.34	0.34	0.46	1.07	0.03	0.27	0.26	0.36	0.22	0.39	0.07	-0.4	0.01	0.19	0.26	-0.21	0.15	U	U	U	U	U	U	U	U	U
I8104_cpg288D22	I8104	ENSG00000196547	MAN2A2	202032_s_at	chr15	1	89248424	89266818	89246415	89248045	no	-0.5	0.16	0.14	0.72	0.19	0.79	-0.05	0.96	0.05	0.92	0.34	0.4	0.05	0.89	0.15	0.72	0.39	0.28	0.24	0.11	-0.08	0.69	0.16	0.29	U	U	U	U	U	U	U	U	U
I8104_cpg288D22	I8104	ENSG00000196547	MAN2A2	219999_at	chr15	1	89248424	89266818	89246415	89248045	no	-0.5	0.16	0.14	0.72	0.19	0.79	-0.05	0.96	0.05	0.92	0.34	0.4	0.05	0.89	0.15	0.72	0.39	0.28	0.24	0.06	-0.15	0.31	0.09	0.5	U	U	U	U	U	U	U	U	U
I7957_cpg251D21	I7957	ENSG00000140382	HMG20A	218152_at	chr15	1	75500285	75564998	75498639	75499868	no	-0.46	0.13	-0.07	0.84	0.08	0.86	1.48	0.16	0.32	0.56	-0.12	0.78	0.48	0.46	-0.21	0.37	0.04	0.94	-0.23	0.1	0.09	0.61	-0.14	0.34	U	U	U	U	U	U	U	U	U
I7855_cpg366K17	I7855	ENSG00000140332	TLE3	206472_s_at	chr15	-1	68127597	68177310	68177901	68179262	no	0.04	0.92	-0.09	0.81	-0.13	0.75	-0.3	0.67	-0.16	0.71	0.22	0.59	-0.12	0.74	-0.66	0.12	-0.21	0.78	0.14	0.42	0.35	0.04	0.49	0	U	U	U	U	U	U	U	U	U
I7855_cpg366K17	I7855	ENSG00000140332	TLE3	228340_at	chr15	-1	68127597	68177310	68177901	68179262	no	0.04	0.92	-0.09	0.81	-0.13	0.75	-0.3	0.67	-0.16	0.71	0.22	0.59	-0.12	0.74	-0.66	0.12	-0.21	0.78	-0.22	0.11	0.19	0.23	-0.03	0.85	U	U	U	U	U	U	U	U	U
I7855_cpg366K17	I7855	ENSG00000140332	TLE3	212769_at	chr15	-1	68127597	68177310	68177901	68179262	no	0.04	0.92	-0.09	0.81	-0.13	0.75	-0.3	0.67	-0.16	0.71	0.22	0.59	-0.12	0.74	-0.66	0.12	-0.21	0.78	0.03	0.91	0.19	0.35	0.22	0.2	U	U	U	U	U	U	U	U	U
I7855_cpg366K17	I7855	ENSG00000140332	TLE3	212770_at	chr15	-1	68127597	68177310	68177901	68179262	no	0.04	0.92	-0.09	0.81	-0.13	0.75	-0.3	0.67	-0.16	0.71	0.22	0.59	-0.12	0.74	-0.66	0.12	-0.21	0.78	0.04	0.9	0.13	0.58	0.16	0.38	U	U	U	U	U	U	U	U	U
I7873_cpg90O19	I7873	ENSG00000137817	PARP6	219639_x_at	chr15	-1	70320577	70350682	70351375	70352478	no	1.43	0	1.99	0	1.67	0.01	0.85	0.2	0.81	0.13	0.99	0.09	0.3	0.47	0.66	0.26	0	1	-0.07	0.69	0.31	0.05	0.24	0.09	U	M	M	U	U	U	U	U	U
I7873_cpg90O19	I7873	ENSG00000137817	PARP6	232683_s_at	chr15	-1	70320577	70350682	70351375	70352478	no	1.43	0	1.99	0	1.67	0.01	0.85	0.2	0.81	0.13	0.99	0.09	0.3	0.47	0.66	0.26	0	1	-0.03	0.92	0.67	0.01	0.64	0	U	M	M	U	U	U	U	U	U
I7873_cpg90O19	I7873	ENSG00000137817	PARP6	234710_s_at	chr15	-1	70320577	70350682	70351375	70352478	no	1.43	0	1.99	0	1.67	0.01	0.85	0.2	0.81	0.13	0.99	0.09	0.3	0.47	0.66	0.26	0	1	0.06	0.79	0.36	0.05	0.41	0.01	U	M	M	U	U	U	U	U	U
I8070_cpg98E6	I8070	ENSG00000207819	hsa-mir-9-3		chr15	1	87712252	87712341	87711502	87713187	no	-0.17	0.48	0.22	0.54	0.04	0.95	-0.14	0.84	-0.4	0.36	-0.4	0.34	-0.49	0.06	-0.74	0.02	-0.52	0.04	\N	\N	\N	\N	\N	\N	U	U	U	U	U	U	U	U	U
I8173_cpg410F14	I8173	ENSG00000140443	IGF1R	203628_at	chr15	1	97010302	97325282	97007783	97009349	no	0.54	0.25	0.58	0.05	0.68	0.1	0.38	0.57	0.74	0.18	1.74	0.03	0.15	0.76	0.43	0.36	0.35	0.52	-0.14	0.55	0.42	0.06	0.28	0.16	U	U	U	U	U	M	U	U	U
I8173_cpg410F14	I8173	ENSG00000140443	IGF1R	225330_at	chr15	1	97010302	97325282	97007783	97009349	no	0.54	0.25	0.58	0.05	0.68	0.1	0.38	0.57	0.74	0.18	1.74	0.03	0.15	0.76	0.43	0.36	0.35	0.52	-0.37	0.03	0.25	0.19	-0.12	0.5	U	U	U	U	U	M	U	U	U
I8173_cpg410F14	I8173	ENSG00000140443	IGF1R	203627_at	chr15	1	97010302	97325282	97007783	97009349	no	0.54	0.25	0.58	0.05	0.68	0.1	0.38	0.57	0.74	0.18	1.74	0.03	0.15	0.76	0.43	0.36	0.35	0.52	-0.12	0.64	0.24	0.31	0.12	0.59	U	U	U	U	U	M	U	U	U
I8173_cpg410F14	I8173	ENSG00000140443	IGF1R	243358_at	chr15	1	97010302	97325282	97007783	97009349	no	0.54	0.25	0.58	0.05	0.68	0.1	0.38	0.57	0.74	0.18	1.74	0.03	0.15	0.76	0.43	0.36	0.35	0.52	-0.54	0.04	0.01	0.99	-0.53	0.04	U	U	U	U	U	M	U	U	U
I7802_cpg95F5	I7802	ENSG00000137834	SMAD6	207069_s_at	chr15	1	64781688	64861377	64780106	64780709	no	0.69	0.21	1.44	0	1.34	0.01	0.97	0.16	-0.11	0.89	-0.14	0.76	0.1	0.66	0.35	0.55	-0.2	0.65	0.19	0.63	0.58	0.11	0.77	0.02	U	U	U	U	U	U	U	U	U
I7802_cpg95F5	I7802	ENSG00000137834	SMAD6	209886_s_at	chr15	1	64781688	64861377	64780106	64780709	no	0.69	0.21	1.44	0	1.34	0.01	0.97	0.16	-0.11	0.89	-0.14	0.76	0.1	0.66	0.35	0.55	-0.2	0.65	-0.21	0.41	-0.01	0.98	-0.22	0.36	U	U	U	U	U	U	U	U	U
I8911_cpg97N8	I8911	ENSG00000090863	GLG1	214730_s_at	chr16	-1	73043357	73198518	73198539	73198720	no	1.96	3.93e-05	1.16	0.00239	1.45	0.011	1.66	0.06	1.94	0	0.98	0.13	2.13	0	2.26	0	1.77	0.01	-0.19	0.12	0.02	0.92	-0.17	0.15	M	U	U	M	M	U	M	M	M
I8238_cpg394I23	I8238	ENSG00000005513	SOX8	226913_s_at	chr16	1	971809	976979	969831	971744	no	-0.39	0.2	-0.21	0.41	-0.39	0.35	-0.67	0.3	-0.29	0.48	-0.21	0.61	0.65	0.05	1.12	0.02	0.3	0.52	-0.02	0.96	-0.64	0.02	-0.66	0.01	U	U	U	U	U	U	U	U	U
I8267_cpg277J3	I8267	ENSG00000220489	AL031723.2		chr16	1	1921079	1921658	1918566	1920922	no	0.53	0.3	-0.13	0.74	0.54	0.49	-0.25	0.7	1.17	0.07	1.08	0.05	0.84	0.11	1.04	0.04	1.35	0.02	\N	\N	\N	\N	\N	\N	U	U	U	U	U	U	U	U	U
I8294_cpg343I15	I8294	ENSG00000172382	PRSS27	232074_at	chr16	-1	2702424	2710553	2710717	2712297	no	0.79	0.19	0.88	0.11	0.28	0.67	2.62	0.04	0.71	0.2	-0.04	0.93	-1.03	0.1	0.85	0.25	-0.44	0.07	-0.12	0.45	-0.02	0.92	-0.14	0.32	U	U	U	M	U	U	U	U	U
I8582_cpg91P13	I8582	ENSG00000156860	FBRS	242217_s_at	chr16	1	30577790	30589632	30576439	30577592	no	-1.37	0	-0.77	0.01	-0.98	0.05	-0.64	0.36	-1.18	0.03	-1.29	0.03	-1.58	0	-1.17	0.01	-2.12	0	0.08	0.72	-0.06	0.81	0.02	0.93	U	U	U	U	U	U	U	U	U
I8582_cpg91P13	I8582	ENSG00000156860	FBRS	218255_s_at	chr16	1	30577790	30589632	30576439	30577592	no	-1.37	0	-0.77	0.01	-0.98	0.05	-0.64	0.36	-1.18	0.03	-1.29	0.03	-1.58	0	-1.17	0.01	-2.12	0	0.23	0.33	0.06	0.86	0.29	0.19	U	U	U	U	U	U	U	U	U
I8949_cpg443N3	I8949	ENSG00000178573	MAF	209347_s_at	chr16	-1	78185729	78192112	78192329	78193163	no	-0.04	0.87	0.1	0.8	-0.47	0.29	0.19	0.84	-0.44	0.3	-0.31	0.39	0.24	0.45	-0.08	0.79	-0.3	0.18	0.05	0.87	-0.3	0.17	-0.25	0.19	U	U	U	U	U	U	U	U	U
I8949_cpg443N3	I8949	ENSG00000178573	MAF	206363_at	chr16	-1	78185729	78192112	78192329	78193163	no	-0.04	0.87	0.1	0.8	-0.47	0.29	0.19	0.84	-0.44	0.3	-0.31	0.39	0.24	0.45	-0.08	0.79	-0.3	0.18	-0.29	0.06	0.09	0.67	-0.21	0.17	U	U	U	U	U	U	U	U	U
I8949_cpg443N3	I8949	ENSG00000178573	MAF	1566324_a_at	chr16	-1	78185729	78192112	78192329	78193163	no	-0.04	0.87	0.1	0.8	-0.47	0.29	0.19	0.84	-0.44	0.3	-0.31	0.39	0.24	0.45	-0.08	0.79	-0.3	0.18	0.04	0.79	-0.04	0.82	0	0.99	U	U	U	U	U	U	U	U	U
I8949_cpg443N3	I8949	ENSG00000178573	MAF	209348_s_at	chr16	-1	78185729	78192112	78192329	78193163	no	-0.04	0.87	0.1	0.8	-0.47	0.29	0.19	0.84	-0.44	0.3	-0.31	0.39	0.24	0.45	-0.08	0.79	-0.3	0.18	0.03	0.95	-0.18	0.57	-0.16	0.58	U	U	U	U	U	U	U	U	U
I8683_cpg78D4	I8683	ENSG00000103449	SALL1	206893_at	chr16	-1	49727387	49742684	49742917	49743389	no	1.33	0	1.03	0	0.76	0.08	1.09	0.14	0.74	0.09	0.81	0.05	1.33	0.01	1.22	0.01	1.01	0.02	1.99	4.34e-06	-0.63	0.02	1.36	5.59e-05	U	U	U	U	U	U	U	U	U
I8683_cpg78D4	I8683	ENSG00000103449	SALL1	229273_at	chr16	-1	49727387	49742684	49742917	49743389	no	1.33	0	1.03	0	0.76	0.08	1.09	0.14	0.74	0.09	0.81	0.05	1.33	0.01	1.22	0.01	1.01	0.02	1.97	1.2e-06	-0.5	0.02	1.47	7.43e-06	U	U	U	U	U	U	U	U	U
I8282_cpg83F16	I8282	ENSG00000205937	RNPS1	207939_x_at	chr16	-1	2243125	2258115	2258388	2260050	no	-1.28	0	-1.1	0	-0.31	0.43	-1.58	0.06	-1.34	0.02	-1.16	0.03	-1.26	0.01	-1.58	0	-1.06	0	0.03	0.87	0	0.99	0.03	0.83	U	U	U	U	U	U	U	U	U
I8282_cpg83F16	I8282	ENSG00000205937	RNPS1	200060_s_at	chr16	-1	2243125	2258115	2258388	2260050	no	-1.28	0	-1.1	0	-0.31	0.43	-1.58	0.06	-1.34	0.02	-1.16	0.03	-1.26	0.01	-1.58	0	-1.06	0	-0.01	0.97	0.04	0.83	0.03	0.85	U	U	U	U	U	U	U	U	U
I9057_cpg267O20	I9057	ENSG00000182157	AC009113.8	232765_x_at	chr16	-1	87789935	87794030	87794334	87796323	no	-0.39	0.08	-0.19	0.5	-0.8	0.18	0.02	0.98	-0.15	0.76	0.26	0.48	-0.16	0.49	-0.37	0.12	-0.37	0.06	0.12	0.34	-0.11	0.46	0.02	0.93	U	U	U	U	U	U	U	U	U
I8594_cpg42F3	I8594	ENSG00000099364	FBXL19	228277_at	chr16	1	30842919	30867605	30841120	30842586	no	-0.23	0.38	-0.19	0.52	0.09	0.81	0.61	0.33	-0.35	0.38	-0.68	0.07	-0.76	0.02	-0.71	0.06	-0.89	0.01	0.09	0.59	0.27	0.09	0.36	0.01	U	U	U	U	U	U	U	U	U
I8289_cpg440J3	I8289	ENSG00000205923	CEMP1	222009_at	chr16	-1	2517082	2521421	2521847	2523297	no	-1.21	0	-1.16	0	-0.53	0.22	-1.25	0.1	-0.67	0.13	-0.58	0.18	-0.25	0.27	-0.81	0.02	-0.56	0.02	0.04	0.88	-0.01	0.97	0.03	0.91	U	U	U	U	U	U	U	U	U
I8980_cpg71F5	I8980	ENSG00000140943	MBTPS1	201620_at	chr16	-1	82644872	82708018	82708450	82708649	no	-0.14	0.62	0.16	0.57	0.8	0.05	0.36	0.58	0.84	0.08	0.7	0.1	1.16	0.01	1.08	0.01	0.9	0	-0.08	0.53	0.06	0.69	-0.02	0.89	U	U	U	U	U	U	U	U	U
I8980_cpg71F5	I8980	ENSG00000140943	MBTPS1	217543_s_at	chr16	-1	82644872	82708018	82708450	82708649	no	-0.14	0.62	0.16	0.57	0.8	0.05	0.36	0.58	0.84	0.08	0.7	0.1	1.16	0.01	1.08	0.01	0.9	0	-0.07	0.69	0.03	0.87	-0.03	0.84	U	U	U	U	U	U	U	U	U
I8623_cpg437K18	I8623	ENSG00000200434	5_8S_rRNA		chr16	1	33872927	33873078	33872473	33874033	no	1.37	0.04	-0.04	0.9	-0.53	0.17	-0.01	0.99	0.55	0.24	-0.1	0.92	1.76	0.01	0.92	0.05	1.29	0.02	\N	\N	\N	\N	\N	\N	U	U	U	U	U	U	M	U	U
I8209_cpg194J23	I8209	ENSG00000086506	HBQ1	220807_at	chr16	1	170335	171178	169821	172766	no	0.66	0.09	0.32	0.4	0.47	0.31	-0.15	0.83	1.09	0.05	1.18	0.08	1.3	0.01	1.24	0.02	2.36	0	-0.22	0.16	0.01	0.98	-0.21	0.16	U	U	U	U	U	U	U	U	M
I8436_cpg54I11	I8436	ENSG00000207639	hsa-mir-193b		chr16	1	14305325	14305407	14301854	14304783	no	-0.98	0	-0.56	0.05	-0.85	0.04	-1.02	0.16	-0.55	0.3	-0.94	0.05	-1.25	0.01	-1.73	0	-1.59	0	\N	\N	\N	\N	\N	\N	U	U	U	U	U	U	U	U	U
I8273_cpg252O12	I8273	ENSG00000183971	NPW	243110_x_at	chr16	1	2009522	2010756	2008968	2010945	no	-0.49	0.05	-0.1	0.84	-0.49	0.18	-0.88	0.2	-0.47	0.25	-0.4	0.26	-0.68	0.02	-0.79	0.01	-0.87	0.01	-0.28	0.08	0	0.99	-0.28	0.08	U	U	U	U	U	U	U	U	U
I8321_cpg154M22	I8321	ENSG00000209495	AC108134.3		chr16	-1	3142610	3142681	3141921	3142127	no	0.72	0.01	1.2	0	0.57	0.15	1.01	0.15	-0.13	0.78	0.22	0.55	0.09	0.68	-0.17	0.56	-0.24	0.53	\N	\N	\N	\N	\N	\N	U	U	U	U	U	U	U	U	U
I8447_cpg332I11	I8447	ENSG00000133392	MYH11	201497_x_at	chr16	-1	15704493	15858388	15859017	15860030	no	-1.64	0	-1.49	0	-2.35	0	-2.85	0.04	-1.06	0.07	-1.14	0.02	-1.2	0.02	-0.99	0.01	-1.29	0.01	-0.05	0.82	-0.12	0.56	-0.17	0.3	U	U	U	U	U	U	U	U	U
I8447_cpg332I11	I8447	ENSG00000133392	MYH11	201496_x_at	chr16	-1	15704493	15858388	15859017	15860030	no	-1.64	0	-1.49	0	-2.35	0	-2.85	0.04	-1.06	0.07	-1.14	0.02	-1.2	0.02	-0.99	0.01	-1.29	0.01	-0.01	0.97	-0.38	0.01	-0.39	0	U	U	U	U	U	U	U	U	U
I8447_cpg332I11	I8447	ENSG00000133392	MYH11	228133_s_at	chr16	-1	15704493	15858388	15859017	15860030	no	-1.64	0	-1.49	0	-2.35	0	-2.85	0.04	-1.06	0.07	-1.14	0.02	-1.2	0.02	-0.99	0.01	-1.29	0.01	-0.03	0.89	-0.15	0.41	-0.18	0.23	U	U	U	U	U	U	U	U	U
I8447_cpg332I11	I8447	ENSG00000133392	MYH11	201495_x_at	chr16	-1	15704493	15858388	15859017	15860030	no	-1.64	0	-1.49	0	-2.35	0	-2.85	0.04	-1.06	0.07	-1.14	0.02	-1.2	0.02	-0.99	0.01	-1.29	0.01	0	0.99	-0.06	0.73	-0.06	0.67	U	U	U	U	U	U	U	U	U
I8447_cpg332I11	I8447	ENSG00000133392	MYH11	207961_x_at	chr16	-1	15704493	15858388	15859017	15860030	no	-1.64	0	-1.49	0	-2.35	0	-2.85	0.04	-1.06	0.07	-1.14	0.02	-1.2	0.02	-0.99	0.01	-1.29	0.01	-0.05	0.72	0.01	0.97	-0.05	0.74	U	U	U	U	U	U	U	U	U
I9019_cpg209G17	I9019	ENSG00000103241	FOXF1	205935_at	chr16	1	85101634	85105570	85100331	85100988	no	-0.96	0	-1.77	0	-1.43	0.03	-0.82	0.23	-0.18	0.75	-0.38	0.39	-0.82	0.1	-0.81	0.05	-1.08	0.01	1.37	2.13e-06	-0.33	0.04	1.03	1.33e-05	U	U	U	U	U	U	U	U	U
I8350_cpg38J23	I8350	ENSG00000126603	GLIS2	223378_at	chr16	1	4304763	4329596	4303866	4304075	no	1.44	0	1.47	0	2.02	0.01	1.72	0.06	0.87	0.15	0.93	0.05	0.11	0.76	1.04	0.15	1.19	0.01	-0.48	0.01	-0.16	0.42	-0.64	0	U	U	M	M	U	U	U	U	U
I8684_cpg415B14	I8684	ENSG00000103449	SALL1	206893_at	chr16	-1	49727387	49742684	49743425	49744681	no	2	8.61e-05	3.15	6.95e-05	2.84	0.00499	3.07	0.03	0.94	0.15	0.81	0.13	0.53	0.07	1.25	0.04	0.88	0.01	1.99	4.34e-06	-0.63	0.02	1.36	5.59e-05	M	M	M	M	U	U	U	U	U
I8684_cpg415B14	I8684	ENSG00000103449	SALL1	229273_at	chr16	-1	49727387	49742684	49743425	49744681	no	2	8.61e-05	3.15	6.95e-05	2.84	0.00499	3.07	0.03	0.94	0.15	0.81	0.13	0.53	0.07	1.25	0.04	0.88	0.01	1.97	1.2e-06	-0.5	0.02	1.47	7.43e-06	M	M	M	M	U	U	U	U	U
I9065_cpg450E16	I9065	ENSG00000178773	CPNE7	219707_at	chr16	1	88169677	88191155	88168145	88168885	no	-0.17	0.57	-1.45	0.09	-0.64	0.36	-0.23	0.72	1.66	0.01	1.02	0.05	1.2	0	1.3	0	1.63	0	-0.16	0.19	0.09	0.57	-0.08	0.57	U	U	U	U	M	U	U	U	M
I8359_cpg300O21	I8359	ENSG00000153443	FAM100A	225874_at	chr16	-1	4598887	4604928	4605975	4606921	no	-0.43	0.08	-0.17	0.5	-0.08	0.82	0.2	0.77	-1.27	0.06	-0.28	0.48	-0.55	0.04	-0.51	0.08	-1.06	0.01	0.43	0.03	-0.02	0.96	0.42	0.03	U	U	U	U	U	U	U	U	U
I10156_cpg84L24	I10156	ENSG00000055483	USP36	227093_at	chr17	-1	74304560	74348564	74348589	74348993	no	0.34	0.12	-0.52	0.12	-0.02	0.96	1.1	0.28	-0.01	0.98	-0.13	0.73	-0.62	0.04	-0.16	0.67	-0.33	0.09	0.16	0.25	0.04	0.84	0.19	0.13	U	U	U	U	U	U	U	U	U
I10156_cpg84L24	I10156	ENSG00000055483	USP36	224978_s_at	chr17	-1	74304560	74348564	74348589	74348993	no	0.34	0.12	-0.52	0.12	-0.02	0.96	1.1	0.28	-0.01	0.98	-0.13	0.73	-0.62	0.04	-0.16	0.67	-0.33	0.09	0.09	0.66	-0.08	0.71	0.01	0.98	U	U	U	U	U	U	U	U	U
I10156_cpg84L24	I10156	ENSG00000055483	USP36	224979_s_at	chr17	-1	74304560	74348564	74348589	74348993	no	0.34	0.12	-0.52	0.12	-0.02	0.96	1.1	0.28	-0.01	0.98	-0.13	0.73	-0.62	0.04	-0.16	0.67	-0.33	0.09	0.06	0.8	-0.05	0.84	0.01	0.97	U	U	U	U	U	U	U	U	U
I10156_cpg84L24	I10156	ENSG00000055483	USP36	220370_s_at	chr17	-1	74304560	74348564	74348589	74348993	no	0.34	0.12	-0.52	0.12	-0.02	0.96	1.1	0.28	-0.01	0.98	-0.13	0.73	-0.62	0.04	-0.16	0.67	-0.33	0.09	0.28	0.2	-1.07	0	-0.79	0	U	U	U	U	U	U	U	U	U
I10210_cpg81B1	I10210	ENSG00000184009	ACTG1	212363_x_at	chr17	-1	77091594	77094422	77094449	77097216	no	0.19	0.54	0.2	0.55	-0.38	0.29	0.2	0.76	0.22	0.59	-0.2	0.57	-0.03	0.92	-0.34	0.26	-0.35	0.22	-0.09	0.52	0.04	0.84	-0.05	0.72	U	U	U	U	U	U	U	U	U
I10210_cpg81B1	I10210	ENSG00000184009	ACTG1	221607_x_at	chr17	-1	77091594	77094422	77094449	77097216	no	0.19	0.54	0.2	0.55	-0.38	0.29	0.2	0.76	0.22	0.59	-0.2	0.57	-0.03	0.92	-0.34	0.26	-0.35	0.22	-0.06	0.66	0.02	0.9	-0.04	0.77	U	U	U	U	U	U	U	U	U
I10210_cpg81B1	I10210	ENSG00000184009	ACTG1	224585_x_at	chr17	-1	77091594	77094422	77094449	77097216	no	0.19	0.54	0.2	0.55	-0.38	0.29	0.2	0.76	0.22	0.59	-0.2	0.57	-0.03	0.92	-0.34	0.26	-0.35	0.22	-0.07	0.6	0.05	0.76	-0.02	0.88	U	U	U	U	U	U	U	U	U
I10210_cpg81B1	I10210	ENSG00000184009	ACTG1	211995_x_at	chr17	-1	77091594	77094422	77094449	77097216	no	0.19	0.54	0.2	0.55	-0.38	0.29	0.2	0.76	0.22	0.59	-0.2	0.57	-0.03	0.92	-0.34	0.26	-0.35	0.22	-0.08	0.56	0.01	0.93	-0.06	0.62	U	U	U	U	U	U	U	U	U
I10210_cpg81B1	I10210	ENSG00000184009	ACTG1	213214_x_at	chr17	-1	77091594	77094422	77094449	77097216	no	0.19	0.54	0.2	0.55	-0.38	0.29	0.2	0.76	0.22	0.59	-0.2	0.57	-0.03	0.92	-0.34	0.26	-0.35	0.22	0	0.99	-0.04	0.86	-0.04	0.81	U	U	U	U	U	U	U	U	U
I10210_cpg81B1	I10210	ENSG00000184009	ACTG1	211983_x_at	chr17	-1	77091594	77094422	77094449	77097216	no	0.19	0.54	0.2	0.55	-0.38	0.29	0.2	0.76	0.22	0.59	-0.2	0.57	-0.03	0.92	-0.34	0.26	-0.35	0.22	-0.11	0.35	0.04	0.78	-0.06	0.58	U	U	U	U	U	U	U	U	U
I10210_cpg81B1	I10210	ENSG00000184009	ACTG1	211970_x_at	chr17	-1	77091594	77094422	77094449	77097216	no	0.19	0.54	0.2	0.55	-0.38	0.29	0.2	0.76	0.22	0.59	-0.2	0.57	-0.03	0.92	-0.34	0.26	-0.35	0.22	-0.07	0.59	0.04	0.8	-0.03	0.83	U	U	U	U	U	U	U	U	U
I10210_cpg81B1	I10210	ENSG00000184009	ACTG1	201550_x_at	chr17	-1	77091594	77094422	77094449	77097216	no	0.19	0.54	0.2	0.55	-0.38	0.29	0.2	0.76	0.22	0.59	-0.2	0.57	-0.03	0.92	-0.34	0.26	-0.35	0.22	-0.07	0.57	0.06	0.68	-0.01	0.93	U	U	U	U	U	U	U	U	U
I10210_cpg81B1	I10210	ENSG00000184009	ACTG1	212988_x_at	chr17	-1	77091594	77094422	77094449	77097216	no	0.19	0.54	0.2	0.55	-0.38	0.29	0.2	0.76	0.22	0.59	-0.2	0.57	-0.03	0.92	-0.34	0.26	-0.35	0.22	-0.03	0.85	0.01	0.96	-0.02	0.89	U	U	U	U	U	U	U	U	U
I9163_cpg354J20	I9163	ENSG00000182327	GLTPD2	230971_x_at	chr17	1	4638994	4640425	4638941	4640601	no	-1.15	0	-1.84	7.46e-05	-1.47	0.00948	-0.22	0.79	1.69	0.03	1.3	0.02	0.78	0.01	2.1	0	1.33	0	-0.01	0.98	-0.07	0.87	-0.09	0.81	U	U	U	U	M	U	U	M	U
I9648_cpg69I23	I9648	ENSG00000067596	DHX8	203334_at	chr17	1	38916860	38957206	38916539	38916755	no	-1.2	0.02	-0.47	0.11	0.13	0.78	-0.4	0.52	-0.6	0.38	-0.86	0.18	-0.03	0.93	-0.72	0.17	-0.61	0.06	0.24	0.06	-0.01	0.94	0.22	0.07	U	U	U	U	U	U	U	U	U
I9138_cpg410F19	I9138	ENSG00000180042	AC087498.8	234781_at	chr17	1	3235974	3236882	3235865	3237001	no	2.14	7.93e-05	1.99	8.96e-05	1.88	0.008	2.19	0.04	1.75	0	2.45	0	2.47	0	1.91	0	2.06	0	-0.06	0.8	0	0.99	-0.06	0.8	M	M	M	M	M	M	M	M	M
I9458_cpg433H20	I9458	ENSG00000196712	NF1	211914_x_at	chr17	1	26446121	26728817	26445689	26445989	no	-0.77	0.02	-0.81	0.02	-0.85	0.24	-0.74	0.25	-0.38	0.34	-0.19	0.69	0.48	0.1	0.02	0.97	-0.29	0.6	0.19	0.34	-0.1	0.7	0.09	0.66	U	U	U	U	U	U	U	U	U
I9458_cpg433H20	I9458	ENSG00000196712	NF1	211094_s_at	chr17	1	26446121	26728817	26445689	26445989	no	-0.77	0.02	-0.81	0.02	-0.85	0.24	-0.74	0.25	-0.38	0.34	-0.19	0.69	0.48	0.1	0.02	0.97	-0.29	0.6	0.25	0.43	-0.32	0.32	-0.08	0.83	U	U	U	U	U	U	U	U	U
I9458_cpg433H20	I9458	ENSG00000196712	NF1	212678_at	chr17	1	26446121	26728817	26445689	26445989	no	-0.77	0.02	-0.81	0.02	-0.85	0.24	-0.74	0.25	-0.38	0.34	-0.19	0.69	0.48	0.1	0.02	0.97	-0.29	0.6	0.27	0.45	0.42	0.24	0.69	0.03	U	U	U	U	U	U	U	U	U
I9458_cpg433H20	I9458	ENSG00000196712	NF1	204323_x_at	chr17	1	26446121	26728817	26445689	26445989	no	-0.77	0.02	-0.81	0.02	-0.85	0.24	-0.74	0.25	-0.38	0.34	-0.19	0.69	0.48	0.1	0.02	0.97	-0.29	0.6	0.32	0.12	-0.06	0.85	0.27	0.19	U	U	U	U	U	U	U	U	U
I9458_cpg433H20	I9458	ENSG00000196712	NF1	212676_at	chr17	1	26446121	26728817	26445689	26445989	no	-0.77	0.02	-0.81	0.02	-0.85	0.24	-0.74	0.25	-0.38	0.34	-0.19	0.69	0.48	0.1	0.02	0.97	-0.29	0.6	0.32	0.05	0.38	0.04	0.71	0	U	U	U	U	U	U	U	U	U
I9458_cpg433H20	I9458	ENSG00000196712	NF1	204325_s_at	chr17	1	26446121	26728817	26445689	26445989	no	-0.77	0.02	-0.81	0.02	-0.85	0.24	-0.74	0.25	-0.38	0.34	-0.19	0.69	0.48	0.1	0.02	0.97	-0.29	0.6	0.3	0.2	-0.03	0.94	0.27	0.24	U	U	U	U	U	U	U	U	U
I9777_cpg376K4	I9777	ENSG00000170703	TTLL6	230924_at	chr17	-1	44194602	44249439	44249575	44249899	no	-0.16	0.48	-0.37	0.18	-0.3	0.52	-0.14	0.86	0.03	0.95	-0.11	0.79	1.55	0.07	0.28	0.65	0.36	0.11	-0.16	0.38	0.37	0.05	0.21	0.21	U	U	U	U	U	U	M	U	U
I9434_cpg436A4	I9434	ENSG00000160551	TAOK1	227454_at	chr17	1	24742069	24895628	24740640	24741918	no	-0.66	0.15	0.04	0.92	-0.21	0.66	-1.7	0.07	0.6	0.25	0.22	0.57	0.3	0.37	-0.1	0.79	-0.26	0.76	-0.51	0.02	0.13	0.62	-0.38	0.06	U	U	U	U	U	U	U	U	U
I9814_cpg4O9	I9814	ENSG00000108819	PPP1R9B	230455_at	chr17	-1	45566103	45582873	45583038	45584241	no	0.11	0.67	0.09	0.75	-0.11	0.79	-0.34	0.59	-0.04	0.94	0.4	0.38	-0.16	0.6	-0.3	0.5	0.31	0.14	0.03	0.93	-0.08	0.77	-0.05	0.83	U	U	U	U	U	U	U	U	U
I9814_cpg4O9	I9814	ENSG00000108819	PPP1R9B	225124_at	chr17	-1	45566103	45582873	45583038	45584241	no	0.11	0.67	0.09	0.75	-0.11	0.79	-0.34	0.59	-0.04	0.94	0.4	0.38	-0.16	0.6	-0.3	0.5	0.31	0.14	0.98	0	0.2	0.44	1.18	9.98e-05	U	U	U	U	U	U	U	U	U
I10193_cpg42G22	I10193	ENSG00000167302	C17orf56	238980_x_at	chr17	-1	76816674	76827450	76827648	76828558	no	1.23	0	0.83	0	1.21	0.02	1.5	0.11	1.38	0.02	1.48	0.01	0.81	0.01	1.39	0	1.09	0.01	-0.05	0.77	-0.03	0.88	-0.07	0.57	U	U	U	U	U	U	U	U	U
I10193_cpg42G22	I10193	ENSG00000167302	C17orf56	227668_at	chr17	-1	76816674	76827450	76827648	76828558	no	1.23	0	0.83	0	1.21	0.02	1.5	0.11	1.38	0.02	1.48	0.01	0.81	0.01	1.39	0	1.09	0.01	-0.18	0.26	0.07	0.76	-0.11	0.49	U	U	U	U	U	U	U	U	U
I10041_cpg422D19	I10041	ENSG00000166685	COG1	227784_s_at	chr17	1	68700768	68716241	68700144	68700533	no	-0.61	0.11	-1.93	8.26e-05	-0.39	0.419	-0.34	0.68	-0.1	0.9	-1.24	0.02	-0.86	0.07	-1.02	0.26	-0.42	0.15	0.18	0.11	0.01	0.97	0.19	0.09	U	U	U	U	U	U	U	U	U
I9578_cpg66J24	I9578	ENSG00000108344	PSMD3	201388_at	chr17	1	35390586	35407738	35390117	35390350	no	0.34	0.25	0.69	0.02	0.66	0.14	2.44	0.09	0.33	0.41	0.05	0.9	-0.37	0.45	0	1	-0.33	0.34	-0.04	0.87	0.29	0.12	0.25	0.13	U	U	U	M	U	U	U	U	U
I10098_cpg257E7	I10098	ENSG00000132471	WBP2	209117_at	chr17	-1	71353375	71363096	71363400	71364006	no	-0.78	0.01	-2.06	0	-1.27	0.02	-0.56	0.39	-0.4	0.38	-0.28	0.48	-1.22	0.04	-0.33	0.24	-0.46	0.12	0.33	0.01	-0.05	0.78	0.28	0.02	U	U	U	U	U	U	U	U	U
I9201_cpg439J18	I9201	ENSG00000161940	BCL6B	243825_at	chr17	1	6867093	6873685	6865872	6866696	no	-1.33	0	-2.06	0	-2.21	0.02	-1.28	0.1	-0.97	0.12	-1.24	0.1	-0.84	0.03	-1.4	0.02	-1.19	0	-0.13	0.69	-0.06	0.89	-0.19	0.51	U	U	U	U	U	U	U	U	U
I9201_cpg439J18	I9201	ENSG00000161940	BCL6B	1554625_at	chr17	1	6867093	6873685	6865872	6866696	no	-1.33	0	-2.06	0	-2.21	0.02	-1.28	0.1	-0.97	0.12	-1.24	0.1	-0.84	0.03	-1.4	0.02	-1.19	0	0.03	0.83	-0.05	0.77	-0.01	0.94	U	U	U	U	U	U	U	U	U
I9201_cpg439J18	I9201	ENSG00000161940	BCL6B	228311_at	chr17	1	6867093	6873685	6865872	6866696	no	-1.33	0	-2.06	0	-2.21	0.02	-1.28	0.1	-0.97	0.12	-1.24	0.1	-0.84	0.03	-1.4	0.02	-1.19	0	-0.12	0.49	0.12	0.55	-0.01	0.98	U	U	U	U	U	U	U	U	U
I9333_cpg30J19	I9333	ENSG00000154803	FLCN	235250_at	chr17	-1	17056254	17081227	17081657	17081833	no	0.94	0.02	1.25	0.01	0.76	0.09	1.79	0.05	1	0.05	0.58	0.43	0.3	0.5	1.12	0.09	0.54	0.21	0.03	0.9	-0.05	0.81	-0.03	0.9	U	U	U	M	U	U	U	U	U
I9333_cpg30J19	I9333	ENSG00000154803	FLCN	243062_at	chr17	-1	17056254	17081227	17081657	17081833	no	0.94	0.02	1.25	0.01	0.76	0.09	1.79	0.05	1	0.05	0.58	0.43	0.3	0.5	1.12	0.09	0.54	0.21	-0.08	0.61	0.03	0.9	-0.06	0.72	U	U	U	M	U	U	U	U	U
I9333_cpg30J19	I9333	ENSG00000154803	FLCN	1552664_at	chr17	-1	17056254	17081227	17081657	17081833	no	0.94	0.02	1.25	0.01	0.76	0.09	1.79	0.05	1	0.05	0.58	0.43	0.3	0.5	1.12	0.09	0.54	0.21	-0.1	0.63	0.15	0.46	0.05	0.81	U	U	U	M	U	U	U	U	U
I9482_EMPTY	I9482	ENSG00000108684	ACCN1	206690_at	chr17	-1	28364221	29507664	29508097	29509452	no	-0.26	0.54	-0.74	0.05	0.36	0.32	-0.55	0.45	-0.07	0.9	-0.22	0.66	-0.74	0.13	0.14	0.84	0.62	0.39	0.26	0.13	-0.1	0.65	0.16	0.36	U	U	U	U	U	U	U	U	U
I9922_cpg99J13	I9922	ENSG00000141371	C17orf64	1555985_at	chr17	1	55854652	55863563	55853454	55854195	no	0.35	0.18	0.04	0.91	-0.28	0.57	0.42	0.58	0.91	0.09	0.78	0.07	0.41	0.08	0.77	0.02	0.28	0.25	-0.15	0.6	-0.06	0.86	-0.22	0.39	U	U	U	U	U	U	U	U	U
I9112_cpg6E17	I9112	ENSG00000185924	RTN4RL1		chr17	-1	1786540	1787865	1786468	1788354	no	2.37	2.19e-05	2.29	0.000224	2.13	0.00714	2.45	0.05	2.24	0	2.5	0	2.65	0	1.97	0	2	0	\N	\N	\N	\N	\N	\N	M	M	M	M	M	M	M	M	M
I9221_cpg367J9	I9221	ENSG00000205544	C17orf61	227063_at	chr17	-1	7247038	7248142	7248667	7250128	no	0.86	0.01	0.78	0.02	0.73	0.12	1.28	0.11	0.61	0.19	0.73	0.08	-0.19	0.62	0.95	0.02	0.51	0.04	0.02	0.9	-0.03	0.84	-0.01	0.94	U	U	U	U	U	U	U	U	U
I9129_cpg430M2	I9129	ENSG00000221200	hsa-mir-1253		chr17	-1	2598122	2598226	2598753	2600257	no	0.62	0.02	1.16	0	0.99	0.05	0.32	0.72	-0.01	1	0.61	0.12	-0.31	0.24	0.49	0.41	-0.38	0.18	\N	\N	\N	\N	\N	\N	U	U	U	U	U	U	U	U	U
I9782_cpg283F22	I9782	ENSG00000159217	IGF2BP1	227377_at	chr17	1	44429773	44488506	44427644	44429242	no	-0.75	0.02	-1.12	0	-0.99	0.02	-1.65	0.06	0.02	0.97	-0.44	0.26	-0.41	0.11	-0.93	0.02	-0.15	0.48	-0.4	0.18	0.69	0.04	0.29	0.32	U	U	U	U	U	U	U	U	U
I9782_cpg283F22	I9782	ENSG00000159217	IGF2BP1	223689_at	chr17	1	44429773	44488506	44427644	44429242	no	-0.75	0.02	-1.12	0	-0.99	0.02	-1.65	0.06	0.02	0.97	-0.44	0.26	-0.41	0.11	-0.93	0.02	-0.15	0.48	0.11	0.54	0.42	0.02	0.53	0	U	U	U	U	U	U	U	U	U
I9546_cpg95C16	I9546	ENSG00000056661	PCGF2	203793_x_at	chr17	-1	34143676	34158084	34158640	34159387	no	-0.28	0.32	-0.64	0.05	-0.76	0.07	0.4	0.53	-0.32	0.6	-0.67	0.09	-0.84	0.03	-0.58	0.04	-0.69	0.01	-0.04	0.81	0.05	0.79	0.01	0.97	U	U	U	U	U	U	U	U	U
I9546_cpg95C16	I9546	ENSG00000056661	PCGF2	213551_x_at	chr17	-1	34143676	34158084	34158640	34159387	no	-0.28	0.32	-0.64	0.05	-0.76	0.07	0.4	0.53	-0.32	0.6	-0.67	0.09	-0.84	0.03	-0.58	0.04	-0.69	0.01	-0.07	0.76	-0.15	0.46	-0.22	0.19	U	U	U	U	U	U	U	U	U
I9546_cpg95C16	I9546	ENSG00000056661	PCGF2	203792_x_at	chr17	-1	34143676	34158084	34158640	34159387	no	-0.28	0.32	-0.64	0.05	-0.76	0.07	0.4	0.53	-0.32	0.6	-0.67	0.09	-0.84	0.03	-0.58	0.04	-0.69	0.01	-0.25	0.13	0.35	0.05	0.1	0.56	U	U	U	U	U	U	U	U	U
I9546_cpg95C16	I9546	ENSG00000056661	PCGF2	214239_x_at	chr17	-1	34143676	34158084	34158640	34159387	no	-0.28	0.32	-0.64	0.05	-0.76	0.07	0.4	0.53	-0.32	0.6	-0.67	0.09	-0.84	0.03	-0.58	0.04	-0.69	0.01	-0.23	0.1	-0.19	0.23	-0.42	0.01	U	U	U	U	U	U	U	U	U
I9211_cpg94K16	I9211	ENSG00000170296	GABARAP	200645_at	chr17	-1	7084464	7086477	7087075	7087249	no	2.87	3.86e-05	2.81	2.14e-05	2.93	0.00142	3.23	0.02	2.02	0.02	2.02	0	2.53	0	2.86	0	2.65	0	0.53	0	-0.05	0.79	0.48	0	M	M	M	M	M	M	M	M	M
I9118_cpg204H3	I9118	ENSG00000207724	hsa-mir-132		chr17	-1	1899952	1900052	1899440	1902163	no	-0.43	0.48	0.14	0.68	0.05	0.93	0.2	0.75	0.06	0.91	0.28	0.73	0.19	0.77	0.78	0.1	0.42	0.56	\N	\N	\N	\N	\N	\N	U	U	U	U	U	U	U	U	U
I9497_cpg278E13	I9497	ENSG00000172716	SLFN11	226743_at	chr17	-1	30701437	30724833	30725460	30725764	no	-0.23	0.47	0.04	0.89	-0.8	0.09	0.33	0.61	-1.28	0.06	-0.97	0.08	-0.68	0.04	-0.44	0.59	-1.65	0.04	0.2	0.18	-0.41	0.02	-0.21	0.14	U	U	U	U	U	U	U	U	U
I9718_cpg64D2	I9718	ENSG00000179673	RPRML		chr17	-1	42411010	42411372	42410743	42412121	no	-1.5	0	-1.14	0.01	-1.25	0.07	-0.46	0.52	0.49	0.41	-0.57	0.44	-0.94	0.28	-1.45	0.04	0.08	0.86	\N	\N	\N	\N	\N	\N	U	U	U	U	U	U	U	U	U
I9234_cpg288H10	I9234	ENSG00000183914	DNAH2	239499_at	chr17	1	7562746	7677783	7560883	7562093	no	-0.64	0.08	-0.65	0.04	-1.08	0.02	-1.47	0.08	-0.62	0.14	-0.87	0.04	-1.24	0.09	-1.37	0.05	-1.42	0.01	0.03	0.86	-0.01	0.95	0.02	0.91	U	U	U	U	U	U	U	U	U
I9234_cpg288H10	I9234	ENSG00000183914	DNAH2	205031_at	chr17	1	7562746	7677783	7560883	7562093	no	-0.64	0.08	-0.65	0.04	-1.08	0.02	-1.47	0.08	-0.62	0.14	-0.87	0.04	-1.24	0.09	-1.37	0.05	-1.42	0.01	-0.01	0.95	0.31	0.06	0.29	0.04	U	U	U	U	U	U	U	U	U
I9234_cpg288H10	I9234	ENSG00000183914	DNAH2	215840_at	chr17	1	7562746	7677783	7560883	7562093	no	-0.64	0.08	-0.65	0.04	-1.08	0.02	-1.47	0.08	-0.62	0.14	-0.87	0.04	-1.24	0.09	-1.37	0.05	-1.42	0.01	-0.16	0.4	0.03	0.91	-0.13	0.49	U	U	U	U	U	U	U	U	U
I9496_cpg261E11	I9496	ENSG00000166750	SLFN5	1557078_at	chr17	1	30594199	30618852	30592778	30593469	no	0	1	-0.22	0.68	-0.27	0.71	-0.93	0.21	0.24	0.7	-0.46	0.48	-0.67	0.03	0.3	0.44	1.42	0	0.07	0.68	-0.36	0.03	-0.29	0.04	U	U	U	U	U	U	U	U	U
I9496_cpg261E11	I9496	ENSG00000166750	SLFN5	243999_at	chr17	1	30594199	30618852	30592778	30593469	no	0	1	-0.22	0.68	-0.27	0.71	-0.93	0.21	0.24	0.7	-0.46	0.48	-0.67	0.03	0.3	0.44	1.42	0	0.34	0.06	-0.37	0.07	-0.03	0.9	U	U	U	U	U	U	U	U	U
I9496_cpg261E11	I9496	ENSG00000166750	SLFN5	1553055_a_at	chr17	1	30594199	30618852	30592778	30593469	no	0	1	-0.22	0.68	-0.27	0.71	-0.93	0.21	0.24	0.7	-0.46	0.48	-0.67	0.03	0.3	0.44	1.42	0	0.22	0.22	-0.75	0	-0.53	0	U	U	U	U	U	U	U	U	U
I9496_cpg261E11	I9496	ENSG00000166750	SLFN5	238430_x_at	chr17	1	30594199	30618852	30592778	30593469	no	0	1	-0.22	0.68	-0.27	0.71	-0.93	0.21	0.24	0.7	-0.46	0.48	-0.67	0.03	0.3	0.44	1.42	0	0.32	0.08	-0.24	0.25	0.08	0.72	U	U	U	U	U	U	U	U	U
I9731_cpg364B5	I9731	ENSG00000198933	TBKBP1	205424_at	chr17	1	43127629	43144415	43125908	43126895	no	1.26	0.01	1.67	0	1.62	0.03	0.37	0.55	0.35	0.52	0.03	0.95	0.07	0.84	0.81	0.21	0.41	0.07	0.21	0.16	0.11	0.55	0.32	0.03	U	M	M	U	U	U	U	U	U
I10236_cpg446F7	I10236	ENSG00000181408	UTS2R	1553262_a_at	chr17	1	77925490	77926659	77922901	77924693	no	0.36	0.15	0.59	0.07	1.04	0.03	-0.3	0.65	0.4	0.35	0.3	0.51	0.16	0.56	0.53	0.12	0.21	0.36	-0.01	0.98	-0.03	0.91	-0.03	0.87	U	U	U	U	U	U	U	U	U
I9616_cpg424B7	I9616	ENSG00000161610	HCRT	207642_at	chr17	-1	37589604	37590996	37589165	37591798	no	-1.06	0	-1.19	0	-0.47	0.23	-1.3	0.09	-0.57	0.2	-0.09	0.85	-0.54	0.03	-0.61	0.05	-0.97	0	0.16	0.19	-0.22	0.1	-0.06	0.67	U	U	U	U	U	U	U	U	U
I9771_cpg361E20	I9771	ENSG00000159182	PRAC	230784_at	chr17	-1	44154091	44154881	44155814	44156501	no	-0.39	0.11	0.15	0.76	-0.52	0.16	-0.33	0.6	-0.32	0.47	-0.76	0.07	-0.58	0.03	0.67	0.03	-0.46	0.04	3.51	6.17e-07	0.14	0.74	3.64	4.63e-07	U	U	U	U	U	U	U	U	U
I9309_cpg421J5	I9309	ENSG00000125430	HS3ST3B1	227361_at	chr17	1	14145175	14193444	14143173	14144049	no	-0.85	0	-0.78	0.01	-0.93	0.03	-0.65	0.31	-1.33	0.02	-1.1	0.02	-0.72	0.02	0.56	0.11	-0.69	0.03	-0.36	0.36	-0.11	0.85	-0.47	0.2	U	U	U	U	U	U	U	U	U
I9309_cpg421J5	I9309	ENSG00000125430	HS3ST3B1	221062_at	chr17	1	14145175	14193444	14143173	14144049	no	-0.85	0	-0.78	0.01	-0.93	0.03	-0.65	0.31	-1.33	0.02	-1.1	0.02	-0.72	0.02	0.56	0.11	-0.69	0.03	-0.1	0.51	-0.09	0.58	-0.19	0.14	U	U	U	U	U	U	U	U	U
I10117_cpg70L2	I10117	ENSG00000176170	SPHK1	219257_s_at	chr17	1	71892326	71895536	71889765	71891189	no	-0.97	0	-0.19	0.48	-0.84	0.04	0.17	0.8	-0.15	0.73	-0.29	0.43	-0.4	0.08	-0.3	0.18	-0.88	0	0.56	0	-0.03	0.88	0.53	0	U	U	U	U	U	U	U	U	U
I9756_cpg421L23	I9756	ENSG00000207777	hsa-mir-10a		chr17	-1	44012199	44012308	44013598	44014850	no	-0.9	0.01	-0.78	0.29	-1.98	0.01	-1.89	0.05	0.72	0.44	0.58	0.5	0.47	0.35	1.72	0	1.39	0.01	\N	\N	\N	\N	\N	\N	U	U	U	U	U	U	U	M	U
I9835_cpg197F18	I9835	ENSG00000141232	TOB1		chr17	-1	46295340	46296377	46297738	46299328	no	-0.05	0.85	0.81	0.03	0.65	0.14	0.17	0.8	-0.28	0.58	-0.32	0.37	-0.28	0.4	-0.35	0.21	0.11	0.81	\N	\N	\N	\N	\N	\N	U	U	U	U	U	U	U	U	U
I10593_cpg305E2	I10593	ENSG00000101670	LIPG	219181_at	chr18	1	45342425	45373276	45341243	45342399	no	-0.87	0.01	-0.09	0.76	-0.19	0.6	-0.37	0.55	-0.67	0.11	-0.32	0.43	-0.94	0.03	-1.31	0.03	0.25	0.26	2.65	2.89e-07	0.3	0.18	2.95	1.43e-07	U	U	U	U	U	U	U	U	U
I10497_cpg290O20	I10497	ENSG00000101489	BRUNOL4	223653_x_at	chr18	-1	33077828	33399941	33399985	33401695	no	0.5	0.05	0.46	0.1	0.9	0.06	0.25	0.71	0.33	0.5	0.78	0.05	0.32	0.25	0.17	0.6	1	0	0	0.99	0.01	0.97	0.01	0.98	U	U	U	U	U	U	U	U	U
I10497_cpg290O20	I10497	ENSG00000101489	BRUNOL4	238966_at	chr18	-1	33077828	33399941	33399985	33401695	no	0.5	0.05	0.46	0.1	0.9	0.06	0.25	0.71	0.33	0.5	0.78	0.05	0.32	0.25	0.17	0.6	1	0	-0.31	0.05	0.07	0.74	-0.24	0.13	U	U	U	U	U	U	U	U	U
I10497_cpg290O20	I10497	ENSG00000101489	BRUNOL4	231220_at	chr18	-1	33077828	33399941	33399985	33401695	no	0.5	0.05	0.46	0.1	0.9	0.06	0.25	0.71	0.33	0.5	0.78	0.05	0.32	0.25	0.17	0.6	1	0	-0.1	0.58	0.12	0.51	0.02	0.91	U	U	U	U	U	U	U	U	U
I10497_cpg290O20	I10497	ENSG00000101489	BRUNOL4	223654_s_at	chr18	-1	33077828	33399941	33399985	33401695	no	0.5	0.05	0.46	0.1	0.9	0.06	0.25	0.71	0.33	0.5	0.78	0.05	0.32	0.25	0.17	0.6	1	0	-0.52	0.04	0.18	0.58	-0.35	0.16	U	U	U	U	U	U	U	U	U
I10791_cpg41O23	I10791	ENSG00000130856	ZNF236	47571_at	chr18	1	72665104	72811668	72662928	72664994	no	0.77	0.04	0.5	0.25	0.79	0.1	0.78	0.25	0.12	0.84	0.67	0.44	0.23	0.74	-1.04	0.3	-1.54	0.12	-0.1	0.55	0.02	0.92	-0.08	0.64	U	U	U	U	U	U	U	U	U
I10791_cpg41O23	I10791	ENSG00000130856	ZNF236	219171_s_at	chr18	1	72665104	72811668	72662928	72664994	no	0.77	0.04	0.5	0.25	0.79	0.1	0.78	0.25	0.12	0.84	0.67	0.44	0.23	0.74	-1.04	0.3	-1.54	0.12	-0.51	0.12	0.18	0.67	-0.33	0.33	U	U	U	U	U	U	U	U	U
I10791_cpg41O23	I10791	ENSG00000130856	ZNF236		chr18	1	72665104	72811668	72662928	72664994	no	0.77	0.04	0.5	0.25	0.79	0.1	0.78	0.25	0.12	0.84	0.67	0.44	0.23	0.74	-1.04	0.3	-1.54	0.12	\N	\N	\N	\N	\N	\N	U	U	U	U	U	U	U	U	U
I10285_cpg84C9	I10285	ENSG00000198081	ZFP161	209724_s_at	chr18	-1	5279018	5286039	5286157	5287106	no	0.21	0.3	0.46	0.16	0.1	0.79	0.83	0.24	0.59	0.36	-0.08	0.88	-1.46	0.01	-0.23	0.73	-0.93	0.12	-0.73	0	0.3	0.1	-0.43	0.01	U	U	U	U	U	U	U	U	U
I10285_cpg84C9	I10285	ENSG00000198081	ZFP161	208199_s_at	chr18	-1	5279018	5286039	5286157	5287106	no	0.21	0.3	0.46	0.16	0.1	0.79	0.83	0.24	0.59	0.36	-0.08	0.88	-1.46	0.01	-0.23	0.73	-0.93	0.12	-0.4	0.04	0.06	0.85	-0.34	0.07	U	U	U	U	U	U	U	U	U
I10765_cpg221I16	I10765	ENSG00000166347	CYB5A		chr18	-1	70071508	70110201	70110341	70110487	no	0.52	0.11	-0.2	0.62	0.06	0.88	0.02	0.98	1.3	0.08	0.66	0.27	-0.31	0.49	-0.4	0.27	-0.14	0.75	\N	\N	\N	\N	\N	\N	U	U	U	U	U	U	U	U	U
I10765_cpg221I16	I10765	ENSG00000166347	CYB5A	215726_s_at	chr18	-1	70071508	70110201	70110341	70110487	no	0.52	0.11	-0.2	0.62	0.06	0.88	0.02	0.98	1.3	0.08	0.66	0.27	-0.31	0.49	-0.4	0.27	-0.14	0.75	-0.2	0.22	1.13	4.85e-05	0.93	6.67e-05	U	U	U	U	U	U	U	U	U
I10765_cpg221I16	I10765	ENSG00000166347	CYB5A	209366_x_at	chr18	-1	70071508	70110201	70110341	70110487	no	0.52	0.11	-0.2	0.62	0.06	0.88	0.02	0.98	1.3	0.08	0.66	0.27	-0.31	0.49	-0.4	0.27	-0.14	0.75	-0.15	0.31	1.03	4.05e-05	0.88	4.33e-05	U	U	U	U	U	U	U	U	U
I10765_cpg221I16	I10765	ENSG00000166347	CYB5A	207843_x_at	chr18	-1	70071508	70110201	70110341	70110487	no	0.52	0.11	-0.2	0.62	0.06	0.88	0.02	0.98	1.3	0.08	0.66	0.27	-0.31	0.49	-0.4	0.27	-0.14	0.75	-0.21	0.13	1.04	3.12e-05	0.83	4.95e-05	U	U	U	U	U	U	U	U	U
I10592_cpg405C18	I10592	ENSG00000206696	SNORD58		chr18	-1	45272032	45272097	45272398	45272969	no	0.25	0.24	-0.41	0.17	-0.1	0.8	0.26	0.81	0.11	0.8	0.06	0.89	0	1	0.44	0.14	0.17	0.44	\N	\N	\N	\N	\N	\N	U	U	U	U	U	U	U	U	U
I10358_cpg403G11	I10358	ENSG00000211528	AP001525.6		chr18	-1	13813914	13813985	13812868	13814387	no	-2.49	0	-1.97	0	-1.52	0.01	-2.92	0.03	-1.61	0.03	-1.26	0.01	-2	0.01	-2.12	0	-3.08	0	\N	\N	\N	\N	\N	\N	U	U	U	U	U	U	U	U	U
I10584_cpg39E4	I10584	ENSG00000101665	SMAD7	204790_at	chr18	-1	44700222	44731079	44731729	44732947	no	1.38	0	1.16	0	1.16	0.01	1.34	0.09	1.04	0.17	0.95	0.04	0.81	0.02	0.87	0.14	0.86	0.01	-0.92	0	0.73	0.01	-0.18	0.44	U	U	U	U	U	U	U	U	U
I10481_cpg334I19	I10481	ENSG00000134775	FHOD3	218980_at	chr18	1	32131700	32614016	32130623	32130981	no	-0.49	0.1	-0.34	0.33	-0.6	0.14	0.32	0.63	-0.34	0.42	-0.38	0.42	-0.92	0.04	0.05	0.93	-0.64	0.14	-0.61	0	-0.15	0.5	-0.76	0	U	U	U	U	U	U	U	U	U
I10465_EMPTY	I10465	ENSG00000101746	NOL4	238605_at	chr18	-1	29685062	30057513	30058239	30059367	no	-0.24	0.52	0.11	0.71	-0.56	0.26	-0.05	0.95	0.1	0.84	-0.27	0.65	-0.92	0.07	0.29	0.71	-0.38	0.52	-0.05	0.77	0.04	0.83	-0.01	0.96	U	U	U	U	U	U	U	U	U
I10465_EMPTY	I10465	ENSG00000101746	NOL4	206045_s_at	chr18	-1	29685062	30057513	30058239	30059367	no	-0.24	0.52	0.11	0.71	-0.56	0.26	-0.05	0.95	0.1	0.84	-0.27	0.65	-0.92	0.07	0.29	0.71	-0.38	0.52	0.06	0.81	-0.19	0.34	-0.13	0.47	U	U	U	U	U	U	U	U	U
I10651_cpg297P8	I10651	ENSG00000119547	ONECUT2	239911_at	chr18	1	53253915	53309527	53252938	53253099	no	1.25	0	1.99	0	1.09	0.02	1.14	0.12	0.1	0.9	0.29	0.58	0.22	0.44	-0.14	0.89	0.68	0.18	-0.21	0.12	0.04	0.84	-0.17	0.2	U	M	U	U	U	U	U	U	U
I10651_cpg297P8	I10651	ENSG00000119547	ONECUT2	230271_at	chr18	1	53253915	53309527	53252938	53253099	no	1.25	0	1.99	0	1.09	0.02	1.14	0.12	0.1	0.9	0.29	0.58	0.22	0.44	-0.14	0.89	0.68	0.18	-0.18	0.45	0.11	0.72	-0.08	0.77	U	M	U	U	U	U	U	U	U
I10651_cpg297P8	I10651	ENSG00000119547	ONECUT2	207676_at	chr18	1	53253915	53309527	53252938	53253099	no	1.25	0	1.99	0	1.09	0.02	1.14	0.12	0.1	0.9	0.29	0.58	0.22	0.44	-0.14	0.89	0.68	0.18	0.16	0.49	-0.09	0.75	0.07	0.78	U	M	U	U	U	U	U	U	U
I10651_cpg297P8	I10651	ENSG00000119547	ONECUT2	233446_at	chr18	1	53253915	53309527	53252938	53253099	no	1.25	0	1.99	0	1.09	0.02	1.14	0.12	0.1	0.9	0.29	0.58	0.22	0.44	-0.14	0.89	0.68	0.18	0.1	0.74	0.1	0.75	0.2	0.4	U	M	U	U	U	U	U	U	U
I10814_cpg362I3	I10814	ENSG00000131196	NFATC1	208196_x_at	chr18	1	75256760	75390310	75254672	75255882	no	1.28	0	1.37	0	1.37	0.01	1.89	0.05	0.69	0.15	0.8	0.06	1.07	0.01	1.34	0	0.94	0	0.11	0.38	-0.1	0.48	0.01	0.95	U	U	U	M	U	U	U	U	U
I10814_cpg362I3	I10814	ENSG00000131196	NFATC1	209664_x_at	chr18	1	75256760	75390310	75254672	75255882	no	1.28	0	1.37	0	1.37	0.01	1.89	0.05	0.69	0.15	0.8	0.06	1.07	0.01	1.34	0	0.94	0	-0.16	0.4	0.15	0.48	-0.01	0.97	U	U	U	M	U	U	U	U	U
I10814_cpg362I3	I10814	ENSG00000131196	NFATC1	211105_s_at	chr18	1	75256760	75390310	75254672	75255882	no	1.28	0	1.37	0	1.37	0.01	1.89	0.05	0.69	0.15	0.8	0.06	1.07	0.01	1.34	0	0.94	0	-0.19	0.16	0.48	0	0.29	0.03	U	U	U	M	U	U	U	U	U
I10806_cpg434M22	I10806	ENSG00000151514	SALL3		chr18	1	74841263	74858385	74839456	74840207	no	0.88	0.01	-1.06	0.01	-0.15	0.69	0.53	0.4	0.3	0.58	0.27	0.61	0.58	0.05	0.51	0.13	1.19	0	\N	\N	\N	\N	\N	\N	U	U	U	U	U	U	U	U	U
I10755_EMPTY	I10755	ENSG00000166342	NETO1	1552736_a_at	chr18	-1	68565767	68685790	68687018	68688362	no	-0.36	0.18	-0.01	0.99	-0.53	0.26	0.56	0.38	0.02	0.96	-1.83	0.2	0.05	0.92	-0.05	0.85	-0.11	0.72	-2.78	1.35e-07	1.51	2.04e-05	-1.27	2.25e-05	U	U	U	U	U	U	U	U	U
I10755_EMPTY	I10755	ENSG00000166342	NETO1	1562713_a_at	chr18	-1	68565767	68685790	68687018	68688362	no	-0.36	0.18	-0.01	0.99	-0.53	0.26	0.56	0.38	0.02	0.96	-1.83	0.2	0.05	0.92	-0.05	0.85	-0.11	0.72	-2	1.96e-07	1.09	2.97e-05	-0.9	3.79e-05	U	U	U	U	U	U	U	U	U
I10755_EMPTY	I10755	ENSG00000166342	NETO1	1552904_at	chr18	-1	68565767	68685790	68687018	68688362	no	-0.36	0.18	-0.01	0.99	-0.53	0.26	0.56	0.38	0.02	0.96	-1.83	0.2	0.05	0.92	-0.05	0.85	-0.11	0.72	0	0.99	-0.02	0.9	-0.02	0.89	U	U	U	U	U	U	U	U	U
I11804_cpg284H4	I11804	ENSG00000104808	DHDH	231416_at	chr19	1	54128751	54140038	54128454	54128742	no	0.32	0.19	0.4	0.19	0.28	0.5	0.55	0.45	-0.35	0.36	-0.16	0.67	-0.54	0.12	0.02	0.95	0.09	0.67	-0.2	0.18	-0.05	0.8	-0.25	0.08	U	U	U	U	U	U	U	U	U
I11033_cpg71N4	I11033	ENSG00000031823	RANBP3	210120_s_at	chr19	-1	5867154	5929151	5929178	5931457	no	-0.67	0.01	-1.12	0.01	-0.33	0.34	0.52	0.41	-1.15	0.18	-0.4	0.27	-0.42	0.09	0.06	0.82	-0.36	0.09	-0.09	0.75	0.24	0.34	0.15	0.52	U	U	U	U	U	U	U	U	U
I11033_cpg71N4	I11033	ENSG00000031823	RANBP3	202640_s_at	chr19	-1	5867154	5929151	5929178	5931457	no	-0.67	0.01	-1.12	0.01	-0.33	0.34	0.52	0.41	-1.15	0.18	-0.4	0.27	-0.42	0.09	0.06	0.82	-0.36	0.09	-0.29	0.08	0.06	0.81	-0.23	0.15	U	U	U	U	U	U	U	U	U
I11033_cpg71N4	I11033	ENSG00000031823	RANBP3	202639_s_at	chr19	-1	5867154	5929151	5929178	5931457	no	-0.67	0.01	-1.12	0.01	-0.33	0.34	0.52	0.41	-1.15	0.18	-0.4	0.27	-0.42	0.09	0.06	0.82	-0.36	0.09	-0.13	0.35	0.02	0.91	-0.11	0.43	U	U	U	U	U	U	U	U	U
I11587_cpg71J3	I11587	ENSG00000013275	PSMC4	201252_at	chr19	1	45168913	45179191	45168232	45168848	no	-0.05	0.89	-0.78	0.01	-0.93	0.03	0.47	0.46	-0.55	0.22	-0.35	0.5	1.86	0	-0.04	0.89	-0.35	0.15	0.34	0.01	0.03	0.85	0.37	0	U	U	U	U	U	U	M	U	U
I11824_cpg295E9	I11824	ENSG00000142534	RPS11	200031_s_at	chr19	1	54691446	54694756	54690159	54691376	no	-0.55	0.04	-0.6	0.07	-0.02	0.97	-0.84	0.22	0.46	0.28	0.24	0.58	-0.11	0.59	0.03	0.9	0.25	0.24	0.11	0.36	-0.07	0.65	0.04	0.75	U	U	U	U	U	U	U	U	U
I11516_cpg435D14	I11516	ENSG00000213932	AC092296.2		chr19	1	41604279	41605529	41604120	41605620	no	0.61	0.23	0.4	0.24	0.31	0.46	0.6	0.38	0.08	0.87	0.27	0.5	-0.37	0.37	-0.13	0.78	-0.79	0.01	\N	\N	\N	\N	\N	\N	U	U	U	U	U	U	U	U	U
I11688_EMPTY	I11688	ENSG00000189114	BLOC1S3		chr19	1	50373891	50375003	50373632	50375305	no	-0.94	0.05	-0.81	0.02	-0.28	0.51	-0.01	0.99	0.69	0.24	-0.01	0.99	0.82	0.13	-0.05	0.93	0.38	0.39	\N	\N	\N	\N	\N	\N	U	U	U	U	U	U	U	U	U
I11537_cpg27I10	I11537	ENSG00000120784	ZFP30	207090_x_at	chr19	-1	42815229	42838153	42838461	42839579	no	0.23	0.55	0.05	0.89	0.35	0.41	-1.47	0.07	-1.04	0.04	-1.04	0.05	-1.07	0.03	-0.98	0.01	-1.64	0	0.3	0.11	-0.33	0.11	-0.03	0.91	U	U	U	U	U	U	U	U	U
I11146_EMPTY	I11146	ENSG00000142453	CARM1	212512_s_at	chr19	1	10843253	10894448	10842443	10842917	no	0.26	0.73	-0.32	0.37	-0.34	0.36	-0.68	0.33	-0.08	0.9	1.07	0.23	-0.19	0.76	-0.67	0.21	1.11	0.03	-0.4	0.12	-0.04	0.93	-0.44	0.08	U	U	U	U	U	U	U	U	U
I10892_cpg433N5	I10892	ENSG00000071626	DAZAP1	226620_x_at	chr19	1	1358584	1386683	1357994	1358225	no	0.49	0.23	0.77	0.05	0.34	0.35	0.78	0.26	0.34	0.45	0.22	0.62	-1.09	0.17	0.04	0.93	0.28	0.1	-0.27	0.03	0.16	0.25	-0.12	0.34	U	U	U	U	U	U	U	U	U
I10892_cpg433N5	I10892	ENSG00000071626	DAZAP1		chr19	1	1358584	1386683	1357994	1358225	no	0.49	0.23	0.77	0.05	0.34	0.35	0.78	0.26	0.34	0.45	0.22	0.62	-1.09	0.17	0.04	0.93	0.28	0.1	\N	\N	\N	\N	\N	\N	U	U	U	U	U	U	U	U	U
I10892_cpg433N5	I10892	ENSG00000071626	DAZAP1	218443_s_at	chr19	1	1358584	1386683	1357994	1358225	no	0.49	0.23	0.77	0.05	0.34	0.35	0.78	0.26	0.34	0.45	0.22	0.62	-1.09	0.17	0.04	0.93	0.28	0.1	-0.06	0.75	0.21	0.22	0.15	0.35	U	U	U	U	U	U	U	U	U
I10892_cpg433N5	I10892	ENSG00000071626	DAZAP1	229813_x_at	chr19	1	1358584	1386683	1357994	1358225	no	0.49	0.23	0.77	0.05	0.34	0.35	0.78	0.26	0.34	0.45	0.22	0.62	-1.09	0.17	0.04	0.93	0.28	0.1	-0.32	0.01	0.18	0.2	-0.14	0.24	U	U	U	U	U	U	U	U	U
I11118_cpg188G2	I11118	ENSG00000090339	ICAM1	202638_s_at	chr19	1	10242765	10258291	10241222	10242344	no	0.34	0.16	-0.51	0.1	0.66	0.14	0.58	0.35	0.12	0.82	-0.21	0.58	-0.18	0.49	0.05	0.87	-0.02	0.95	1.52	0	-0.34	0.47	1.18	0	U	U	U	U	U	U	U	U	U
I11118_cpg188G2	I11118	ENSG00000090339	ICAM1	215485_s_at	chr19	1	10242765	10258291	10241222	10242344	no	0.34	0.16	-0.51	0.1	0.66	0.14	0.58	0.35	0.12	0.82	-0.21	0.58	-0.18	0.49	0.05	0.87	-0.02	0.95	0.44	0.01	-0.25	0.21	0.2	0.26	U	U	U	U	U	U	U	U	U
I11118_cpg188G2	I11118	ENSG00000090339	ICAM1	202637_s_at	chr19	1	10242765	10258291	10241222	10242344	no	0.34	0.16	-0.51	0.1	0.66	0.14	0.58	0.35	0.12	0.82	-0.21	0.58	-0.18	0.49	0.05	0.87	-0.02	0.95	1.23	9.7e-06	-0.64	0	0.59	0	U	U	U	U	U	U	U	U	U
I11066_cpg66K14	I11066	ENSG00000181029	TRAPPC5	225870_s_at	chr19	1	7651761	7653748	7651265	7654850	no	0.63	0.06	0.58	0.06	1.15	0.02	0.71	0.27	2.17	0.01	2.52	0	0.9	0.02	1.24	0.01	0.85	0.02	-0.32	0.02	0.33	0.02	0.01	0.95	U	U	U	U	M	M	U	U	U
I11729_cpg351B20	I11729	ENSG00000203347	AC007785.1		chr19	-1	51272384	51272486	51271892	51272988	no	-1.61	0	-0.89	0.02	-0.95	0.09	-1.24	0.1	-1.83	0.01	-1.42	0.03	-1.77	0	-1.66	0.01	-0.89	0.13	\N	\N	\N	\N	\N	\N	U	U	U	U	U	U	U	U	U
I11478_cpg332B19	I11478	ENSG00000105699	LSR	208190_s_at	chr19	1	40431399	40450705	40430554	40430821	no	-0.64	0.04	-0.6	0.23	-0.9	0.18	-0.08	0.91	-1.13	0.4	-0.09	0.83	-1.32	0.26	-0.15	0.73	-0.14	0.86	-0.41	0.06	0.12	0.68	-0.29	0.18	U	U	U	U	U	U	U	U	U
I11192_cpg8G1	I11192	ENSG00000171223	JUNB	201473_at	chr19	1	12763310	12765124	12761107	12762698	no	-0.84	0	-0.31	0.36	-1.08	0.02	-1.13	0.12	-0.55	0.32	-0.47	0.26	-0.9	0.02	-0.95	0.02	-1.35	0.01	1.11	0	-0.2	0.47	0.91	0	U	U	U	U	U	U	U	U	U
I11453_cpg433D19	I11453	ENSG00000153885	KCTD15	218553_s_at	chr19	1	38979607	38996984	38977941	38978948	no	-0.61	0.18	-0.75	0.02	-0.29	0.59	0.02	0.98	-0.13	0.86	0.02	0.98	0.11	0.82	0.1	0.91	-0.97	0.15	0.08	0.63	-0.07	0.73	0.02	0.93	U	U	U	U	U	U	U	U	U
I11453_cpg433D19	I11453	ENSG00000153885	KCTD15	222668_at	chr19	1	38979607	38996984	38977941	38978948	no	-0.61	0.18	-0.75	0.02	-0.29	0.59	0.02	0.98	-0.13	0.86	0.02	0.98	0.11	0.82	0.1	0.91	-0.97	0.15	0.34	0.12	0.1	0.73	0.45	0.04	U	U	U	U	U	U	U	U	U
I11453_cpg433D19	I11453	ENSG00000153885	KCTD15	228683_s_at	chr19	1	38979607	38996984	38977941	38978948	no	-0.61	0.18	-0.75	0.02	-0.29	0.59	0.02	0.98	-0.13	0.86	0.02	0.98	0.11	0.82	0.1	0.91	-0.97	0.15	0.23	0.18	-0.05	0.83	0.18	0.3	U	U	U	U	U	U	U	U	U
I11453_cpg433D19	I11453	ENSG00000153885	KCTD15	222664_at	chr19	1	38979607	38996984	38977941	38978948	no	-0.61	0.18	-0.75	0.02	-0.29	0.59	0.02	0.98	-0.13	0.86	0.02	0.98	0.11	0.82	0.1	0.91	-0.97	0.15	0	0.98	0.28	0.09	0.27	0.06	U	U	U	U	U	U	U	U	U
I11182_cpg252H14	I11182	ENSG00000178464	AC010422.7	200725_x_at	chr19	-1	12615089	12615733	12611625	12615062	no	0.23	0.37	0.35	0.2	0.68	0.09	0.4	0.57	1.09	0.04	1.33	0.01	1.03	0.01	1.15	0.01	0.94	0	0.29	0.01	-0.06	0.66	0.23	0.03	U	U	U	U	U	U	U	U	U
I11055_cpg81C23	I11055	ENSG00000171105	INSR	226212_s_at	chr19	-1	7063266	7245011	7245821	7246347	no	0.07	0.77	0.43	0.17	0.1	0.79	0.38	0.57	-0.23	0.6	-0.54	0.2	-0.33	0.16	-1	0.02	-0.68	0.06	-0.45	0.01	0.17	0.38	-0.29	0.07	U	U	U	U	U	U	U	U	U
I11055_cpg81C23	I11055	ENSG00000171105	INSR	213792_s_at	chr19	-1	7063266	7245011	7245821	7246347	no	0.07	0.77	0.43	0.17	0.1	0.79	0.38	0.57	-0.23	0.6	-0.54	0.2	-0.33	0.16	-1	0.02	-0.68	0.06	-0.45	0.02	-0.69	0	-1.15	5.93e-05	U	U	U	U	U	U	U	U	U
I11055_cpg81C23	I11055	ENSG00000171105	INSR	207851_s_at	chr19	-1	7063266	7245011	7245821	7246347	no	0.07	0.77	0.43	0.17	0.1	0.79	0.38	0.57	-0.23	0.6	-0.54	0.2	-0.33	0.16	-1	0.02	-0.68	0.06	0.09	0.71	-0.86	0	-0.78	0	U	U	U	U	U	U	U	U	U
I11055_cpg81C23	I11055	ENSG00000171105	INSR	226450_at	chr19	-1	7063266	7245011	7245821	7246347	no	0.07	0.77	0.43	0.17	0.1	0.79	0.38	0.57	-0.23	0.6	-0.54	0.2	-0.33	0.16	-1	0.02	-0.68	0.06	-0.35	0.02	0	1	-0.35	0.02	U	U	U	U	U	U	U	U	U
I11055_cpg81C23	I11055	ENSG00000171105	INSR	226216_at	chr19	-1	7063266	7245011	7245821	7246347	no	0.07	0.77	0.43	0.17	0.1	0.79	0.38	0.57	-0.23	0.6	-0.54	0.2	-0.33	0.16	-1	0.02	-0.68	0.06	-0.54	0	0.22	0.11	-0.31	0.02	U	U	U	U	U	U	U	U	U
I11908_cpg350E4	I11908	ENSG00000088038	CNOT3	211141_s_at	chr19	1	59333261	59351239	59331607	59332385	no	-0.56	0.02	-0.49	0.16	-0.31	0.5	0.29	0.69	-0.72	0.1	-0.68	0.1	-2.53	0.02	-0.82	0.18	-0.72	0.02	-0.18	0.55	-0.38	0.18	-0.55	0.03	U	U	U	U	U	U	U	U	U
I11908_cpg350E4	I11908	ENSG00000088038	CNOT3	203239_s_at	chr19	1	59333261	59351239	59331607	59332385	no	-0.56	0.02	-0.49	0.16	-0.31	0.5	0.29	0.69	-0.72	0.1	-0.68	0.1	-2.53	0.02	-0.82	0.18	-0.72	0.02	0.11	0.46	-0.08	0.67	0.04	0.83	U	U	U	U	U	U	U	U	U
I11123_cpg163F24	I11123	ENSG00000105401	CDC37	209953_s_at	chr19	-1	10362809	10375271	10376245	10377648	no	0.25	0.29	0.05	0.86	0.23	0.52	0.75	0.26	-0.44	0.28	-1.45	0.21	-1.03	0.28	0.94	0.06	0.25	0.22	0.37	0.04	0.03	0.91	0.4	0.03	U	U	U	U	U	U	U	U	U
I11935_cpg247P5	I11935	ENSG00000108107	RPL28	200003_s_at	chr19	1	60589112	60595261	60586261	60588110	no	0.1	0.68	0.34	0.39	1.07	0.06	0.4	0.55	0.22	0.65	0.26	0.54	0.69	0.03	-0.49	0.56	0.28	0.21	0.04	0.79	-0.11	0.43	-0.07	0.61	U	U	U	U	U	U	U	U	U
I11935_cpg247P5	I11935	ENSG00000108107	RPL28	213223_at	chr19	1	60589112	60595261	60586261	60588110	no	0.1	0.68	0.34	0.39	1.07	0.06	0.4	0.55	0.22	0.65	0.26	0.54	0.69	0.03	-0.49	0.56	0.28	0.21	0.3	0.03	0.25	0.09	0.56	0	U	U	U	U	U	U	U	U	U
I10935_cpg444G11	I10935	ENSG00000099860	GADD45B	209305_s_at	chr19	1	2427135	2429257	2425543	2426114	no	1.35	0.01	1.54	0.01	1.23	0.02	1.64	0.07	1.23	0.02	0.69	0.12	1.13	0.01	1.19	0	0.98	0	0.39	0.08	-0.25	0.34	0.14	0.55	U	M	U	M	U	U	U	U	U
I10935_cpg444G11	I10935	ENSG00000099860	GADD45B	209304_x_at	chr19	1	2427135	2429257	2425543	2426114	no	1.35	0.01	1.54	0.01	1.23	0.02	1.64	0.07	1.23	0.02	0.69	0.12	1.13	0.01	1.19	0	0.98	0	0.36	0.05	-0.07	0.81	0.29	0.1	U	M	U	M	U	U	U	U	U
I10935_cpg444G11	I10935	ENSG00000099860	GADD45B	207574_s_at	chr19	1	2427135	2429257	2425543	2426114	no	1.35	0.01	1.54	0.01	1.23	0.02	1.64	0.07	1.23	0.02	0.69	0.12	1.13	0.01	1.19	0	0.98	0	0.72	0	-0.17	0.26	0.55	0	U	M	U	M	U	U	U	U	U
I11334_cpg440E20	I11334	ENSG00000130522	JUND	214326_x_at	chr19	-1	18252251	18253294	18251758	18254358	no	0.61	0.06	0.86	0.01	0.91	0.07	0.85	0.21	0.36	0.43	0.21	0.55	0.31	0.26	0.44	0.15	0.14	0.53	0.2	0.34	-0.12	0.63	0.08	0.74	U	U	U	U	U	U	U	U	U
I11334_cpg440E20	I11334	ENSG00000130522	JUND	203751_x_at	chr19	-1	18252251	18253294	18251758	18254358	no	0.61	0.06	0.86	0.01	0.91	0.07	0.85	0.21	0.36	0.43	0.21	0.55	0.31	0.26	0.44	0.15	0.14	0.53	0.42	0.05	-0.32	0.18	0.1	0.7	U	U	U	U	U	U	U	U	U
I10880_EMPTY	I10880	ENSG00000099624	ATP5D	213041_s_at	chr19	1	1192749	1195823	1190492	1191668	no	-0.75	0.02	-0.37	0.3	-0.14	0.76	0.44	0.6	1.26	0.1	0.1	0.81	-0.16	0.78	-0.1	0.8	0.68	0.37	-0.15	0.48	-0.06	0.83	-0.2	0.27	U	U	U	U	U	U	U	U	U
I10880_EMPTY	I10880	ENSG00000099624	ATP5D	203926_x_at	chr19	1	1192749	1195823	1190492	1191668	no	-0.75	0.02	-0.37	0.3	-0.14	0.76	0.44	0.6	1.26	0.1	0.1	0.81	-0.16	0.78	-0.1	0.8	0.68	0.37	-0.1	0.59	-0.05	0.81	-0.15	0.33	U	U	U	U	U	U	U	U	U
I11119_cpg49L19	I11119	ENSG00000105376	ICAM5	206906_at	chr19	1	10261655	10268453	10260532	10268898	no	-0.3	0.18	-0.04	0.89	-0.52	0.25	-0.41	0.54	-0.41	0.3	-0.42	0.24	-0.56	0.08	-1.12	0.01	-0.92	0	-0.05	0.8	-0.01	0.98	-0.06	0.75	U	U	U	U	U	U	U	U	U
I10901_cpg73B12	I10901	ENSG00000071564	TCF3	213811_x_at	chr19	-1	1560293	1601277	1602503	1604581	no	0.76	0.01	1.1	0	0.75	0.13	0.41	0.51	0.58	0.16	0.29	0.51	1.03	0.01	0.63	0.19	0.56	0.07	-0.42	0.01	0.26	0.16	-0.16	0.34	U	U	U	U	U	U	U	U	U
I10901_cpg73B12	I10901	ENSG00000071564	TCF3	215260_s_at	chr19	-1	1560293	1601277	1602503	1604581	no	0.76	0.01	1.1	0	0.75	0.13	0.41	0.51	0.58	0.16	0.29	0.51	1.03	0.01	0.63	0.19	0.56	0.07	-0.19	0.18	0.14	0.42	-0.06	0.73	U	U	U	U	U	U	U	U	U
I10901_cpg73B12	I10901	ENSG00000071564	TCF3	209151_x_at	chr19	-1	1560293	1601277	1602503	1604581	no	0.76	0.01	1.1	0	0.75	0.13	0.41	0.51	0.58	0.16	0.29	0.51	1.03	0.01	0.63	0.19	0.56	0.07	-0.5	0.01	0.18	0.34	-0.32	0.05	U	U	U	U	U	U	U	U	U
I10901_cpg73B12	I10901	ENSG00000071564	TCF3	209153_s_at	chr19	-1	1560293	1601277	1602503	1604581	no	0.76	0.01	1.1	0	0.75	0.13	0.41	0.51	0.58	0.16	0.29	0.51	1.03	0.01	0.63	0.19	0.56	0.07	-0.49	0	0.2	0.19	-0.29	0.03	U	U	U	U	U	U	U	U	U
I10901_cpg73B12	I10901	ENSG00000071564	TCF3	210776_x_at	chr19	-1	1560293	1601277	1602503	1604581	no	0.76	0.01	1.1	0	0.75	0.13	0.41	0.51	0.58	0.16	0.29	0.51	1.03	0.01	0.63	0.19	0.56	0.07	-0.56	0	0.35	0.06	-0.21	0.18	U	U	U	U	U	U	U	U	U
I10901_cpg73B12	I10901	ENSG00000071564	TCF3	213730_x_at	chr19	-1	1560293	1601277	1602503	1604581	no	0.76	0.01	1.1	0	0.75	0.13	0.41	0.51	0.58	0.16	0.29	0.51	1.03	0.01	0.63	0.19	0.56	0.07	-0.38	0.03	0.18	0.36	-0.2	0.25	U	U	U	U	U	U	U	U	U
I10901_cpg73B12	I10901	ENSG00000071564	TCF3	209152_s_at	chr19	-1	1560293	1601277	1602503	1604581	no	0.76	0.01	1.1	0	0.75	0.13	0.41	0.51	0.58	0.16	0.29	0.51	1.03	0.01	0.63	0.19	0.56	0.07	-0.59	0.01	0.57	0.03	-0.02	0.95	U	U	U	U	U	U	U	U	U
I11520_cpg438O24	I11520	ENSG00000189042	ZNF567	238315_s_at	chr19	1	41872142	41904063	41869812	41870821	no	-1.66	8.44e-05	-2.52	2.64e-05	-1.81	0.00334	-0.87	0.24	-1.31	0.01	-1.34	0.01	-1.03	0.01	-1.52	0	-1.74	0	-0.4	0.08	-0.32	0.2	-0.72	0	U	U	U	U	U	U	U	U	U
I11520_cpg438O24	I11520	ENSG00000189042	ZNF567	242429_at	chr19	1	41872142	41904063	41869812	41870821	no	-1.66	8.44e-05	-2.52	2.64e-05	-1.81	0.00334	-0.87	0.24	-1.31	0.01	-1.34	0.01	-1.03	0.01	-1.52	0	-1.74	0	-0.4	0.2	-0.37	0.28	-0.77	0.01	U	U	U	U	U	U	U	U	U
I11520_cpg438O24	I11520	ENSG00000189042	ZNF567	235648_at	chr19	1	41872142	41904063	41869812	41870821	no	-1.66	8.44e-05	-2.52	2.64e-05	-1.81	0.00334	-0.87	0.24	-1.31	0.01	-1.34	0.01	-1.03	0.01	-1.52	0	-1.74	0	-0.31	0.14	0.26	0.29	-0.06	0.83	U	U	U	U	U	U	U	U	U
I11230_EMPTY	I11230	ENSG00000221627	AC020916.8		chr19	-1	13820415	13820543	13821938	13822692	no	0.19	0.67	-0.83	0.03	-0.36	0.29	-0.02	0.98	0.13	0.74	0.32	0.58	0.24	0.68	0.66	0.11	-0.09	0.87	\N	\N	\N	\N	\N	\N	U	U	U	U	U	U	U	U	U
I13028_cpg245D24	I13028	ENSG00000074054	CLASP1	212752_at	chr2	-1	121811825	122123509	122123509	122124161	no	-0.75	0.04	-0.24	0.5	-0.89	0.04	-0.95	0.16	-2.05	0	-1.51	0.01	-1.52	0	-1.43	0	-1.98	0	0.03	0.87	-0.04	0.87	0	0.99	U	U	U	U	U	U	U	U	U
I13028_cpg245D24	I13028	ENSG00000074054	CLASP1		chr2	-1	121811825	122123509	122123509	122124161	no	-0.75	0.04	-0.24	0.5	-0.89	0.04	-0.95	0.16	-2.05	0	-1.51	0.01	-1.52	0	-1.43	0	-1.98	0	\N	\N	\N	\N	\N	\N	U	U	U	U	U	U	U	U	U
I12346_cpg447J12	I12346	ENSG00000138061	CYP1B1	202437_s_at	chr2	-1	38148250	38156796	38156827	38158297	no	-1.66	0	-1.48	0	-1.46	0.02	-0.59	0.35	-0.9	0.18	-0.61	0.24	-0.62	0.09	-0.55	0.09	-1.31	0.1	1.41	0	-1.3	0	0.12	0.69	U	U	U	U	U	U	U	U	U
I12346_cpg447J12	I12346	ENSG00000138061	CYP1B1	202435_s_at	chr2	-1	38148250	38156796	38156827	38158297	no	-1.66	0	-1.48	0	-1.46	0.02	-0.59	0.35	-0.9	0.18	-0.61	0.24	-0.62	0.09	-0.55	0.09	-1.31	0.1	0.82	0	-1.06	0	-0.24	0.16	U	U	U	U	U	U	U	U	U
I12346_cpg447J12	I12346	ENSG00000138061	CYP1B1	202436_s_at	chr2	-1	38148250	38156796	38156827	38158297	no	-1.66	0	-1.48	0	-1.46	0.02	-0.59	0.35	-0.9	0.18	-0.61	0.24	-0.62	0.09	-0.55	0.09	-1.31	0.1	0.96	0	-1.29	3.3e-05	-0.34	0.04	U	U	U	U	U	U	U	U	U
I12346_cpg447J12	I12346	ENSG00000138061	CYP1B1	202434_s_at	chr2	-1	38148250	38156796	38156827	38158297	no	-1.66	0	-1.48	0	-1.46	0.02	-0.59	0.35	-0.9	0.18	-0.61	0.24	-0.62	0.09	-0.55	0.09	-1.31	0.1	0.15	0.5	-0.5	0.03	-0.35	0.08	U	U	U	U	U	U	U	U	U
I13011_cpg206P19	I13011	ENSG00000115109	EPB41L5		chr2	1	120487139	120653164	120486784	120487051	no	0.9	0.04	1.64	0	1.38	0.02	1.51	0.08	-0.22	0.68	0.43	0.25	-0.55	0.06	0.98	0.08	-0.57	0.32	\N	\N	\N	\N	\N	\N	U	M	U	M	U	U	U	U	U
I13011_cpg206P19	I13011	ENSG00000115109	EPB41L5	225855_at	chr2	1	120487139	120653164	120486784	120487051	no	0.9	0.04	1.64	0	1.38	0.02	1.51	0.08	-0.22	0.68	0.43	0.25	-0.55	0.06	0.98	0.08	-0.57	0.32	0.79	0	0.07	0.83	0.87	0	U	M	U	M	U	U	U	U	U
I13011_cpg206P19	I13011	ENSG00000115109	EPB41L5	220977_x_at	chr2	1	120487139	120653164	120486784	120487051	no	0.9	0.04	1.64	0	1.38	0.02	1.51	0.08	-0.22	0.68	0.43	0.25	-0.55	0.06	0.98	0.08	-0.57	0.32	0.02	0.95	-0.07	0.81	-0.05	0.84	U	M	U	M	U	U	U	U	U
I12702_cpg280I23	I12702	ENSG00000115297	TLX2	207410_s_at	chr2	1	74595119	74597396	74595022	74597565	no	1.18	0	1.65	0	0.79	0.05	-0.18	0.79	0.86	0.06	1.05	0.03	0.2	0.49	0.86	0.01	1.42	0	-0.06	0.7	-0.12	0.43	-0.18	0.14	U	M	U	U	U	U	U	U	U
I12702_cpg280I23	I12702	ENSG00000115297	TLX2	211049_at	chr2	1	74595119	74597396	74595022	74597565	no	1.18	0	1.65	0	0.79	0.05	-0.18	0.79	0.86	0.06	1.05	0.03	0.2	0.49	0.86	0.01	1.42	0	-0.17	0.29	-0.02	0.94	-0.19	0.21	U	M	U	U	U	U	U	U	U
I12701_cpg113M19	I12701	ENSG00000115289	PCGF1	210022_at	chr2	-1	74585700	74588329	74588484	74588921	no	0.18	0.53	-0.02	0.95	-0.08	0.87	0.96	0.16	0.74	0.11	0.45	0.21	0.71	0.02	1.1	0	0.75	0.01	0.16	0.28	-0.25	0.11	-0.09	0.54	U	U	U	U	U	U	U	U	U
I12701_cpg113M19	I12701	ENSG00000115289	PCGF1	210023_s_at	chr2	-1	74585700	74588329	74588484	74588921	no	0.18	0.53	-0.02	0.95	-0.08	0.87	0.96	0.16	0.74	0.11	0.45	0.21	0.71	0.02	1.1	0	0.75	0.01	0.2	0.13	-0.3	0.05	-0.09	0.51	U	U	U	U	U	U	U	U	U
I13749_cpg329G21	I13749	ENSG00000219903	AC053503.2		chr2	-1	219931836	219931949	219931696	219932115	no	1.65	0	1	0	0.97	0.05	2.1	0.04	1.22	0.02	1.14	0.03	1.28	0	1.96	0	1.89	0	\N	\N	\N	\N	\N	\N	M	U	U	M	U	U	U	M	M
I13073_cpg310L20	I13073	ENSG00000136715	SAP130	220367_s_at	chr2	-1	128415262	128502164	128502431	128502846	no	0.65	0.03	0.91	0.01	0.51	0.17	1.69	0.06	0.09	0.89	0.38	0.53	0.26	0.48	0.46	0.1	-0.01	0.99	0.05	0.72	-0.21	0.08	-0.16	0.12	U	U	U	M	U	U	U	U	U
I12621_cpg397C19	I12621	ENSG00000169564	PCBP1	208620_at	chr2	1	70168106	70169776	70166785	70167725	no	-1.63	9.04e-05	-2.37	7.3e-05	-2.29	0.00411	-1.59	0.07	-1.22	0.03	-1.19	0.07	-1.1	0.01	-1.06	0.01	-1.11	0	-0.09	0.55	0.07	0.66	-0.02	0.93	U	U	U	U	U	U	U	U	U
I12240_cpg88O18	I12240	ENSG00000115163	CENPA	210821_x_at	chr2	1	26862386	26870961	26861714	26862003	no	0.51	0.02	-0.03	0.93	-0.1	0.83	0.79	0.24	0.75	0.23	-0.18	0.75	-0.46	0.11	0.19	0.53	-0.1	0.56	0.08	0.67	-0.11	0.57	-0.03	0.89	U	U	U	U	U	U	U	U	U
I12240_cpg88O18	I12240	ENSG00000115163	CENPA	204962_s_at	chr2	1	26862386	26870961	26861714	26862003	no	0.51	0.02	-0.03	0.93	-0.1	0.83	0.79	0.24	0.75	0.23	-0.18	0.75	-0.46	0.11	0.19	0.53	-0.1	0.56	-0.11	0.59	-0.23	0.21	-0.33	0.04	U	U	U	U	U	U	U	U	U
I12535_cpg276C21	I12535	ENSG00000162924	REL	206036_s_at	chr2	1	60962256	61003682	60961500	60961849	no	0.5	0.03	0.42	0.1	0.23	0.54	0.75	0.25	0.38	0.38	0.65	0.11	0.29	0.32	0.75	0.06	0.54	0.23	-0.15	0.4	0.43	0.02	0.28	0.08	U	U	U	U	U	U	U	U	U
I13648_cpg450B13	I13648	ENSG00000144401	FAM119A	235177_at	chr2	-1	208185086	208198276	208198737	208198936	no	1.71	0	2.15	6.16e-05	1.86	0.00749	2.59	0.04	-0.09	0.93	0.5	0.2	0.12	0.7	1.7	0.03	0.67	0.08	-0.9	2.34e-05	0.16	0.29	-0.75	7.9e-05	M	M	M	M	U	U	U	M	U
I12061_cpg385D8	I12061	ENSG00000176887	SOX11	204915_s_at	chr2	1	5750250	5758967	5748579	5749763	no	7.58	2.21e-06	6.31	2.15e-06	6.54	0.000527	6.42	0.01	1.61	0.31	2.52	0.01	2.7	0	5.87	0.01	2.87	0.01	0.31	0.08	0.03	0.92	0.33	0.05	M	M	M	M	U	M	M	M	M
I12061_cpg385D8	I12061	ENSG00000176887	SOX11	204913_s_at	chr2	1	5750250	5758967	5748579	5749763	no	7.58	2.21e-06	6.31	2.15e-06	6.54	0.000527	6.42	0.01	1.61	0.31	2.52	0.01	2.7	0	5.87	0.01	2.87	0.01	1.71	3.29e-05	-1.53	0	0.18	0.53	M	M	M	M	U	M	M	M	M
I12061_cpg385D8	I12061	ENSG00000176887	SOX11	204914_s_at	chr2	1	5750250	5758967	5748579	5749763	no	7.58	2.21e-06	6.31	2.15e-06	6.54	0.000527	6.42	0.01	1.61	0.31	2.52	0.01	2.7	0	5.87	0.01	2.87	0.01	0.3	0.15	-0.34	0.13	-0.05	0.85	M	M	M	M	U	M	M	M	M
I13530_cpg449K13	I13530	ENSG00000138386	NAB1	211139_s_at	chr2	1	191222041	191265734	191221183	191221510	no	0.44	0.05	-0.55	0.13	-0.86	0.2	0.36	0.58	1.11	0.05	0.61	0.19	1	0.02	1.4	0.01	1.05	0	-0.48	0	0.17	0.33	-0.3	0.04	U	U	U	U	U	U	U	U	U
I13530_cpg449K13	I13530	ENSG00000138386	NAB1	209272_at	chr2	1	191222041	191265734	191221183	191221510	no	0.44	0.05	-0.55	0.13	-0.86	0.2	0.36	0.58	1.11	0.05	0.61	0.19	1	0.02	1.4	0.01	1.05	0	-0.69	0.01	0.55	0.06	-0.14	0.62	U	U	U	U	U	U	U	U	U
I13530_cpg449K13	I13530	ENSG00000138386	NAB1	208047_s_at	chr2	1	191222041	191265734	191221183	191221510	no	0.44	0.05	-0.55	0.13	-0.86	0.2	0.36	0.58	1.11	0.05	0.61	0.19	1	0.02	1.4	0.01	1.05	0	-0.66	0.03	0.03	0.94	-0.62	0.03	U	U	U	U	U	U	U	U	U
I13358_cpg30B14	I13358	ENSG00000128683	GAD1	206669_at	chr2	1	171381446	171425900	171380764	171380899	no	1.85	6.12e-05	2.03	5.04e-05	2	0.00215	2.04	0.04	1.63	0.01	1.18	0.02	1.82	0	1.95	0.02	1.82	0	1.12	0	0.26	0.28	1.38	3.38e-05	M	M	M	M	M	U	M	M	M
I13358_cpg30B14	I13358	ENSG00000128683	GAD1	205278_at	chr2	1	171381446	171425900	171380764	171380899	no	1.85	6.12e-05	2.03	5.04e-05	2	0.00215	2.04	0.04	1.63	0.01	1.18	0.02	1.82	0	1.95	0.02	1.82	0	2.69	3.95e-06	0.56	0.09	3.25	1.07e-06	M	M	M	M	M	U	M	M	M
I13358_cpg30B14	I13358	ENSG00000128683	GAD1	206670_s_at	chr2	1	171381446	171425900	171380764	171380899	no	1.85	6.12e-05	2.03	5.04e-05	2	0.00215	2.04	0.04	1.63	0.01	1.18	0.02	1.82	0	1.95	0.02	1.82	0	1.63	7.21e-05	0.37	0.24	1.99	1.63e-05	M	M	M	M	M	U	M	M	M
I12879_cpg415G5	I12879	ENSG00000205716	AC007248.4		chr2	-1	102232746	102233153	102232594	102234448	no	2.21	0	1.88	0	0.92	0.23	1.82	0.07	3.05	0.01	4.26	0	2.87	0	3.13	0	3.07	0	\N	\N	\N	\N	\N	\N	M	M	U	M	M	M	M	M	M
I13754_cpg317D15	I13754	ENSG00000144591	GMPPA		chr2	1	220071854	220079954	220070585	220071231	no	-0.35	0.32	-0.9	0.11	-1.82	0.01	0.51	0.45	-1.86	0.17	-1.16	0.09	-0.67	0.04	-0.91	0.02	-0.98	0.01	\N	\N	\N	\N	\N	\N	U	U	U	U	U	U	U	U	U
I13754_cpg317D15	I13754	ENSG00000144591	GMPPA	218070_s_at	chr2	1	220071854	220079954	220070585	220071231	no	-0.35	0.32	-0.9	0.11	-1.82	0.01	0.51	0.45	-1.86	0.17	-1.16	0.09	-0.67	0.04	-0.91	0.02	-0.98	0.01	-0.04	0.79	0.01	0.98	-0.04	0.8	U	U	U	U	U	U	U	U	U
I13613_cpg349B14	I13613	ENSG00000138439	FAM117B	1553220_at	chr2	1	203208454	203342725	203207482	203207791	no	0.47	0.05	-0.46	0.09	-0.42	0.43	1.09	0.13	0.81	0.18	0.37	0.52	0.96	0.02	1.83	0	1.18	0.01	-0.12	0.66	0.18	0.53	0.05	0.86	U	U	U	U	U	U	U	M	U
I13613_cpg349B14	I13613	ENSG00000138439	FAM117B	226431_at	chr2	1	203208454	203342725	203207482	203207791	no	0.47	0.05	-0.46	0.09	-0.42	0.43	1.09	0.13	0.81	0.18	0.37	0.52	0.96	0.02	1.83	0	1.18	0.01	-0.4	0.06	0.42	0.07	0.03	0.92	U	U	U	U	U	U	U	M	U
I13613_cpg349B14	I13613	ENSG00000138439	FAM117B	1564868_a_at	chr2	1	203208454	203342725	203207482	203207791	no	0.47	0.05	-0.46	0.09	-0.42	0.43	1.09	0.13	0.81	0.18	0.37	0.52	0.96	0.02	1.83	0	1.18	0.01	-0.14	0.39	-0.08	0.69	-0.22	0.13	U	U	U	U	U	U	U	M	U
I13357_cpg359A19	I13357	ENSG00000128683	GAD1	206669_at	chr2	1	171381446	171425900	171380513	171380731	no	1.3	0.03	1.82	0	1.56	0.01	2.74	0.03	0.21	0.6	-0.53	0.5	0.05	0.82	1.5	0.14	0.16	0.56	1.12	0	0.26	0.28	1.38	3.38e-05	U	M	M	M	U	U	U	U	U
I13357_cpg359A19	I13357	ENSG00000128683	GAD1	205278_at	chr2	1	171381446	171425900	171380513	171380731	no	1.3	0.03	1.82	0	1.56	0.01	2.74	0.03	0.21	0.6	-0.53	0.5	0.05	0.82	1.5	0.14	0.16	0.56	2.69	3.95e-06	0.56	0.09	3.25	1.07e-06	U	M	M	M	U	U	U	U	U
I13357_cpg359A19	I13357	ENSG00000128683	GAD1	206670_s_at	chr2	1	171381446	171425900	171380513	171380731	no	1.3	0.03	1.82	0	1.56	0.01	2.74	0.03	0.21	0.6	-0.53	0.5	0.05	0.82	1.5	0.14	0.16	0.56	1.63	7.21e-05	0.37	0.24	1.99	1.63e-05	U	M	M	M	U	U	U	U	U
I12247_cpg70E11	I12247	ENSG00000084693	AGBL5	218480_at	chr2	1	27127995	27146985	27125867	27127260	no	1.33	0	1.48	0	1.13	0.02	0.91	0.38	0.03	0.95	1.28	0.1	0.24	0.52	0.76	0.15	0.84	0.03	-0.22	0.08	-0.32	0.03	-0.54	0	U	U	U	U	U	U	U	U	U
I12247_cpg70E11	I12247	ENSG00000084693	AGBL5	231857_s_at	chr2	1	27127995	27146985	27125867	27127260	no	1.33	0	1.48	0	1.13	0.02	0.91	0.38	0.03	0.95	1.28	0.1	0.24	0.52	0.76	0.15	0.84	0.03	-0.25	0.07	-0.32	0.04	-0.56	0	U	U	U	U	U	U	U	U	U
I12490_cpg394G16	I12490	ENSG00000214595	AC013414.7		chr2	1	54805703	55009023	54803764	54804897	no	-0.74	0.01	-1.17	0	-0.96	0.02	-1.18	0.12	-0.44	0.26	-0.73	0.21	-0.49	0.05	-0.98	0.02	-0.89	0.04	\N	\N	\N	\N	\N	\N	U	U	U	U	U	U	U	U	U
I13299_cpg47I1	I13299	ENSG00000184611	KCNH7	1555316_a_at	chr2	-1	162936163	163403274	163404099	163405262	no	0.86	0.2	0.75	0.1	1.22	0.05	-1.17	0.2	0.09	0.87	0.17	0.64	2.98	0	2.57	0	2.83	0	0.02	0.93	-0.18	0.33	-0.16	0.33	U	U	U	U	U	U	M	M	M
I13299_cpg47I1	I13299	ENSG00000184611	KCNH7	224099_at	chr2	-1	162936163	163403274	163404099	163405262	no	0.86	0.2	0.75	0.1	1.22	0.05	-1.17	0.2	0.09	0.87	0.17	0.64	2.98	0	2.57	0	2.83	0	-0.11	0.49	-0.08	0.65	-0.19	0.16	U	U	U	U	U	U	M	M	M
I12242_cpg122P16	I12242	ENSG00000157851	DPYSL5	224100_s_at	chr2	1	26924467	27024572	26922860	26923475	no	0.39	0.14	0.01	0.98	0.24	0.48	0.95	0.17	0.43	0.29	0.17	0.67	0.11	0.6	0.42	0.08	0.1	0.55	-0.07	0.65	0	1	-0.08	0.62	U	U	U	U	U	U	U	U	U
I13289_cpg417K1	I13289	ENSG00000136535	TBR1		chr2	1	161980866	161989819	161978753	161979819	no	-1.78	0	-1.98	0	-1.29	0.03	-1.84	0.11	-0.63	0.16	-0.62	0.12	0.13	0.75	-1.57	0.03	0.15	0.65	\N	\N	\N	\N	\N	\N	U	U	U	U	U	U	U	U	U
I13289_cpg417K1	I13289	ENSG00000136535	TBR1	220025_at	chr2	1	161980866	161989819	161978753	161979819	no	-1.78	0	-1.98	0	-1.29	0.03	-1.84	0.11	-0.63	0.16	-0.62	0.12	0.13	0.75	-1.57	0.03	0.15	0.65	0.1	0.53	-0.03	0.87	0.06	0.69	U	U	U	U	U	U	U	U	U
I12655_cpg401D18	I12655	ENSG00000003137	CYP26B1	234721_s_at	chr2	-1	72209875	72228471	72229529	72230782	no	-0.33	0.23	-1.5	0	-1.35	0.02	0.58	0.43	0.12	0.78	-0.05	0.93	0.27	0.28	0.25	0.38	0.1	0.65	-0.03	0.9	-0.1	0.65	-0.14	0.46	U	U	U	U	U	U	U	U	U
I12655_cpg401D18	I12655	ENSG00000003137	CYP26B1	219825_at	chr2	-1	72209875	72228471	72229529	72230782	no	-0.33	0.23	-1.5	0	-1.35	0.02	0.58	0.43	0.12	0.78	-0.05	0.93	0.27	0.28	0.25	0.38	0.1	0.65	-0.2	0.29	-0.07	0.77	-0.27	0.12	U	U	U	U	U	U	U	U	U
I13940_cpg202L3	I13940	ENSG00000142327	RNPEPL1	218301_at	chr2	1	241156777	241166814	241153443	241155639	no	2.03	0	2.02	5.33e-05	1.47	0.0143	0.72	0.27	-0.27	0.59	-0.19	0.68	0.51	0.25	0.59	0.22	0.03	0.95	0.01	0.96	-0.03	0.87	-0.02	0.89	M	M	U	U	U	U	U	U	U
I12258_cpg291E6	I12258	ENSG00000115194	SLC30A3	207035_at	chr2	-1	27330975	27339631	27340814	27341866	no	-0.42	0.15	0.11	0.74	-0.53	0.14	0.15	0.83	-0.48	0.23	-0.24	0.65	-0.54	0.04	-0.2	0.58	-0.32	0.16	-0.05	0.69	0.01	0.96	-0.05	0.71	U	U	U	U	U	U	U	U	U
I12554_cpg171N15	I12554	ENSG00000115507	OTX1		chr2	1	63130696	63138475	63129212	63129432	no	1.06	0	0.8	0.01	0.6	0.13	1.29	0.13	0.87	0.08	0.38	0.46	-0.17	0.8	1.45	0.01	0.74	0.01	\N	\N	\N	\N	\N	\N	U	U	U	U	U	U	U	U	U
I12554_cpg171N15	I12554	ENSG00000115507	OTX1	238839_at	chr2	1	63130696	63138475	63129212	63129432	no	1.06	0	0.8	0.01	0.6	0.13	1.29	0.13	0.87	0.08	0.38	0.46	-0.17	0.8	1.45	0.01	0.74	0.01	-0.1	0.66	-0.37	0.08	-0.47	0.01	U	U	U	U	U	U	U	U	U
I13059_cpg346O2	I13059	ENSG00000115718	PROC	206259_at	chr2	1	127892487	127903286	127889776	127891191	no	-0.7	0.01	-0.15	0.63	-0.48	0.19	-2.26	0.04	-0.85	0.08	-0.82	0.06	-0.56	0.04	-0.5	0.06	-0.83	0.01	-0.12	0.49	0.07	0.75	-0.05	0.77	U	U	U	U	U	U	U	U	U
I12497_cpg76I13	I12497	ENSG00000162997	AC012358.9	237291_at	chr2	1	55364659	55365110	55362365	55363363	no	-0.52	0.05	-0.56	0.16	-0.03	0.96	-0.43	0.67	0.05	0.93	0.33	0.45	-0.09	0.77	0.09	0.82	-0.33	0.16	0.14	0.44	0.01	0.96	0.16	0.35	U	U	U	U	U	U	U	U	U
I13523_cpg29L6	I13523	ENSG00000151687	ANKAR	1552438_a_at	chr2	1	190249675	190319615	190247108	190248318	no	0.55	0.12	1.45	0	1.17	0.11	0.44	0.48	-1.14	0.03	-0.61	0.25	-0.82	0.01	-0.8	0.04	-1.26	0	0.1	0.53	-0.04	0.86	0.06	0.7	U	U	U	U	U	U	U	U	U
I13523_cpg29L6	I13523	ENSG00000151687	ANKAR		chr2	1	190249675	190319615	190247108	190248318	no	0.55	0.12	1.45	0	1.17	0.11	0.44	0.48	-1.14	0.03	-0.61	0.25	-0.82	0.01	-0.8	0.04	-1.26	0	\N	\N	\N	\N	\N	\N	U	U	U	U	U	U	U	U	U
I12932_cpg38H17	I12932	ENSG00000153094	BCL2L11		chr2	1	111594962	111642493	111592583	111593560	no	0.41	0.19	0.57	0.13	0.44	0.38	0.26	0.68	-0.67	0.24	-0.36	0.33	0.92	0.01	1.85	0	0.2	0.54	\N	\N	\N	\N	\N	\N	U	U	U	U	U	U	U	M	U
I12932_cpg38H17	I12932	ENSG00000153094	BCL2L11	208536_s_at	chr2	1	111594962	111642493	111592583	111593560	no	0.41	0.19	0.57	0.13	0.44	0.38	0.26	0.68	-0.67	0.24	-0.36	0.33	0.92	0.01	1.85	0	0.2	0.54	-0.33	0.02	-0.01	0.98	-0.33	0.02	U	U	U	U	U	U	U	M	U
I12932_cpg38H17	I12932	ENSG00000153094	BCL2L11	1553096_s_at	chr2	1	111594962	111642493	111592583	111593560	no	0.41	0.19	0.57	0.13	0.44	0.38	0.26	0.68	-0.67	0.24	-0.36	0.33	0.92	0.01	1.85	0	0.2	0.54	-0.36	0.05	0.09	0.72	-0.27	0.13	U	U	U	U	U	U	U	M	U
I12932_cpg38H17	I12932	ENSG00000153094	BCL2L11	1553088_a_at	chr2	1	111594962	111642493	111592583	111593560	no	0.41	0.19	0.57	0.13	0.44	0.38	0.26	0.68	-0.67	0.24	-0.36	0.33	0.92	0.01	1.85	0	0.2	0.54	-0.01	0.95	-0.08	0.66	-0.09	0.54	U	U	U	U	U	U	U	M	U
I12932_cpg38H17	I12932	ENSG00000153094	BCL2L11	222343_at	chr2	1	111594962	111642493	111592583	111593560	no	0.41	0.19	0.57	0.13	0.44	0.38	0.26	0.68	-0.67	0.24	-0.36	0.33	0.92	0.01	1.85	0	0.2	0.54	-0.7	0	0.17	0.3	-0.53	0	U	U	U	U	U	U	U	M	U
I12932_cpg38H17	I12932	ENSG00000153094	BCL2L11	1558143_a_at	chr2	1	111594962	111642493	111592583	111593560	no	0.41	0.19	0.57	0.13	0.44	0.38	0.26	0.68	-0.67	0.24	-0.36	0.33	0.92	0.01	1.85	0	0.2	0.54	-1.2	9.32e-05	0.34	0.15	-0.86	0	U	U	U	U	U	U	U	M	U
I12932_cpg38H17	I12932	ENSG00000153094	BCL2L11	225606_at	chr2	1	111594962	111642493	111592583	111593560	no	0.41	0.19	0.57	0.13	0.44	0.38	0.26	0.68	-0.67	0.24	-0.36	0.33	0.92	0.01	1.85	0	0.2	0.54	-1.7	4.4e-06	0.34	0.12	-1.37	1.9e-05	U	U	U	U	U	U	U	M	U
I14095_cpg361A21	I14095	ENSG00000132639	SNAP25	202508_s_at	chr20	1	10147477	10236065	10147277	10147449	no	-0.11	0.74	-0.36	0.28	-0.22	0.63	-0.47	0.6	-0.13	0.78	-0.55	0.43	0.5	0.21	0	0.99	-0.74	0.25	0.46	0.04	0.09	0.77	0.56	0.01	U	U	U	U	U	U	U	U	U
I14095_cpg361A21	I14095	ENSG00000132639	SNAP25	202507_s_at	chr20	1	10147477	10236065	10147277	10147449	no	-0.11	0.74	-0.36	0.28	-0.22	0.63	-0.47	0.6	-0.13	0.78	-0.55	0.43	0.5	0.21	0	0.99	-0.74	0.25	0.05	0.77	0.03	0.9	0.08	0.6	U	U	U	U	U	U	U	U	U
I14551_cpg439H3	I14551	ENSG00000101160	CTSZ		chr20	-1	56990585	57015697	57015728	57017750	no	0.05	0.88	0.5	0.19	0.54	0.17	-0.07	0.92	-1.06	0.08	-0.25	0.61	0.31	0.26	-0.26	0.29	0.43	0.08	\N	\N	\N	\N	\N	\N	U	U	U	U	U	U	U	U	U
I14551_cpg439H3	I14551	ENSG00000101160	CTSZ	210042_s_at	chr20	-1	56990585	57015697	57015728	57017750	no	0.05	0.88	0.5	0.19	0.54	0.17	-0.07	0.92	-1.06	0.08	-0.25	0.61	0.31	0.26	-0.26	0.29	0.43	0.08	-0.13	0.59	0.11	0.69	-0.02	0.93	U	U	U	U	U	U	U	U	U
I14476_cpg391O21	I14476	ENSG00000124216	SNAI1	219480_at	chr20	1	48032934	48038825	48032115	48032897	no	-0.35	0.16	-1.13	0	-1.26	0.06	-0.82	0.21	-0.15	0.76	0.13	0.76	-0.19	0.5	-0.38	0.21	-0.43	0.09	0.63	0	0.12	0.58	0.75	0	U	U	U	U	U	U	U	U	U
I14018_cpg294K22	I14018	ENSG00000101405	OXT	207576_x_at	chr20	1	3000266	3001162	3000206	3001876	no	1.61	0.01	1.35	0	0.14	0.86	-0.62	0.49	1	0.06	1.21	0.03	1.23	0.01	1.95	0	2.31	0	-0.01	0.98	-0.01	0.98	-0.02	0.95	M	U	U	U	U	U	U	M	M
I14503_cpg289I14	I14503	ENSG00000182463	TSHZ2	243940_at	chr20	1	51022353	51540889	51021831	51022204	no	0.16	0.5	-0.69	0.06	-0.76	0.15	0.11	0.87	-0.26	0.62	-0.04	0.93	0.12	0.62	-0.07	0.89	-0.29	0.27	0.17	0.2	-0.08	0.6	0.08	0.55	U	U	U	U	U	U	U	U	U
I14503_cpg289I14	I14503	ENSG00000182463	TSHZ2		chr20	1	51022353	51540889	51021831	51022204	no	0.16	0.5	-0.69	0.06	-0.76	0.15	0.11	0.87	-0.26	0.62	-0.04	0.93	0.12	0.62	-0.07	0.89	-0.29	0.27	\N	\N	\N	\N	\N	\N	U	U	U	U	U	U	U	U	U
I14503_cpg289I14	I14503	ENSG00000182463	TSHZ2	235815_at	chr20	1	51022353	51540889	51021831	51022204	no	0.16	0.5	-0.69	0.06	-0.76	0.15	0.11	0.87	-0.26	0.62	-0.04	0.93	0.12	0.62	-0.07	0.89	-0.29	0.27	0.32	0.05	-0.01	0.96	0.31	0.05	U	U	U	U	U	U	U	U	U
I14503_cpg289I14	I14503	ENSG00000182463	TSHZ2	235616_at	chr20	1	51022353	51540889	51021831	51022204	no	0.16	0.5	-0.69	0.06	-0.76	0.15	0.11	0.87	-0.26	0.62	-0.04	0.93	0.12	0.62	-0.07	0.89	-0.29	0.27	0.08	0.77	-0.04	0.9	0.04	0.88	U	U	U	U	U	U	U	U	U
I14503_cpg289I14	I14503	ENSG00000182463	TSHZ2	244521_at	chr20	1	51022353	51540889	51021831	51022204	no	0.16	0.5	-0.69	0.06	-0.76	0.15	0.11	0.87	-0.26	0.62	-0.04	0.93	0.12	0.62	-0.07	0.89	-0.29	0.27	-0.03	0.91	0.12	0.55	0.09	0.61	U	U	U	U	U	U	U	U	U
I14503_cpg289I14	I14503	ENSG00000182463	TSHZ2	220213_at	chr20	1	51022353	51540889	51021831	51022204	no	0.16	0.5	-0.69	0.06	-0.76	0.15	0.11	0.87	-0.26	0.62	-0.04	0.93	0.12	0.62	-0.07	0.89	-0.29	0.27	0	1	0.13	0.4	0.13	0.33	U	U	U	U	U	U	U	U	U
I14268_cpg293B18	I14268	ENSG00000078699	CBFA2T2	209144_s_at	chr20	1	31541584	31701503	31541096	31541434	no	0.57	0.02	0.12	0.68	0.09	0.85	0.47	0.5	0.72	0.13	0.52	0.16	0.84	0.01	1.19	0	0.79	0.02	0	1	-0.14	0.52	-0.14	0.45	U	U	U	U	U	U	U	U	U
I14268_cpg293B18	I14268	ENSG00000078699	CBFA2T2	209145_s_at	chr20	1	31541584	31701503	31541096	31541434	no	0.57	0.02	0.12	0.68	0.09	0.85	0.47	0.5	0.72	0.13	0.52	0.16	0.84	0.01	1.19	0	0.79	0.02	0.16	0.54	-0.4	0.11	-0.24	0.29	U	U	U	U	U	U	U	U	U
I14268_cpg293B18	I14268	ENSG00000078699	CBFA2T2	238549_at	chr20	1	31541584	31701503	31541096	31541434	no	0.57	0.02	0.12	0.68	0.09	0.85	0.47	0.5	0.72	0.13	0.52	0.16	0.84	0.01	1.19	0	0.79	0.02	0.44	0.23	-0.71	0.07	-0.27	0.47	U	U	U	U	U	U	U	U	U
I14268_cpg293B18	I14268	ENSG00000078699	CBFA2T2	207625_s_at	chr20	1	31541584	31701503	31541096	31541434	no	0.57	0.02	0.12	0.68	0.09	0.85	0.47	0.5	0.72	0.13	0.52	0.16	0.84	0.01	1.19	0	0.79	0.02	-0.1	0.53	-0.12	0.47	-0.22	0.1	U	U	U	U	U	U	U	U	U
I14268_cpg293B18	I14268	ENSG00000078699	CBFA2T2	1554637_a_at	chr20	1	31541584	31701503	31541096	31541434	no	0.57	0.02	0.12	0.68	0.09	0.85	0.47	0.5	0.72	0.13	0.52	0.16	0.84	0.01	1.19	0	0.79	0.02	0.29	0.31	-0.43	0.15	-0.14	0.64	U	U	U	U	U	U	U	U	U
I14236_cpg365A19	I14236	ENSG00000171552	BCL2L1	215037_s_at	chr20	-1	29715916	29774324	29774491	29775662	no	-0.55	0.07	-0.12	0.69	-0.34	0.33	0.42	0.5	0.07	0.87	-0.27	0.47	-0.57	0.08	-0.24	0.27	-0.29	0.16	-0.55	0	-0.58	0	-1.13	6.97e-06	U	U	U	U	U	U	U	U	U
I14236_cpg365A19	I14236	ENSG00000171552	BCL2L1	206665_s_at	chr20	-1	29715916	29774324	29774491	29775662	no	-0.55	0.07	-0.12	0.69	-0.34	0.33	0.42	0.5	0.07	0.87	-0.27	0.47	-0.57	0.08	-0.24	0.27	-0.29	0.16	-0.38	0	-0.62	0	-1	2.53e-06	U	U	U	U	U	U	U	U	U
I14236_cpg365A19	I14236	ENSG00000171552	BCL2L1	212312_at	chr20	-1	29715916	29774324	29774491	29775662	no	-0.55	0.07	-0.12	0.69	-0.34	0.33	0.42	0.5	0.07	0.87	-0.27	0.47	-0.57	0.08	-0.24	0.27	-0.29	0.16	-0.31	0.02	-0.22	0.13	-0.52	0	U	U	U	U	U	U	U	U	U
I14580_cpg346L7	I14580	ENSG00000130699	TAF4	208545_x_at	chr20	-1	59983250	60074261	60074475	60075062	no	0.42	0.34	0.07	0.8	0.01	0.99	-0.63	0.49	0.46	0.36	0	1	0.07	0.86	0.56	0.47	0.48	0.05	0	0.99	-0.4	0.04	-0.4	0.02	U	U	U	U	U	U	U	U	U
I14580_cpg346L7	I14580	ENSG00000130699	TAF4	213090_s_at	chr20	-1	59983250	60074261	60074475	60075062	no	0.42	0.34	0.07	0.8	0.01	0.99	-0.63	0.49	0.46	0.36	0	1	0.07	0.86	0.56	0.47	0.48	0.05	-0.79	0	-0.4	0.04	-1.19	2.23e-05	U	U	U	U	U	U	U	U	U
I14019_cpg326F12	I14019	ENSG00000222653	SRP_euk_arch		chr20	1	3022867	3023153	3021339	3022599	no	0.65	0.04	0.89	0.01	0.71	0.18	0.82	0.22	0.82	0.18	1.47	0.01	0.69	0.1	1.3	0.02	0.59	0.04	\N	\N	\N	\N	\N	\N	U	U	U	U	U	U	U	U	U
I14225_cpg428B3	I14225	ENSG00000207985	hsa-mir-663		chr20	-1	26136822	26136914	26136603	26138662	no	1.91	0	2.36	0	1.35	0.01	1.63	0.11	1.2	0.02	1.8	0.01	3.51	0	2.28	0.02	2.91	0	\N	\N	\N	\N	\N	\N	M	M	U	U	U	M	M	M	M
I14529_cpg72D17	I14529	ENSG00000132819	RBM38	212430_at	chr20	1	55399870	55417795	55397106	55399433	no	-0.65	0.05	-0.75	0.02	-0.8	0.05	-0.45	0.47	-0.45	0.38	-0.13	0.74	-0.36	0.13	-0.42	0.15	-0.63	0.02	0.15	0.49	-0.41	0.05	-0.26	0.15	U	U	U	U	U	U	U	U	U
I14601_cpg276I16	I14601	ENSG00000203905	AL121673.41		chr20	1	61111180	61182290	61106689	61110740	no	0.96	0.01	0.81	0.02	1.06	0.02	0.44	0.49	0.1	0.85	0.07	0.87	0.85	0.01	0.07	0.83	0.32	0.1	\N	\N	\N	\N	\N	\N	U	U	U	U	U	U	U	U	U
I14469_cpg351J10	I14469	ENSG00000158445	KCNB1	211006_s_at	chr20	-1	47421912	47532588	47533145	47534902	no	0.63	0.06	1.29	0	1.69	0.02	0.74	0.34	0.95	0.09	1.38	0.02	1.13	0.05	1.78	0	1.88	0	0.15	0.37	0.1	0.61	0.25	0.1	U	U	M	U	U	U	U	M	M
I14140_cpg69E5	I14140	ENSG00000125850	OVOL2	211778_s_at	chr20	-1	17952796	17986521	17987079	17988265	no	0.53	0.13	0.74	0.03	0.81	0.11	-0.68	0.43	-0.17	0.71	0.22	0.55	-0.17	0.5	0	0.99	-0.08	0.66	-1.66	1.2e-06	1.08	5.64e-05	-0.58	0	U	U	U	U	U	U	U	U	U
I14195_cpg362H22	I14195	ENSG00000125798	FOXA2	210103_s_at	chr20	-1	22509823	22514102	22514813	22516456	no	-0.06	0.85	0.91	0.05	0.51	0.37	-0.74	0.28	-1.52	0.01	-0.66	0.18	-1.08	0.01	-1.49	0	-0.87	0	-0.14	0.72	0.69	0.04	0.55	0.05	U	U	U	U	U	U	U	U	U
I14195_cpg362H22	I14195	ENSG00000125798	FOXA2	40284_at	chr20	-1	22509823	22514102	22514813	22516456	no	-0.06	0.85	0.91	0.05	0.51	0.37	-0.74	0.28	-1.52	0.01	-0.66	0.18	-1.08	0.01	-1.49	0	-0.87	0	-0.37	0.46	0.93	0.06	0.56	0.19	U	U	U	U	U	U	U	U	U
I14052_cpg399P11	I14052	ENSG00000171864	PRND	222106_at	chr20	1	4650556	4657105	4649419	4649559	no	1.1	0.01	0.82	0.04	0.42	0.34	1.64	0.09	0.95	0.25	0.79	0.07	-0.88	0.1	0.74	0.12	-0.09	0.64	0.05	0.77	-0.09	0.56	-0.04	0.78	U	U	U	M	U	U	U	U	U
I14052_cpg399P11	I14052	ENSG00000171864	PRND	223813_at	chr20	1	4650556	4657105	4649419	4649559	no	1.1	0.01	0.82	0.04	0.42	0.34	1.64	0.09	0.95	0.25	0.79	0.07	-0.88	0.1	0.74	0.12	-0.09	0.64	-0.02	0.97	-0.15	0.61	-0.17	0.5	U	U	U	M	U	U	U	U	U
I14521_cpg57I7	I14521	ENSG00000087510	TFAP2C	205286_at	chr20	1	54637765	54647743	54634556	54636584	no	-0.56	0.05	-0.59	0.06	-0.43	0.23	0.08	0.91	-0.44	0.4	-0.52	0.27	-0.33	0.17	-0.3	0.28	-0.29	0.17	0.03	0.92	-0.7	0	-0.67	0	U	U	U	U	U	U	U	U	U
I14521_cpg57I7	I14521	ENSG00000087510	TFAP2C	205287_s_at	chr20	1	54637765	54647743	54634556	54636584	no	-0.56	0.05	-0.59	0.06	-0.43	0.23	0.08	0.91	-0.44	0.4	-0.52	0.27	-0.33	0.17	-0.3	0.28	-0.29	0.17	-0.11	0.78	-0.45	0.17	-0.56	0.05	U	U	U	U	U	U	U	U	U
I14719_cpg374E12	I14719	ENSG00000154736	ADAMTS5	229357_at	chr21	-1	27212112	27260703	27261142	27261369	no	0.7	0.02	-0.77	0.02	-0.3	0.72	0.92	0.19	1.01	0.17	0.6	0.26	1.23	0	1.62	0	1.54	0	-0.1	0.66	-0.2	0.32	-0.3	0.08	U	U	U	U	U	U	U	M	M
I14719_cpg374E12	I14719	ENSG00000154736	ADAMTS5	219935_at	chr21	-1	27212112	27260703	27261142	27261369	no	0.7	0.02	-0.77	0.02	-0.3	0.72	0.92	0.19	1.01	0.17	0.6	0.26	1.23	0	1.62	0	1.54	0	-0.32	0.09	-0.15	0.5	-0.48	0.01	U	U	U	U	U	U	U	M	M
I14719_cpg374E12	I14719	ENSG00000154736	ADAMTS5	235368_at	chr21	-1	27212112	27260703	27261142	27261369	no	0.7	0.02	-0.77	0.02	-0.3	0.72	0.92	0.19	1.01	0.17	0.6	0.26	1.23	0	1.62	0	1.54	0	-0.2	0.1	-0.09	0.56	-0.29	0.02	U	U	U	U	U	U	U	M	M
I14719_cpg374E12	I14719	ENSG00000154736	ADAMTS5	1558636_s_at	chr21	-1	27212112	27260703	27261142	27261369	no	0.7	0.02	-0.77	0.02	-0.3	0.72	0.92	0.19	1.01	0.17	0.6	0.26	1.23	0	1.62	0	1.54	0	-0.08	0.5	-0.04	0.78	-0.13	0.24	U	U	U	U	U	U	U	M	M
I14879_cpg161N7	I14879	ENSG00000142178	SNF1LK	208078_s_at	chr21	-1	43658830	43671436	43672061	43672393	no	1.58	0	1.2	0	1.39	0.02	1.86	0.05	0.72	0.13	1.53	0.01	1.48	0	1.26	0.02	2.15	0.01	0.1	0.62	-0.23	0.19	-0.14	0.41	M	U	U	M	U	M	U	U	M
I14879_cpg161N7	I14879	ENSG00000142178	SNF1LK	232470_at	chr21	-1	43658830	43671436	43672061	43672393	no	1.58	0	1.2	0	1.39	0.02	1.86	0.05	0.72	0.13	1.53	0.01	1.48	0	1.26	0.02	2.15	0.01	-0.08	0.64	0.01	0.96	-0.07	0.67	M	U	U	M	U	M	U	U	M
I14896_cpg422D12	I14896	ENSG00000160223	ICOSLG	211198_s_at	chr21	-1	44467302	44485277	44486373	44487986	no	0.13	0.75	-0.84	0.06	0.04	0.95	-0.41	0.58	0.52	0.41	0.36	0.46	1.15	0	1.28	0	1.01	0	0	0.99	-0.21	0.4	-0.21	0.32	U	U	U	U	U	U	U	U	U
I14896_cpg422D12	I14896	ENSG00000160223	ICOSLG	228976_at	chr21	-1	44467302	44485277	44486373	44487986	no	0.13	0.75	-0.84	0.06	0.04	0.95	-0.41	0.58	0.52	0.41	0.36	0.46	1.15	0	1.28	0	1.01	0	0.08	0.64	-0.06	0.74	0.02	0.93	U	U	U	U	U	U	U	U	U
I14896_cpg422D12	I14896	ENSG00000160223	ICOSLG	213450_s_at	chr21	-1	44467302	44485277	44486373	44487986	no	0.13	0.75	-0.84	0.06	0.04	0.95	-0.41	0.58	0.52	0.41	0.36	0.46	1.15	0	1.28	0	1.01	0	-0.02	0.95	-0.15	0.56	-0.17	0.43	U	U	U	U	U	U	U	U	U
I14896_cpg422D12	I14896	ENSG00000160223	ICOSLG	211197_s_at	chr21	-1	44467302	44485277	44486373	44487986	no	0.13	0.75	-0.84	0.06	0.04	0.95	-0.41	0.58	0.52	0.41	0.36	0.46	1.15	0	1.28	0	1.01	0	0.14	0.53	-0.18	0.44	-0.04	0.88	U	U	U	U	U	U	U	U	U
I14896_cpg422D12	I14896	ENSG00000160223	ICOSLG	211199_s_at	chr21	-1	44467302	44485277	44486373	44487986	no	0.13	0.75	-0.84	0.06	0.04	0.95	-0.41	0.58	0.52	0.41	0.36	0.46	1.15	0	1.28	0	1.01	0	-0.02	0.94	-0.22	0.18	-0.24	0.1	U	U	U	U	U	U	U	U	U
I15155_cpg415G7	I15155	ENSG00000166862	CACNG2	214495_at	chr22	-1	35290050	35428836	35428944	35430015	no	1.2	0	0.39	0.12	0.94	0.08	0.91	0.19	1.77	0.01	1.33	0.02	1.56	0	1.55	0.02	1.3	0.01	-0.09	0.61	0.05	0.82	-0.04	0.82	U	U	U	U	M	U	M	M	U
I15107_cpg223E21	I15107	ENSG00000133422	MORC2	203956_at	chr22	-1	29652600	29694187	29694373	29695226	no	-0.86	0	-1.79	0	-1.43	0.03	-0.47	0.46	-0.17	0.7	-0.38	0.29	0.12	0.62	-0.27	0.37	-0.23	0.29	-0.34	0.01	0.65	0	0.3	0.02	U	U	U	U	U	U	U	U	U
I15107_cpg223E21	I15107	ENSG00000133422	MORC2	216863_s_at	chr22	-1	29652600	29694187	29694373	29695226	no	-0.86	0	-1.79	0	-1.43	0.03	-0.47	0.46	-0.17	0.7	-0.38	0.29	0.12	0.62	-0.27	0.37	-0.23	0.29	-0.3	0.01	0.66	0	0.37	0	U	U	U	U	U	U	U	U	U
I15230_cpg446M13	I15230	ENSG00000196588	MKL1	215292_s_at	chr22	-1	39136238	39362651	39363062	39363601	no	-0.24	0.49	-0.77	0.21	-0.42	0.65	-0.5	0.47	-1.35	0.02	-0.9	0.05	-1.24	0.01	-1.55	0.01	-1.17	0.02	0.07	0.76	-0.18	0.38	-0.11	0.56	U	U	U	U	U	U	U	U	U
I15230_cpg446M13	I15230	ENSG00000196588	MKL1	215291_at	chr22	-1	39136238	39362651	39363062	39363601	no	-0.24	0.49	-0.77	0.21	-0.42	0.65	-0.5	0.47	-1.35	0.02	-0.9	0.05	-1.24	0.01	-1.55	0.01	-1.17	0.02	0.06	0.81	-0.18	0.42	-0.12	0.56	U	U	U	U	U	U	U	U	U
I15230_cpg446M13	I15230	ENSG00000196588	MKL1	212748_at	chr22	-1	39136238	39362651	39363062	39363601	no	-0.24	0.49	-0.77	0.21	-0.42	0.65	-0.5	0.47	-1.35	0.02	-0.9	0.05	-1.24	0.01	-1.55	0.01	-1.17	0.02	-0.2	0.31	0.15	0.51	-0.05	0.84	U	U	U	U	U	U	U	U	U
I15186_cpg447C12	I15186	ENSG00000213923	CSNK1E	226858_at	chr22	-1	37016644	37124473	37125083	37125279	no	1	0.01	0.72	0.12	0.52	0.32	-0.32	0.67	0.71	0.15	1.15	0.03	1.15	0.13	1.14	0.03	2.95	0	-0.58	0	0.1	0.59	-0.48	0	U	U	U	U	U	U	U	U	M
I15186_cpg447C12	I15186	ENSG00000213923	CSNK1E	225756_at	chr22	-1	37016644	37124473	37125083	37125279	no	1	0.01	0.72	0.12	0.52	0.32	-0.32	0.67	0.71	0.15	1.15	0.03	1.15	0.13	1.14	0.03	2.95	0	-0.38	0.22	0.47	0.15	0.09	0.8	U	U	U	U	U	U	U	U	M
I15186_cpg447C12	I15186	ENSG00000213923	CSNK1E	202332_at	chr22	-1	37016644	37124473	37125083	37125279	no	1	0.01	0.72	0.12	0.52	0.32	-0.32	0.67	0.71	0.15	1.15	0.03	1.15	0.13	1.14	0.03	2.95	0	-0.41	0.13	-0.17	0.61	-0.58	0.03	U	U	U	U	U	U	U	U	M
I15186_cpg447C12	I15186	ENSG00000100181	Z98749.11		chr22	-1	37072196	37124473	37125083	37125279	no	1	0.01	0.72	0.12	0.52	0.32	-0.32	0.67	0.71	0.15	1.15	0.03	1.15	0.13	1.14	0.03	2.95	0	\N	\N	\N	\N	\N	\N	U	U	U	U	U	U	U	U	M
I15375_cpg47H22	I15375	ENSG00000099882	SHANK3	227923_at	chr22	1	49459936	49518507	49456605	49459130	no	0.77	0.1	0.77	0.13	0.78	0.21	-0.59	0.41	-0.27	0.5	-0.23	0.57	1.24	0	1.18	0	0.39	0.04	0.42	0.01	-0.35	0.05	0.07	0.71	U	U	U	U	U	U	U	U	U
I15010_cpg95J9	I15010	ENSG00000212102	hsa-mir-301b		chr22	1	20337270	20337347	20336298	20338913	no	1.83	0	1.9	9.86e-05	1.91	0.00294	2.98	0.03	0.13	0.84	1.04	0.05	0.53	0.07	1.16	0.01	-0.18	0.87	\N	\N	\N	\N	\N	\N	M	M	M	M	U	U	U	U	U
I15080_cpg331L18	I15080	ENSG00000100276	RASL10A	206850_at	chr22	-1	28038922	28041748	28038882	28042816	no	0.91	0.05	1.71	9.58e-05	1.48	0.00889	0.23	0.73	1.24	0.03	1.97	0	0.75	0.04	1.8	0	1.47	0	0.14	0.25	-0.23	0.07	-0.09	0.44	U	M	U	U	U	M	U	M	U
I15116_cpg369C8	I15116	ENSG00000100105	PATZ1	211391_s_at	chr22	-1	30051790	30072249	30073567	30073803	no	0.96	0	0.62	0.05	0.52	0.17	0.95	0.16	0.64	0.19	0.14	0.8	0.69	0.32	0.96	0.04	0.6	0.18	-0.35	0.04	0.17	0.38	-0.18	0.28	U	U	U	U	U	U	U	U	U
I15116_cpg369C8	I15116	ENSG00000100105	PATZ1	211392_s_at	chr22	-1	30051790	30072249	30073567	30073803	no	0.96	0	0.62	0.05	0.52	0.17	0.95	0.16	0.64	0.19	0.14	0.8	0.69	0.32	0.96	0.04	0.6	0.18	-0.38	0.01	0.11	0.57	-0.27	0.06	U	U	U	U	U	U	U	U	U
I15116_cpg369C8	I15116	ENSG00000100105	PATZ1	209494_s_at	chr22	-1	30051790	30072249	30073567	30073803	no	0.96	0	0.62	0.05	0.52	0.17	0.95	0.16	0.64	0.19	0.14	0.8	0.69	0.32	0.96	0.04	0.6	0.18	-0.32	0.28	-0.05	0.92	-0.37	0.18	U	U	U	U	U	U	U	U	U
I15116_cpg369C8	I15116	ENSG00000100105	PATZ1	209431_s_at	chr22	-1	30051790	30072249	30073567	30073803	no	0.96	0	0.62	0.05	0.52	0.17	0.95	0.16	0.64	0.19	0.14	0.8	0.69	0.32	0.96	0.04	0.6	0.18	-0.2	0.34	0.48	0.03	0.28	0.14	U	U	U	U	U	U	U	U	U
I15116_cpg369C8	I15116	ENSG00000100105	PATZ1	210581_x_at	chr22	-1	30051790	30072249	30073567	30073803	no	0.96	0	0.62	0.05	0.52	0.17	0.95	0.16	0.64	0.19	0.14	0.8	0.69	0.32	0.96	0.04	0.6	0.18	-0.25	0.1	0.32	0.06	0.07	0.7	U	U	U	U	U	U	U	U	U
I15522_cpg257A16	I15522	ENSG00000154822	PLCL2	216218_s_at	chr3	1	16901456	17107090	16900012	16901351	no	0.63	0.13	-0.23	0.74	0.25	0.8	-0.59	0.68	2.94	0	2.27	0	0.82	0.02	1.27	0.01	2.22	0	0.64	0	-0.66	0	-0.02	0.95	U	U	U	U	M	M	U	U	M
I15522_cpg257A16	I15522	ENSG00000154822	PLCL2	213309_at	chr3	1	16901456	17107090	16900012	16901351	no	0.63	0.13	-0.23	0.74	0.25	0.8	-0.59	0.68	2.94	0	2.27	0	0.82	0.02	1.27	0.01	2.22	0	0.36	0.02	-0.33	0.06	0.03	0.88	U	U	U	U	M	M	U	U	M
I16417_cpg282I10	I16417	ENSG00000181322	TXNDC6		chr3	-1	139462969	139530895	139531007	139531765	no	-1.1	0.03	-1.74	0	-0.74	0.08	-1.2	0.16	-0.33	0.46	-1.16	0.06	-1.23	0.09	-0.82	0.15	-0.58	0.07	\N	\N	\N	\N	\N	\N	U	U	U	U	U	U	U	U	U
I16417_cpg282I10	I16417	ENSG00000181322	TXNDC6	1562619_at	chr3	-1	139462969	139530895	139531007	139531765	no	-1.1	0.03	-1.74	0	-0.74	0.08	-1.2	0.16	-0.33	0.46	-1.16	0.06	-1.23	0.09	-0.82	0.15	-0.58	0.07	-0.13	0.56	0.03	0.92	-0.1	0.64	U	U	U	U	U	U	U	U	U
I16639_EMPTY	I16639	ENSG00000200182	Telomerase-vert		chr3	-1	170965092	170965529	170964731	170965671	no	0.26	0.45	-0.28	0.38	-0.62	0.14	-0.37	0.56	0.36	0.45	0.31	0.39	-0.48	0.56	-0.35	0.48	-0.37	0.49	\N	\N	\N	\N	\N	\N	U	U	U	U	U	U	U	U	U
I15952_cpg433H17	I15952	ENSG00000163376	KBTBD8	239835_at	chr3	1	67132093	67144324	67131439	67131938	no	-2.1	0	-2.19	7.68e-05	-1.69	0.00928	-1.08	0.24	-1.06	0.08	-0.23	0.73	-1.05	0.07	-1.09	0.04	-1.21	0.08	-0.79	0	0.15	0.45	-0.64	0	U	U	U	U	U	U	U	U	U
I15862_cpg324O3	I15862	ENSG00000157388	CACNA1D	207998_s_at	chr3	1	53504116	53821001	53503467	53503958	no	1.51	0	1.6	0	1.37	0.01	0.49	0.47	0.72	0.16	0.26	0.61	0.05	0.92	0.39	0.7	0.07	0.88	-0.01	0.94	-0.02	0.9	-0.04	0.8	M	M	U	U	U	U	U	U	U
I15862_cpg324O3	I15862	ENSG00000157388	CACNA1D	210108_at	chr3	1	53504116	53821001	53503467	53503958	no	1.51	0	1.6	0	1.37	0.01	0.49	0.47	0.72	0.16	0.26	0.61	0.05	0.92	0.39	0.7	0.07	0.88	-0.25	0.1	0.26	0.13	0.01	0.96	M	M	U	U	U	U	U	U	U
I15532_cpg361P4	I15532	ENSG00000182568	SATB1	203408_s_at	chr3	-1	18364439	18441828	18442014	18442700	no	-0.13	0.62	-0.11	0.78	-0.49	0.21	0.46	0.48	0.16	0.76	0.28	0.54	-0.21	0.53	0.01	0.98	-0.6	0.04	-1.58	8.09e-05	1.97	4.37e-05	0.4	0.14	U	U	U	U	U	U	U	U	U
I16464_cpg44H20	I16464	ENSG00000188582	PAQR9		chr3	-1	144163735	144164868	144165058	144165684	no	1.81	0	1.93	0	1.97	0	1.88	0.05	0.28	0.52	1.17	0.08	0.89	0.06	0.99	0.01	0.83	0.01	\N	\N	\N	\N	\N	\N	M	M	M	M	U	U	U	U	U
I15402_cpg345I11	I15402	ENSG00000134107	BHLHB2	201170_s_at	chr3	1	4996208	5001861	4994690	4996007	no	-1.33	0	-1.01	0	-0.82	0.09	-0.84	0.2	-0.12	0.88	-0.3	0.49	-0.46	0.3	-0.32	0.22	-1.22	0.1	2.34	1.96e-07	-1.59	6.3e-06	0.75	0	U	U	U	U	U	U	U	U	U
I15402_cpg345I11	I15402	ENSG00000134107	BHLHB2	201169_s_at	chr3	1	4996208	5001861	4994690	4996007	no	-1.33	0	-1.01	0	-0.82	0.09	-0.84	0.2	-0.12	0.88	-0.3	0.49	-0.46	0.3	-0.32	0.22	-1.22	0.1	0.97	0	-0.5	0.02	0.47	0.01	U	U	U	U	U	U	U	U	U
I15590_cpg9H19	I15590	ENSG00000178811	C3orf53		chr3	-1	28591651	28592822	28591554	28593064	no	-0.07	0.82	0.48	0.1	0.37	0.32	0.2	0.76	0.62	0.17	0.37	0.34	0.37	0.18	0.21	0.45	-0.08	0.74	\N	\N	\N	\N	\N	\N	U	U	U	U	U	U	U	U	U
I16865_cpg50B2	I16865	ENSG00000041802	LSG1	221536_s_at	chr3	-1	195842814	195874209	195874462	195874855	no	-0.99	0	-1.5	0	-1.21	0.08	-1.56	0.06	0.01	0.99	-0.56	0.14	-0.94	0.01	-1.04	0.01	-1.33	0	0.37	0.03	-0.19	0.34	0.18	0.3	U	U	U	U	U	U	U	U	U
I16865_cpg50B2	I16865	ENSG00000041802	LSG1	223200_s_at	chr3	-1	195842814	195874209	195874462	195874855	no	-0.99	0	-1.5	0	-1.21	0.08	-1.56	0.06	0.01	0.99	-0.56	0.14	-0.94	0.01	-1.04	0.01	-1.33	0	0.01	0.98	-0.12	0.58	-0.11	0.55	U	U	U	U	U	U	U	U	U
I16865_cpg50B2	I16865	ENSG00000041802	LSG1	221535_at	chr3	-1	195842814	195874209	195874462	195874855	no	-0.99	0	-1.5	0	-1.21	0.08	-1.56	0.06	0.01	0.99	-0.56	0.14	-0.94	0.01	-1.04	0.01	-1.33	0	0.32	0.06	0.25	0.18	0.57	0	U	U	U	U	U	U	U	U	U
I16762_cpg119K9	I16762	ENSG00000214162	AC061705.16		chr3	1	185431011	185441034	185430563	185430756	no	2.45	2.22e-05	2.74	1.36e-05	2.62	0.00124	2.66	0.04	1.18	0.04	1.79	0	1.49	0	2.05	0	1.57	0	\N	\N	\N	\N	\N	\N	M	M	M	M	U	M	U	M	M
I16800_cpg71K7	I16800	ENSG00000156976	EIF4A2	200912_s_at	chr3	1	187984055	187990377	187983577	187983800	no	-0.53	0.03	-0.72	0.01	-0.44	0.31	-0.08	0.91	-0.79	0.17	-0.54	0.15	-0.84	0.02	-0.76	0.02	-1.15	0	-0.64	0	0.03	0.92	-0.61	0	U	U	U	U	U	U	U	U	U
I16410_cpg293I3	I16410	ENSG00000168875	SOX14	208574_at	chr3	1	138966269	138967086	138966012	138967539	no	-1.42	0	-1.08	0.02	-1.09	0.04	-1.01	0.15	-1.22	0.05	-0.77	0.12	-1.13	0.01	-1.67	0	-0.57	0.03	0.1	0.72	-0.36	0.16	-0.25	0.26	U	U	U	U	U	U	U	U	U
I16835_cpg344E14	I16835	ENSG00000114279	FGF12	214589_at	chr3	-1	193342424	193609532	193609812	193610930	no	0.4	0.14	0.92	0.01	0.76	0.08	1.12	0.13	0.6	0.14	0.76	0.07	0.18	0.42	0.36	0.18	0.32	0.17	-0.12	0.42	0.51	0	0.39	0.01	U	U	U	U	U	U	U	U	U
I16835_cpg344E14	I16835	ENSG00000114279	FGF12	207501_s_at	chr3	-1	193342424	193609532	193609812	193610930	no	0.4	0.14	0.92	0.01	0.76	0.08	1.12	0.13	0.6	0.14	0.76	0.07	0.18	0.42	0.36	0.18	0.32	0.17	0.17	0.46	0.39	0.09	0.56	0.01	U	U	U	U	U	U	U	U	U
I16835_cpg344E14	I16835	ENSG00000114279	FGF12	238521_at	chr3	-1	193342424	193609532	193609812	193610930	no	0.4	0.14	0.92	0.01	0.76	0.08	1.12	0.13	0.6	0.14	0.76	0.07	0.18	0.42	0.36	0.18	0.32	0.17	-0.13	0.61	0.56	0.03	0.42	0.05	U	U	U	U	U	U	U	U	U
I15916_cpg58F13	I15916	ENSG00000144724	PTPRG	244574_at	chr3	1	61522283	62255613	61521857	61521977	no	-0.92	0	-1.24	0	-1.44	0.01	-0.98	0.17	-0.66	0.13	-0.9	0.03	-1.05	0.01	-1	0.01	-0.98	0	-0.15	0.61	0.11	0.75	-0.04	0.9	U	U	U	U	U	U	U	U	U
I15916_cpg58F13	I15916	ENSG00000144724	PTPRG		chr3	1	61522283	62255613	61521857	61521977	no	-0.92	0	-1.24	0	-1.44	0.01	-0.98	0.17	-0.66	0.13	-0.9	0.03	-1.05	0.01	-1	0.01	-0.98	0	\N	\N	\N	\N	\N	\N	U	U	U	U	U	U	U	U	U
I15916_cpg58F13	I15916	ENSG00000144724	PTPRG	204944_at	chr3	1	61522283	62255613	61521857	61521977	no	-0.92	0	-1.24	0	-1.44	0.01	-0.98	0.17	-0.66	0.13	-0.9	0.03	-1.05	0.01	-1	0.01	-0.98	0	0.01	0.95	0.19	0.15	0.2	0.08	U	U	U	U	U	U	U	U	U
I16601_cpg44A10	I16601	ENSG00000186432	KPNA4	225268_at	chr3	-1	161700658	161766070	161766414	161766766	no	-0.61	0.07	-0.66	0.14	-1.04	0.04	0.02	0.98	-0.34	0.7	-0.08	0.93	-1.48	0.03	-1.46	0.01	-0.27	0.47	0.34	0.01	-0.04	0.79	0.29	0.01	U	U	U	U	U	U	U	U	U
I16601_cpg44A10	I16601	ENSG00000186432	KPNA4	209653_at	chr3	-1	161700658	161766070	161766414	161766766	no	-0.61	0.07	-0.66	0.14	-1.04	0.04	0.02	0.98	-0.34	0.7	-0.08	0.93	-1.48	0.03	-1.46	0.01	-0.27	0.47	0.14	0.26	-0.24	0.08	-0.1	0.45	U	U	U	U	U	U	U	U	U
I16601_cpg44A10	I16601	ENSG00000186432	KPNA4	225267_at	chr3	-1	161700658	161766070	161766414	161766766	no	-0.61	0.07	-0.66	0.14	-1.04	0.04	0.02	0.98	-0.34	0.7	-0.08	0.93	-1.48	0.03	-1.46	0.01	-0.27	0.47	0.23	0.04	-0.09	0.51	0.14	0.21	U	U	U	U	U	U	U	U	U
I16602_cpg334L15	I16602	ENSG00000163590	PPM1L	239488_at	chr3	1	161956791	162271511	161954988	161956440	no	0.06	0.78	0.78	0.03	0.66	0.19	0.49	0.43	0.05	0.91	0.28	0.43	0.03	0.89	0.16	0.6	-0.21	0.23	-0.23	0.09	0.24	0.12	0.01	0.97	U	U	U	U	U	U	U	U	U
I16602_cpg334L15	I16602	ENSG00000163590	PPM1L	236339_at	chr3	1	161956791	162271511	161954988	161956440	no	0.06	0.78	0.78	0.03	0.66	0.19	0.49	0.43	0.05	0.91	0.28	0.43	0.03	0.89	0.16	0.6	-0.21	0.23	-0.08	0.52	0.03	0.84	-0.05	0.71	U	U	U	U	U	U	U	U	U
I16875_cpg446O19	I16875	ENSG00000173950	C3orf21	226891_at	chr3	-1	196270306	196473166	196473591	196473803	no	1.43	0	1.24	0	1.51	0.02	1.85	0.05	1.33	0.03	1.08	0.08	1.33	0.02	1.62	0.02	1.28	0.05	-0.16	0.33	0.05	0.84	-0.12	0.48	U	U	M	M	U	U	U	M	U
I16662_EMPTY	I16662	ENSG00000154310	TNIK	211828_s_at	chr3	-1	172262986	172660812	172661309	172661880	no	0.06	0.8	-0.07	0.86	-0.46	0.3	-0.11	0.89	0.22	0.66	0.07	0.87	-0.02	0.97	0.45	0.24	-0.22	0.84	0.9	0	1.31	0	2.21	3.32e-06	U	U	U	U	U	U	U	U	U
I16662_EMPTY	I16662	ENSG00000154310	TNIK	213109_at	chr3	-1	172262986	172660812	172661309	172661880	no	0.06	0.8	-0.07	0.86	-0.46	0.3	-0.11	0.89	0.22	0.66	0.07	0.87	-0.02	0.97	0.45	0.24	-0.22	0.84	0.53	0.02	1.49	7.63e-05	2.02	3.46e-06	U	U	U	U	U	U	U	U	U
I16662_EMPTY	I16662	ENSG00000154310	TNIK	213107_at	chr3	-1	172262986	172660812	172661309	172661880	no	0.06	0.8	-0.07	0.86	-0.46	0.3	-0.11	0.89	0.22	0.66	0.07	0.87	-0.02	0.97	0.45	0.24	-0.22	0.84	0.71	0	1.38	5.03e-06	2.08	1.38e-07	U	U	U	U	U	U	U	U	U
I15915_cpg373A16	I15915	ENSG00000144724	PTPRG		chr3	1	61522283	62255613	61521263	61521704	no	-0.87	0.01	-1.21	0	-0.96	0.03	0.47	0.5	-0.12	0.87	-0.66	0.49	-0.16	0.59	-0.4	0.38	0.33	0.11	\N	\N	\N	\N	\N	\N	U	U	U	U	U	U	U	U	U
I15915_cpg373A16	I15915	ENSG00000144724	PTPRG	204944_at	chr3	1	61522283	62255613	61521263	61521704	no	-0.87	0.01	-1.21	0	-0.96	0.03	0.47	0.5	-0.12	0.87	-0.66	0.49	-0.16	0.59	-0.4	0.38	0.33	0.11	0.01	0.95	0.19	0.15	0.2	0.08	U	U	U	U	U	U	U	U	U
I15915_cpg373A16	I15915	ENSG00000144724	PTPRG	244574_at	chr3	1	61522283	62255613	61521263	61521704	no	-0.87	0.01	-1.21	0	-0.96	0.03	0.47	0.5	-0.12	0.87	-0.66	0.49	-0.16	0.59	-0.4	0.38	0.33	0.11	-0.15	0.61	0.11	0.75	-0.04	0.9	U	U	U	U	U	U	U	U	U
I16761_cpg271B8	I16761	ENSG00000214162	AC061705.16		chr3	1	185431011	185441034	185428946	185430426	no	0.62	0.01	1.33	0	1.45	0.02	1.23	0.11	-0.5	0.25	-0.37	0.39	-0.05	0.82	-0.32	0.3	-0.63	0.02	\N	\N	\N	\N	\N	\N	U	U	U	U	U	U	U	U	U
I16212_cpg62O18	I16212	ENSG00000181722	ZBTB20	205383_s_at	chr3	-1	115540230	116348817	116349425	116349905	no	-0.05	0.89	-0.53	0.16	-0.05	0.91	-1.92	0.05	-0.49	0.31	-0.53	0.21	-0.47	0.12	0.79	0.02	-0.15	0.41	0.48	0.02	-0.05	0.88	0.43	0.04	U	U	U	U	U	U	U	U	U
I16564_cpg428D8	I16564	ENSG00000208656	AC104411.5		chr3	-1	158374399	158374523	158375167	158375797	no	-1.05	0	-2.26	0	-1.55	0.01	-0.59	0.37	-0.75	0.15	-0.99	0.08	-0.85	0.02	-0.63	0.03	-0.83	0	\N	\N	\N	\N	\N	\N	U	U	U	U	U	U	U	U	U
I16564_cpg428D8	I16564	ENSG00000222675	5S_rRNA		chr3	-1	158374401	158374523	158375167	158375797	no	-1.05	0	-2.26	0	-1.55	0.01	-0.59	0.37	-0.75	0.15	-0.99	0.08	-0.85	0.02	-0.63	0.03	-0.83	0	\N	\N	\N	\N	\N	\N	U	U	U	U	U	U	U	U	U
I15607_cpg69P17	I15607	ENSG00000163527	STT3B	224700_at	chr3	1	31549286	31654116	31548258	31548638	no	0.09	0.77	0.28	0.34	-0.26	0.59	0.37	0.56	0.27	0.62	-0.18	0.65	0.2	0.5	0.44	0.28	-0.62	0.21	0.07	0.76	0.3	0.14	0.37	0.04	U	U	U	U	U	U	U	U	U
I15736_cpg228M17	I15736	ENSG00000211456	SACM1L	202797_at	chr3	1	45705893	45761904	45704746	45705151	no	0.97	0.02	0.41	0.25	0.68	0.19	2.17	0.05	0.05	0.92	-0.08	0.87	-0.44	0.29	0.34	0.28	-0.14	0.57	-0.75	0	-0.11	0.61	-0.86	0	U	U	U	M	U	U	U	U	U
I15732_cpg51A20	I15732	ENSG00000178550	AC010170.3		chr3	-1	45241621	45242523	45241428	45243285	no	1.16	0	1.4	0	0.01	0.99	0.65	0.33	0.04	0.95	0.46	0.38	0.25	0.64	0.82	0.26	0.11	0.74	\N	\N	\N	\N	\N	\N	U	U	U	U	U	U	U	U	U
I15541_cpg67P22	I15541	ENSG00000183960	KCNH8	1552742_at	chr3	1	19165021	19552137	19162942	19164215	no	-0.48	0.03	0.13	0.68	-0.09	0.85	-0.92	0.18	-0.73	0.13	-0.54	0.14	-0.56	0.07	-0.89	0.01	-1.24	0	-0.46	0	0.54	0	0.08	0.58	U	U	U	U	U	U	U	U	U
I16853_cpg331E8	I16853	ENSG00000114315	HES1	203393_at	chr3	1	195336628	195339066	195334298	195335675	no	0.13	0.62	0.01	0.98	0.2	0.69	0.9	0.26	0.41	0.41	0.72	0.1	0.92	0.01	0.91	0.01	-0.09	0.77	0	0.99	0.02	0.93	0.02	0.93	U	U	U	U	U	U	U	U	U
I16853_cpg331E8	I16853	ENSG00000114315	HES1	203395_s_at	chr3	1	195336628	195339066	195334298	195335675	no	0.13	0.62	0.01	0.98	0.2	0.69	0.9	0.26	0.41	0.41	0.72	0.1	0.92	0.01	0.91	0.01	-0.09	0.77	0.86	0	-0.51	0.01	0.34	0.04	U	U	U	U	U	U	U	U	U
I16853_cpg331E8	I16853	ENSG00000114315	HES1	203394_s_at	chr3	1	195336628	195339066	195334298	195335675	no	0.13	0.62	0.01	0.98	0.2	0.69	0.9	0.26	0.41	0.41	0.72	0.1	0.92	0.01	0.91	0.01	-0.09	0.77	1.57	0	-0.55	0.15	1.02	0.01	U	U	U	U	U	U	U	U	U
I15528_cpg385I14	I15528	ENSG00000131374	TBC1D5	201814_at	chr3	-1	17174903	17757403	17758446	17759951	no	0.66	0.02	0.75	0.01	0.37	0.29	0.83	0.21	-0.29	0.54	0.36	0.38	0.5	0.09	0.27	0.23	0.46	0.08	-0.08	0.6	0.09	0.57	0.01	0.95	U	U	U	U	U	U	U	U	U
I15528_cpg385I14	I15528	ENSG00000131374	TBC1D5	201815_s_at	chr3	-1	17174903	17757403	17758446	17759951	no	0.66	0.02	0.75	0.01	0.37	0.29	0.83	0.21	-0.29	0.54	0.36	0.38	0.5	0.09	0.27	0.23	0.46	0.08	-0.12	0.36	0.05	0.78	-0.07	0.6	U	U	U	U	U	U	U	U	U
I15528_cpg385I14	I15528	ENSG00000131374	TBC1D5	201813_s_at	chr3	-1	17174903	17757403	17758446	17759951	no	0.66	0.02	0.75	0.01	0.37	0.29	0.83	0.21	-0.29	0.54	0.36	0.38	0.5	0.09	0.27	0.23	0.46	0.08	-0.14	0.28	0.08	0.65	-0.07	0.63	U	U	U	U	U	U	U	U	U
I15841_cpg79A17	I15841	ENSG00000164086	DUSP7	214793_at	chr3	-1	52059444	52065269	52066331	52066802	no	-0.5	0.06	-1.05	0	-0.92	0.04	0.2	0.78	-0.27	0.65	-0.35	0.46	0.33	0.34	-1.29	0.06	-0.5	0.1	0.2	0.18	-0.14	0.44	0.07	0.71	U	U	U	U	U	U	U	U	U
I17283_cpg205I8	I17283	ENSG00000163071	SPATA18	229331_at	chr4	1	52612350	52658212	52612125	52612339	no	-0.45	0.12	0.6	0.35	0.52	0.24	-0.11	0.88	-0.09	0.91	0.39	0.59	-0.56	0.08	-0.43	0.4	-0.58	0.32	0.07	0.83	-0.78	0.01	-0.71	0.01	U	U	U	U	U	U	U	U	U
I17283_cpg205I8	I17283	ENSG00000163071	SPATA18	230723_at	chr4	1	52612350	52658212	52612125	52612339	no	-0.45	0.12	0.6	0.35	0.52	0.24	-0.11	0.88	-0.09	0.91	0.39	0.59	-0.56	0.08	-0.43	0.4	-0.58	0.32	-0.09	0.7	-0.3	0.13	-0.39	0.03	U	U	U	U	U	U	U	U	U
I17967_cpg44I21	I17967	ENSG00000164128	NPY1R	205440_s_at	chr4	-1	164464567	164473198	164473225	164473728	no	0.55	0.23	0.67	0.09	-0.03	0.94	0.52	0.45	-0.58	0.2	-0.41	0.34	-1.07	0.01	-0.41	0.16	-1.09	0	-1.49	9.67e-05	1.48	0	-0.02	0.96	U	U	U	U	U	U	U	U	U
I17394_cpg295B18	I17394	ENSG00000156140	ADAMTS3	214913_at	chr4	-1	73365551	73653380	73653427	73654193	no	-1.58	0	-0.87	0.05	-0.85	0.05	-0.66	0.48	0.73	0.16	-0.61	0.24	0.05	0.86	-0.36	0.51	0.49	0.34	-0.65	0	0.58	0	-0.07	0.72	U	U	U	U	U	U	U	U	U
I16963_cpg406B24	I16963	ENSG00000063978	RNF4	212696_s_at	chr4	1	2440605	2487382	2440146	2440504	no	-1.07	0	-1.67	0	-1.78	0.02	-0.41	0.65	0.63	0.41	0.27	0.53	-0.36	0.33	-0.86	0.04	-0.78	0.1	-0.08	0.56	-0.22	0.09	-0.29	0.01	U	U	U	U	U	U	U	U	U
I17378_cpg83O14	I17378	ENSG00000132467	UTP3	209486_at	chr4	1	71773098	71775132	71772765	71772969	no	1.52	0	1.49	0	1.68	0.01	1.28	0.09	1.79	0.01	1.04	0.05	1.72	0.01	1.92	0.01	1.7	0	0.3	0.04	0.06	0.76	0.36	0.01	M	U	M	U	M	U	M	M	M
I17865_cpg285A21	I17865	ENSG00000151623	NR3C2	205259_at	chr4	-1	149219365	149583093	149583325	149583764	no	0.72	0.02	0.86	0.1	0.44	0.33	2.07	0.08	0.97	0.12	-0.52	0.55	0.54	0.18	0.06	0.85	0.45	0.04	-0.19	0.22	0.12	0.53	-0.08	0.67	U	U	U	M	U	U	U	U	U
I17840_cpg359E15	I17840	ENSG00000164164	OTUD4	238848_at	chr4	-1	146274252	146320575	146320838	146321594	no	1.93	6.59e-05	-0.12	0.79	0.32	0.495	-0.18	0.85	1.59	0.02	1.09	0.03	1.9	0	1.88	0	1.9	0	-0.29	0.05	0.01	0.96	-0.28	0.06	M	U	U	U	M	U	M	M	M
I17840_cpg359E15	I17840	ENSG00000164164	OTUD4	203480_s_at	chr4	-1	146274252	146320575	146320838	146321594	no	1.93	6.59e-05	-0.12	0.79	0.32	0.495	-0.18	0.85	1.59	0.02	1.09	0.03	1.9	0	1.88	0	1.9	0	-0.25	0.05	0.28	0.05	0.03	0.84	M	U	U	U	M	U	M	M	M
I17840_cpg359E15	I17840	ENSG00000164164	OTUD4	220669_at	chr4	-1	146274252	146320575	146320838	146321594	no	1.93	6.59e-05	-0.12	0.79	0.32	0.495	-0.18	0.85	1.59	0.02	1.09	0.03	1.9	0	1.88	0	1.9	0	-0.09	0.61	-0.01	0.95	-0.11	0.5	M	U	U	U	M	U	M	M	M
I17840_cpg359E15	I17840	ENSG00000164164	OTUD4	203479_s_at	chr4	-1	146274252	146320575	146320838	146321594	no	1.93	6.59e-05	-0.12	0.79	0.32	0.495	-0.18	0.85	1.59	0.02	1.09	0.03	1.9	0	1.88	0	1.9	0	-0.13	0.64	0.03	0.93	-0.1	0.71	M	U	U	U	M	U	M	M	M
I17542_cpg312N24	I17542	ENSG00000163104	SMARCAD1	223197_s_at	chr4	1	95348217	95431462	95347641	95347953	no	0.9	0.01	1.06	0.02	0.49	0.27	1.59	0.07	-0.34	0.5	0.56	0.37	-0.38	0.32	0.53	0.24	0.5	0.2	-0.13	0.37	-0.02	0.92	-0.15	0.26	U	U	U	M	U	U	U	U	U
I17542_cpg312N24	I17542	ENSG00000163104	SMARCAD1		chr4	1	95348217	95431462	95347641	95347953	no	0.9	0.01	1.06	0.02	0.49	0.27	1.59	0.07	-0.34	0.5	0.56	0.37	-0.38	0.32	0.53	0.24	0.5	0.2	\N	\N	\N	\N	\N	\N	U	U	U	M	U	U	U	U	U
I18135_cpg363H24	I18135	ENSG00000187821	HELT		chr4	1	186177077	186178920	186176506	186176787	no	1.21	0	1.07	0	0.81	0.09	1.48	0.07	0.15	0.72	0.1	0.8	0.19	0.45	0.83	0.01	0.06	0.93	\N	\N	\N	\N	\N	\N	U	U	U	U	U	U	U	U	U
I17364_cpg58O5	I17364	ENSG00000145242	EPHA5	215664_s_at	chr4	-1	65872241	66218104	66218493	66219249	no	0.39	0.32	0	0.99	0.32	0.49	-0.43	0.63	0.37	0.41	0.3	0.42	-0.46	0.09	-0.37	0.14	0.32	0.09	0.15	0.43	-0.05	0.84	0.1	0.61	U	U	U	U	U	U	U	U	U
I17237_cpg65M22	I17237	ENSG00000178343	SHISA3	229485_x_at	chr4	1	42094613	42099261	42093552	42094201	no	-0.18	0.45	-0.05	0.86	-0.23	0.57	0.23	0.72	-0.81	0.27	-0.23	0.55	-0.03	0.89	0.37	0.18	0.04	0.84	0.23	0.3	-0.14	0.62	0.1	0.7	U	U	U	U	U	U	U	U	U
I17163_cpg266P22	I17163	ENSG00000169851	PCDH7	205534_at	chr4	1	30331135	30753569	30330239	30330713	no	-0.41	0.12	-0.16	0.55	-0.67	0.12	0.68	0.41	-0.47	0.42	-0.68	0.12	-1.46	0.02	-0.42	0.26	-1.13	0	0.59	0.02	0.2	0.51	0.79	0	U	U	U	U	U	U	U	U	U
I17163_cpg266P22	I17163	ENSG00000169851	PCDH7	210273_at	chr4	1	30331135	30753569	30330239	30330713	no	-0.41	0.12	-0.16	0.55	-0.67	0.12	0.68	0.41	-0.47	0.42	-0.68	0.12	-1.46	0.02	-0.42	0.26	-1.13	0	-0.04	0.86	-0.03	0.91	-0.07	0.71	U	U	U	U	U	U	U	U	U
I17163_cpg266P22	I17163	ENSG00000169851	PCDH7	205535_s_at	chr4	1	30331135	30753569	30330239	30330713	no	-0.41	0.12	-0.16	0.55	-0.67	0.12	0.68	0.41	-0.47	0.42	-0.68	0.12	-1.46	0.02	-0.42	0.26	-1.13	0	0.25	0.09	0.05	0.82	0.29	0.04	U	U	U	U	U	U	U	U	U
I17447_cpg169A7	I17447	ENSG00000152784	PRDM8		chr4	1	81325448	81344504	81323555	81325004	no	-0.48	0.07	-0.27	0.43	-0.32	0.42	-0.7	0.29	-0.43	0.31	-0.36	0.38	-0.29	0.24	-1	0.02	-0.41	0.06	\N	\N	\N	\N	\N	\N	U	U	U	U	U	U	U	U	U
I17447_cpg169A7	I17447	ENSG00000152784	PRDM8	219835_at	chr4	1	81325448	81344504	81323555	81325004	no	-0.48	0.07	-0.27	0.43	-0.32	0.42	-0.7	0.29	-0.43	0.31	-0.36	0.38	-0.29	0.24	-1	0.02	-0.41	0.06	-0.01	0.97	-0.17	0.44	-0.18	0.34	U	U	U	U	U	U	U	U	U
I18040_cpg424J14	I18040	ENSG00000164104	HMGB2	208808_s_at	chr4	-1	174489363	174492167	174492860	174493187	no	0.08	0.77	-0.06	0.86	-0.14	0.69	0.18	0.8	-0.95	0.23	-0.64	0.19	-0.96	0.01	0.12	0.84	-0.67	0.31	-0.12	0.46	0.16	0.32	0.04	0.81	U	U	U	U	U	U	U	U	U
I17766_cpg375B14	I17766	ENSG00000138650	PCDH10		chr4	1	134289920	134332181	134288581	134289157	no	0.45	0.39	1.2	0.08	0.39	0.52	0.57	0.59	-0.19	0.74	-0.31	0.5	-0.66	0.11	-1.12	0.21	0.74	0.01	\N	\N	\N	\N	\N	\N	U	U	U	U	U	U	U	U	U
I17766_cpg375B14	I17766	ENSG00000138650	PCDH10	228635_at	chr4	1	134289920	134332181	134288581	134289157	no	0.45	0.39	1.2	0.08	0.39	0.52	0.57	0.59	-0.19	0.74	-0.31	0.5	-0.66	0.11	-1.12	0.21	0.74	0.01	1.22	0.02	1.81	0.01	3.03	7.73e-05	U	U	U	U	U	U	U	U	U
I18041_cpg2B2	I18041	ENSG00000164105	SAP30	204899_s_at	chr4	1	174528668	174535257	174527451	174527800	no	1.07	0	0.77	0.01	1.29	0.01	1.48	0.09	-0.27	0.61	0.86	0.1	0.43	0.22	1.31	0.01	0.74	0.13	0.44	0.01	-0.17	0.3	0.27	0.05	U	U	U	U	U	U	U	U	U
I18041_cpg2B2	I18041	ENSG00000164105	SAP30	204900_x_at	chr4	1	174528668	174535257	174527451	174527800	no	1.07	0	0.77	0.01	1.29	0.01	1.48	0.09	-0.27	0.61	0.86	0.1	0.43	0.22	1.31	0.01	0.74	0.13	0.77	0	-0.17	0.51	0.61	0.01	U	U	U	U	U	U	U	U	U
I17515_cpg45E16	I17515	ENSG00000180346	TIGD2	229983_at	chr4	1	90252991	90255073	90250701	90252047	no	-0.53	0.06	-0.34	0.19	-0.45	0.24	-0.22	0.74	-0.94	0.16	-0.57	0.19	-0.74	0.02	-0.54	0.07	-1.2	0.01	-0.29	0.04	0.16	0.33	-0.13	0.36	U	U	U	U	U	U	U	U	U
I17728_EMPTY	I17728	ENSG00000151458	ANKRD50	225735_at	chr4	-1	125804916	125851382	125852365	125853806	no	-0.48	0.05	-0.6	0.16	-0.21	0.62	-0.32	0.65	0.42	0.41	0.01	0.98	-0.62	0.45	-0.43	0.63	-0.09	0.88	-0.31	0.12	0.1	0.72	-0.21	0.28	U	U	U	U	U	U	U	U	U
I17728_EMPTY	I17728	ENSG00000151458	ANKRD50	236189_at	chr4	-1	125804916	125851382	125852365	125853806	no	-0.48	0.05	-0.6	0.16	-0.21	0.62	-0.32	0.65	0.42	0.41	0.01	0.98	-0.62	0.45	-0.43	0.63	-0.09	0.88	0.02	0.92	-0.11	0.54	-0.09	0.58	U	U	U	U	U	U	U	U	U
I17728_EMPTY	I17728	ENSG00000151458	ANKRD50	225731_at	chr4	-1	125804916	125851382	125852365	125853806	no	-0.48	0.05	-0.6	0.16	-0.21	0.62	-0.32	0.65	0.42	0.41	0.01	0.98	-0.62	0.45	-0.43	0.63	-0.09	0.88	-0.35	0.05	0.25	0.21	-0.1	0.6	U	U	U	U	U	U	U	U	U
I17379_cpg80G15	I17379	ENSG00000207058	U6		chr4	-1	71787599	71787704	71788967	71790579	no	0.65	0.01	0.34	0.17	0.48	0.2	1.03	0.17	1.85	0.01	1.47	0.02	1.38	0	1.44	0	1.37	0	\N	\N	\N	\N	\N	\N	U	U	U	U	M	U	U	U	U
I17471_cpg69D24	I17471	ENSG00000189308	LIN54	235809_at	chr4	-1	84065167	84151006	84152336	84153568	no	-0.43	0.05	-0.27	0.32	-0.99	0.02	-0.8	0.24	-0.37	0.36	-0.57	0.18	-1.1	0.01	-0.91	0.01	-1.93	0	-0.1	0.46	0.08	0.63	-0.03	0.88	U	U	U	U	U	U	U	U	U
I17299_cpg239H2	I17299	ENSG00000210505	AC138779.2		chr4	1	54708188	54708351	54709522	54710917	no	1.8	0	1.75	0	2.19	0	1.41	0.08	2.97	0	2.47	0.01	3.14	0	2.43	0	2.47	0	\N	\N	\N	\N	\N	\N	M	M	M	U	M	M	M	M	M
I17906_cpg359H8	I17906	ENSG00000145423	SFRP2	223122_s_at	chr4	-1	154921194	154929678	154931021	154932292	no	-0.87	0	-0.86	0	-0.84	0.04	-0.8	0.32	0.13	0.76	-0.14	0.72	-0.03	0.87	0.99	0.01	-0.04	0.88	0.89	8.88e-05	-0.09	0.66	0.8	0	U	U	U	U	U	U	U	U	U
I17906_cpg359H8	I17906	ENSG00000145423	SFRP2	223121_s_at	chr4	-1	154921194	154929678	154931021	154932292	no	-0.87	0	-0.86	0	-0.84	0.04	-0.8	0.32	0.13	0.76	-0.14	0.72	-0.03	0.87	0.99	0.01	-0.04	0.88	0.69	0	-0.05	0.85	0.64	0	U	U	U	U	U	U	U	U	U
I17867_cpg338E21	I17867	ENSG00000151623	NR3C2	205259_at	chr4	-1	149219365	149583093	149584443	149586576	no	-0.41	0.12	0.39	0.12	0.29	0.44	-0.45	0.57	-0.26	0.52	0.44	0.3	0.22	0.49	0.09	0.86	0.65	0.4	-0.19	0.22	0.12	0.53	-0.08	0.67	U	U	U	U	U	U	U	U	U
I17226_cpg336K22	I17226	ENSG00000163697	APBB2	212970_at	chr4	-1	40510996	40911245	40912680	40913549	no	-0.61	0.06	0.36	0.24	0	1	0.43	0.49	-0.24	0.63	0.05	0.91	-0.51	0.04	-0.34	0.19	-0.13	0.6	-0.31	0.02	0.08	0.6	-0.23	0.07	U	U	U	U	U	U	U	U	U
I17226_cpg336K22	I17226	ENSG00000163697	APBB2	40148_at	chr4	-1	40510996	40911245	40912680	40913549	no	-0.61	0.06	0.36	0.24	0	1	0.43	0.49	-0.24	0.63	0.05	0.91	-0.51	0.04	-0.34	0.19	-0.13	0.6	-0.69	0	0.01	0.96	-0.68	0	U	U	U	U	U	U	U	U	U
I17226_cpg336K22	I17226	ENSG00000163697	APBB2	212985_at	chr4	-1	40510996	40911245	40912680	40913549	no	-0.61	0.06	0.36	0.24	0	1	0.43	0.49	-0.24	0.63	0.05	0.91	-0.51	0.04	-0.34	0.19	-0.13	0.6	-0.71	0	0.16	0.46	-0.55	0.01	U	U	U	U	U	U	U	U	U
I17226_cpg336K22	I17226	ENSG00000163697	APBB2	213419_at	chr4	-1	40510996	40911245	40912680	40913549	no	-0.61	0.06	0.36	0.24	0	1	0.43	0.49	-0.24	0.63	0.05	0.91	-0.51	0.04	-0.34	0.19	-0.13	0.6	-0.8	0	0	0.99	-0.8	0	U	U	U	U	U	U	U	U	U
I18517_cpg71F19	I18517	ENSG00000164287	CDC20B	1553655_at	chr5	-1	54444580	54504760	54504786	54505974	no	-0.1	0.67	-0.64	0.12	-0.31	0.37	0.66	0.33	-0.04	0.92	-0.24	0.52	-0.02	0.94	-0.26	0.35	-0.3	0.16	-0.01	0.98	-0.03	0.85	-0.04	0.79	U	U	U	U	U	U	U	U	U
I18517_cpg71F19	I18517	ENSG00000164287	CDC20B	1564674_a_at	chr5	-1	54444580	54504760	54504786	54505974	no	-0.1	0.67	-0.64	0.12	-0.31	0.37	0.66	0.33	-0.04	0.92	-0.24	0.52	-0.02	0.94	-0.26	0.35	-0.3	0.16	-0.11	0.65	-0.04	0.91	-0.15	0.49	U	U	U	U	U	U	U	U	U
I18517_cpg71F19	I18517	ENSG00000164287	CDC20B		chr5	-1	54444580	54504760	54504786	54505974	no	-0.1	0.67	-0.64	0.12	-0.31	0.37	0.66	0.33	-0.04	0.92	-0.24	0.52	-0.02	0.94	-0.26	0.35	-0.3	0.16	\N	\N	\N	\N	\N	\N	U	U	U	U	U	U	U	U	U
I18680_cpg85B7	I18680	ENSG00000132846	ZBED3	228402_at	chr5	-1	76408288	76418786	76418812	76418949	no	1.8	0	1.92	5.95e-05	1.41	0.00698	1.43	0.1	0.7	0.11	0.74	0.06	-0.13	0.89	0.95	0.03	0.54	0.08	-1.08	0	-0.02	0.95	-1.1	0	M	M	U	U	U	U	U	U	U
I18662_cpg181M24	I18662	ENSG00000113161	HMGCR	202540_s_at	chr5	1	74668855	74693681	74668673	74668823	no	1.29	0	1.39	0	0.91	0.04	0.79	0.23	0.77	0.25	1.34	0.04	1.13	0.01	1.08	0.01	1.63	0.02	0.54	0.01	0.47	0.03	1.02	0	U	U	U	U	U	U	U	U	M
I18662_cpg181M24	I18662	ENSG00000113161	HMGCR	202539_s_at	chr5	1	74668855	74693681	74668673	74668823	no	1.29	0	1.39	0	0.91	0.04	0.79	0.23	0.77	0.25	1.34	0.04	1.13	0.01	1.08	0.01	1.63	0.02	0.65	0.01	0.35	0.22	1.01	0	U	U	U	U	U	U	U	U	M
I18779_EMPTY	I18779	ENSG00000113369	ARRDC3	224797_at	chr5	-1	90700299	90714877	90714918	90715502	no	-0.01	0.98	0.31	0.48	-0.6	0.42	0.38	0.55	1.26	0.07	-0.02	0.97	-0.6	0.19	-0.21	0.76	0.06	0.91	0.41	0.36	0.47	0.34	0.88	0.03	U	U	U	U	U	U	U	U	U
I18686_cpg85G17	I18686	ENSG00000171540	OTP	223835_x_at	chr5	-1	76960294	76970278	76970321	76971101	no	0.07	0.74	-0.34	0.22	-0.31	0.36	1.34	0.1	0.77	0.09	0.43	0.29	0.38	0.14	1.41	0	0.74	0.02	0.01	0.95	-0.02	0.92	-0.01	0.96	U	U	U	U	U	U	U	U	U
I19126_cpg369A8	I19126	ENSG00000132563	REEP2	205331_s_at	chr5	1	137802636	137810552	137802248	137802589	no	0.36	0.24	-0.39	0.27	-0.03	0.95	0.18	0.82	0.53	0.27	-0.43	0.4	0.72	0.04	0.85	0.05	0.87	0.03	-0.17	0.15	-0.12	0.39	-0.3	0.02	U	U	U	U	U	U	U	U	U
I19341_cpg71M6	I19341	ENSG00000170214	ADRA1B	207589_at	chr5	1	159276318	159332595	159275761	159276246	no	-0.23	0.48	-0.3	0.26	-0.44	0.25	-0.01	0.99	-0.73	0.09	-0.9	0.04	-2.1	0	-1.08	0.02	-1.46	0	0.12	0.4	-0.13	0.39	-0.01	0.95	U	U	U	U	U	U	U	U	U
I18729_cpg334F5	I18729	ENSG00000145687	SSBP2	210829_s_at	chr5	-1	80751428	81082828	81082981	81083644	no	-1.01	0	-0.46	0.26	-0.48	0.19	0.83	0.26	-0.04	0.95	0.01	0.98	-0.7	0.24	-0.33	0.68	-0.21	0.58	0.73	0	0.01	0.98	0.74	0	U	U	U	U	U	U	U	U	U
I18729_cpg334F5	I18729	ENSG00000145687	SSBP2	203787_at	chr5	-1	80751428	81082828	81082981	81083644	no	-1.01	0	-0.46	0.26	-0.48	0.19	0.83	0.26	-0.04	0.95	0.01	0.98	-0.7	0.24	-0.33	0.68	-0.21	0.58	0.79	0.01	0.14	0.73	0.93	0	U	U	U	U	U	U	U	U	U
I19338_cpg289M18	I19338	ENSG00000145860	RNF145	226077_at	chr5	-1	158516997	158567412	158567574	158569521	no	0.32	0.56	0.46	0.22	0.79	0.09	-1.24	0.1	-0.42	0.46	-0.01	0.98	0.96	0.04	0.52	0.06	0.46	0.22	0.26	0.08	0.15	0.38	0.41	0.01	U	U	U	U	U	U	U	U	U
I19401_cpg265D14	I19401	ENSG00000164438	TLX3	208495_at	chr5	1	170668893	170671742	170667339	170668671	no	0.44	0.08	1.14	0.01	1.32	0.04	-0.45	0.63	0.54	0.26	0.96	0.05	0.18	0.46	0.78	0.01	1.7	0	0.03	0.9	0.02	0.95	0.05	0.81	U	U	U	U	U	U	U	U	M
I18983_cpg80G7	I18983	ENSG00000168938	PPIC	204518_s_at	chr5	-1	122386979	122400324	122400585	122400913	no	1.5	0	1.08	0	0.85	0.07	2.26	0.04	1.45	0.01	0.88	0.04	0.81	0.03	1.15	0.01	1.03	0	-0.28	0.08	-0.03	0.9	-0.32	0.05	M	U	U	M	U	U	U	U	U
I18983_cpg80G7	I18983	ENSG00000168938	PPIC	204517_at	chr5	-1	122386979	122400324	122400585	122400913	no	1.5	0	1.08	0	0.85	0.07	2.26	0.04	1.45	0.01	0.88	0.04	0.81	0.03	1.15	0.01	1.03	0	-0.42	0.01	0.09	0.67	-0.33	0.03	M	U	U	M	U	U	U	U	U
I18192_cpg403D10	I18192	ENSG00000221244	AC116351.2		chr5	1	1057302	1057392	1056986	1059058	no	1.2	0	1.48	0	1.17	0.03	0.88	0.2	0.94	0.04	1.21	0.01	0.3	0.22	0.34	0.15	0.47	0.02	\N	\N	\N	\N	\N	\N	U	U	U	U	U	U	U	U	U
I18812_cpg341G5	I18812	ENSG00000178015	GPR150		chr5	1	94981538	94983159	94981185	94983432	no	-0.45	0.14	-0.06	0.84	-0.37	0.54	-0.17	0.8	0.17	0.69	0.23	0.6	0.04	0.92	-0.06	0.88	0.12	0.85	\N	\N	\N	\N	\N	\N	U	U	U	U	U	U	U	U	U
I18398_cpg336N6	I18398	ENSG00000182631	RXFP3	221066_at	chr5	1	33972246	33974099	33971849	33974112	no	2.44	1.5e-05	2.63	6.32e-05	1.64	0.0372	2.27	0.05	1.53	0.02	3.09	0	1.92	0	1.99	0	2.16	0	-0.12	0.53	0.04	0.89	-0.08	0.66	M	M	M	M	M	M	M	M	M
I18894_cpg406G2	I18894	ENSG00000145777	TSLP	235737_at	chr5	1	110435081	110441622	110434255	110434533	no	-0.22	0.58	-0.08	0.78	0.03	0.94	0.73	0.26	0.49	0.25	-0.4	0.34	0.16	0.69	1.43	0.03	-0.4	0.55	-0.67	0	0.23	0.36	-0.44	0.04	U	U	U	U	U	U	U	U	U
I18212_cpg154J8	I18212	ENSG00000113430	IRX4	220225_at	chr5	-1	1930549	1935880	1936435	1937436	no	0.32	0.17	0	0.99	-0.18	0.64	0.93	0.17	0.1	0.84	0.14	0.75	-0.35	0.12	-0.06	0.79	-0.28	0.31	0.09	0.42	-0.11	0.36	-0.02	0.9	U	U	U	U	U	U	U	U	U
I19443_cpg356J22	I19443	ENSG00000113742	CPEB4	224828_at	chr5	1	173248795	173319916	173247362	173248209	no	-0.39	0.08	-0.68	0.02	-1.1	0.01	0.2	0.78	-0.29	0.53	-0.34	0.35	-0.19	0.4	-0.45	0.31	0.03	0.85	-0.48	0.02	-0.48	0.03	-0.95	0	U	U	U	U	U	U	U	U	U
I19443_cpg356J22	I19443	ENSG00000113742	CPEB4	224831_at	chr5	1	173248795	173319916	173247362	173248209	no	-0.39	0.08	-0.68	0.02	-1.1	0.01	0.2	0.78	-0.29	0.53	-0.34	0.35	-0.19	0.4	-0.45	0.31	0.03	0.85	-0.52	0	0.44	0.01	-0.08	0.64	U	U	U	U	U	U	U	U	U
I19443_cpg356J22	I19443	ENSG00000113742	CPEB4	224829_at	chr5	1	173248795	173319916	173247362	173248209	no	-0.39	0.08	-0.68	0.02	-1.1	0.01	0.2	0.78	-0.29	0.53	-0.34	0.35	-0.19	0.4	-0.45	0.31	0.03	0.85	-0.52	0.03	0.99	0	0.47	0.05	U	U	U	U	U	U	U	U	U
I18737_cpg40J4	I18737	ENSG00000145681	HAPLN1	205523_at	chr5	-1	82972502	83052454	83053159	83054125	no	-0.36	0.26	-0.15	0.67	-0.35	0.43	-0.54	0.63	0.39	0.42	0.03	0.95	-0.51	0.07	-0.22	0.48	-0.95	0.01	3.81	5.91e-05	-1.04	0.14	2.77	0	U	U	U	U	U	U	U	U	U
I18737_cpg40J4	I18737	ENSG00000145681	HAPLN1	205524_s_at	chr5	-1	82972502	83052454	83053159	83054125	no	-0.36	0.26	-0.15	0.67	-0.35	0.43	-0.54	0.63	0.39	0.42	0.03	0.95	-0.51	0.07	-0.22	0.48	-0.95	0.01	2.21	0	-0.68	0.26	1.53	0.01	U	U	U	U	U	U	U	U	U
I19427_cpg285I10	I19427	ENSG00000120129	DUSP1	201044_x_at	chr5	-1	172127707	172130809	172131538	172132333	no	-0.97	0.01	-0.86	0.01	-0.46	0.2	-0.37	0.56	-0.53	0.2	-0.58	0.12	-0.65	0.02	-0.27	0.26	-0.34	0.07	0.04	0.86	-0.22	0.18	-0.18	0.2	U	U	U	U	U	U	U	U	U
I19427_cpg285I10	I19427	ENSG00000120129	DUSP1	201041_s_at	chr5	-1	172127707	172130809	172131538	172132333	no	-0.97	0.01	-0.86	0.01	-0.46	0.2	-0.37	0.56	-0.53	0.2	-0.58	0.12	-0.65	0.02	-0.27	0.26	-0.34	0.07	0.56	0	-0.41	0.02	0.15	0.29	U	U	U	U	U	U	U	U	U
I19047_cpg284N20	I19047	ENSG00000169194	IL13	207844_at	chr5	1	132021764	132024700	132019585	132020925	no	0.11	0.8	0.47	0.33	0.08	0.85	-0.76	0.26	-0.22	0.64	-0.46	0.26	-0.39	0.14	-0.08	0.73	0.12	0.5	0.03	0.85	-0.02	0.93	0.01	0.93	U	U	U	U	U	U	U	U	U
I18642_cpg87D17	I18642	ENSG00000183900	AC099522.3		chr5	-1	72778548	72779943	72778179	72780833	no	-0.55	0.06	-1.16	0.01	0.09	0.83	-0.61	0.35	1.02	0.07	0.67	0.18	-0.03	0.9	0.64	0.2	0.22	0.33	\N	\N	\N	\N	\N	\N	U	U	U	U	U	U	U	U	U
I19383_cpg244M19	I19383	ENSG00000188573	AC020894.5	236318_x_at	chr5	1	167889088	167890086	167888184	167890197	no	1.44	0	0.86	0.01	0.86	0.06	1.09	0.13	0.39	0.38	0.81	0.15	0.34	0.63	0.43	0.18	0.08	0.87	0.01	0.97	-0.14	0.58	-0.13	0.56	U	U	U	U	U	U	U	U	U
I19383_cpg244M19	I19383	ENSG00000188573	AC020894.5	244071_at	chr5	1	167889088	167890086	167888184	167890197	no	1.44	0	0.86	0.01	0.86	0.06	1.09	0.13	0.39	0.38	0.81	0.15	0.34	0.63	0.43	0.18	0.08	0.87	-0.34	0.13	0.06	0.86	-0.28	0.2	U	U	U	U	U	U	U	U	U
I19309_cpg449P24	I19309	ENSG00000155508	CNOT8	202162_s_at	chr5	1	154218299	154236546	154217071	154217393	no	-0.45	0.06	-1.11	0.01	-1.29	0.01	-0.27	0.71	-0.33	0.56	-0.57	0.36	-0.23	0.64	-0.11	0.72	0.16	0.44	-0.05	0.79	-0.28	0.06	-0.33	0.02	U	U	U	U	U	U	U	U	U
I19309_cpg449P24	I19309	ENSG00000155508	CNOT8	202163_s_at	chr5	1	154218299	154236546	154217071	154217393	no	-0.45	0.06	-1.11	0.01	-1.29	0.01	-0.27	0.71	-0.33	0.56	-0.57	0.36	-0.23	0.64	-0.11	0.72	0.16	0.44	-0.04	0.91	-0.05	0.88	-0.09	0.74	U	U	U	U	U	U	U	U	U
I19309_cpg449P24	I19309	ENSG00000155508	CNOT8	202164_s_at	chr5	1	154218299	154236546	154217071	154217393	no	-0.45	0.06	-1.11	0.01	-1.29	0.01	-0.27	0.71	-0.33	0.56	-0.57	0.36	-0.23	0.64	-0.11	0.72	0.16	0.44	-0.12	0.51	-0.15	0.44	-0.28	0.09	U	U	U	U	U	U	U	U	U
I18792_cpg333N11	I18792	ENSG00000175745	NR2F1	209505_at	chr5	1	92944799	92955534	92942587	92943690	no	-0.23	0.39	-0.02	0.96	0.27	0.6	0.49	0.43	0.44	0.42	0.33	0.49	0.35	0.59	0.33	0.36	-0.48	0.39	1.2	0	-1.62	0	-0.42	0.2	U	U	U	U	U	U	U	U	U
I18792_cpg333N11	I18792	ENSG00000175745	NR2F1	209506_s_at	chr5	1	92944799	92955534	92942587	92943690	no	-0.23	0.39	-0.02	0.96	0.27	0.6	0.49	0.43	0.44	0.42	0.33	0.49	0.35	0.59	0.33	0.36	-0.48	0.39	0.42	0.03	-0.52	0.02	-0.1	0.64	U	U	U	U	U	U	U	U	U
I19470_cpg289I20	I19470	ENSG00000203355	AC091934.2		chr5	1	175903907	175904262	175901633	175905066	no	-0.92	0.04	-0.17	0.64	-0.17	0.68	0.98	0.2	0.56	0.22	0.51	0.55	0.43	0.69	0.22	0.71	-0.15	0.6	\N	\N	\N	\N	\N	\N	U	U	U	U	U	U	U	U	U
I18419_cpg445K1	I18419	ENSG00000215147	AC025449.6		chr5	-1	37241214	37283557	37284726	37285465	no	-1.68	0	-2.48	0	-1.94	0.01	-1.8	0.06	-0.63	0.3	-0.72	0.21	-0.38	0.33	-1.07	0.01	0.07	0.76	\N	\N	\N	\N	\N	\N	U	U	U	U	U	U	U	U	U
I19226_cpg92N18	I19226	ENSG00000183775	KCTD16		chr5	1	143566471	143833870	143564694	143565087	no	0.16	0.58	-0.11	0.74	-0.51	0.24	0.3	0.67	0.5	0.24	-0.47	0.39	-0.63	0.04	0.23	0.4	-0.48	0.04	\N	\N	\N	\N	\N	\N	U	U	U	U	U	U	U	U	U
I18843_cpg205O2	I18843	ENSG00000153922	CHD1	235791_x_at	chr5	-1	98218819	98290138	98291596	98293458	no	-0.89	0.01	-0.15	0.69	-0.12	0.8	0.07	0.93	-0.32	0.65	-0.75	0.07	-0.49	0.27	-1.1	0.03	-0.8	0.05	0.09	0.68	0.37	0.07	0.46	0.01	U	U	U	U	U	U	U	U	U
I18843_cpg205O2	I18843	ENSG00000153922	CHD1	204258_at	chr5	-1	98218819	98290138	98291596	98293458	no	-0.89	0.01	-0.15	0.69	-0.12	0.8	0.07	0.93	-0.32	0.65	-0.75	0.07	-0.49	0.27	-1.1	0.03	-0.8	0.05	0.23	0.24	0.28	0.18	0.51	0.01	U	U	U	U	U	U	U	U	U
I20685_cpg57B4	I20685	ENSG00000118513	MYB		chr6	1	135544146	135582002	135543547	135544146	no	-1.24	0	-1.31	0	-1.3	0.01	-1.07	0.13	-0.73	0.12	-0.72	0.12	-1.04	0.01	-1.23	0.01	-1.38	0	\N	\N	\N	\N	\N	\N	U	U	U	U	U	U	U	U	U
I20685_cpg57B4	I20685	ENSG00000118513	MYB	204798_at	chr6	1	135544146	135582002	135543547	135544146	no	-1.24	0	-1.31	0	-1.3	0.01	-1.07	0.13	-0.73	0.12	-0.72	0.12	-1.04	0.01	-1.23	0.01	-1.38	0	-0.95	0	0.19	0.46	-0.76	0	U	U	U	U	U	U	U	U	U
I20784_cpg357H5	I20784	ENSG00000131015	ULBP2	221291_at	chr6	1	150304829	150312059	150304612	150304829	no	-0.39	0.17	-1.48	0	-0.07	0.87	0.02	0.98	0.1	0.85	0.22	0.67	0.45	0.42	-0.13	0.81	-0.2	0.44	0.16	0.35	-0.25	0.15	-0.09	0.59	U	U	U	U	U	U	U	U	U
I20784_cpg357H5	I20784	ENSG00000131015	ULBP2	238542_at	chr6	1	150304829	150312059	150304612	150304829	no	-0.39	0.17	-1.48	0	-0.07	0.87	0.02	0.98	0.1	0.85	0.22	0.67	0.45	0.42	-0.13	0.81	-0.2	0.44	0.45	0.01	-0.46	0.02	-0.02	0.95	U	U	U	U	U	U	U	U	U
I20522_cpg252I9	I20522	ENSG00000197498	BXDC1	225866_at	chr6	1	111409984	111453486	111409769	111409980	no	0.93	0.02	1.24	0	1	0.02	1	0.15	0.62	0.25	0.31	0.48	0.13	0.76	0.29	0.4	0.16	0.73	0.87	3.68e-05	-0.07	0.67	0.79	6.13e-05	U	U	U	U	U	U	U	U	U
I20909_cpg117G17	I20909	ENSG00000071242	RPS6KA2	212912_at	chr6	-1	166742844	167195648	167195652	167196657	no	-0.07	0.81	-0.81	0.08	-0.45	0.35	0.38	0.59	0.09	0.85	0.04	0.93	0.11	0.6	0.4	0.11	-0.05	0.82	-0.25	0.06	0.11	0.5	-0.15	0.27	U	U	U	U	U	U	U	U	U
I20909_cpg117G17	I20909	ENSG00000071242	RPS6KA2	204906_at	chr6	-1	166742844	167195648	167195652	167196657	no	-0.07	0.81	-0.81	0.08	-0.45	0.35	0.38	0.59	0.09	0.85	0.04	0.93	0.11	0.6	0.4	0.11	-0.05	0.82	-0.18	0.22	-0.06	0.78	-0.24	0.09	U	U	U	U	U	U	U	U	U
I20909_cpg117G17	I20909	ENSG00000071242	RPS6KA2		chr6	-1	166742844	167195648	167195652	167196657	no	-0.07	0.81	-0.81	0.08	-0.45	0.35	0.38	0.59	0.09	0.85	0.04	0.93	0.11	0.6	0.4	0.11	-0.05	0.82	\N	\N	\N	\N	\N	\N	U	U	U	U	U	U	U	U	U
I20909_cpg117G17	I20909	ENSG00000071242	RPS6KA2	1557970_s_at	chr6	-1	166742844	167195648	167195652	167196657	no	-0.07	0.81	-0.81	0.08	-0.45	0.35	0.38	0.59	0.09	0.85	0.04	0.93	0.11	0.6	0.4	0.11	-0.05	0.82	-0.11	0.5	-0.04	0.84	-0.15	0.29	U	U	U	U	U	U	U	U	U
I20443_cpg262J2	I20443	ENSG00000112246	SIM1	206876_at	chr6	-1	100939606	101019494	101019518	101020099	no	-0.12	0.76	-1.84	0	-1.08	0.03	-1.53	0.17	0.01	0.98	-0.47	0.36	-0.43	0.59	-1.4	0.01	1.36	0.01	0	0.99	0.11	0.45	0.11	0.37	U	U	U	U	U	U	U	U	U
I20443_cpg262J2	I20443	ENSG00000112246	SIM1	1556300_s_at	chr6	-1	100939606	101019494	101019518	101020099	no	-0.12	0.76	-1.84	0	-1.08	0.03	-1.53	0.17	0.01	0.98	-0.47	0.36	-0.43	0.59	-1.4	0.01	1.36	0.01	0.04	0.8	-0.01	0.95	0.03	0.86	U	U	U	U	U	U	U	U	U
I20443_cpg262J2	I20443	ENSG00000112246	SIM1	1552796_a_at	chr6	-1	100939606	101019494	101019518	101020099	no	-0.12	0.76	-1.84	0	-1.08	0.03	-1.53	0.17	0.01	0.98	-0.47	0.36	-0.43	0.59	-1.4	0.01	1.36	0.01	-0.07	0.73	-0.17	0.35	-0.23	0.12	U	U	U	U	U	U	U	U	U
I19639_cpg70E3	I19639	ENSG00000124785	NRN1	218625_at	chr6	-1	5943234	5952632	5952673	5953441	no	0.56	0.03	1.14	0	0.99	0.04	1.13	0.12	0.28	0.68	0.31	0.51	-0.43	0.47	0.09	0.92	0.51	0.6	0.41	0.08	-0.01	0.97	0.39	0.09	U	U	U	U	U	U	U	U	U
I20158_cpg373E6	I20158	ENSG00000065308	TRAM2	202369_s_at	chr6	-1	52470163	52549821	52549943	52550522	no	0.07	0.75	-1.3	0	-0.53	0.14	0.02	0.98	0.56	0.18	0.26	0.53	0.17	0.42	0.46	0.08	0.29	0.12	0.15	0.28	-0.21	0.15	-0.06	0.67	U	U	U	U	U	U	U	U	U
I20158_cpg373E6	I20158	ENSG00000065308	TRAM2	1554383_a_at	chr6	-1	52470163	52549821	52549943	52550522	no	0.07	0.75	-1.3	0	-0.53	0.14	0.02	0.98	0.56	0.18	0.26	0.53	0.17	0.42	0.46	0.08	0.29	0.12	0.43	0.02	-0.2	0.34	0.23	0.2	U	U	U	U	U	U	U	U	U
I20158_cpg373E6	I20158	ENSG00000065308	TRAM2	202368_s_at	chr6	-1	52470163	52549821	52549943	52550522	no	0.07	0.75	-1.3	0	-0.53	0.14	0.02	0.98	0.56	0.18	0.26	0.53	0.17	0.42	0.46	0.08	0.29	0.12	0.28	0.26	-0.3	0.26	-0.02	0.94	U	U	U	U	U	U	U	U	U
I20771_cpg91P20	I20771	ENSG00000203727	SAMD5	1569433_at	chr6	1	147871756	147932850	147870192	147871631	no	-0.84	0.03	-0.83	0.02	-1.2	0.05	-0.24	0.71	-0.56	0.3	-0.74	0.11	-0.71	0.01	-0.84	0.06	-1.1	0	0.12	0.39	-0.11	0.47	0.01	0.96	U	U	U	U	U	U	U	U	U
I20771_cpg91P20	I20771	ENSG00000203727	SAMD5	242626_at	chr6	1	147871756	147932850	147870192	147871631	no	-0.84	0.03	-0.83	0.02	-1.2	0.05	-0.24	0.71	-0.56	0.3	-0.74	0.11	-0.71	0.01	-0.84	0.06	-1.1	0	0.21	0.13	0.11	0.53	0.32	0.02	U	U	U	U	U	U	U	U	U
I20771_cpg91P20	I20771	ENSG00000203727	SAMD5	228653_at	chr6	1	147871756	147932850	147870192	147871631	no	-0.84	0.03	-0.83	0.02	-1.2	0.05	-0.24	0.71	-0.56	0.3	-0.74	0.11	-0.71	0.01	-0.84	0.06	-1.1	0	0.42	0	0.17	0.25	0.59	0	U	U	U	U	U	U	U	U	U
I20078_cpg291C7	I20078	ENSG00000172432	GTPBP2	221050_s_at	chr6	-1	43695965	43704961	43705091	43705623	no	0.17	0.72	0.77	0.02	0.84	0.08	0.97	0.21	0.07	0.91	0.38	0.57	0.09	0.93	0.6	0.11	0.98	0.01	0.08	0.68	0.1	0.59	0.18	0.23	U	U	U	U	U	U	U	U	U
I20078_cpg291C7	I20078	ENSG00000172432	GTPBP2	223789_s_at	chr6	-1	43695965	43704961	43705091	43705623	no	0.17	0.72	0.77	0.02	0.84	0.08	0.97	0.21	0.07	0.91	0.38	0.57	0.09	0.93	0.6	0.11	0.98	0.01	0.03	0.9	-0.21	0.23	-0.18	0.24	U	U	U	U	U	U	U	U	U
I20514_cpg52G18	I20514	ENSG00000146360	GPR6	214655_at	chr6	1	110406991	110408614	110405752	110406846	no	0.86	0.06	2.05	0	1.56	0.04	2.16	0.04	-0.34	0.48	-0.51	0.17	-0.42	0.1	-0.3	0.5	-0.54	0.02	0.07	0.81	-0.12	0.64	-0.06	0.83	U	M	M	M	U	U	U	U	U
I20514_cpg52G18	I20514	ENSG00000146360	GPR6	1553507_a_at	chr6	1	110406991	110408614	110405752	110406846	no	0.86	0.06	2.05	0	1.56	0.04	2.16	0.04	-0.34	0.48	-0.51	0.17	-0.42	0.1	-0.3	0.5	-0.54	0.02	0.21	0.4	-0.16	0.57	0.04	0.88	U	M	M	M	U	U	U	U	U
I19860_cpg450K24	I19860	ENSG00000216342	OR2I1P	236003_x_at	chr6	1	29628975	29629922	29628810	29629948	no	0.15	0.51	0.54	0.05	0.37	0.29	-0.1	0.91	-0.1	0.84	-0.1	0.78	-0.93	0.03	-0.22	0.36	0.31	0.1	0.01	0.96	0.01	0.96	0.02	0.9	U	U	U	U	U	U	U	U	U
I19911_cpg12D17	I19911	ENSG00000204366	ZBTB12	233843_at	chr6	-1	31975373	31977748	31977914	31978499	no	0.35	0.22	0	0.99	0.25	0.64	0.52	0.41	0.58	0.17	0.53	0.2	0.3	0.26	0.28	0.51	-0.34	0.12	0.18	0.17	-0.07	0.68	0.11	0.42	U	U	U	U	U	U	U	U	U
I19895_cpg38E12	I19895	ENSG00000204469	BAT2	208132_x_at	chr6	1	31696429	31713527	31695651	31696258	no	-0.95	0.01	-1.16	0	-0.91	0.07	-1.26	0.09	-0.68	0.15	-0.97	0.03	-1.21	0.02	-0.97	0.01	-1.7	0	-0.02	0.95	0.19	0.37	0.17	0.35	U	U	U	U	U	U	U	U	U
I19895_cpg38E12	I19895	ENSG00000204469	BAT2	214201_x_at	chr6	1	31696429	31713527	31695651	31696258	no	-0.95	0.01	-1.16	0	-0.91	0.07	-1.26	0.09	-0.68	0.15	-0.97	0.03	-1.21	0.02	-0.97	0.01	-1.7	0	0.02	0.95	0.04	0.85	0.06	0.75	U	U	U	U	U	U	U	U	U
I19895_cpg38E12	I19895	ENSG00000204469	BAT2	212081_x_at	chr6	1	31696429	31713527	31695651	31696258	no	-0.95	0.01	-1.16	0	-0.91	0.07	-1.26	0.09	-0.68	0.15	-0.97	0.03	-1.21	0.02	-0.97	0.01	-1.7	0	-0.03	0.92	0.32	0.09	0.29	0.08	U	U	U	U	U	U	U	U	U
I20160_cpg338O21	I20160	ENSG00000216775	RP1-152L7.5		chr6	1	52638031	52639635	52636779	52637755	no	0.06	0.87	-0.08	0.79	-0.04	0.95	-1.1	0.22	-0.66	0.17	-0.16	0.66	-0.22	0.36	0.3	0.72	-0.11	0.53	\N	\N	\N	\N	\N	\N	U	U	U	U	U	U	U	U	U
I20307_cpg197G23	I20307	ENSG00000112773	FAM46A	224973_at	chr6	-1	82512166	82519210	82519570	82520049	no	0.11	0.63	0.09	0.75	0.16	0.66	0.87	0.21	-0.73	0.19	-0.12	0.78	-0.14	0.73	1.46	0.19	0.21	0.26	0.21	0.49	-0.02	0.97	0.19	0.5	U	U	U	U	U	U	U	U	U
I20307_cpg197G23	I20307	ENSG00000112773	FAM46A	221766_s_at	chr6	-1	82512166	82519210	82519570	82520049	no	0.11	0.63	0.09	0.75	0.16	0.66	0.87	0.21	-0.73	0.19	-0.12	0.78	-0.14	0.73	1.46	0.19	0.21	0.26	0.11	0.61	-0.4	0.05	-0.28	0.11	U	U	U	U	U	U	U	U	U
I20307_cpg197G23	I20307	ENSG00000112773	FAM46A		chr6	-1	82512166	82519210	82519570	82520049	no	0.11	0.63	0.09	0.75	0.16	0.66	0.87	0.21	-0.73	0.19	-0.12	0.78	-0.14	0.73	1.46	0.19	0.21	0.26	\N	\N	\N	\N	\N	\N	U	U	U	U	U	U	U	U	U
I20462_cpg357J13	I20462	ENSG00000203809	AL135911.16		chr6	-1	105494745	105495095	105494614	105496259	no	-1.21	0	-0.82	0.01	-0.58	0.19	-0.47	0.47	0.86	0.18	-0.18	0.76	0.42	0.3	0.49	0.2	0.3	0.51	\N	\N	\N	\N	\N	\N	U	U	U	U	U	U	U	U	U
I20677_cpg297M12	I20677	ENSG00000028839	TBPL1	208398_s_at	chr6	1	134315994	134350320	134314839	134315495	no	-0.07	0.82	-0.94	0.05	-0.63	0.24	-0.38	0.65	0.32	0.44	0.18	0.68	0.78	0.03	0.73	0.07	0.79	0.01	-0.16	0.25	0.25	0.1	0.08	0.58	U	U	U	U	U	U	U	U	U
I20677_cpg297M12	I20677	ENSG00000028839	TBPL1		chr6	1	134315994	134350320	134314839	134315495	no	-0.07	0.82	-0.94	0.05	-0.63	0.24	-0.38	0.65	0.32	0.44	0.18	0.68	0.78	0.03	0.73	0.07	0.79	0.01	\N	\N	\N	\N	\N	\N	U	U	U	U	U	U	U	U	U
I19726_cpg375H11	I19726	ENSG00000187566	NHLRC1		chr6	-1	18229629	18230816	18229582	18231367	no	2.47	0	0.34	0.62	0.99	0.15	1.34	0.09	2.83	0.01	2.28	0.02	0.99	0.13	0.17	0.75	2.63	0.01	\N	\N	\N	\N	\N	\N	M	U	U	U	M	M	U	U	M
I19832_cpg323I6	I19832	ENSG00000176933	AL022393.1		chr6	-1	28293877	28294248	28293201	28294881	no	-0.07	0.88	0.1	0.82	1.14	0.04	-1.22	0.14	-0.08	0.91	0.76	0.07	0.4	0.12	0.39	0.16	1.07	0	\N	\N	\N	\N	\N	\N	U	U	U	U	U	U	U	U	U
I20011_cpg38N19	I20011	ENSG00000124721	DNAH8		chr6	1	38792313	39106545	38790562	38791657	no	1.5	0	1.08	0.01	1.33	0.01	0.69	0.28	-0.26	0.52	-0.3	0.44	-1.06	0	-0.77	0.02	-0.73	0.01	\N	\N	\N	\N	\N	\N	M	U	U	U	U	U	U	U	U
I20011_cpg38N19	I20011	ENSG00000124721	DNAH8	233052_at	chr6	1	38792313	39106545	38790562	38791657	no	1.5	0	1.08	0.01	1.33	0.01	0.69	0.28	-0.26	0.52	-0.3	0.44	-1.06	0	-0.77	0.02	-0.73	0.01	0.02	0.94	0	0.99	0.02	0.92	M	U	U	U	U	U	U	U	U
I20417_cpg271G14	I20417	ENSG00000184486	POU3F2	242455_at	chr6	1	99389301	99393381	99386844	99388640	no	-0.58	0.03	0.48	0.18	-0.12	0.8	-0.41	0.52	0.23	0.72	-0.25	0.54	0.01	0.99	-0.91	0.02	0.43	0.13	0.21	0.35	-0.3	0.21	-0.09	0.73	U	U	U	U	U	U	U	U	U
I20417_cpg271G14	I20417	ENSG00000184486	POU3F2	207084_at	chr6	1	99389301	99393381	99386844	99388640	no	-0.58	0.03	0.48	0.18	-0.12	0.8	-0.41	0.52	0.23	0.72	-0.25	0.54	0.01	0.99	-0.91	0.02	0.43	0.13	0.21	0.09	-0.21	0.14	0.01	0.97	U	U	U	U	U	U	U	U	U
I19721_cpg370E12	I19721	ENSG00000218359	RP11-14H3.3		chr6	1	17690244	17690515	17688264	17689456	no	1.54	0.01	1.64	0	2.21	0.01	1.08	0.13	4.4	0	3.56	0	2.78	0	3.07	0	2.25	0	\N	\N	\N	\N	\N	\N	M	M	M	U	M	M	M	M	M
I19894_cpg230F17	I19894	ENSG00000204487	LTB	207339_s_at	chr6	-1	31656314	31658181	31656288	31658995	no	-0.27	0.44	0.75	0.02	0.23	0.55	-1.68	0.06	-1.64	0.01	-0.56	0.17	-0.03	0.9	-0.51	0.08	-0.94	0.01	0.46	0.01	-0.41	0.03	0.04	0.84	U	U	U	U	U	U	U	U	U
I19955_EMPTY	I19955	ENSG00000137309	HMGA1	210457_x_at	chr6	1	34312628	34321986	34310211	34311749	no	-2.01	0	-1.17	0.01	-1.14	0.02	-0.81	0.26	0.34	0.6	0.08	0.85	0.45	0.15	-1.06	0.09	-0.35	0.33	-0.25	0.22	-0.13	0.61	-0.38	0.05	U	U	U	U	U	U	U	U	U
I19955_EMPTY	I19955	ENSG00000137309	HMGA1	206074_s_at	chr6	1	34312628	34321986	34310211	34311749	no	-2.01	0	-1.17	0.01	-1.14	0.02	-0.81	0.26	0.34	0.6	0.08	0.85	0.45	0.15	-1.06	0.09	-0.35	0.33	-0.08	0.74	0.18	0.43	0.1	0.65	U	U	U	U	U	U	U	U	U
I20474_cpg340L15	I20474	ENSG00000112297	AIM1	212543_at	chr6	1	107066423	107125028	107064742	107065445	no	-0.51	0.07	-0.95	0.01	-0.96	0.04	-0.29	0.68	-0.67	0.17	-0.7	0.11	0.81	0.12	0.29	0.52	0.33	0.21	-1.7	4.85e-05	0.64	0.04	-1.06	0	U	U	U	U	U	U	U	U	U
I20500_cpg371L1	I20500	ENSG00000118689	FOXO3	217399_s_at	chr6	1	108987719	109112664	108985118	108986661	no	3.4	8.96e-06	2.42	0.000214	2.26	0.00874	2.49	0.04	-0.32	0.55	0.03	0.95	0.11	0.76	-0.62	0.04	0.88	0.01	-0.1	0.61	-0.07	0.76	-0.17	0.3	M	M	M	M	U	U	U	U	U
I20500_cpg371L1	I20500	ENSG00000118689	FOXO3	224891_at	chr6	1	108987719	109112664	108985118	108986661	no	3.4	8.96e-06	2.42	0.000214	2.26	0.00874	2.49	0.04	-0.32	0.55	0.03	0.95	0.11	0.76	-0.62	0.04	0.88	0.01	-0.13	0.45	0.11	0.57	-0.02	0.93	M	M	M	M	U	U	U	U	U
I20500_cpg371L1	I20500	ENSG00000118689	FOXO3	204131_s_at	chr6	1	108987719	109112664	108985118	108986661	no	3.4	8.96e-06	2.42	0.000214	2.26	0.00874	2.49	0.04	-0.32	0.55	0.03	0.95	0.11	0.76	-0.62	0.04	0.88	0.01	-0.02	0.92	-0.07	0.72	-0.09	0.56	M	M	M	M	U	U	U	U	U
I20500_cpg371L1	I20500	ENSG00000118689	FOXO3	204132_s_at	chr6	1	108987719	109112664	108985118	108986661	no	3.4	8.96e-06	2.42	0.000214	2.26	0.00874	2.49	0.04	-0.32	0.55	0.03	0.95	0.11	0.76	-0.62	0.04	0.88	0.01	0.13	0.48	-0.09	0.69	0.04	0.83	M	M	M	M	U	U	U	U	U
I20500_cpg371L1	I20500	ENSG00000118689	FOXO3	210655_s_at	chr6	1	108987719	109112664	108985118	108986661	no	3.4	8.96e-06	2.42	0.000214	2.26	0.00874	2.49	0.04	-0.32	0.55	0.03	0.95	0.11	0.76	-0.62	0.04	0.88	0.01	-0.07	0.76	-0.03	0.9	-0.1	0.59	M	M	M	M	U	U	U	U	U
I20500_cpg371L1	I20500	ENSG00000118689	FOXO3	224889_at	chr6	1	108987719	109112664	108985118	108986661	no	3.4	8.96e-06	2.42	0.000214	2.26	0.00874	2.49	0.04	-0.32	0.55	0.03	0.95	0.11	0.76	-0.62	0.04	0.88	0.01	-0.07	0.68	0.19	0.24	0.11	0.44	M	M	M	M	U	U	U	U	U
I19628_cpg322L9	I19628	ENSG00000219607	RP1-67E13.1		chr6	1	5030906	5031795	5029459	5032170	no	1.17	0.02	1.07	0.01	0.52	0.32	0.67	0.32	1.85	0.03	1.22	0.03	1.12	0.01	1.79	0.01	0.88	0.07	\N	\N	\N	\N	\N	\N	U	U	U	U	M	U	U	M	U
I19795_cpg368I13	I19795	ENSG00000199289	U6		chr6	-1	26627558	26627665	26628949	26629264	no	0.14	0.68	-0.02	0.96	-0.18	0.74	-0.14	0.88	1.02	0.03	0.33	0.41	-0.02	0.97	0.53	0.12	-0.68	0.17	\N	\N	\N	\N	\N	\N	U	U	U	U	U	U	U	U	U
I19622_cpg283I16	I19622	ENSG00000215066	AL033383.26		chr6	1	3965544	3971555	3963430	3964217	no	-0.42	0.07	-0.12	0.72	-0.18	0.79	0.43	0.57	-0.11	0.87	-0.37	0.57	0.19	0.88	-0.04	0.93	-0.11	0.85	\N	\N	\N	\N	\N	\N	U	U	U	U	U	U	U	U	U
I21128_EMPTY	I21128	ENSG00000146618	FERD3L	1553517_at	chr7	-1	19150930	19151569	19150593	19151580	no	-0.55	0.05	-0.21	0.55	-0.08	0.91	0.01	0.99	0.52	0.28	0.29	0.47	0.46	0.14	-0.16	0.63	0.54	0.28	-0.16	0.44	0.07	0.8	-0.09	0.68	U	U	U	U	U	U	U	U	U
I21216_cpg305G21	I21216	ENSG00000106031	HOXA13	231786_at	chr7	-1	27203024	27206250	27206261	27207217	no	-1.61	0	-0.92	0.02	-1.91	0	-2.04	0.07	-1.78	0	-1.36	0.01	-1.78	0	-2.17	0	-2.3	0	0.25	0.04	-0.03	0.89	0.22	0.07	U	U	U	U	U	U	U	U	U
I21216_cpg305G21	I21216	ENSG00000106031	HOXA13	238808_at	chr7	-1	27203024	27206250	27206261	27207217	no	-1.61	0	-0.92	0.02	-1.91	0	-2.04	0.07	-1.78	0	-1.36	0.01	-1.78	0	-2.17	0	-2.3	0	0.26	0.03	-0.02	0.92	0.24	0.04	U	U	U	U	U	U	U	U	U
I22160_cpg359H13	I22160	ENSG00000208257	AC006017.2		chr7	-1	151353212	151353493	151353505	151354248	no	-0.42	0.09	-1.41	0	-0.59	0.17	-1.09	0.17	0.12	0.81	-0.13	0.79	0.36	0.25	-0.05	0.92	0.48	0.21	\N	\N	\N	\N	\N	\N	U	U	U	U	U	U	U	U	U
I21422_cpg59G9	I21422	ENSG00000170419	VSTM2A	1554530_at	chr7	1	54577512	54606267	54577122	54577475	no	1.03	0.01	0.82	0.02	0.57	0.19	1.07	0.13	0.15	0.79	-0.5	0.28	0.23	0.55	0.33	0.26	0.48	0.09	-0.09	0.57	-0.04	0.82	-0.13	0.32	U	U	U	U	U	U	U	U	U
I21422_cpg59G9	I21422	ENSG00000170419	VSTM2A	230117_at	chr7	1	54577512	54606267	54577122	54577475	no	1.03	0.01	0.82	0.02	0.57	0.19	1.07	0.13	0.15	0.79	-0.5	0.28	0.23	0.55	0.33	0.26	0.48	0.09	-0.06	0.78	-0.01	0.97	-0.07	0.71	U	U	U	U	U	U	U	U	U
I21422_cpg59G9	I21422	ENSG00000170419	VSTM2A	236308_at	chr7	1	54577512	54606267	54577122	54577475	no	1.03	0.01	0.82	0.02	0.57	0.19	1.07	0.13	0.15	0.79	-0.5	0.28	0.23	0.55	0.33	0.26	0.48	0.09	0	0.99	0.03	0.84	0.03	0.83	U	U	U	U	U	U	U	U	U
I21422_cpg59G9	I21422	ENSG00000170419	VSTM2A		chr7	1	54577512	54606267	54577122	54577475	no	1.03	0.01	0.82	0.02	0.57	0.19	1.07	0.13	0.15	0.79	-0.5	0.28	0.23	0.55	0.33	0.26	0.48	0.09	\N	\N	\N	\N	\N	\N	U	U	U	U	U	U	U	U	U
I21422_cpg59G9	I21422	ENSG00000170419	VSTM2A	1560692_at	chr7	1	54577512	54606267	54577122	54577475	no	1.03	0.01	0.82	0.02	0.57	0.19	1.07	0.13	0.15	0.79	-0.5	0.28	0.23	0.55	0.33	0.26	0.48	0.09	-0.07	0.67	-0.05	0.79	-0.12	0.37	U	U	U	U	U	U	U	U	U
I21078_cpg34I22	I21078	ENSG00000189043	NDUFA4	217773_s_at	chr7	-1	10939609	10946305	10946388	10946861	no	0.12	0.73	0.73	0.04	0.73	0.16	-0.22	0.79	0.16	0.7	0.44	0.29	-0.6	0.13	-0.28	0.35	-0.59	0.11	0.01	0.95	0.01	0.97	0.02	0.91	U	U	U	U	U	U	U	U	U
I21651_cpg4K17	I21651	ENSG00000004766	CCDC132	226031_at	chr7	1	92699589	92826273	92698948	92699468	no	-0.72	0.06	-0.86	0.01	-1.2	0.01	-0.86	0.25	-0.99	0.03	-1.01	0.05	-1.49	0	-1.32	0.01	-1.94	0.01	-0.07	0.71	0.09	0.64	0.02	0.93	U	U	U	U	U	U	U	U	U
I21651_cpg4K17	I21651	ENSG00000004766	CCDC132	1554217_a_at	chr7	1	92699589	92826273	92698948	92699468	no	-0.72	0.06	-0.86	0.01	-1.2	0.01	-0.86	0.25	-0.99	0.03	-1.01	0.05	-1.49	0	-1.32	0.01	-1.94	0.01	0.26	0.25	-0.39	0.11	-0.13	0.59	U	U	U	U	U	U	U	U	U
I21651_cpg4K17	I21651	ENSG00000004766	CCDC132	1554216_at	chr7	1	92699589	92826273	92698948	92699468	no	-0.72	0.06	-0.86	0.01	-1.2	0.01	-0.86	0.25	-0.99	0.03	-1.01	0.05	-1.49	0	-1.32	0.01	-1.94	0.01	0.16	0.16	-0.09	0.52	0.07	0.58	U	U	U	U	U	U	U	U	U
I21201_cpg429L8	I21201	ENSG00000105991	HOXA1	214639_s_at	chr7	-1	27099141	27102150	27102286	27103608	no	-0.8	0	-1.07	0.01	-1.16	0.02	-1.17	0.11	-0.97	0.06	-0.55	0.13	-0.82	0.05	-0.82	0.05	-0.99	0	3.05	3.26e-07	-0.2	0.49	2.85	4.84e-07	U	U	U	U	U	U	U	U	U
I21804_cpg85C11	I21804	ENSG00000177820	AC004917.2	227883_at	chr7	-1	106087581	106088566	106087285	106088868	no	1.16	0	0.8	0.06	0.53	0.33	1	0.16	0.63	0.18	0.41	0.46	-0.57	0.07	-0.74	0.13	-0.12	0.74	0.05	0.8	-0.14	0.44	-0.09	0.6	U	U	U	U	U	U	U	U	U
I21655_cpg345E22	I21655	ENSG00000004948	CALCR	207886_s_at	chr7	-1	92891735	93041686	93042000	93043150	no	0.88	0.01	2.01	0	1.38	0.01	0.28	0.72	-0.37	0.45	0.2	0.76	-0.54	0.17	-0.38	0.54	-0.13	0.55	-0.32	0.14	0.5	0.04	0.17	0.45	U	M	U	U	U	U	U	U	U
I21655_cpg345E22	I21655	ENSG00000004948	CALCR	207887_s_at	chr7	-1	92891735	93041686	93042000	93043150	no	0.88	0.01	2.01	0	1.38	0.01	0.28	0.72	-0.37	0.45	0.2	0.76	-0.54	0.17	-0.38	0.54	-0.13	0.55	-0.01	0.97	-0.01	0.97	-0.02	0.93	U	M	U	U	U	U	U	U	U
I21371_cpg368C22	I21371	ENSG00000206942	SNORA9		chr7	-1	44991502	44991634	44991957	44993243	no	-0.83	0.01	-0.44	0.11	0.17	0.73	-1.63	0.08	-1.33	0.03	-1.06	0.03	-1.42	0	-1.57	0	-1.98	0	\N	\N	\N	\N	\N	\N	U	U	U	U	U	U	U	U	U
I21988_cpg233J8	I21988	ENSG00000174595	KLF14	1552813_at	chr7	-1	130068429	130069400	130067902	130069823	no	1.06	0	1.46	0	1.02	0.03	-0.64	0.35	-0.47	0.47	0.75	0.09	0.46	0.42	0.55	0.39	0.2	0.65	-0.05	0.82	0.06	0.82	0	0.99	U	U	U	U	U	U	U	U	U
I21463_cpg202O22	I21463	ENSG00000133375	AC008267.6	217271_at	chr7	-1	65607600	65607899	65607437	65609626	no	2.01	9.75e-05	1.89	0.000103	1.92	0.0026	2.16	0.04	3.3	0	3.54	0	3.12	0	3.05	0	2.9	0	0.02	0.88	-0.03	0.84	-0.01	0.96	M	M	M	M	M	M	M	M	M
I22240_cpg270D3	I22240	ENSG00000155093	PTPRN2	211534_x_at	chr7	-1	157024511	158073241	158073764	158074425	no	0.05	0.94	-0.79	0.14	-0.61	0.17	2.23	0.19	0.32	0.49	0.6	0.17	0.14	0.67	0	1	1.73	0	0.01	0.98	0.01	0.98	0.01	0.96	U	U	U	U	U	U	U	U	M
I22240_cpg270D3	I22240	ENSG00000155093	PTPRN2		chr7	-1	157024511	158073241	158073764	158074425	no	0.05	0.94	-0.79	0.14	-0.61	0.17	2.23	0.19	0.32	0.49	0.6	0.17	0.14	0.67	0	1	1.73	0	\N	\N	\N	\N	\N	\N	U	U	U	U	U	U	U	U	M
I22240_cpg270D3	I22240	ENSG00000155093	PTPRN2	203030_s_at	chr7	-1	157024511	158073241	158073764	158074425	no	0.05	0.94	-0.79	0.14	-0.61	0.17	2.23	0.19	0.32	0.49	0.6	0.17	0.14	0.67	0	1	1.73	0	0.04	0.85	0.05	0.83	0.09	0.6	U	U	U	U	U	U	U	U	M
I22240_cpg270D3	I22240	ENSG00000155093	PTPRN2	203029_s_at	chr7	-1	157024511	158073241	158073764	158074425	no	0.05	0.94	-0.79	0.14	-0.61	0.17	2.23	0.19	0.32	0.49	0.6	0.17	0.14	0.67	0	1	1.73	0	-0.15	0.35	0.01	0.96	-0.14	0.37	U	U	U	U	U	U	U	U	M
I22155_cpg444J12	I22155	ENSG00000106615	RHEB	213404_s_at	chr7	-1	150794032	150847943	150848474	150849184	no	2.23	5.04e-05	1.18	0.00648	0.73	0.167	3.32	0.04	0.1	0.84	0.4	0.35	0.44	0.14	0.11	0.8	0.44	0.04	-0.06	0.84	0.08	0.8	0.02	0.96	M	U	U	M	U	U	U	U	U
I22155_cpg444J12	I22155	ENSG00000106615	RHEB	227633_at	chr7	-1	150794032	150847943	150848474	150849184	no	2.23	5.04e-05	1.18	0.00648	0.73	0.167	3.32	0.04	0.1	0.84	0.4	0.35	0.44	0.14	0.11	0.8	0.44	0.04	-0.31	0.01	0.17	0.16	-0.13	0.23	M	U	U	M	U	U	U	U	U
I22155_cpg444J12	I22155	ENSG00000106615	RHEB	201452_at	chr7	-1	150794032	150847943	150848474	150849184	no	2.23	5.04e-05	1.18	0.00648	0.73	0.167	3.32	0.04	0.1	0.84	0.4	0.35	0.44	0.14	0.11	0.8	0.44	0.04	-0.33	0.2	0.23	0.44	-0.1	0.74	M	U	U	M	U	U	U	U	U
I22155_cpg444J12	I22155	ENSG00000106615	RHEB	201453_x_at	chr7	-1	150794032	150847943	150848474	150849184	no	2.23	5.04e-05	1.18	0.00648	0.73	0.167	3.32	0.04	0.1	0.84	0.4	0.35	0.44	0.14	0.11	0.8	0.44	0.04	-0.04	0.79	0.1	0.47	0.06	0.65	M	U	U	M	U	U	U	U	U
I22155_cpg444J12	I22155	ENSG00000106615	RHEB	1555780_a_at	chr7	-1	150794032	150847943	150848474	150849184	no	2.23	5.04e-05	1.18	0.00648	0.73	0.167	3.32	0.04	0.1	0.84	0.4	0.35	0.44	0.14	0.11	0.8	0.44	0.04	-0.08	0.74	0.02	0.95	-0.06	0.79	M	U	U	M	U	U	U	U	U
I21508_cpg280F19	I21508	ENSG00000165215	CLDN3	203954_x_at	chr7	-1	72821263	72822536	72820590	72823130	no	0.92	0	1.34	0	1.6	0.01	1.77	0.06	1.65	0.01	1.72	0	1.32	0.01	0.9	0.01	0.67	0.13	-0.96	8.55e-05	0.24	0.2	-0.72	0	U	U	M	M	M	M	U	U	U
I21508_cpg280F19	I21508	ENSG00000165215	CLDN3	203953_s_at	chr7	-1	72821263	72822536	72820590	72823130	no	0.92	0	1.34	0	1.6	0.01	1.77	0.06	1.65	0.01	1.72	0	1.32	0.01	0.9	0.01	0.67	0.13	-2.01	1.38e-05	0.48	0.11	-1.53	8.21e-05	U	U	M	M	M	M	U	U	U
I21170_cpg438F19	I21170	ENSG00000136231	IGF2BP3	203820_s_at	chr7	-1	23316354	23476520	23477186	23477681	no	-0.19	0.73	0.48	0.08	0.05	0.93	1.47	0.08	-0.07	0.9	-0.22	0.75	-0.24	0.69	-0.13	0.71	0.43	0.48	-0.7	0	0.41	0.04	-0.29	0.09	U	U	U	U	U	U	U	U	U
I21170_cpg438F19	I21170	ENSG00000136231	IGF2BP3	216493_s_at	chr7	-1	23316354	23476520	23477186	23477681	no	-0.19	0.73	0.48	0.08	0.05	0.93	1.47	0.08	-0.07	0.9	-0.22	0.75	-0.24	0.69	-0.13	0.71	0.43	0.48	-1.01	0.01	0.04	0.95	-0.97	0.01	U	U	U	U	U	U	U	U	U
I21170_cpg438F19	I21170	ENSG00000136231	IGF2BP3	203819_s_at	chr7	-1	23316354	23476520	23477186	23477681	no	-0.19	0.73	0.48	0.08	0.05	0.93	1.47	0.08	-0.07	0.9	-0.22	0.75	-0.24	0.69	-0.13	0.71	0.43	0.48	-0.82	0	0.32	0.08	-0.5	0	U	U	U	U	U	U	U	U	U
I21884_cpg46B22	I21884	ENSG00000184408	KCND2	207103_at	chr7	1	119701923	120177623	119700068	119701256	no	1.07	0	2.06	0	1.35	0.01	0.94	0.34	0.4	0.41	0.32	0.46	0.68	0.09	0.06	0.94	0.26	0.2	-1.1	0.01	1.09	0.01	-0.01	0.98	U	M	U	U	U	U	U	U	U
I21870_cpg47P5	I21870	ENSG00000105989	WNT2	205648_at	chr7	-1	116704518	116750579	116751318	116752580	no	0.1	0.71	-0.24	0.42	0.91	0.31	0.55	0.38	-0.12	0.78	0.56	0.25	-0.11	0.82	-0.13	0.69	0.2	0.83	-0.08	0.67	0.08	0.68	0	0.99	U	U	U	U	U	U	U	U	U
I22135_cpg361F15	I22135	ENSG00000164889	SLC4A2	202111_at	chr7	1	150389271	150404542	150386947	150388457	no	-0.73	0.02	-1.12	0	-1.16	0.02	-1.63	0.11	-0.16	0.71	-0.02	0.96	-0.09	0.71	-0.76	0.05	-0.75	0.13	-0.14	0.52	0.31	0.12	0.18	0.34	U	U	U	U	U	U	U	U	U
I21031_cpg251G17	I21031	ENSG00000182095	AC093620.6	226691_at	chr7	-1	5312952	5431571	5432451	5435303	no	-1.04	0	-0.74	0.01	-0.82	0.06	0.28	0.74	-0.44	0.29	-0.7	0.07	-0.22	0.33	0.5	0.1	-0.53	0.03	0.44	0.01	-0.2	0.3	0.23	0.16	U	U	U	U	U	U	U	U	U
I21031_cpg251G17	I21031	ENSG00000182095	AC093620.6		chr7	-1	5312952	5431571	5432451	5435303	no	-1.04	0	-0.74	0.01	-0.82	0.06	0.28	0.74	-0.44	0.29	-0.7	0.07	-0.22	0.33	0.5	0.1	-0.53	0.03	\N	\N	\N	\N	\N	\N	U	U	U	U	U	U	U	U	U
I21031_cpg251G17	I21031	ENSG00000182095	AC093620.6	242187_s_at	chr7	-1	5312952	5431571	5432451	5435303	no	-1.04	0	-0.74	0.01	-0.82	0.06	0.28	0.74	-0.44	0.29	-0.7	0.07	-0.22	0.33	0.5	0.1	-0.53	0.03	-0.03	0.91	0.01	0.98	-0.02	0.92	U	U	U	U	U	U	U	U	U
I21031_cpg251G17	I21031	ENSG00000182095	AC093620.6	1562896_at	chr7	-1	5312952	5431571	5432451	5435303	no	-1.04	0	-0.74	0.01	-0.82	0.06	0.28	0.74	-0.44	0.29	-0.7	0.07	-0.22	0.33	0.5	0.1	-0.53	0.03	0.04	0.81	-0.19	0.2	-0.15	0.26	U	U	U	U	U	U	U	U	U
I21031_cpg251G17	I21031	ENSG00000182095	AC093620.6	1558238_at	chr7	-1	5312952	5431571	5432451	5435303	no	-1.04	0	-0.74	0.01	-0.82	0.06	0.28	0.74	-0.44	0.29	-0.7	0.07	-0.22	0.33	0.5	0.1	-0.53	0.03	-0.04	0.93	0.02	0.96	-0.01	0.97	U	U	U	U	U	U	U	U	U
I20950_cpg64F1	I20950	ENSG00000197461	PDGFA	205463_s_at	chr7	-1	503421	526459	527563	530013	no	1.56	0	1.93	0	2.22	0.01	2.55	0.04	0.57	0.27	1.56	0	1.1	0.02	1.41	0.01	1.29	0	-0.28	0.35	-0.7	0.03	-0.99	0	M	M	M	M	U	M	U	U	U
I20950_cpg64F1	I20950	ENSG00000197461	PDGFA	216867_s_at	chr7	-1	503421	526459	527563	530013	no	1.56	0	1.93	0	2.22	0.01	2.55	0.04	0.57	0.27	1.56	0	1.1	0.02	1.41	0.01	1.29	0	-0.13	0.52	-0.07	0.77	-0.2	0.25	M	M	M	M	U	M	U	U	U
I20950_cpg64F1	I20950	ENSG00000197461	PDGFA		chr7	-1	503421	526459	527563	530013	no	1.56	0	1.93	0	2.22	0.01	2.55	0.04	0.57	0.27	1.56	0	1.1	0.02	1.41	0.01	1.29	0	\N	\N	\N	\N	\N	\N	M	M	M	M	U	M	U	U	U
I21648_cpg304M13	I21648	ENSG00000105810	CDK6	207143_at	chr7	-1	92072175	92301148	92302410	92303075	no	-0.38	0.18	-0.65	0.03	-1.6	0.02	-1.07	0.13	-0.56	0.2	-0.46	0.22	-0.91	0.02	-0.88	0.01	-0.82	0.01	-0.04	0.87	0.05	0.84	0.01	0.97	U	U	U	U	U	U	U	U	U
I21648_cpg304M13	I21648	ENSG00000105810	CDK6	231198_at	chr7	-1	92072175	92301148	92302410	92303075	no	-0.38	0.18	-0.65	0.03	-1.6	0.02	-1.07	0.13	-0.56	0.2	-0.46	0.22	-0.91	0.02	-0.88	0.01	-0.82	0.01	0.13	0.34	-0.23	0.12	-0.09	0.5	U	U	U	U	U	U	U	U	U
I21648_cpg304M13	I21648	ENSG00000105810	CDK6	243000_at	chr7	-1	92072175	92301148	92302410	92303075	no	-0.38	0.18	-0.65	0.03	-1.6	0.02	-1.07	0.13	-0.56	0.2	-0.46	0.22	-0.91	0.02	-0.88	0.01	-0.82	0.01	-0.49	0.04	0.37	0.16	-0.13	0.63	U	U	U	U	U	U	U	U	U
I21648_cpg304M13	I21648	ENSG00000105810	CDK6	224847_at	chr7	-1	92072175	92301148	92302410	92303075	no	-0.38	0.18	-0.65	0.03	-1.6	0.02	-1.07	0.13	-0.56	0.2	-0.46	0.22	-0.91	0.02	-0.88	0.01	-0.82	0.01	0.43	0.01	-0.24	0.12	0.19	0.18	U	U	U	U	U	U	U	U	U
I21648_cpg304M13	I21648	ENSG00000105810	CDK6	224851_at	chr7	-1	92072175	92301148	92302410	92303075	no	-0.38	0.18	-0.65	0.03	-1.6	0.02	-1.07	0.13	-0.56	0.2	-0.46	0.22	-0.91	0.02	-0.88	0.01	-0.82	0.01	0.47	0	0.03	0.91	0.5	0	U	U	U	U	U	U	U	U	U
I21648_cpg304M13	I21648	ENSG00000105810	CDK6	224848_at	chr7	-1	92072175	92301148	92302410	92303075	no	-0.38	0.18	-0.65	0.03	-1.6	0.02	-1.07	0.13	-0.56	0.2	-0.46	0.22	-0.91	0.02	-0.88	0.01	-0.82	0.01	0.26	0.03	-0.24	0.07	0.03	0.85	U	U	U	U	U	U	U	U	U
I21648_cpg304M13	I21648	ENSG00000105810	CDK6	235287_at	chr7	-1	92072175	92301148	92302410	92303075	no	-0.38	0.18	-0.65	0.03	-1.6	0.02	-1.07	0.13	-0.56	0.2	-0.46	0.22	-0.91	0.02	-0.88	0.01	-0.82	0.01	-0.2	0.58	0.02	0.97	-0.18	0.59	U	U	U	U	U	U	U	U	U
I21035_cpg271K15	I21035	ENSG00000169549	AC006483.5		chr7	1	5566900	5567212	5568174	5570294	no	-0.12	0.58	-0.33	0.31	0.06	0.88	-0.05	0.95	-0.32	0.42	-0.28	0.44	-0.39	0.09	-0.63	0.06	-0.43	0.06	\N	\N	\N	\N	\N	\N	U	U	U	U	U	U	U	U	U
I21904_EMPTY	I21904	ENSG00000128610	FEZF1		chr7	-1	121728684	121731727	121733002	121733560	no	-0.44	0.12	0.77	0.21	-0.18	0.68	0.47	0.55	0.7	0.35	-0.77	0.13	-1.37	0.08	0.07	0.85	0.2	0.36	\N	\N	\N	\N	\N	\N	U	U	U	U	U	U	U	U	U
I22555_cpg314M8	I22555	ENSG00000169499	PLEKHA2	225136_at	chr8	1	38877910	38950585	38877404	38877910	no	-0.53	0.06	-1.2	0	-0.94	0.06	-0.65	0.35	-0.38	0.48	-0.54	0.17	-0.44	0.42	-0.36	0.77	-0.42	0.29	-0.43	0.13	0.52	0.09	0.09	0.79	U	U	U	U	U	U	U	U	U
I22555_cpg314M8	I22555	ENSG00000169499	PLEKHA2	238013_at	chr8	1	38877910	38950585	38877404	38877910	no	-0.53	0.06	-1.2	0	-0.94	0.06	-0.65	0.35	-0.38	0.48	-0.54	0.17	-0.44	0.42	-0.36	0.77	-0.42	0.29	-0.25	0.14	0.13	0.53	-0.12	0.51	U	U	U	U	U	U	U	U	U
I22555_cpg314M8	I22555	ENSG00000169499	PLEKHA2	217677_at	chr8	1	38877910	38950585	38877404	38877910	no	-0.53	0.06	-1.2	0	-0.94	0.06	-0.65	0.35	-0.38	0.48	-0.54	0.17	-0.44	0.42	-0.36	0.77	-0.42	0.29	0	0.99	-0.01	0.96	-0.01	0.94	U	U	U	U	U	U	U	U	U
I22439_EMPTY	I22439	ENSG00000221818	EBF2		chr8	-1	25758042	25958292	25958322	25959750	no	-0.56	0.09	-0.67	0.06	-0.18	0.7	-0.14	0.85	0.95	0.2	0.35	0.34	-0.71	0.1	-0.09	0.75	-1.47	0.12	\N	\N	\N	\N	\N	\N	U	U	U	U	U	U	U	U	U
I22481_cpg354C4	I22481	ENSG00000120875	DUSP4	204015_s_at	chr8	-1	29249539	29264104	29264148	29264875	no	0.44	0.23	1.36	0.01	1.95	0.02	1.19	0.11	0.92	0.13	0.55	0.42	-0.15	0.68	1.04	0.07	-0.41	0.44	1.95	7.85e-06	0.17	0.59	2.12	4.07e-06	U	U	M	U	U	U	U	U	U
I22481_cpg354C4	I22481	ENSG00000120875	DUSP4	204014_at	chr8	-1	29249539	29264104	29264148	29264875	no	0.44	0.23	1.36	0.01	1.95	0.02	1.19	0.11	0.92	0.13	0.55	0.42	-0.15	0.68	1.04	0.07	-0.41	0.44	1.32	0	-0.18	0.76	1.14	0.01	U	U	M	U	U	U	U	U	U
I22259_cpg313B15	I22259	ENSG00000207826	hsa-mir-596		chr8	1	1752804	1752880	1752734	1754177	no	2.36	6.83e-05	1.8	0.000224	2.02	0.00851	2.19	0.11	2.45	0	1.79	0.01	3.01	0	3.17	0	2.85	0	\N	\N	\N	\N	\N	\N	M	M	M	U	M	M	M	M	M
I22426_cpg305B4	I22426	ENSG00000104725	NEFL	221916_at	chr8	-1	24864385	24870541	24870649	24870762	no	2.12	6.86e-05	2.14	2.47e-05	2.29	0.00275	2.03	0.06	1.64	0.04	1.11	0.08	2.18	0.01	2.03	0.01	1.52	0.02	1.14	8e-06	-0.4	0.02	0.74	0	M	M	M	M	M	U	M	M	M
I22426_cpg305B4	I22426	ENSG00000104725	NEFL	221801_x_at	chr8	-1	24864385	24870541	24870649	24870762	no	2.12	6.86e-05	2.14	2.47e-05	2.29	0.00275	2.03	0.06	1.64	0.04	1.11	0.08	2.18	0.01	2.03	0.01	1.52	0.02	0.81	0	-0.03	0.91	0.78	0	M	M	M	M	M	U	M	M	M
I22426_cpg305B4	I22426	ENSG00000104725	NEFL	221805_at	chr8	-1	24864385	24870541	24870649	24870762	no	2.12	6.86e-05	2.14	2.47e-05	2.29	0.00275	2.03	0.06	1.64	0.04	1.11	0.08	2.18	0.01	2.03	0.01	1.52	0.02	1.22	2.17e-06	-0.88	5.02e-05	0.34	0.01	M	M	M	M	M	U	M	M	M
I22531_cpg342H18	I22531	ENSG00000183779	ZNF703		chr8	1	37672467	37675554	37671440	37672304	no	-0.37	0.2	-0.8	0.07	-1.48	0.01	-1.07	0.2	-0.1	0.84	-0.21	0.67	-0.45	0.18	-0.51	0.06	1.14	0	\N	\N	\N	\N	\N	\N	U	U	U	U	U	U	U	U	U
I23143_cpg84I22	I23143	ENSG00000178764	ZHX2	203556_at	chr8	1	123863082	124055936	123862500	123862788	no	0.68	0.03	1.15	0	0.72	0.07	1.44	0.08	0.54	0.3	0.63	0.17	-0.04	0.92	0.96	0.05	0.03	0.97	-0.23	0.06	0.63	0	0.4	0	U	U	U	U	U	U	U	U	U
I22674_cpg82E1	I22674	ENSG00000172680	MOS	221367_at	chr8	-1	57188055	57189095	57188007	57189427	no	2.34	4.42e-05	2.05	9.75e-05	0.28	0.649	2.32	0.04	-0.8	0.07	-0.21	0.66	-1.02	0.01	-0.31	0.32	-1.09	0	-0.03	0.9	0.01	0.98	-0.02	0.92	M	M	U	M	U	U	U	U	U
I22547_EMPTY	I22547	ENSG00000147548	WHSC1L1	224076_s_at	chr8	-1	38251717	38358947	38359354	38359947	no	-0.74	0.02	-0.88	0.01	0.09	0.86	0.04	0.96	0.3	0.48	0.47	0.32	-0.53	0.33	0.45	0.14	-0.19	0.65	-0.33	0.02	-0.03	0.89	-0.36	0.01	U	U	U	U	U	U	U	U	U
I22547_EMPTY	I22547	ENSG00000147548	WHSC1L1	222544_s_at	chr8	-1	38251717	38358947	38359354	38359947	no	-0.74	0.02	-0.88	0.01	0.09	0.86	0.04	0.96	0.3	0.48	0.47	0.32	-0.53	0.33	0.45	0.14	-0.19	0.65	0.08	0.71	0.17	0.42	0.25	0.14	U	U	U	U	U	U	U	U	U
I22547_EMPTY	I22547	ENSG00000147548	WHSC1L1	218173_s_at	chr8	-1	38251717	38358947	38359354	38359947	no	-0.74	0.02	-0.88	0.01	0.09	0.86	0.04	0.96	0.3	0.48	0.47	0.32	-0.53	0.33	0.45	0.14	-0.19	0.65	-0.18	0.33	0.13	0.53	-0.05	0.83	U	U	U	U	U	U	U	U	U
I22547_EMPTY	I22547	ENSG00000147548	WHSC1L1	221248_s_at	chr8	-1	38251717	38358947	38359354	38359947	no	-0.74	0.02	-0.88	0.01	0.09	0.86	0.04	0.96	0.3	0.48	0.47	0.32	-0.53	0.33	0.45	0.14	-0.19	0.65	0.43	0.02	-0.07	0.8	0.37	0.04	U	U	U	U	U	U	U	U	U
I22785_cpg122N4	I22785	ENSG00000147596	PRDM14	220714_at	chr8	-1	71126574	71146116	71146681	71147860	no	0.39	0.18	0.94	0.02	0.42	0.37	0.52	0.41	-0.05	0.91	-0.04	0.92	0.12	0.6	1.08	0	0.38	0.04	-1.16	8.47e-06	0.26	0.1	-0.9	4.68e-05	U	U	U	U	U	U	U	U	U
I22766_cpg36G22	I22766	ENSG00000187728	TCF24		chr8	-1	68036084	68036515	68035949	68037843	no	0.4	0.06	0.13	0.75	0.53	0.18	-0.06	0.95	0.48	0.31	0.62	0.27	1.16	0.01	0.71	0.04	1.46	0	\N	\N	\N	\N	\N	\N	U	U	U	U	U	U	U	U	U
I22452_cpg41E10	I22452	ENSG00000120907	ADRA1A	211489_at	chr8	-1	26661584	26778839	26779409	26779886	no	0.17	0.6	0.19	0.63	-0.11	0.8	0.47	0.47	-0.24	0.55	0.39	0.29	-0.42	0.1	0.16	0.53	0.22	0.24	-0.04	0.78	0.04	0.8	0	1	U	U	U	U	U	U	U	U	U
I22452_cpg41E10	I22452	ENSG00000120907	ADRA1A	211492_s_at	chr8	-1	26661584	26778839	26779409	26779886	no	0.17	0.6	0.19	0.63	-0.11	0.8	0.47	0.47	-0.24	0.55	0.39	0.29	-0.42	0.1	0.16	0.53	0.22	0.24	0.05	0.85	-0.01	0.97	0.04	0.88	U	U	U	U	U	U	U	U	U
I22452_cpg41E10	I22452	ENSG00000120907	ADRA1A		chr8	-1	26661584	26778839	26779409	26779886	no	0.17	0.6	0.19	0.63	-0.11	0.8	0.47	0.47	-0.24	0.55	0.39	0.29	-0.42	0.1	0.16	0.53	0.22	0.24	\N	\N	\N	\N	\N	\N	U	U	U	U	U	U	U	U	U
I22452_cpg41E10	I22452	ENSG00000120907	ADRA1A	211491_at	chr8	-1	26661584	26778839	26779409	26779886	no	0.17	0.6	0.19	0.63	-0.11	0.8	0.47	0.47	-0.24	0.55	0.39	0.29	-0.42	0.1	0.16	0.53	0.22	0.24	0.05	0.74	-0.04	0.83	0.01	0.93	U	U	U	U	U	U	U	U	U
I22452_cpg41E10	I22452	ENSG00000120907	ADRA1A	211490_at	chr8	-1	26661584	26778839	26779409	26779886	no	0.17	0.6	0.19	0.63	-0.11	0.8	0.47	0.47	-0.24	0.55	0.39	0.29	-0.42	0.1	0.16	0.53	0.22	0.24	0.12	0.44	-0.08	0.63	0.03	0.85	U	U	U	U	U	U	U	U	U
I23142_cpg83H16	I23142	ENSG00000178764	ZHX2	203556_at	chr8	1	123863082	124055936	123861414	123862272	no	-0.42	0.06	-0.69	0.03	-1.1	0.08	-1.13	0.12	-0.13	0.79	-0.49	0.28	-0.76	0.02	-0.93	0.01	-1.25	0	-0.23	0.06	0.63	0	0.4	0	U	U	U	U	U	U	U	U	U
I22291_cpg93E4	I22291	ENSG00000176305	AC087269.5		chr8	1	8597319	8598197	8596471	8598377	no	2.07	1.7e-05	2.71	0.000448	1.92	0.00559	2.58	0.06	1.79	0.01	1.59	0	1.97	0	2.18	0	1.85	0	\N	\N	\N	\N	\N	\N	M	M	M	M	M	M	M	M	M
I22613_cpg308L17	I22613	ENSG00000221869	CEBPD	203973_s_at	chr8	-1	48812426	48813235	48812224	48814243	no	0.31	0.18	0.31	0.3	1.04	0.06	0.41	0.57	-0.54	0.19	-0.64	0.11	-0.23	0.69	0.15	0.83	0.12	0.66	0.28	0.25	-0.41	0.12	-0.13	0.62	U	U	U	U	U	U	U	U	U
I22530_cpg8P21	I22530	ENSG00000183779	ZNF703		chr8	1	37672467	37675554	37670859	37671437	no	-1.3	0	-1.46	0	-0.94	0.03	-0.79	0.31	-0.47	0.25	-0.78	0.07	-1.45	0.01	-1.57	0.02	-0.34	0.19	\N	\N	\N	\N	\N	\N	U	U	U	U	U	U	U	U	U
I22612_cpg98E17	I22612	ENSG00000221869	CEBPD	203973_s_at	chr8	-1	48812426	48813235	48811839	48812072	no	2.35	2.74e-05	2.14	5.26e-05	2.69	0.00184	2.55	0.04	1.44	0.05	2.07	0	2.33	0	2.65	0	2.21	0	0.28	0.25	-0.41	0.12	-0.13	0.62	M	M	M	M	U	M	M	M	M
I22298_EMPTY	I22298	ENSG00000208010	hsa-mir-124-1		chr8	-1	9798308	9798392	9799580	9800228	no	0.46	0.32	-0.51	0.08	-0.45	0.27	-0.38	0.55	0.37	0.48	-0.28	0.61	-0.29	0.55	0.14	0.74	-0.03	0.97	\N	\N	\N	\N	\N	\N	U	U	U	U	U	U	U	U	U
I22482_cpg57E21	I22482	ENSG00000120875	DUSP4	204015_s_at	chr8	-1	29249539	29264104	29265448	29265866	no	1.97	0	1.21	0.01	1.43	0.03	2.21	0.05	3.44	0	3.04	0	2.18	0.01	2.6	0	1.81	0.01	1.95	7.85e-06	0.17	0.59	2.12	4.07e-06	M	U	U	M	M	M	M	M	M
I22482_cpg57E21	I22482	ENSG00000120875	DUSP4	204014_at	chr8	-1	29249539	29264104	29265448	29265866	no	1.97	0	1.21	0.01	1.43	0.03	2.21	0.05	3.44	0	3.04	0	2.18	0.01	2.6	0	1.81	0.01	1.32	0	-0.18	0.76	1.14	0.01	M	U	U	M	M	M	M	M	M
I22306_cpg422A9	I22306	ENSG00000171056	SOX7	228698_at	chr8	-1	10618688	10625432	10626864	10628545	no	-1.16	0	-2.09	0	-1.67	0.01	-1.29	0.1	-0.49	0.32	0	1	0.19	0.49	0.99	0.01	1.04	0	0.7	0.06	-0.26	0.59	0.44	0.23	U	U	U	U	U	U	U	U	U
I22306_cpg422A9	I22306	ENSG00000171056	SOX7	224013_s_at	chr8	-1	10618688	10625432	10626864	10628545	no	-1.16	0	-2.09	0	-1.67	0.01	-1.29	0.1	-0.49	0.32	0	1	0.19	0.49	0.99	0.01	1.04	0	0.08	0.73	0.11	0.62	0.19	0.28	U	U	U	U	U	U	U	U	U
I23398_cpg422E20	I23398	ENSG00000178445	GLDC	204836_at	chr9	-1	6522469	6635692	6635729	6636077	no	-0.2	0.45	-1	0.04	-0.29	0.53	0.63	0.32	-0.47	0.31	-0.34	0.41	-0.25	0.29	-0.47	0.35	-0.5	0.04	-1.78	4.21e-06	0.24	0.29	-1.53	1.08e-05	U	U	U	U	U	U	U	U	U
I23756_cpg35A15	I23756	ENSG00000148053	NTRK2	221796_at	chr9	1	86473286	86828325	86472853	86473247	no	0.98	0.01	0.89	0.01	1.43	0.02	1.09	0.13	0.5	0.28	1.11	0.02	0.01	0.99	0.91	0.02	0.3	0.34	0.54	0.07	-0.28	0.44	0.27	0.39	U	U	U	U	U	U	U	U	U
I23756_cpg35A15	I23756	ENSG00000148053	NTRK2		chr9	1	86473286	86828325	86472853	86473247	no	0.98	0.01	0.89	0.01	1.43	0.02	1.09	0.13	0.5	0.28	1.11	0.02	0.01	0.99	0.91	0.02	0.3	0.34	\N	\N	\N	\N	\N	\N	U	U	U	U	U	U	U	U	U
I23756_cpg35A15	I23756	ENSG00000148053	NTRK2	207152_at	chr9	1	86473286	86828325	86472853	86473247	no	0.98	0.01	0.89	0.01	1.43	0.02	1.09	0.13	0.5	0.28	1.11	0.02	0.01	0.99	0.91	0.02	0.3	0.34	-0.08	0.72	0.02	0.95	-0.06	0.77	U	U	U	U	U	U	U	U	U
I23756_cpg35A15	I23756	ENSG00000148053	NTRK2	236095_at	chr9	1	86473286	86828325	86472853	86473247	no	0.98	0.01	0.89	0.01	1.43	0.02	1.09	0.13	0.5	0.28	1.11	0.02	0.01	0.99	0.91	0.02	0.3	0.34	0.09	0.61	-0.03	0.89	0.06	0.74	U	U	U	U	U	U	U	U	U
I23756_cpg35A15	I23756	ENSG00000148053	NTRK2	214680_at	chr9	1	86473286	86828325	86472853	86473247	no	0.98	0.01	0.89	0.01	1.43	0.02	1.09	0.13	0.5	0.28	1.11	0.02	0.01	0.99	0.91	0.02	0.3	0.34	0.23	0.35	-0.33	0.2	-0.1	0.71	U	U	U	U	U	U	U	U	U
I23756_cpg35A15	I23756	ENSG00000148053	NTRK2	221795_at	chr9	1	86473286	86828325	86472853	86473247	no	0.98	0.01	0.89	0.01	1.43	0.02	1.09	0.13	0.5	0.28	1.11	0.02	0.01	0.99	0.91	0.02	0.3	0.34	0.42	0.01	-0.09	0.64	0.33	0.03	U	U	U	U	U	U	U	U	U
I23937_cpg327G18	I23937	ENSG00000136824	SMC2		chr9	1	105896362	105943519	105895670	105896303	no	-0.67	0.03	-0.18	0.63	-0.53	0.16	-0.27	0.68	-0.95	0.04	-0.74	0.07	-1.28	0.01	-0.73	0.03	-0.54	0.04	\N	\N	\N	\N	\N	\N	U	U	U	U	U	U	U	U	U
I23937_cpg327G18	I23937	ENSG00000136824	SMC2	204240_s_at	chr9	1	105896362	105943519	105895670	105896303	no	-0.67	0.03	-0.18	0.63	-0.53	0.16	-0.27	0.68	-0.95	0.04	-0.74	0.07	-1.28	0.01	-0.73	0.03	-0.54	0.04	-0.07	0.75	0.23	0.23	0.16	0.36	U	U	U	U	U	U	U	U	U
I23937_cpg327G18	I23937	ENSG00000136824	SMC2	213253_at	chr9	1	105896362	105943519	105895670	105896303	no	-0.67	0.03	-0.18	0.63	-0.53	0.16	-0.27	0.68	-0.95	0.04	-0.74	0.07	-1.28	0.01	-0.73	0.03	-0.54	0.04	-0.07	0.7	0.4	0.02	0.33	0.03	U	U	U	U	U	U	U	U	U
I23937_cpg327G18	I23937	ENSG00000136824	SMC2	1559444_at	chr9	1	105896362	105943519	105895670	105896303	no	-0.67	0.03	-0.18	0.63	-0.53	0.16	-0.27	0.68	-0.95	0.04	-0.74	0.07	-1.28	0.01	-0.73	0.03	-0.54	0.04	-0.16	0.4	0.14	0.5	-0.02	0.95	U	U	U	U	U	U	U	U	U
I24291_cpg154G5	I24291	ENSG00000148248	SURF4	222978_at	chr9	-1	135206666	135232791	135232858	135233008	no	3.22	0	4.96	5.22e-05	4.04	0.00195	5.73	0.02	-0.13	0.81	1.14	0.09	0.55	0.07	2.29	0.07	0.61	0.22	-0.04	0.8	-0.1	0.48	-0.14	0.23	M	M	M	M	U	U	U	M	U
I24291_cpg154G5	I24291	ENSG00000148248	SURF4	222977_at	chr9	-1	135206666	135232791	135232858	135233008	no	3.22	0	4.96	5.22e-05	4.04	0.00195	5.73	0.02	-0.13	0.81	1.14	0.09	0.55	0.07	2.29	0.07	0.61	0.22	-0.05	0.73	-0.14	0.32	-0.19	0.1	M	M	M	M	U	U	U	M	U
I24291_cpg154G5	I24291	ENSG00000148248	SURF4	222979_s_at	chr9	-1	135206666	135232791	135232858	135233008	no	3.22	0	4.96	5.22e-05	4.04	0.00195	5.73	0.02	-0.13	0.81	1.14	0.09	0.55	0.07	2.29	0.07	0.61	0.22	-0.08	0.73	-0.16	0.46	-0.24	0.18	M	M	M	M	U	U	U	M	U
I24291_cpg154G5	I24291	ENSG00000148248	SURF4		chr9	-1	135206666	135232791	135232858	135233008	no	3.22	0	4.96	5.22e-05	4.04	0.00195	5.73	0.02	-0.13	0.81	1.14	0.09	0.55	0.07	2.29	0.07	0.61	0.22	\N	\N	\N	\N	\N	\N	M	M	M	M	U	U	U	M	U
I24309_cpg268E5	I24309	ENSG00000221676	U6atac	238313_at	chr9	-1	136019382	136019507	136019664	136020721	no	0.13	0.76	0.14	0.67	0.39	0.38	-0.71	0.27	0.34	0.61	0.67	0.3	-0.7	0.14	-1.12	0.03	0.4	0.21	-0.08	0.76	0.02	0.96	-0.07	0.8	U	U	U	U	U	U	U	U	U
I23721_cpg42N15	I23721	ENSG00000106829	TLE4	233575_s_at	chr9	1	81376508	81531478	81375339	81376322	no	0.75	0.05	0.77	0.02	0.73	0.09	2.01	0.06	1.18	0.03	0.89	0.07	0.73	0.02	1.24	0	0.56	0.02	0.42	0.17	-0.08	0.86	0.34	0.27	U	U	U	M	U	U	U	U	U
I23721_cpg42N15	I23721	ENSG00000106829	TLE4	216997_x_at	chr9	1	81376508	81531478	81375339	81376322	no	0.75	0.05	0.77	0.02	0.73	0.09	2.01	0.06	1.18	0.03	0.89	0.07	0.73	0.02	1.24	0	0.56	0.02	0.22	0.6	-0.01	0.98	0.2	0.59	U	U	U	M	U	U	U	U	U
I23721_cpg42N15	I23721	ENSG00000106829	TLE4	235765_at	chr9	1	81376508	81531478	81375339	81376322	no	0.75	0.05	0.77	0.02	0.73	0.09	2.01	0.06	1.18	0.03	0.89	0.07	0.73	0.02	1.24	0	0.56	0.02	0.19	0.43	0.04	0.9	0.24	0.29	U	U	U	M	U	U	U	U	U
I23721_cpg42N15	I23721	ENSG00000106829	TLE4	204872_at	chr9	1	81376508	81531478	81375339	81376322	no	0.75	0.05	0.77	0.02	0.73	0.09	2.01	0.06	1.18	0.03	0.89	0.07	0.73	0.02	1.24	0	0.56	0.02	-0.17	0.57	0.25	0.39	0.09	0.78	U	U	U	M	U	U	U	U	U
I24276_cpg71O14	I24276	ENSG00000125492	BARHL1	224092_at	chr9	1	134447814	134455461	134447318	134447624	no	-0.71	0.01	-0.14	0.66	-0.37	0.31	-0.6	0.36	-0.18	0.68	-0.41	0.24	-0.93	0.01	-0.62	0.04	-1.22	0	-0.03	0.88	-0.02	0.92	-0.05	0.76	U	U	U	U	U	U	U	U	U
I23790_cpg438G4	I23790	ENSG00000123975	CKS2	204170_s_at	chr9	1	91115933	91121437	91114912	91115676	no	0.36	0.09	-0.22	0.47	-0.07	0.87	-0.34	0.71	0.18	0.71	-0.16	0.69	0.09	0.8	0.39	0.23	0.85	0.02	0.13	0.45	0.46	0.01	0.59	0	U	U	U	U	U	U	U	U	U
I23794_cpg442M23	I23794	ENSG00000130222	GADD45G	204121_at	chr9	1	91409748	91411283	91409485	91411512	no	0.67	0.2	-0.61	0.1	0.25	0.66	-0.87	0.3	-0.34	0.39	-0.37	0.4	0.18	0.52	-0.25	0.33	-0.31	0.18	-0.69	0	-0.02	0.94	-0.71	0	U	U	U	U	U	U	U	U	U
I23794_cpg442M23	I23794	ENSG00000130222	GADD45G		chr9	1	91409748	91411283	91409485	91411512	no	0.67	0.2	-0.61	0.1	0.25	0.66	-0.87	0.3	-0.34	0.39	-0.37	0.4	0.18	0.52	-0.25	0.33	-0.31	0.18	\N	\N	\N	\N	\N	\N	U	U	U	U	U	U	U	U	U
I23902_cpg45C11	I23902	ENSG00000095383	TBC1D2	222173_s_at	chr9	-1	100001132	100057736	100058011	100058632	no	0.01	0.96	0.01	0.99	0.44	0.24	0.61	0.44	1.14	0.03	0.96	0.04	0.99	0.05	1.54	0	1.11	0	0.13	0.41	0.18	0.26	0.31	0.03	U	U	U	U	U	U	U	M	U
I23771_cpg351J24	I23771	ENSG00000180447	GAS1	204456_s_at	chr9	-1	88749098	88751924	88752266	88752650	no	1.72	0	1.69	0	1.18	0.02	1.35	0.12	0.33	0.45	0.71	0.13	1	0.01	1.71	0	1.2	0	0.18	0.26	-0.1	0.61	0.08	0.64	M	M	U	U	U	U	U	M	U
I23771_cpg351J24	I23771	ENSG00000180447	GAS1	204457_s_at	chr9	-1	88749098	88751924	88752266	88752650	no	1.72	0	1.69	0	1.18	0.02	1.35	0.12	0.33	0.45	0.71	0.13	1	0.01	1.71	0	1.2	0	1.45	3.54e-05	-0.2	0.46	1.25	8.75e-05	M	M	U	U	U	U	U	M	U
I24372_cpg199B1	I24372	ENSG00000197070	ARRDC1	226405_s_at	chr9	1	139619917	139629630	139618870	139619540	no	0.68	0.1	1.73	0	1	0.05	0.52	0.41	0.5	0.22	0.26	0.49	0.79	0.17	0.38	0.25	0.09	0.91	-0.23	0.26	0.26	0.23	0.03	0.9	U	M	U	U	U	U	U	U	U
I23793_cpg349O17	I23793	ENSG00000130222	GADD45G	204121_at	chr9	1	91409748	91411283	91408636	91409286	no	-0.75	0.01	-1.99	9.16e-05	-1.57	0.00862	-1.58	0.06	-0.27	0.57	-0.39	0.32	-0.42	0.25	-0.64	0.09	0.1	0.53	-0.69	0	-0.02	0.94	-0.71	0	U	U	U	U	U	U	U	U	U
I23793_cpg349O17	I23793	ENSG00000130222	GADD45G		chr9	1	91409748	91411283	91408636	91409286	no	-0.75	0.01	-1.99	9.16e-05	-1.57	0.00862	-1.58	0.06	-0.27	0.57	-0.39	0.32	-0.42	0.25	-0.64	0.09	0.1	0.53	\N	\N	\N	\N	\N	\N	U	U	U	U	U	U	U	U	U
I23517_cpg59H18	I23517	ENSG00000198680	TUSC1		chr9	-1	25667681	25668319	25667386	25668806	no	1.05	0.01	1.92	0	1.57	0.02	1.49	0.09	0.1	0.87	0.44	0.54	-0.12	0.85	0.56	0.07	0.81	0.02	\N	\N	\N	\N	\N	\N	U	M	M	U	U	U	U	U	U
I23824_cpg52C9	I23824	ENSG00000165233	C9orf89	223398_at	chr9	1	94898248	94915386	94897213	94897743	no	0.63	0.04	0.76	0.04	0.56	0.12	0.73	0.27	0.14	0.75	0.32	0.37	-0.07	0.83	0.51	0.06	-0.43	0.32	0.54	0	-0.32	0.04	0.22	0.11	U	U	U	U	U	U	U	U	U
I23569_cpg385F8	I23569	ENSG00000168913	ENHO	228403_at	chr9	-1	34511042	34513037	34510994	34513546	no	2.04	1.56e-05	1.62	0.00118	2.34	0.00206	1.99	0.14	2.4	0.01	1.81	0.01	1.15	0.01	1.19	0.02	1.19	0.02	0.04	0.86	-0.04	0.86	0	0.98	M	M	M	U	M	M	U	U	U
I24032_cpg45G9	I24032	ENSG00000196739	COL27A1	225293_at	chr9	1	115957661	116114612	115956124	115957151	no	-1.87	0	-1.12	0.02	-1.48	0.02	-3.11	0.03	-2.36	0	-2.07	0	-2.15	0	-2.56	0	-2.38	0	0	0.99	0	1	0	0.99	U	U	U	U	U	U	U	U	U
I24032_cpg45G9	I24032	ENSG00000196739	COL27A1	225288_at	chr9	1	115957661	116114612	115956124	115957151	no	-1.87	0	-1.12	0.02	-1.48	0.02	-3.11	0.03	-2.36	0	-2.07	0	-2.15	0	-2.56	0	-2.38	0	0.24	0.52	0.64	0.08	0.87	0.01	U	U	U	U	U	U	U	U	U
I24032_cpg45G9	I24032	ENSG00000196739	COL27A1	225292_at	chr9	1	115957661	116114612	115956124	115957151	no	-1.87	0	-1.12	0.02	-1.48	0.02	-3.11	0.03	-2.36	0	-2.07	0	-2.15	0	-2.56	0	-2.38	0	0.16	0.54	-0.08	0.8	0.08	0.77	U	U	U	U	U	U	U	U	U
I24032_cpg45G9	I24032	ENSG00000196739	COL27A1	230603_at	chr9	1	115957661	116114612	115956124	115957151	no	-1.87	0	-1.12	0.02	-1.48	0.02	-3.11	0.03	-2.36	0	-2.07	0	-2.15	0	-2.56	0	-2.38	0	0.19	0.29	-0.08	0.72	0.11	0.58	U	U	U	U	U	U	U	U	U
I23621_cpg85D19	I23621	ENSG00000196092	PAX5	206802_at	chr9	-1	36828539	37024476	37025027	37027200	no	-0.4	0.3	0.1	0.87	-0.28	0.76	-2.84	0.04	-1.44	0.01	-1.08	0.02	-1.48	0.01	-2.09	0	-1.86	0	-0.01	0.98	-0.06	0.77	-0.07	0.71	U	U	U	U	U	U	U	U	U
I23868_cpg63F2	I23868	ENSG00000165244	ZNF367		chr9	-1	98190057	98220490	98221069	98221665	no	0.92	0.01	1.05	0.01	0.94	0.04	1.68	0.06	0.19	0.77	0.27	0.45	0.94	0.04	0.91	0.01	0.84	0.06	\N	\N	\N	\N	\N	\N	U	U	U	M	U	U	U	U	U
I23572_cpg94N17	I23572	ENSG00000164967	C9orf23	225403_at	chr9	-1	34600493	34602101	34600455	34602722	no	-0.22	0.45	0.12	0.69	0.47	0.28	-0.31	0.66	-0.13	0.8	0.22	0.54	-0.53	0.06	-0.87	0.01	0.53	0.04	0.03	0.9	0.15	0.33	0.17	0.18	U	U	U	U	U	U	U	U	U
I24120_cpg370M21	I24120	ENSG00000148200	NR6A1	227496_at	chr9	-1	126319380	126573410	126574097	126574562	no	-0.88	0	-0.99	0.01	-0.8	0.05	-0.53	0.43	-0.16	0.75	-0.18	0.78	0.37	0.29	-0.29	0.24	-0.93	0.12	0.23	0.31	0.82	0	1.05	0	U	U	U	U	U	U	U	U	U
I24120_cpg370M21	I24120	ENSG00000148200	NR6A1	207742_s_at	chr9	-1	126319380	126573410	126574097	126574562	no	-0.88	0	-0.99	0.01	-0.8	0.05	-0.53	0.43	-0.16	0.75	-0.18	0.78	0.37	0.29	-0.29	0.24	-0.93	0.12	0.31	0.02	0.03	0.88	0.34	0.01	U	U	U	U	U	U	U	U	U
I24120_cpg370M21	I24120	ENSG00000148200	NR6A1	211402_x_at	chr9	-1	126319380	126573410	126574097	126574562	no	-0.88	0	-0.99	0.01	-0.8	0.05	-0.53	0.43	-0.16	0.75	-0.18	0.78	0.37	0.29	-0.29	0.24	-0.93	0.12	0.37	0.01	0.38	0.02	0.74	0	U	U	U	U	U	U	U	U	U
I24120_cpg370M21	I24120	ENSG00000148200	NR6A1	227494_at	chr9	-1	126319380	126573410	126574097	126574562	no	-0.88	0	-0.99	0.01	-0.8	0.05	-0.53	0.43	-0.16	0.75	-0.18	0.78	0.37	0.29	-0.29	0.24	-0.93	0.12	0.21	0.25	0.72	0	0.93	0	U	U	U	U	U	U	U	U	U
I24120_cpg370M21	I24120	ENSG00000148200	NR6A1	228894_at	chr9	-1	126319380	126573410	126574097	126574562	no	-0.88	0	-0.99	0.01	-0.8	0.05	-0.53	0.43	-0.16	0.75	-0.18	0.78	0.37	0.29	-0.29	0.24	-0.93	0.12	0.36	0.07	0.5	0.03	0.86	0	U	U	U	U	U	U	U	U	U
I24120_cpg370M21	I24120	ENSG00000148200	NR6A1	210391_at	chr9	-1	126319380	126573410	126574097	126574562	no	-0.88	0	-0.99	0.01	-0.8	0.05	-0.53	0.43	-0.16	0.75	-0.18	0.78	0.37	0.29	-0.29	0.24	-0.93	0.12	0.04	0.82	-0.05	0.82	0	0.99	U	U	U	U	U	U	U	U	U
I24120_cpg370M21	I24120	ENSG00000148200	NR6A1	210392_x_at	chr9	-1	126319380	126573410	126574097	126574562	no	-0.88	0	-0.99	0.01	-0.8	0.05	-0.53	0.43	-0.16	0.75	-0.18	0.78	0.37	0.29	-0.29	0.24	-0.93	0.12	0.1	0.64	0.12	0.58	0.22	0.2	U	U	U	U	U	U	U	U	U
I23575_cpg302O14	I23575	ENSG00000205143	ARID3C		chr9	-1	34611455	34618011	34618719	34621300	no	0.56	0.08	0.06	0.86	0.28	0.49	-0.04	0.95	-0.14	0.78	0.03	0.95	0.85	0.03	0.85	0.02	0.92	0.03	\N	\N	\N	\N	\N	\N	U	U	U	U	U	U	U	U	U
I23736_cpg293A6	I23736	ENSG00000196781	TLE1	228284_at	chr9	-1	83388423	83493416	83494282	83494861	no	-1.24	0	-2.35	0	-2.5	0	-1.42	0.1	-1.11	0.11	-0.57	0.28	-0.51	0.22	-0.82	0.03	-0.52	0.18	-0.67	0	0.38	0.03	-0.29	0.06	U	U	U	U	U	U	U	U	U
I23736_cpg293A6	I23736	ENSG00000196781	TLE1	203221_at	chr9	-1	83388423	83493416	83494282	83494861	no	-1.24	0	-2.35	0	-2.5	0	-1.42	0.1	-1.11	0.11	-0.57	0.28	-0.51	0.22	-0.82	0.03	-0.52	0.18	-1.1	1.47e-05	0.11	0.56	-0.99	2.81e-05	U	U	U	U	U	U	U	U	U
I23736_cpg293A6	I23736	ENSG00000196781	TLE1		chr9	-1	83388423	83493416	83494282	83494861	no	-1.24	0	-2.35	0	-2.5	0	-1.42	0.1	-1.11	0.11	-0.57	0.28	-0.51	0.22	-0.82	0.03	-0.52	0.18	\N	\N	\N	\N	\N	\N	U	U	U	U	U	U	U	U	U
I23736_cpg293A6	I23736	ENSG00000196781	TLE1	203222_s_at	chr9	-1	83388423	83493416	83494282	83494861	no	-1.24	0	-2.35	0	-2.5	0	-1.42	0.1	-1.11	0.11	-0.57	0.28	-0.51	0.22	-0.82	0.03	-0.52	0.18	-1.07	6.57e-06	-0.09	0.59	-1.15	3.47e-06	U	U	U	U	U	U	U	U	U
I23736_cpg293A6	I23736	ENSG00000196781	TLE1	203220_s_at	chr9	-1	83388423	83493416	83494282	83494861	no	-1.24	0	-2.35	0	-2.5	0	-1.42	0.1	-1.11	0.11	-0.57	0.28	-0.51	0.22	-0.82	0.03	-0.52	0.18	-0.56	0	-0.08	0.71	-0.64	0	U	U	U	U	U	U	U	U	U
I23879_cpg6A10	I23879	ENSG00000196597	ZNF782	235290_at	chr9	-1	98619094	98655175	98656103	98656818	no	-1.04	0	-1.43	0	-1.43	0.01	-0.93	0.17	-0.58	0.17	-0.37	0.39	-0.6	0.22	-0.79	0.03	-0.68	0.03	-0.25	0.2	0.16	0.5	-0.09	0.67	U	U	U	U	U	U	U	U	U
I23590_cpg247K2	I23590	ENSG00000107140	TESK1	204106_at	chr9	1	35595281	35600037	35593912	35594252	no	0.19	0.55	0.57	0.22	0.91	0.1	1.23	0.14	0.12	0.84	-0.17	0.73	0.39	0.24	0.41	0.43	0.14	0.67	0.08	0.67	-0.04	0.86	0.04	0.83	U	U	U	U	U	U	U	U	U
I23912_cpg448G18	I23912	ENSG00000119508	NR4A3	207978_s_at	chr9	1	101623958	101668994	101621525	101622839	no	-0.51	0.1	-0.27	0.27	-0.35	0.37	-1.81	0.05	-0.69	0.1	-0.63	0.1	-0.71	0.02	-1.13	0.01	-1.15	0	-0.01	0.97	-0.23	0.18	-0.23	0.11	U	U	U	U	U	U	U	U	U
I23912_cpg448G18	I23912	ENSG00000119508	NR4A3	209959_at	chr9	1	101623958	101668994	101621525	101622839	no	-0.51	0.1	-0.27	0.27	-0.35	0.37	-1.81	0.05	-0.69	0.1	-0.63	0.1	-0.71	0.02	-1.13	0.01	-1.15	0	0.09	0.62	-0.02	0.93	0.07	0.69	U	U	U	U	U	U	U	U	U
I23912_cpg448G18	I23912	ENSG00000119508	NR4A3	216979_at	chr9	1	101623958	101668994	101621525	101622839	no	-0.51	0.1	-0.27	0.27	-0.35	0.37	-1.81	0.05	-0.69	0.1	-0.63	0.1	-0.71	0.02	-1.13	0.01	-1.15	0	0.15	0.33	-0.11	0.53	0.04	0.83	U	U	U	U	U	U	U	U	U
I23912_cpg448G18	I23912	ENSG00000119508	NR4A3		chr9	1	101623958	101668994	101621525	101622839	no	-0.51	0.1	-0.27	0.27	-0.35	0.37	-1.81	0.05	-0.69	0.1	-0.63	0.1	-0.71	0.02	-1.13	0.01	-1.15	0	\N	\N	\N	\N	\N	\N	U	U	U	U	U	U	U	U	U
I24364_cpg428L15	I24364	ENSG00000197768	BX255925.17	1566908_at	chr9	1	139265534	139267736	139263872	139264155	no	2.95	1.12e-05	2.83	2.7e-05	2.55	0.0115	3.38	0.05	0	1	0.81	0.17	-0.12	0.73	2.37	0.04	0.85	0.18	-0.12	0.5	-0.09	0.66	-0.21	0.17	M	M	M	M	U	U	U	M	U
I24967_cpg380C7	I24967	ENSG00000216851	AF013593.1	211139_s_at	chrX	-1	150145359	150146845	150146861	150147129	no	3.6	5.53e-06	2.68	9.51e-05	1.23	0.0392	1.03	0.3	0.64	0.13	2.41	0.01	1.04	0.03	1.8	0	2.24	0	-0.48	0	0.17	0.33	-0.3	0.04	M	M	U	U	U	M	U	M	M
I24843_EMPTY	I24843	ENSG00000182890	GLUD2	215794_x_at	chrX	1	120009143	120011475	120008933	120009119	no	-0.56	0.11	-0.33	0.29	-0.65	0.19	-0.82	0.31	0.17	0.69	-0.06	0.9	0.57	0.17	0.04	0.91	-0.34	0.19	0.11	0.7	0.09	0.78	0.21	0.39	U	U	U	U	U	U	U	U	U
I24843_EMPTY	I24843	ENSG00000182890	GLUD2	200947_s_at	chrX	1	120009143	120011475	120008933	120009119	no	-0.56	0.11	-0.33	0.29	-0.65	0.19	-0.82	0.31	0.17	0.69	-0.06	0.9	0.57	0.17	0.04	0.91	-0.34	0.19	0.28	0.4	0.26	0.48	0.54	0.07	U	U	U	U	U	U	U	U	U
I24843_EMPTY	I24843	ENSG00000182890	GLUD2	210447_at	chrX	1	120009143	120011475	120008933	120009119	no	-0.56	0.11	-0.33	0.29	-0.65	0.19	-0.82	0.31	0.17	0.69	-0.06	0.9	0.57	0.17	0.04	0.91	-0.34	0.19	-0.02	0.95	0.18	0.31	0.17	0.29	U	U	U	U	U	U	U	U	U
I24843_EMPTY	I24843	ENSG00000182890	GLUD2	200946_x_at	chrX	1	120009143	120011475	120008933	120009119	no	-0.56	0.11	-0.33	0.29	-0.65	0.19	-0.82	0.31	0.17	0.69	-0.06	0.9	0.57	0.17	0.04	0.91	-0.34	0.19	0.22	0.37	0.18	0.51	0.4	0.07	U	U	U	U	U	U	U	U	U
I24483_cpg436H8	I24483	ENSG00000130066	SAT1	210592_s_at	chrX	1	23711211	23714244	23710709	23711183	no	-0.9	0	-2.1	0	-1.21	0.03	1.63	0.11	0.61	0.21	1.72	0	1.58	0	2.57	0	2.25	0	1.31	3.21e-05	0.38	0.08	1.69	4.85e-06	U	U	U	U	U	M	M	M	M
I24483_cpg436H8	I24483	ENSG00000130066	SAT1	203455_s_at	chrX	1	23711211	23714244	23710709	23711183	no	-0.9	0	-2.1	0	-1.21	0.03	1.63	0.11	0.61	0.21	1.72	0	1.58	0	2.57	0	2.25	0	1.28	0	0.41	0.11	1.7	1.59e-05	U	U	U	U	U	M	M	M	M
I24483_cpg436H8	I24483	ENSG00000130066	SAT1	213988_s_at	chrX	1	23711211	23714244	23710709	23711183	no	-0.9	0	-2.1	0	-1.21	0.03	1.63	0.11	0.61	0.21	1.72	0	1.58	0	2.57	0	2.25	0	1.33	4.96e-05	0.27	0.27	1.6	1.26e-05	U	U	U	U	U	M	M	M	M
I24955_cpg227N5	I24955	ENSG00000013619	MAMLD1	205088_at	chrX	1	149282209	149433106	149279974	149282070	no	0.8	0.01	1.89	0	1.53	0.02	2.21	0.04	0.6	0.22	3.21	0	2.69	0	3.42	0	2.83	0.01	0.52	0.05	0.1	0.8	0.62	0.02	U	M	M	M	U	M	M	M	M
I24955_cpg227N5	I24955	ENSG00000013619	MAMLD1		chrX	1	149282209	149433106	149279974	149282070	no	0.8	0.01	1.89	0	1.53	0.02	2.21	0.04	0.6	0.22	3.21	0	2.69	0	3.42	0	2.83	0.01	\N	\N	\N	\N	\N	\N	U	M	M	M	U	M	M	M	M
I24578_cpg383L10	I24578	ENSG00000147050	UTX	203990_s_at	chrX	1	44617415	44856787	44616330	44617096	no	0.99	0.02	1.99	0	2.34	0	3.09	0.03	0.58	0.23	0.79	0.09	0.72	0.02	0.95	0.02	0.18	0.33	-0.66	0	0.97	0	0.31	0.08	U	M	M	M	U	U	U	U	U
I24578_cpg383L10	I24578	ENSG00000147050	UTX	203991_s_at	chrX	1	44617415	44856787	44616330	44617096	no	0.99	0.02	1.99	0	2.34	0	3.09	0.03	0.58	0.23	0.79	0.09	0.72	0.02	0.95	0.02	0.18	0.33	-0.5	0.05	1.49	0	0.99	0	U	M	M	M	U	U	U	U	U
I24578_cpg383L10	I24578	ENSG00000147050	UTX	203992_s_at	chrX	1	44617415	44856787	44616330	44617096	no	0.99	0.02	1.99	0	2.34	0	3.09	0.03	0.58	0.23	0.79	0.09	0.72	0.02	0.95	0.02	0.18	0.33	-0.46	0	1.2	1.36e-05	0.75	0	U	M	M	M	U	U	U	U	U
I24783_cpg396O15	I24783	ENSG00000204053	MYCL2		chrX	1	106402468	106403544	106401772	106403570	no	0.92	0	0.05	0.91	0.68	0.12	0.96	0.16	1.88	0.01	2.22	0	1.95	0	1.43	0	1.8	0	\N	\N	\N	\N	\N	\N	U	U	U	U	M	M	M	U	M
I24923_cpg298O6	I24923	ENSG00000220274	RP11-364B14.3	240312_at	chrX	1	139001568	139002386	139000697	139002496	no	2.71	1.52e-05	3.87	1.06e-05	2.92	0.000494	2.32	0.04	1.22	0.06	1.43	0.03	1.39	0	2.85	0.01	1.41	0	-1.29	8.74e-06	1.59	5.34e-06	0.31	0.06	M	M	M	M	U	U	U	M	U
I24863_cpg234L4	I24863	ENSG00000085185	BCORL1	219444_at	chrX	1	128944350	129019254	128940686	128943145	no	0.67	0.14	0.88	0.06	-0.23	0.54	0.56	0.51	0.89	0.11	0.58	0.14	-0.06	0.85	1.16	0.2	0.07	0.89	0.36	0.04	-0.22	0.25	0.14	0.42	U	U	U	U	U	U	U	U	U
I24863_cpg234L4	I24863	ENSG00000085185	BCORL1	234711_s_at	chrX	1	128944350	129019254	128940686	128943145	no	0.67	0.14	0.88	0.06	-0.23	0.54	0.56	0.51	0.89	0.11	0.58	0.14	-0.06	0.85	1.16	0.2	0.07	0.89	0.21	0.2	-0.05	0.82	0.15	0.34	U	U	U	U	U	U	U	U	U
I24863_cpg234L4	I24863	ENSG00000085185	BCORL1	233572_s_at	chrX	1	128944350	129019254	128940686	128943145	no	0.67	0.14	0.88	0.06	-0.23	0.54	0.56	0.51	0.89	0.11	0.58	0.14	-0.06	0.85	1.16	0.2	0.07	0.89	0.08	0.7	-0.08	0.7	-0.01	0.98	U	U	U	U	U	U	U	U	U
I24687_cpg194A13	I24687	ENSG00000204131	NHSL2	1569932_at	chrX	1	71270224	71277937	71268050	71268922	no	2.6	0	0.92	0	0.65	0.09	1.51	0.1	0.98	0.08	3.06	0	2.2	0	2.52	0	2.51	0	0.37	0.04	-0.24	0.22	0.13	0.49	M	U	U	M	U	M	M	M	M
I24482_cpg195P1	I24482	ENSG00000210537	AC096507.7		chrX	-1	23435249	23435351	23433067	23434011	no	0.41	0.2	0.37	0.19	0.19	0.65	-0.7	0.29	-0.05	0.94	-0.55	0.15	-0.78	0.09	-0.66	0.04	-0.79	0.01	\N	\N	\N	\N	\N	\N	U	U	U	U	U	U	U	U	U
I24928_cpg271E19	I24928	ENSG00000134595	SOX3	1553802_a_at	chrX	-1	139412818	139415334	139416732	139419141	no	0.24	0.23	0.48	0.08	1.35	0.04	0.87	0.2	0.79	0.11	1.34	0.01	0.94	0.01	0.84	0.02	0.78	0.01	-0.04	0.84	-0.02	0.93	-0.06	0.73	U	U	U	U	U	U	U	U	U
I24928_cpg271E19	I24928	ENSG00000134595	SOX3	214633_at	chrX	-1	139412818	139415334	139416732	139419141	no	0.24	0.23	0.48	0.08	1.35	0.04	0.87	0.2	0.79	0.11	1.34	0.01	0.94	0.01	0.84	0.02	0.78	0.01	0.38	0.16	0.17	0.61	0.55	0.04	U	U	U	U	U	U	U	U	U
I24474_cpg200O4	I24474	ENSG00000177189	RPS6KA3	203843_at	chrX	-1	20077951	20194671	20196082	20196435	no	4.08	4.63e-05	0.74	0.0165	0.47	0.312	2.46	0.04	0.47	0.4	2.68	0.05	1.5	0.02	1.12	0.39	2.25	0	1.92	3.23e-07	-0.23	0.15	1.68	7.77e-07	M	U	U	M	U	M	M	U	M
I24474_cpg200O4	I24474	ENSG00000177189	RPS6KA3	226335_at	chrX	-1	20077951	20194671	20196082	20196435	no	4.08	4.63e-05	0.74	0.0165	0.47	0.312	2.46	0.04	0.47	0.4	2.68	0.05	1.5	0.02	1.12	0.39	2.25	0	1.91	2.95e-06	-0.13	0.63	1.79	4.21e-06	M	U	U	M	U	M	M	U	M
I24909_cpg367H23	I24909	ENSG00000165370	GPR101	1553544_at	chrX	-1	135939973	135941499	135942912	135943849	no	0.25	0.55	-0.62	0.22	-0.79	0.22	0.09	0.9	-0.92	0.05	-0.33	0.56	0.61	0.35	-0.79	0.27	-0.25	0.38	-0.11	0.68	0.19	0.49	0.07	0.79	U	U	U	U	U	U	U	U	U
I101_cpg363I3	I101	ENSG00000171735	CAMTA1	1555370_a_at	chr1	1	6767971	7752350	7686486	7688766	yes	1.27	0	0.95	0.02	1.06	0.06	0.94	0.16	0.3	0.5	1.22	0.08	0.77	0.1	0.55	0.31	0.1	0.76	-0.27	0.15	0.14	0.55	-0.13	0.5	U	U	U	U	U	U	U	U	U
I101_cpg363I4	I101	ENSG00000171735	CAMTA1	1555370_a_at	chr1	1	6767971	7752350	7686486	7688766	yes	1.74	0	1.38	0.01	1.4	0.02	0.32	0.68	-0.06	0.93	0.62	0.27	0.63	0.14	0.45	0.51	0.03	0.91	-0.27	0.15	0.14	0.55	-0.13	0.5	M	U	U	U	U	U	U	U	U
I101_cpg363I3	I101	ENSG00000171735	CAMTA1	225693_s_at	chr1	1	6767971	7752350	7686486	7688766	yes	1.27	0	0.95	0.02	1.06	0.06	0.94	0.16	0.3	0.5	1.22	0.08	0.77	0.1	0.55	0.31	0.1	0.76	-0.04	0.79	0.22	0.09	0.18	0.11	U	U	U	U	U	U	U	U	U
I101_cpg363I4	I101	ENSG00000171735	CAMTA1	225693_s_at	chr1	1	6767971	7752350	7686486	7688766	yes	1.74	0	1.38	0.01	1.4	0.02	0.32	0.68	-0.06	0.93	0.62	0.27	0.63	0.14	0.45	0.51	0.03	0.91	-0.04	0.79	0.22	0.09	0.18	0.11	M	U	U	U	U	U	U	U	U
I101_cpg363I3	I101	ENSG00000171735	CAMTA1	213268_at	chr1	1	6767971	7752350	7686486	7688766	yes	1.27	0	0.95	0.02	1.06	0.06	0.94	0.16	0.3	0.5	1.22	0.08	0.77	0.1	0.55	0.31	0.1	0.76	-0.8	0.02	0.59	0.11	-0.22	0.54	U	U	U	U	U	U	U	U	U
I101_cpg363I4	I101	ENSG00000171735	CAMTA1	213268_at	chr1	1	6767971	7752350	7686486	7688766	yes	1.74	0	1.38	0.01	1.4	0.02	0.32	0.68	-0.06	0.93	0.62	0.27	0.63	0.14	0.45	0.51	0.03	0.91	-0.8	0.02	0.59	0.11	-0.22	0.54	M	U	U	U	U	U	U	U	U
I103_cpg125N9	I103	ENSG00000049245	VAMP3	211749_s_at	chr1	1	7753916	7770120	7763993	7765551	yes	-0.92	0.07	-1.01	0.01	-0.35	0.49	-1.72	0.06	0.22	0.71	-1.09	0.1	0.58	0.11	-0.62	0.35	0.7	0.06	0.15	0.42	-0.55	0.01	-0.41	0.02	U	U	U	U	U	U	U	U	U
I104_cpg373L4	I104	ENSG00000049245	VAMP3	211749_s_at	chr1	1	7753916	7770120	7765652	7767886	yes	-0.2	0.42	0.08	0.83	0.37	0.57	0.67	0.31	0.77	0.17	0.17	0.72	0.66	0.44	0.27	0.74	0.51	0.14	0.15	0.42	-0.55	0.01	-0.41	0.02	U	U	U	U	U	U	U	U	U
I104_cpg85K5	I104	ENSG00000049245	VAMP3	211749_s_at	chr1	1	7753916	7770120	7765652	7767886	yes	1.48	0	1.44	0	1	0.05	-0.63	0.33	0.59	0.18	0.22	0.61	0.17	0.67	-0.38	0.31	1.39	0	0.15	0.42	-0.55	0.01	-0.41	0.02	U	U	U	U	U	U	U	U	U
I103_cpg125N9	I103	ENSG00000049245	VAMP3	201336_at	chr1	1	7753916	7770120	7763993	7765551	yes	-0.92	0.07	-1.01	0.01	-0.35	0.49	-1.72	0.06	0.22	0.71	-1.09	0.1	0.58	0.11	-0.62	0.35	0.7	0.06	0.3	0.03	-0.44	0.01	-0.14	0.29	U	U	U	U	U	U	U	U	U
I104_cpg373L4	I104	ENSG00000049245	VAMP3	201336_at	chr1	1	7753916	7770120	7765652	7767886	yes	-0.2	0.42	0.08	0.83	0.37	0.57	0.67	0.31	0.77	0.17	0.17	0.72	0.66	0.44	0.27	0.74	0.51	0.14	0.3	0.03	-0.44	0.01	-0.14	0.29	U	U	U	U	U	U	U	U	U
I104_cpg85K5	I104	ENSG00000049245	VAMP3	201336_at	chr1	1	7753916	7770120	7765652	7767886	yes	1.48	0	1.44	0	1	0.05	-0.63	0.33	0.59	0.18	0.22	0.61	0.17	0.67	-0.38	0.31	1.39	0	0.3	0.03	-0.44	0.01	-0.14	0.29	U	U	U	U	U	U	U	U	U
I103_cpg125N9	I103	ENSG00000049245	VAMP3	201337_s_at	chr1	1	7753916	7770120	7763993	7765551	yes	-0.92	0.07	-1.01	0.01	-0.35	0.49	-1.72	0.06	0.22	0.71	-1.09	0.1	0.58	0.11	-0.62	0.35	0.7	0.06	0.06	0.85	-0.75	0	-0.69	0	U	U	U	U	U	U	U	U	U
I104_cpg373L4	I104	ENSG00000049245	VAMP3	201337_s_at	chr1	1	7753916	7770120	7765652	7767886	yes	-0.2	0.42	0.08	0.83	0.37	0.57	0.67	0.31	0.77	0.17	0.17	0.72	0.66	0.44	0.27	0.74	0.51	0.14	0.06	0.85	-0.75	0	-0.69	0	U	U	U	U	U	U	U	U	U
I104_cpg85K5	I104	ENSG00000049245	VAMP3	201337_s_at	chr1	1	7753916	7770120	7765652	7767886	yes	1.48	0	1.44	0	1	0.05	-0.63	0.33	0.59	0.18	0.22	0.61	0.17	0.67	-0.38	0.31	1.39	0	0.06	0.85	-0.75	0	-0.69	0	U	U	U	U	U	U	U	U	U
I103_cpg125N9	I103	ENSG00000049245	VAMP3		chr1	1	7753916	7770120	7763993	7765551	yes	-0.92	0.07	-1.01	0.01	-0.35	0.49	-1.72	0.06	0.22	0.71	-1.09	0.1	0.58	0.11	-0.62	0.35	0.7	0.06	\N	\N	\N	\N	\N	\N	U	U	U	U	U	U	U	U	U
I104_cpg373L4	I104	ENSG00000049245	VAMP3		chr1	1	7753916	7770120	7765652	7767886	yes	-0.2	0.42	0.08	0.83	0.37	0.57	0.67	0.31	0.77	0.17	0.17	0.72	0.66	0.44	0.27	0.74	0.51	0.14	\N	\N	\N	\N	\N	\N	U	U	U	U	U	U	U	U	U
I104_cpg85K5	I104	ENSG00000049245	VAMP3		chr1	1	7753916	7770120	7765652	7767886	yes	1.48	0	1.44	0	1	0.05	-0.63	0.33	0.59	0.18	0.22	0.61	0.17	0.67	-0.38	0.31	1.39	0	\N	\N	\N	\N	\N	\N	U	U	U	U	U	U	U	U	U
I107_cpg253I10	I107	ENSG00000116285	ERRFI1	224657_at	chr1	-1	7994382	8008943	8008129	8010212	yes	-0.77	0.01	-0.36	0.15	-0.4	0.25	-0.37	0.56	-1.3	0.04	-0.43	0.24	-0.71	0.06	-0.74	0.04	-0.98	0.04	0.23	0.19	-0.43	0.03	-0.2	0.24	U	U	U	U	U	U	U	U	U
I107_cpg38A2	I107	ENSG00000116285	ERRFI1	224657_at	chr1	-1	7994382	8008943	8008129	8010212	yes	-1.83	0.01	-0.25	0.47	-1.36	0.03	-2.49	0.04	-0.46	0.56	-0.96	0.11	-0.87	0.1	-1.41	0.01	-0.5	0.04	0.23	0.19	-0.43	0.03	-0.2	0.24	U	U	U	U	U	U	U	U	U
I110_cpg244N21	I110	ENSG00000142599	RERE	221643_s_at	chr1	-1	8335053	8800286	8348519	8348713	yes	0.25	0.65	0.14	0.72	-0.1	0.86	-0.3	0.65	0.95	0.08	1.67	0.01	0.22	0.62	0.62	0.32	1.45	0.02	-0.27	0.39	0.16	0.66	-0.11	0.76	U	U	U	U	U	M	U	U	U
I112_cpg166N14	I112	ENSG00000142599	RERE	221643_s_at	chr1	-1	8335053	8800286	8685481	8686288	yes	0.02	0.95	-0.24	0.38	-0.27	0.43	0.37	0.69	0.39	0.54	-0.49	0.2	-0.74	0.32	-0.81	0.02	-0.91	0.05	-0.27	0.39	0.16	0.66	-0.11	0.76	U	U	U	U	U	U	U	U	U
I112_cpg430L10	I112	ENSG00000142599	RERE	221643_s_at	chr1	-1	8335053	8800286	8685481	8686288	yes	-0.86	0.01	-0.27	0.62	0.14	0.75	-0.58	0.36	0.33	0.44	-0.3	0.47	0.13	0.79	-0.77	0.36	-0.34	0.29	-0.27	0.39	0.16	0.66	-0.11	0.76	U	U	U	U	U	U	U	U	U
I110_cpg244N21	I110	ENSG00000142599	RERE	200940_s_at	chr1	-1	8335053	8800286	8348519	8348713	yes	0.25	0.65	0.14	0.72	-0.1	0.86	-0.3	0.65	0.95	0.08	1.67	0.01	0.22	0.62	0.62	0.32	1.45	0.02	-0.34	0.01	0.17	0.25	-0.17	0.19	U	U	U	U	U	M	U	U	U
I112_cpg166N14	I112	ENSG00000142599	RERE	200940_s_at	chr1	-1	8335053	8800286	8685481	8686288	yes	0.02	0.95	-0.24	0.38	-0.27	0.43	0.37	0.69	0.39	0.54	-0.49	0.2	-0.74	0.32	-0.81	0.02	-0.91	0.05	-0.34	0.01	0.17	0.25	-0.17	0.19	U	U	U	U	U	U	U	U	U
I112_cpg430L10	I112	ENSG00000142599	RERE	200940_s_at	chr1	-1	8335053	8800286	8685481	8686288	yes	-0.86	0.01	-0.27	0.62	0.14	0.75	-0.58	0.36	0.33	0.44	-0.3	0.47	0.13	0.79	-0.77	0.36	-0.34	0.29	-0.34	0.01	0.17	0.25	-0.17	0.19	U	U	U	U	U	U	U	U	U
I110_cpg244N21	I110	ENSG00000142599	RERE	200939_s_at	chr1	-1	8335053	8800286	8348519	8348713	yes	0.25	0.65	0.14	0.72	-0.1	0.86	-0.3	0.65	0.95	0.08	1.67	0.01	0.22	0.62	0.62	0.32	1.45	0.02	-0.07	0.76	-0.27	0.19	-0.34	0.06	U	U	U	U	U	M	U	U	U
I112_cpg166N14	I112	ENSG00000142599	RERE	200939_s_at	chr1	-1	8335053	8800286	8685481	8686288	yes	0.02	0.95	-0.24	0.38	-0.27	0.43	0.37	0.69	0.39	0.54	-0.49	0.2	-0.74	0.32	-0.81	0.02	-0.91	0.05	-0.07	0.76	-0.27	0.19	-0.34	0.06	U	U	U	U	U	U	U	U	U
I112_cpg430L10	I112	ENSG00000142599	RERE	200939_s_at	chr1	-1	8335053	8800286	8685481	8686288	yes	-0.86	0.01	-0.27	0.62	0.14	0.75	-0.58	0.36	0.33	0.44	-0.3	0.47	0.13	0.79	-0.77	0.36	-0.34	0.29	-0.07	0.76	-0.27	0.19	-0.34	0.06	U	U	U	U	U	U	U	U	U
I110_cpg244N21	I110	ENSG00000142599	RERE	200938_s_at	chr1	-1	8335053	8800286	8348519	8348713	yes	0.25	0.65	0.14	0.72	-0.1	0.86	-0.3	0.65	0.95	0.08	1.67	0.01	0.22	0.62	0.62	0.32	1.45	0.02	0.15	0.26	-0.07	0.69	0.08	0.56	U	U	U	U	U	M	U	U	U
I112_cpg166N14	I112	ENSG00000142599	RERE	200938_s_at	chr1	-1	8335053	8800286	8685481	8686288	yes	0.02	0.95	-0.24	0.38	-0.27	0.43	0.37	0.69	0.39	0.54	-0.49	0.2	-0.74	0.32	-0.81	0.02	-0.91	0.05	0.15	0.26	-0.07	0.69	0.08	0.56	U	U	U	U	U	U	U	U	U
I112_cpg430L10	I112	ENSG00000142599	RERE	200938_s_at	chr1	-1	8335053	8800286	8685481	8686288	yes	-0.86	0.01	-0.27	0.62	0.14	0.75	-0.58	0.36	0.33	0.44	-0.3	0.47	0.13	0.79	-0.77	0.36	-0.34	0.29	0.15	0.26	-0.07	0.69	0.08	0.56	U	U	U	U	U	U	U	U	U
I1002_cpg162A23	I1002	ENSG00000171502	COL24A1	238732_at	chr1	-1	85967504	86394709	86392604	86395281	yes	-0.31	0.14	0.79	0.01	0.55	0.3	0.37	0.56	0.57	0.18	0.61	0.14	0.28	0.2	0.42	0.1	0.91	0	-0.06	0.67	0.08	0.58	0.02	0.91	U	U	U	U	U	U	U	U	U
I1002_cpg351P17	I1002	ENSG00000171502	COL24A1	238732_at	chr1	-1	85967504	86394709	86392604	86395281	yes	-0.31	0.2	0.65	0.08	0.01	0.99	-0.96	0.23	1.05	0.06	2.1	0	0.55	0.06	0.61	0.09	2.43	0	-0.06	0.67	0.08	0.58	0.02	0.91	U	U	U	U	U	M	U	U	M
I1004_cpg322H10	I1004	ENSG00000122417	ODF2L	237420_at	chr1	-1	86581341	86634591	86633966	86634757	yes	-0.7	0.05	-0.47	0.43	-1.56	0.03	-0.73	0.27	-0.1	0.86	-0.87	0.04	-0.27	0.35	-0.4	0.41	-0.01	0.99	-0.18	0.23	0.08	0.67	-0.1	0.53	U	U	U	U	U	U	U	U	U
I1004_cpg322H10	I1004	ENSG00000122417	ODF2L	231909_x_at	chr1	-1	86581341	86634591	86633966	86634757	yes	-0.7	0.05	-0.47	0.43	-1.56	0.03	-0.73	0.27	-0.1	0.86	-0.87	0.04	-0.27	0.35	-0.4	0.41	-0.01	0.99	-0.19	0.49	0.31	0.25	0.13	0.64	U	U	U	U	U	U	U	U	U
I1004_cpg322H10	I1004	ENSG00000122417	ODF2L	230926_s_at	chr1	-1	86581341	86634591	86633966	86634757	yes	-0.7	0.05	-0.47	0.43	-1.56	0.03	-0.73	0.27	-0.1	0.86	-0.87	0.04	-0.27	0.35	-0.4	0.41	-0.01	0.99	-0.23	0.18	0.01	0.98	-0.22	0.18	U	U	U	U	U	U	U	U	U
I1004_cpg322H10	I1004	ENSG00000122417	ODF2L	228577_x_at	chr1	-1	86581341	86634591	86633966	86634757	yes	-0.7	0.05	-0.47	0.43	-1.56	0.03	-0.73	0.27	-0.1	0.86	-0.87	0.04	-0.27	0.35	-0.4	0.41	-0.01	0.99	-0.3	0.31	0.29	0.38	-0.01	0.98	U	U	U	U	U	U	U	U	U
I1008_cpg291N13	I1008	ENSG00000183291	RP4-604K5.1	200902_at	chr1	-1	87100718	87152695	87152529	87153607	yes	-0.66	0.26	-0.65	0.04	-0.19	0.8	-0.33	0.73	-0.21	0.67	-0.05	0.91	-0.91	0.05	-0.07	0.86	0.21	0.75	-0.38	0.03	0.2	0.32	-0.19	0.29	U	U	U	U	U	U	U	U	U
I1008_cpg312J15	I1008	ENSG00000183291	RP4-604K5.1	200902_at	chr1	-1	87100718	87152695	87152529	87153607	yes	-0.56	0.04	-0.07	0.84	-0.82	0.05	-1.02	0.2	-0.36	0.49	-0.21	0.65	-0.34	0.41	-1.42	0.02	-0.53	0.24	-0.38	0.03	0.2	0.32	-0.19	0.29	U	U	U	U	U	U	U	U	U
I1008_cpg291N13	I1008	ENSG00000183291	RP4-604K5.1		chr1	-1	87100718	87152695	87152529	87153607	yes	-0.66	0.26	-0.65	0.04	-0.19	0.8	-0.33	0.73	-0.21	0.67	-0.05	0.91	-0.91	0.05	-0.07	0.86	0.21	0.75	\N	\N	\N	\N	\N	\N	U	U	U	U	U	U	U	U	U
I1008_cpg312J15	I1008	ENSG00000183291	RP4-604K5.1		chr1	-1	87100718	87152695	87152529	87153607	yes	-0.56	0.04	-0.07	0.84	-0.82	0.05	-1.02	0.2	-0.36	0.49	-0.21	0.65	-0.34	0.41	-1.42	0.02	-0.53	0.24	\N	\N	\N	\N	\N	\N	U	U	U	U	U	U	U	U	U
I1009_cpg370I8	I1009	ENSG00000153936	HS2ST1	203285_s_at	chr1	1	87152919	87407475	87370487	87371276	yes	2.71	1.66e-05	1.57	0.00513	1.22	0.126	2.1	0.04	0.1	0.86	-0.39	0.32	1.2	0.01	2.85	0	0.91	0.01	0	0.99	-0.2	0.47	-0.21	0.38	M	M	U	M	U	U	U	M	U
I1010_cpg120J18	I1010	ENSG00000153936	HS2ST1	203285_s_at	chr1	1	87152919	87407475	87390235	87390711	yes	-0.1	0.71	-0.05	0.88	-0.31	0.42	-0.32	0.73	-0.51	0.39	-0.14	0.77	0.7	0.07	2.09	0	0.39	0.08	0	0.99	-0.2	0.47	-0.21	0.38	U	U	U	U	U	U	U	M	U
I1009_cpg370I8	I1009	ENSG00000153936	HS2ST1	203284_s_at	chr1	1	87152919	87407475	87370487	87371276	yes	2.71	1.66e-05	1.57	0.00513	1.22	0.126	2.1	0.04	0.1	0.86	-0.39	0.32	1.2	0.01	2.85	0	0.91	0.01	0.01	0.99	-0.03	0.92	-0.02	0.92	M	M	U	M	U	U	U	M	U
I1010_cpg120J18	I1010	ENSG00000153936	HS2ST1	203284_s_at	chr1	1	87152919	87407475	87390235	87390711	yes	-0.1	0.71	-0.05	0.88	-0.31	0.42	-0.32	0.73	-0.51	0.39	-0.14	0.77	0.7	0.07	2.09	0	0.39	0.08	0.01	0.99	-0.03	0.92	-0.02	0.92	U	U	U	U	U	U	U	M	U
I1009_cpg370I8	I1009	ENSG00000153936	HS2ST1	203283_s_at	chr1	1	87152919	87407475	87370487	87371276	yes	2.71	1.66e-05	1.57	0.00513	1.22	0.126	2.1	0.04	0.1	0.86	-0.39	0.32	1.2	0.01	2.85	0	0.91	0.01	0.11	0.73	-0.35	0.19	-0.24	0.31	M	M	U	M	U	U	U	M	U
I1010_cpg120J18	I1010	ENSG00000153936	HS2ST1	203283_s_at	chr1	1	87152919	87407475	87390235	87390711	yes	-0.1	0.71	-0.05	0.88	-0.31	0.42	-0.32	0.73	-0.51	0.39	-0.14	0.77	0.7	0.07	2.09	0	0.39	0.08	0.11	0.73	-0.35	0.19	-0.24	0.31	U	U	U	U	U	U	U	M	U
I1009_cpg370I8	I1009	ENSG00000153936	HS2ST1	230465_at	chr1	1	87152919	87407475	87370487	87371276	yes	2.71	1.66e-05	1.57	0.00513	1.22	0.126	2.1	0.04	0.1	0.86	-0.39	0.32	1.2	0.01	2.85	0	0.91	0.01	0.02	0.94	0.05	0.81	0.06	0.69	M	M	U	M	U	U	U	M	U
I1010_cpg120J18	I1010	ENSG00000153936	HS2ST1	230465_at	chr1	1	87152919	87407475	87390235	87390711	yes	-0.1	0.71	-0.05	0.88	-0.31	0.42	-0.32	0.73	-0.51	0.39	-0.14	0.77	0.7	0.07	2.09	0	0.39	0.08	0.02	0.94	0.05	0.81	0.06	0.69	U	U	U	U	U	U	U	M	U
I1009_cpg370I8	I1009	ENSG00000153936	HS2ST1	215039_at	chr1	1	87152919	87407475	87370487	87371276	yes	2.71	1.66e-05	1.57	0.00513	1.22	0.126	2.1	0.04	0.1	0.86	-0.39	0.32	1.2	0.01	2.85	0	0.91	0.01	0.07	0.64	-0.07	0.63	-0.01	0.98	M	M	U	M	U	U	U	M	U
I1010_cpg120J18	I1010	ENSG00000153936	HS2ST1	215039_at	chr1	1	87152919	87407475	87390235	87390711	yes	-0.1	0.71	-0.05	0.88	-0.31	0.42	-0.32	0.73	-0.51	0.39	-0.14	0.77	0.7	0.07	2.09	0	0.39	0.08	0.07	0.64	-0.07	0.63	-0.01	0.98	U	U	U	U	U	U	U	M	U
I1009_cpg370I8	I1009	ENSG00000213521	AL139139.9		chr1	1	87370273	87371306	87370487	87371276	yes	2.71	1.66e-05	1.57	0.00513	1.22	0.126	2.1	0.04	0.1	0.86	-0.39	0.32	1.2	0.01	2.85	0	0.91	0.01	\N	\N	\N	\N	\N	\N	M	M	U	M	U	U	U	M	U
I1012_cpg25G2	I1012	ENSG00000143013	LMO4	209204_at	chr1	1	87566739	87587021	87569589	87570582	yes	0.26	0.25	0.56	0.08	0.09	0.85	-0.03	0.97	-0.07	0.88	0.05	0.92	-0.09	0.76	-0.23	0.6	-0.4	0.14	-0.57	0	0.38	0.03	-0.19	0.24	U	U	U	U	U	U	U	U	U
I1013_cpg439M22	I1013	ENSG00000143013	LMO4	209204_at	chr1	1	87566739	87587021	87573347	87574002	yes	-0.68	0.01	-1.57	0.03	-1.67	0.01	-0.2	0.77	0.1	0.85	0.08	0.9	-0.3	0.19	-0.32	0.44	-0.35	0.23	-0.57	0	0.38	0.03	-0.19	0.24	U	U	U	U	U	U	U	U	U
I1012_cpg25G2	I1012	ENSG00000143013	LMO4	209205_s_at	chr1	1	87566739	87587021	87569589	87570582	yes	0.26	0.25	0.56	0.08	0.09	0.85	-0.03	0.97	-0.07	0.88	0.05	0.92	-0.09	0.76	-0.23	0.6	-0.4	0.14	-0.45	0.01	0.34	0.05	-0.11	0.48	U	U	U	U	U	U	U	U	U
I1013_cpg439M22	I1013	ENSG00000143013	LMO4	209205_s_at	chr1	1	87566739	87587021	87573347	87574002	yes	-0.68	0.01	-1.57	0.03	-1.67	0.01	-0.2	0.77	0.1	0.85	0.08	0.9	-0.3	0.19	-0.32	0.44	-0.35	0.23	-0.45	0.01	0.34	0.05	-0.11	0.48	U	U	U	U	U	U	U	U	U
I1024_cpg191H24	I1024	ENSG00000137947	GTF2B	208066_s_at	chr1	-1	89090909	89129889	89129069	89130088	yes	-0.67	0.04	-0.31	0.42	-0.81	0.1	-1.25	0.1	-2.06	0.03	-1.3	0.01	-1.27	0.01	-1.54	0	-1.69	0	0.1	0.53	0.05	0.82	0.15	0.29	U	U	U	U	U	U	U	U	U
I1024_cpg205O13	I1024	ENSG00000137947	GTF2B	208066_s_at	chr1	-1	89090909	89129889	89129069	89130088	yes	-2.62	0	-1.67	0	-0.32	0.59	-1.77	0.07	-1.16	0.06	-1.64	0.01	-0.98	0.03	-2.6	0.01	-0.9	0.03	0.1	0.53	0.05	0.82	0.15	0.29	U	U	U	U	U	U	U	U	U
I1025_cpg258E20	I1025	ENSG00000137944	CCBL2	209472_at	chr1	-1	89174044	89231224	89230554	89231645	yes	-0.63	0.03	-0.55	0.06	-0.75	0.07	-0.67	0.32	-1.26	0.02	-1.02	0.02	-1.13	0.02	-1.28	0.01	-1.21	0.02	0.06	0.78	-0.02	0.94	0.04	0.84	U	U	U	U	U	U	U	U	U
I1025_cpg258E20	I1025	ENSG00000137944	CCBL2		chr1	-1	89174044	89231224	89230554	89231645	yes	-0.63	0.03	-0.55	0.06	-0.75	0.07	-0.67	0.32	-1.26	0.02	-1.02	0.02	-1.13	0.02	-1.28	0.01	-1.21	0.02	\N	\N	\N	\N	\N	\N	U	U	U	U	U	U	U	U	U
I1025_cpg258E20	I1025	ENSG00000213516	RBMXL1	213762_x_at	chr1	-1	89218710	89231104	89230554	89231645	yes	-0.63	0.03	-0.55	0.06	-0.75	0.07	-0.67	0.32	-1.26	0.02	-1.02	0.02	-1.13	0.02	-1.28	0.01	-1.21	0.02	-0.3	0.01	0.25	0.05	-0.05	0.71	U	U	U	U	U	U	U	U	U
I1025_cpg258E20	I1025	ENSG00000213516	RBMXL1	227748_at	chr1	-1	89218710	89231104	89230554	89231645	yes	-0.63	0.03	-0.55	0.06	-0.75	0.07	-0.67	0.32	-1.26	0.02	-1.02	0.02	-1.13	0.02	-1.28	0.01	-1.21	0.02	0.07	0.73	0.03	0.9	0.1	0.56	U	U	U	U	U	U	U	U	U
I1025_cpg258E20	I1025	ENSG00000213516	RBMXL1		chr1	-1	89218710	89231104	89230554	89231645	yes	-0.63	0.03	-0.55	0.06	-0.75	0.07	-0.67	0.32	-1.26	0.02	-1.02	0.02	-1.13	0.02	-1.28	0.01	-1.21	0.02	\N	\N	\N	\N	\N	\N	U	U	U	U	U	U	U	U	U
I1030_cpg246E1	I1030	ENSG00000171492	LRRC8D	218684_at	chr1	1	90059192	90174147	90081294	90082534	yes	-0.43	0.26	-0.48	0.1	-0.05	0.93	0.71	0.28	-0.33	0.41	-0.17	0.68	-0.42	0.15	-0.62	0.11	-0.83	0	-0.45	0	-0.11	0.51	-0.55	0	U	U	U	U	U	U	U	U	U
I1032_cpg326A18	I1032	ENSG00000162664	ZNF326	227680_at	chr1	1	90230310	90266685	90232765	90233833	yes	-0.36	0.22	-0.43	0.14	-0.47	0.19	-1.05	0.14	-0.73	0.16	-0.31	0.39	1.77	0	0.1	0.72	-0.71	0.02	0.36	0.09	0.35	0.15	0.7	0	U	U	U	U	U	U	M	U	U
I1032_cpg326B17	I1032	ENSG00000162664	ZNF326	227680_at	chr1	1	90230310	90266685	90232765	90233833	yes	-0.63	0.01	-0.6	0.03	-0.85	0.04	-0.43	0.49	-0.54	0.28	-0.11	0.81	-0.29	0.25	-0.69	0.03	-0.28	0.12	0.36	0.09	0.35	0.15	0.7	0	U	U	U	U	U	U	U	U	U
I1032_cpg326A18	I1032	ENSG00000162664	ZNF326		chr1	1	90230310	90266685	90232765	90233833	yes	-0.36	0.22	-0.43	0.14	-0.47	0.19	-1.05	0.14	-0.73	0.16	-0.31	0.39	1.77	0	0.1	0.72	-0.71	0.02	\N	\N	\N	\N	\N	\N	U	U	U	U	U	U	M	U	U
I1032_cpg326B17	I1032	ENSG00000162664	ZNF326		chr1	1	90230310	90266685	90232765	90233833	yes	-0.63	0.01	-0.6	0.03	-0.85	0.04	-0.43	0.49	-0.54	0.28	-0.11	0.81	-0.29	0.25	-0.69	0.03	-0.28	0.12	\N	\N	\N	\N	\N	\N	U	U	U	U	U	U	U	U	U
I1032_cpg326A18	I1032	ENSG00000162664	ZNF326	241720_at	chr1	1	90230310	90266685	90232765	90233833	yes	-0.36	0.22	-0.43	0.14	-0.47	0.19	-1.05	0.14	-0.73	0.16	-0.31	0.39	1.77	0	0.1	0.72	-0.71	0.02	0.47	0.08	0.22	0.49	0.69	0.01	U	U	U	U	U	U	M	U	U
I1032_cpg326B17	I1032	ENSG00000162664	ZNF326	241720_at	chr1	1	90230310	90266685	90232765	90233833	yes	-0.63	0.01	-0.6	0.03	-0.85	0.04	-0.43	0.49	-0.54	0.28	-0.11	0.81	-0.29	0.25	-0.69	0.03	-0.28	0.12	0.47	0.08	0.22	0.49	0.69	0.01	U	U	U	U	U	U	U	U	U
I1037_cpg290J3	I1037	ENSG00000143032	BARHL2		chr1	-1	90950167	90955382	90950501	90951356	yes	-2.14	7.93e-05	-1.92	0.000734	-2.65	0.00157	-3.31	0.03	-1.73	0.01	-1.45	0.01	-0.54	0.07	-1.5	0	-2.17	0	\N	\N	\N	\N	\N	\N	U	U	U	U	U	U	U	U	U
I1038_cpg71O23	I1038	ENSG00000143032	BARHL2		chr1	-1	90950167	90955382	90954912	90955449	yes	0.73	0.04	0.69	0.1	0	1	0.25	0.72	1.01	0.07	1.91	0.01	1.21	0.01	1.53	0	0.96	0	\N	\N	\N	\N	\N	\N	U	U	U	U	U	M	U	M	U
I1046_cpg13H11	I1046	ENSG00000122482	ZNF644	222580_at	chr1	-1	91153447	91260358	91259524	91260563	yes	-1.04	0	-1.19	0	-0.55	0.3	-0.87	0.19	-0.45	0.39	-1.36	0.07	-0.7	0.17	-1.9	0.04	-2.04	0.14	-0.65	0	0.15	0.44	-0.5	0	U	U	U	U	U	U	U	U	U
I1046_cpg342L2	I1046	ENSG00000122482	ZNF644	222580_at	chr1	-1	91153447	91260358	91259524	91260563	yes	1.31	0	0.52	0.06	0.96	0.03	0.36	0.59	-0.57	0.38	0.27	0.54	0.22	0.3	-0.15	0.59	0.84	0.01	-0.65	0	0.15	0.44	-0.5	0	U	U	U	U	U	U	U	U	U
I1046_cpg13H11	I1046	ENSG00000122482	ZNF644	1553725_s_at	chr1	-1	91153447	91260358	91259524	91260563	yes	-1.04	0	-1.19	0	-0.55	0.3	-0.87	0.19	-0.45	0.39	-1.36	0.07	-0.7	0.17	-1.9	0.04	-2.04	0.14	-0.97	0	0.01	0.99	-0.97	0	U	U	U	U	U	U	U	U	U
I1046_cpg342L2	I1046	ENSG00000122482	ZNF644	1553725_s_at	chr1	-1	91153447	91260358	91259524	91260563	yes	1.31	0	0.52	0.06	0.96	0.03	0.36	0.59	-0.57	0.38	0.27	0.54	0.22	0.3	-0.15	0.59	0.84	0.01	-0.97	0	0.01	0.99	-0.97	0	U	U	U	U	U	U	U	U	U
I1047_cpg239F14	I1047	ENSG00000162669	HFM1	241469_at	chr1	-1	91498912	91643014	91642176	91643138	yes	-0.35	0.18	-0.05	0.86	-0.12	0.75	0.24	0.71	0.11	0.86	-1.27	0.17	-0.72	0.06	-0.82	0.02	-0.6	0.02	-0.15	0.41	0.08	0.72	-0.07	0.73	U	U	U	U	U	U	U	U	U
I1047_cpg5C9	I1047	ENSG00000162669	HFM1	241469_at	chr1	-1	91498912	91643014	91642176	91643138	yes	0.77	0.01	0.32	0.21	0.6	0.1	1.35	0.09	1.78	0	1.17	0.02	1.06	0.01	1.56	0	1.41	0	-0.15	0.41	0.08	0.72	-0.07	0.73	U	U	U	U	M	U	U	M	U
I1054_cpg81A3	I1054	ENSG00000162676	GFI1	206589_at	chr1	-1	92712907	92725021	92713696	92714881	yes	0.54	0.2	-0.26	0.39	-0.23	0.59	-0.19	0.79	-1.21	0.05	-1.24	0.06	-0.65	0.02	-1.03	0.01	-1.59	0	0.15	0.23	-0.14	0.32	0.01	0.95	U	U	U	U	U	U	U	U	U
I1055_cpg416A10	I1055	ENSG00000162676	GFI1	206589_at	chr1	-1	92712907	92725021	92720489	92724246	yes	-0.76	0.05	-0.14	0.76	-0.72	0.2	-1.93	0.06	-1.25	0.02	-0.83	0.05	-1.13	0.01	-2.1	0	-1.77	0	0.15	0.23	-0.14	0.32	0.01	0.95	U	U	U	U	U	U	U	U	U
I1055_cpg435N1	I1055	ENSG00000162676	GFI1	206589_at	chr1	-1	92712907	92725021	92720489	92724246	yes	-1.27	0	0.04	0.92	-0.29	0.51	0.22	0.74	0.42	0.51	-1.49	0.03	0.44	0.69	-0.54	0.46	-1.22	0.18	0.15	0.23	-0.14	0.32	0.01	0.95	U	U	U	U	U	U	U	U	U
I1056_cpg78G9	I1056	ENSG00000162676	GFI1	206589_at	chr1	-1	92712907	92725021	92724925	92725099	yes	0.9	0.01	0.96	0.01	0.56	0.26	1.17	0.12	0.67	0.2	0.71	0.06	0.05	0.96	0.01	0.98	0.86	0.05	0.15	0.23	-0.14	0.32	0.01	0.95	U	U	U	U	U	U	U	U	U
I1058_cpg9E20	I1058	ENSG00000067208	EVI5	208297_s_at	chr1	-1	92746841	93030549	93023277	93023488	yes	-0.98	0.01	-1.45	0	-1.19	0.02	0.09	0.91	-0.12	0.84	-0.06	0.92	-0.96	0.06	-0.5	0.25	-0.88	0.03	0.11	0.66	-0.21	0.37	-0.1	0.67	U	U	U	U	U	U	U	U	U
I1058_cpg9E20	I1058	ENSG00000067208	EVI5	209717_at	chr1	-1	92746841	93030549	93023277	93023488	yes	-0.98	0.01	-1.45	0	-1.19	0.02	0.09	0.91	-0.12	0.84	-0.06	0.92	-0.96	0.06	-0.5	0.25	-0.88	0.03	0.04	0.91	0.21	0.4	0.25	0.24	U	U	U	U	U	U	U	U	U
I1061_cpg104E7	I1061	ENSG00000154511	FAM69A		chr1	-1	93080343	93199611	93199071	93200359	yes	0.27	0.34	0.17	0.54	-0.49	0.41	0	1	0.05	0.93	0.46	0.21	0.07	0.93	-0.07	0.89	1.24	0	\N	\N	\N	\N	\N	\N	U	U	U	U	U	U	U	U	U
I1061_cpg84G21	I1061	ENSG00000154511	FAM69A		chr1	-1	93080343	93199611	93199071	93200359	yes	1.15	0.01	2.07	0	1.72	0.05	2.05	0.05	1.55	0.05	0.84	0.04	-0.17	0.6	1.15	0.1	0.46	0.05	\N	\N	\N	\N	\N	\N	U	M	M	M	M	U	U	U	U
I1061_cpg104E7	I1061	ENSG00000154511	FAM69A	213689_x_at	chr1	-1	93080343	93199611	93199071	93200359	yes	0.27	0.34	0.17	0.54	-0.49	0.41	0	1	0.05	0.93	0.46	0.21	0.07	0.93	-0.07	0.89	1.24	0	-0.22	0.21	0.16	0.44	-0.06	0.77	U	U	U	U	U	U	U	U	U
I1061_cpg84G21	I1061	ENSG00000154511	FAM69A	213689_x_at	chr1	-1	93080343	93199611	93199071	93200359	yes	1.15	0.01	2.07	0	1.72	0.05	2.05	0.05	1.55	0.05	0.84	0.04	-0.17	0.6	1.15	0.1	0.46	0.05	-0.22	0.21	0.16	0.44	-0.06	0.77	U	M	M	M	M	U	U	U	U
I1061_cpg104E7	I1061	ENSG00000154511	FAM69A	216044_x_at	chr1	-1	93080343	93199611	93199071	93200359	yes	0.27	0.34	0.17	0.54	-0.49	0.41	0	1	0.05	0.93	0.46	0.21	0.07	0.93	-0.07	0.89	1.24	0	-0.11	0.4	0.11	0.43	0	0.99	U	U	U	U	U	U	U	U	U
I1061_cpg84G21	I1061	ENSG00000154511	FAM69A	216044_x_at	chr1	-1	93080343	93199611	93199071	93200359	yes	1.15	0.01	2.07	0	1.72	0.05	2.05	0.05	1.55	0.05	0.84	0.04	-0.17	0.6	1.15	0.1	0.46	0.05	-0.11	0.4	0.11	0.43	0	0.99	U	M	M	M	M	U	U	U	U
I1066_cpg27A13	I1066	ENSG00000117500	TMED5	242263_at	chr1	-1	93390018	93418834	93418164	93419305	yes	0.12	0.63	0.41	0.11	0.42	0.27	0.08	0.92	0.28	0.49	0.4	0.29	0.53	0.12	0.79	0.01	0.47	0.05	0.7	8.73e-05	-0.49	0	0.21	0.08	U	U	U	U	U	U	U	U	U
I1066_cpg27B13	I1066	ENSG00000117500	TMED5	242263_at	chr1	-1	93390018	93418834	93418164	93419305	yes	0	1	-0.05	0.91	0.01	0.99	0.33	0.66	-0.1	0.89	0.14	0.73	-0.01	0.97	0.4	0.2	-0.62	0.55	0.7	8.73e-05	-0.49	0	0.21	0.08	U	U	U	U	U	U	U	U	U
I1066_cpg27A13	I1066	ENSG00000117500	TMED5		chr1	-1	93390018	93418834	93418164	93419305	yes	0.12	0.63	0.41	0.11	0.42	0.27	0.08	0.92	0.28	0.49	0.4	0.29	0.53	0.12	0.79	0.01	0.47	0.05	\N	\N	\N	\N	\N	\N	U	U	U	U	U	U	U	U	U
I1066_cpg27B13	I1066	ENSG00000117500	TMED5		chr1	-1	93390018	93418834	93418164	93419305	yes	0	1	-0.05	0.91	0.01	0.99	0.33	0.66	-0.1	0.89	0.14	0.73	-0.01	0.97	0.4	0.2	-0.62	0.55	\N	\N	\N	\N	\N	\N	U	U	U	U	U	U	U	U	U
I1066_cpg27A13	I1066	ENSG00000117500	TMED5	1558814_s_at	chr1	-1	93390018	93418834	93418164	93419305	yes	0.12	0.63	0.41	0.11	0.42	0.27	0.08	0.92	0.28	0.49	0.4	0.29	0.53	0.12	0.79	0.01	0.47	0.05	0.1	0.63	-0.14	0.52	-0.04	0.87	U	U	U	U	U	U	U	U	U
I1066_cpg27B13	I1066	ENSG00000117500	TMED5	1558814_s_at	chr1	-1	93390018	93418834	93418164	93419305	yes	0	1	-0.05	0.91	0.01	0.99	0.33	0.66	-0.1	0.89	0.14	0.73	-0.01	0.97	0.4	0.2	-0.62	0.55	0.1	0.63	-0.14	0.52	-0.04	0.87	U	U	U	U	U	U	U	U	U
I1066_cpg27A13	I1066	ENSG00000117500	TMED5	202195_s_at	chr1	-1	93390018	93418834	93418164	93419305	yes	0.12	0.63	0.41	0.11	0.42	0.27	0.08	0.92	0.28	0.49	0.4	0.29	0.53	0.12	0.79	0.01	0.47	0.05	0.03	0.93	-0.34	0.16	-0.31	0.14	U	U	U	U	U	U	U	U	U
I1066_cpg27B13	I1066	ENSG00000117500	TMED5	202195_s_at	chr1	-1	93390018	93418834	93418164	93419305	yes	0	1	-0.05	0.91	0.01	0.99	0.33	0.66	-0.1	0.89	0.14	0.73	-0.01	0.97	0.4	0.2	-0.62	0.55	0.03	0.93	-0.34	0.16	-0.31	0.14	U	U	U	U	U	U	U	U	U
I1066_cpg27A13	I1066	ENSG00000117500	TMED5	202194_at	chr1	-1	93390018	93418834	93418164	93419305	yes	0.12	0.63	0.41	0.11	0.42	0.27	0.08	0.92	0.28	0.49	0.4	0.29	0.53	0.12	0.79	0.01	0.47	0.05	0.49	0.01	-0.1	0.67	0.39	0.03	U	U	U	U	U	U	U	U	U
I1066_cpg27B13	I1066	ENSG00000117500	TMED5	202194_at	chr1	-1	93390018	93418834	93418164	93419305	yes	0	1	-0.05	0.91	0.01	0.99	0.33	0.66	-0.1	0.89	0.14	0.73	-0.01	0.97	0.4	0.2	-0.62	0.55	0.49	0.01	-0.1	0.67	0.39	0.03	U	U	U	U	U	U	U	U	U
I1072_cpg324M22	I1072	ENSG00000137936	BCAR3	204032_at	chr1	-1	93799936	94085294	93919006	93920254	yes	0.15	0.59	0.81	0.08	0.29	0.43	0.81	0.22	0.12	0.84	0.54	0.28	-0.02	0.95	-0.08	0.85	-0.23	0.47	0.63	0.01	-0.06	0.85	0.57	0.01	U	U	U	U	U	U	U	U	U
I1072_cpg326I24	I1072	ENSG00000137936	BCAR3	204032_at	chr1	-1	93799936	94085294	93919006	93920254	yes	-1.09	0	-1.09	0	-1.36	0.02	-0.94	0.17	-0.15	0.72	-0.47	0.22	-0.68	0.06	-0.82	0.05	-0.52	0.03	0.63	0.01	-0.06	0.85	0.57	0.01	U	U	U	U	U	U	U	U	U
I1073_cpg100G16	I1073	ENSG00000137936	BCAR3	204032_at	chr1	-1	93799936	94085294	94084291	94085685	yes	0.19	0.33	0.1	0.7	0.21	0.55	0.13	0.88	0.41	0.31	0.37	0.37	-0.19	0.54	-0.34	0.32	-0.15	0.38	0.63	0.01	-0.06	0.85	0.57	0.01	U	U	U	U	U	U	U	U	U
I1073_cpg379L17	I1073	ENSG00000137936	BCAR3	204032_at	chr1	-1	93799936	94085294	94084291	94085685	yes	-0.43	0.06	-1.57	0	-1.37	0.04	-0.04	0.96	-0.4	0.32	-0.01	0.99	0.13	0.6	-0.79	0.17	-0.22	0.2	0.63	0.01	-0.06	0.85	0.57	0.01	U	U	U	U	U	U	U	U	U
I1075_cpg443N10	I1075	ENSG00000067334	DNTTIP2	202776_at	chr1	-1	94107853	94117323	94116634	94116813	yes	-0.12	0.68	-0.56	0.15	-0.35	0.47	1.03	0.17	0.3	0.52	0.11	0.87	-1.08	0.06	-0.67	0.23	-0.21	0.65	0.06	0.76	0.06	0.81	0.12	0.48	U	U	U	U	U	U	U	U	U
I1076_cpg118F10	I1076	ENSG00000067334	DNTTIP2	202776_at	chr1	-1	94107853	94117323	94117029	94117458	yes	0.45	0.22	0.62	0.12	0.47	0.28	1.02	0.22	-0.66	0.39	0.19	0.69	-1.44	0.01	0.78	0.12	-0.08	0.76	0.06	0.76	0.06	0.81	0.12	0.48	U	U	U	U	U	U	U	U	U
I1076_cpg249C8	I1076	ENSG00000067334	DNTTIP2	202776_at	chr1	-1	94107853	94117323	94117029	94117458	yes	0.04	0.91	0.22	0.56	0.15	0.67	0.64	0.4	-0.15	0.8	-0.98	0.14	-1.04	0.03	0.38	0.56	0.03	0.94	0.06	0.76	0.06	0.81	0.12	0.48	U	U	U	U	U	U	U	U	U
I1078_cpg21I3	I1078	ENSG00000137962	ARHGAP29	203910_at	chr1	-1	94407052	94475895	94475273	94476926	yes	0.06	0.8	-0.07	0.79	0.61	0.16	0.1	0.89	0.37	0.39	0.34	0.47	-0.05	0.81	-0.03	0.95	0.24	0.22	1.04	4e-05	0.31	0.09	1.35	5.88e-06	U	U	U	U	U	U	U	U	U
I1078_cpg7B20	I1078	ENSG00000137962	ARHGAP29	203910_at	chr1	-1	94407052	94475895	94475273	94476926	yes	-0.15	0.49	-0.05	0.85	0.7	0.17	-0.32	0.62	0.48	0.26	0.22	0.66	-0.34	0.2	-0.45	0.1	-0.08	0.66	1.04	4e-05	0.31	0.09	1.35	5.88e-06	U	U	U	U	U	U	U	U	U
I1078_cpg21I3	I1078	ENSG00000137962	ARHGAP29	1554736_at	chr1	-1	94407052	94475895	94475273	94476926	yes	0.06	0.8	-0.07	0.79	0.61	0.16	0.1	0.89	0.37	0.39	0.34	0.47	-0.05	0.81	-0.03	0.95	0.24	0.22	0.04	0.77	0.02	0.91	0.06	0.62	U	U	U	U	U	U	U	U	U
I1078_cpg7B20	I1078	ENSG00000137962	ARHGAP29	1554736_at	chr1	-1	94407052	94475895	94475273	94476926	yes	-0.15	0.49	-0.05	0.85	0.7	0.17	-0.32	0.62	0.48	0.26	0.22	0.66	-0.34	0.2	-0.45	0.1	-0.08	0.66	0.04	0.77	0.02	0.91	0.06	0.62	U	U	U	U	U	U	U	U	U
I1078_cpg21I3	I1078	ENSG00000137962	ARHGAP29	1558280_s_at	chr1	-1	94407052	94475895	94475273	94476926	yes	0.06	0.8	-0.07	0.79	0.61	0.16	0.1	0.89	0.37	0.39	0.34	0.47	-0.05	0.81	-0.03	0.95	0.24	0.22	0.35	0.02	0.02	0.94	0.37	0.01	U	U	U	U	U	U	U	U	U
I1078_cpg7B20	I1078	ENSG00000137962	ARHGAP29	1558280_s_at	chr1	-1	94407052	94475895	94475273	94476926	yes	-0.15	0.49	-0.05	0.85	0.7	0.17	-0.32	0.62	0.48	0.26	0.22	0.66	-0.34	0.2	-0.45	0.1	-0.08	0.66	0.35	0.02	0.02	0.94	0.37	0.01	U	U	U	U	U	U	U	U	U
I1084_cpg127I17	I1084	ENSG00000117525	F3	204363_at	chr1	-1	94767461	94779903	94779379	94780336	yes	0.52	0.18	1.44	0.01	1.02	0.13	-0.09	0.89	-0.72	0.14	-0.46	0.3	-0.56	0.04	-0.5	0.06	-1.02	0.01	0.61	0	-0.51	0.02	0.1	0.64	U	U	U	U	U	U	U	U	U
I1084_cpg190J1	I1084	ENSG00000117525	F3	204363_at	chr1	-1	94767461	94779903	94779379	94780336	yes	0.26	0.22	0.18	0.51	0.45	0.31	-0.32	0.62	-0.25	0.6	0.32	0.4	-0.02	0.96	-0.05	0.85	0.38	0.08	0.61	0	-0.51	0.02	0.1	0.64	U	U	U	U	U	U	U	U	U
I1086_cpg311B16	I1086	ENSG00000117519	CNN3	201445_at	chr1	-1	95135097	95165294	95163920	95166165	yes	-0.46	0.04	0.05	0.89	-0.02	0.96	-1.15	0.13	-0.58	0.16	-0.29	0.43	-0.34	0.16	-0.78	0.01	-0.08	0.69	0.49	0.08	0.92	0.01	1.41	0	U	U	U	U	U	U	U	U	U
I1086_EMPTY	I1086	ENSG00000117519	CNN3	201445_at	chr1	-1	95135097	95165294	95163920	95166165	yes	-0.07	0.85	-0.37	0.3	-0.85	0.09	-0.67	0.36	0.39	0.49	-0.33	0.5	0.6	0.23	-0.17	0.85	0.46	0.59	0.49	0.08	0.92	0.01	1.41	0	U	U	U	U	U	U	U	U	U
I1099_cpg279K6	I1099	ENSG00000188641	DPYD	1554534_at	chr1	-1	97315890	98159203	98158503	98159374	yes	-0.52	0.02	-0.52	0.05	-0.21	0.63	0.56	0.46	-0.85	0.1	-0.92	0.03	-0.97	0.04	-1.37	0.04	-1.03	0.05	0.11	0.52	0	0.99	0.11	0.5	U	U	U	U	U	U	U	U	U
I1099_cpg71C7	I1099	ENSG00000188641	DPYD	1554534_at	chr1	-1	97315890	98159203	98158503	98159374	yes	-0.19	0.48	-0.22	0.36	-0.54	0.15	0.25	0.7	0.21	0.59	0.03	0.94	-0.18	0.39	-0.17	0.49	-0.59	0.01	0.11	0.52	0	0.99	0.11	0.5	U	U	U	U	U	U	U	U	U
I1099_cpg279K6	I1099	ENSG00000188641	DPYD	1554536_at	chr1	-1	97315890	98159203	98158503	98159374	yes	-0.52	0.02	-0.52	0.05	-0.21	0.63	0.56	0.46	-0.85	0.1	-0.92	0.03	-0.97	0.04	-1.37	0.04	-1.03	0.05	0.04	0.77	-0.03	0.86	0.01	0.93	U	U	U	U	U	U	U	U	U
I1099_cpg71C7	I1099	ENSG00000188641	DPYD	1554536_at	chr1	-1	97315890	98159203	98158503	98159374	yes	-0.19	0.48	-0.22	0.36	-0.54	0.15	0.25	0.7	0.21	0.59	0.03	0.94	-0.18	0.39	-0.17	0.49	-0.59	0.01	0.04	0.77	-0.03	0.86	0.01	0.93	U	U	U	U	U	U	U	U	U
I1099_cpg279K6	I1099	ENSG00000188641	DPYD	204646_at	chr1	-1	97315890	98159203	98158503	98159374	yes	-0.52	0.02	-0.52	0.05	-0.21	0.63	0.56	0.46	-0.85	0.1	-0.92	0.03	-0.97	0.04	-1.37	0.04	-1.03	0.05	-0.05	0.74	0.03	0.85	-0.01	0.92	U	U	U	U	U	U	U	U	U
I1099_cpg71C7	I1099	ENSG00000188641	DPYD	204646_at	chr1	-1	97315890	98159203	98158503	98159374	yes	-0.19	0.48	-0.22	0.36	-0.54	0.15	0.25	0.7	0.21	0.59	0.03	0.94	-0.18	0.39	-0.17	0.49	-0.59	0.01	-0.05	0.74	0.03	0.85	-0.01	0.92	U	U	U	U	U	U	U	U	U
I1100_cpg44J24	I1100	ENSG00000218110	RP4-672J20.2		chr1	-1	98283013	98283534	98283259	98284571	yes	0.61	0.03	0.81	0.14	0.54	0.2	-0.17	0.8	-0.76	0.32	0.03	0.94	0.28	0.39	0.5	0.2	-0.13	0.76	\N	\N	\N	\N	\N	\N	U	U	U	U	U	U	U	U	U
I1100_cpg80O14	I1100	ENSG00000218110	RP4-672J20.2		chr1	-1	98283013	98283534	98283259	98284571	yes	-1.25	0.02	-0.97	0.01	-1.18	0.11	-0.07	0.93	0.29	0.5	0.04	0.96	-1.22	0.06	0.15	0.81	-0.82	0.13	\N	\N	\N	\N	\N	\N	U	U	U	U	U	U	U	U	U
I1108_cpg311O18	I1108	ENSG00000117598	PPAPR5	231397_at	chr1	-1	99128391	99243037	99241923	99243381	yes	-0.43	0.13	0.09	0.81	-0.76	0.21	-1.26	0.15	-0.43	0.48	-0.18	0.65	-0.37	0.5	-1.01	0.27	0.86	0.01	-0.58	0.01	0.29	0.19	-0.29	0.12	U	U	U	U	U	U	U	U	U
I1108_cpg37B14	I1108	ENSG00000117598	PPAPR5	231397_at	chr1	-1	99128391	99243037	99241923	99243381	yes	0.67	0.02	1.37	0	0.87	0.03	0.76	0.26	0.32	0.52	0.43	0.33	0.3	0.31	0.11	0.73	0.53	0.08	-0.58	0.01	0.29	0.19	-0.29	0.12	U	U	U	U	U	U	U	U	U
I1108_cpg311O18	I1108	ENSG00000117598	PPAPR5	242825_at	chr1	-1	99128391	99243037	99241923	99243381	yes	-0.43	0.13	0.09	0.81	-0.76	0.21	-1.26	0.15	-0.43	0.48	-0.18	0.65	-0.37	0.5	-1.01	0.27	0.86	0.01	-0.45	0	-0.14	0.37	-0.59	0	U	U	U	U	U	U	U	U	U
I1108_cpg37B14	I1108	ENSG00000117598	PPAPR5	242825_at	chr1	-1	99128391	99243037	99241923	99243381	yes	0.67	0.02	1.37	0	0.87	0.03	0.76	0.26	0.32	0.52	0.43	0.33	0.3	0.31	0.11	0.73	0.53	0.08	-0.45	0	-0.14	0.37	-0.59	0	U	U	U	U	U	U	U	U	U
I1116_cpg284G20	I1116	ENSG00000156875	HIAT1	225222_at	chr1	1	100276377	100321515	100276445	100277130	yes	0.29	0.26	0.09	0.77	-0.05	0.91	0.45	0.48	-0.23	0.62	-0.25	0.62	-0.01	0.98	-0.86	0.03	0.29	0.3	0.07	0.68	-0.12	0.47	-0.05	0.77	U	U	U	U	U	U	U	U	U
I1116_cpg6D3	I1116	ENSG00000156875	HIAT1	225222_at	chr1	1	100276377	100321515	100276445	100277130	yes	0.23	0.27	-0.58	0.07	-0.66	0.1	-1.03	0.24	0.54	0.3	-0.22	0.56	0.5	0.06	0.14	0.74	0.77	0	0.07	0.68	-0.12	0.47	-0.05	0.77	U	U	U	U	U	U	U	U	U
I1117_cpg310C7	I1117	ENSG00000156876	SASS6	231895_at	chr1	-1	100321692	100371099	100325108	100325291	yes	0.89	0.01	0.62	0.06	0.8	0.11	0.83	0.4	-0.2	0.68	0.18	0.67	0.96	0.02	0.56	0.34	1.61	0.01	-0.05	0.77	0.19	0.2	0.14	0.3	U	U	U	U	U	U	U	U	M
I1125_cpg286B8	I1125	ENSG00000162694	EXTL2	209537_at	chr1	-1	101110531	101134142	101133891	101134677	yes	-1.26	0	-1.65	0	-1.71	0.01	-1.56	0.06	-1.25	0.03	-1.19	0.01	-1.61	0.05	-1.24	0.03	-1.95	0	0.08	0.62	0.15	0.32	0.23	0.08	U	U	U	U	U	U	U	U	U
I1126_EMPTY	I1126	ENSG00000117543	DPH5	219590_x_at	chr1	-1	101227773	101263950	101263871	101264183	yes	-0.41	0.32	-0.72	0.01	-0.51	0.28	0.04	0.96	0.5	0.37	-0.32	0.56	0.27	0.45	-0.68	0.06	-0.07	0.9	-0.61	0	0.2	0.16	-0.4	0	U	U	U	U	U	U	U	U	U
I1126_EMPTY	I1126	ENSG00000117543	DPH5	224196_x_at	chr1	-1	101227773	101263950	101263871	101264183	yes	-0.41	0.32	-0.72	0.01	-0.51	0.28	0.04	0.96	0.5	0.37	-0.32	0.56	0.27	0.45	-0.68	0.06	-0.07	0.9	-0.55	0	0.21	0.19	-0.35	0.01	U	U	U	U	U	U	U	U	U
I1126_EMPTY	I1126	ENSG00000117543	DPH5	224060_s_at	chr1	-1	101227773	101263950	101263871	101264183	yes	-0.41	0.32	-0.72	0.01	-0.51	0.28	0.04	0.96	0.5	0.37	-0.32	0.56	0.27	0.45	-0.68	0.06	-0.07	0.9	-0.65	0	0.13	0.37	-0.51	0	U	U	U	U	U	U	U	U	U
I1126_EMPTY	I1126	ENSG00000117543	DPH5	222360_at	chr1	-1	101227773	101263950	101263871	101264183	yes	-0.41	0.32	-0.72	0.01	-0.51	0.28	0.04	0.96	0.5	0.37	-0.32	0.56	0.27	0.45	-0.68	0.06	-0.07	0.9	-1.1	0	0.38	0.1	-0.73	0	U	U	U	U	U	U	U	U	U
I1126_EMPTY	I1126	ENSG00000117543	DPH5	223671_x_at	chr1	-1	101227773	101263950	101263871	101264183	yes	-0.41	0.32	-0.72	0.01	-0.51	0.28	0.04	0.96	0.5	0.37	-0.32	0.56	0.27	0.45	-0.68	0.06	-0.07	0.9	-0.59	0	0.21	0.19	-0.38	0.01	U	U	U	U	U	U	U	U	U
I10000_cpg92B2	I10000	ENSG00000198265	HELZ	203674_at	chr17	-1	62497017	62671781	62670859	62673154	yes	0.09	0.69	0.06	0.82	0.02	0.96	0.3	0.67	0.3	0.53	0.24	0.56	0.38	0.22	0.52	0.06	0.14	0.51	-0.42	0.01	0.17	0.32	-0.25	0.09	U	U	U	U	U	U	U	U	U
I10000_cpg92K19	I10000	ENSG00000198265	HELZ	203674_at	chr17	-1	62497017	62671781	62670859	62673154	yes	-0.99	0	-2.28	0	-1.47	0.01	0.09	0.9	0.02	0.97	-0.54	0.26	-0.67	0.05	-0.3	0.27	-1	0	-0.42	0.01	0.17	0.32	-0.25	0.09	U	U	U	U	U	U	U	U	U
I10000_cpg92B2	I10000	ENSG00000198265	HELZ	225910_at	chr17	-1	62497017	62671781	62670859	62673154	yes	0.09	0.69	0.06	0.82	0.02	0.96	0.3	0.67	0.3	0.53	0.24	0.56	0.38	0.22	0.52	0.06	0.14	0.51	-0.62	0	0.2	0.32	-0.41	0.02	U	U	U	U	U	U	U	U	U
I10000_cpg92K19	I10000	ENSG00000198265	HELZ	225910_at	chr17	-1	62497017	62671781	62670859	62673154	yes	-0.99	0	-2.28	0	-1.47	0.01	0.09	0.9	0.02	0.97	-0.54	0.26	-0.67	0.05	-0.3	0.27	-1	0	-0.62	0	0.2	0.32	-0.41	0.02	U	U	U	U	U	U	U	U	U
I10002_cpg23E18	I10002	ENSG00000197170	PSMD12	202352_s_at	chr17	-1	62766381	62793183	62792737	62793510	yes	-0.5	0.2	-0.16	0.6	0.18	0.62	0.8	0.22	-0.16	0.75	0.11	0.8	-0.12	0.58	-0.22	0.58	0.11	0.55	0.31	0.02	0.08	0.63	0.39	0	U	U	U	U	U	U	U	U	U
I10002_cpg240F19	I10002	ENSG00000197170	PSMD12	202352_s_at	chr17	-1	62766381	62793183	62792737	62793510	yes	-0.56	0.11	-0.68	0.14	-0.45	0.28	-0.18	0.81	-0.95	0.26	-0.27	0.52	-0.51	0.08	-0.55	0.04	0.26	0.17	0.31	0.02	0.08	0.63	0.39	0	U	U	U	U	U	U	U	U	U
I10007_cpg286M13	I10007	ENSG00000108932	SLC16A6	207038_at	chr17	-1	63775933	63799002	63797653	63798761	yes	-0.25	0.29	-0.49	0.1	-0.65	0.13	-0.05	0.95	-0.38	0.34	-0.68	0.14	-0.47	0.05	-0.3	0.27	-0.46	0.19	0.19	0.32	-0.15	0.49	0.04	0.87	U	U	U	U	U	U	U	U	U
I10007_cpg434P12	I10007	ENSG00000108932	SLC16A6	207038_at	chr17	-1	63775933	63799002	63797653	63798761	yes	0.08	0.72	0.3	0.26	0.43	0.31	0.35	0.59	0.29	0.77	-0.07	0.89	-0.43	0.14	0.01	0.99	-0.87	0.01	0.19	0.32	-0.15	0.49	0.04	0.87	U	U	U	U	U	U	U	U	U
I10008_cpg249E3	I10008	ENSG00000108932	SLC16A6	207038_at	chr17	-1	63775933	63799002	63798922	63800422	yes	0.7	0.01	1.11	0	1	0.02	1.01	0.16	0.2	0.7	0.84	0.05	0.81	0.02	0.27	0.38	0.41	0.22	0.19	0.32	-0.15	0.49	0.04	0.87	U	U	U	U	U	U	U	U	U
I10008_cpg434K5	I10008	ENSG00000108932	SLC16A6	207038_at	chr17	-1	63775933	63799002	63798922	63800422	yes	1.17	0	2.45	8.99e-05	2.22	0.00423	2.14	0.04	0.33	0.43	0.75	0.18	0.49	0.11	1.24	0.01	0.67	0.01	0.19	0.32	-0.15	0.49	0.04	0.87	U	M	M	M	U	U	U	U	U
I10009_cpg77H20	I10009	ENSG00000070540	WIPI1	203827_at	chr17	-1	63929018	63965248	63939004	63939318	yes	0.51	0.09	0.47	0.08	0.24	0.55	1.08	0.14	0.42	0.38	0.31	0.41	-0.61	0.09	0.54	0.08	0.32	0.12	0.18	0.46	0.29	0.25	0.46	0.03	U	U	U	U	U	U	U	U	U
I10010_cpg448I21	I10010	ENSG00000070540	WIPI1	203827_at	chr17	-1	63929018	63965248	63964345	63965767	yes	2.29	5.8e-05	2.7	1.39e-05	3.01	0.00133	2.44	0.05	-0.28	0.76	0.51	0.19	-0.98	0.24	0.44	0.64	0.35	0.36	0.18	0.46	0.29	0.25	0.46	0.03	M	M	M	M	U	U	U	U	U
I10010_cpg97D15	I10010	ENSG00000070540	WIPI1	203827_at	chr17	-1	63929018	63965248	63964345	63965767	yes	-0.58	0.03	-0.14	0.65	-0.17	0.69	-1.17	0.14	-0.43	0.32	-0.36	0.36	-0.28	0.3	-0.78	0.02	-1.24	0	0.18	0.46	0.29	0.25	0.46	0.03	U	U	U	U	U	U	U	U	U
I10009_cpg77H20	I10009	ENSG00000070540	WIPI1	213836_s_at	chr17	-1	63929018	63965248	63939004	63939318	yes	0.51	0.09	0.47	0.08	0.24	0.55	1.08	0.14	0.42	0.38	0.31	0.41	-0.61	0.09	0.54	0.08	0.32	0.12	0.11	0.71	0.35	0.15	0.46	0.04	U	U	U	U	U	U	U	U	U
I10010_cpg448I21	I10010	ENSG00000070540	WIPI1	213836_s_at	chr17	-1	63929018	63965248	63964345	63965767	yes	2.29	5.8e-05	2.7	1.39e-05	3.01	0.00133	2.44	0.05	-0.28	0.76	0.51	0.19	-0.98	0.24	0.44	0.64	0.35	0.36	0.11	0.71	0.35	0.15	0.46	0.04	M	M	M	M	U	U	U	U	U
I10010_cpg97D15	I10010	ENSG00000070540	WIPI1	213836_s_at	chr17	-1	63929018	63965248	63964345	63965767	yes	-0.58	0.03	-0.14	0.65	-0.17	0.69	-1.17	0.14	-0.43	0.32	-0.36	0.36	-0.28	0.3	-0.78	0.02	-1.24	0	0.11	0.71	0.35	0.15	0.46	0.04	U	U	U	U	U	U	U	U	U
I10013_cpg120A9	I10013	ENSG00000108950	FAM20A	226804_at	chr17	-1	64044607	64109125	64107554	64109216	yes	-0.9	0.02	-1.77	0	-0.82	0.22	-0.88	0.3	-0.26	0.5	-0.19	0.62	0.34	0.2	-0.06	0.88	-0.01	0.97	0.03	0.88	0.02	0.93	0.05	0.77	U	U	U	U	U	U	U	U	U
I10013_cpg199L23	I10013	ENSG00000108950	FAM20A	226804_at	chr17	-1	64044607	64109125	64107554	64109216	yes	-0.07	0.76	0.25	0.33	-0.15	0.72	-0.05	0.95	0.05	0.94	-0.28	0.48	0.66	0.02	0.66	0.04	0.16	0.36	0.03	0.88	0.02	0.93	0.05	0.77	U	U	U	U	U	U	U	U	U
I10016_cpg379L23	I10016	ENSG00000154258	ABCA9	239185_at	chr17	-1	64482369	64568731	64502799	64502904	yes	1.79	0	2.13	9.06e-05	1.37	0.0157	1.83	0.14	0.59	0.31	-0.24	0.77	0.3	0.23	1.56	0.01	0.58	0.03	-0.1	0.42	0.07	0.63	-0.03	0.84	M	M	U	U	U	U	U	M	U
I10016_cpg379L23	I10016	ENSG00000154258	ABCA9	242541_at	chr17	-1	64482369	64568731	64502799	64502904	yes	1.79	0	2.13	9.06e-05	1.37	0.0157	1.83	0.14	0.59	0.31	-0.24	0.77	0.3	0.23	1.56	0.01	0.58	0.03	0.19	0.22	0.08	0.7	0.26	0.07	M	M	U	U	U	U	U	M	U
I10016_cpg379L23	I10016	ENSG00000154258	ABCA9	235335_at	chr17	-1	64482369	64568731	64502799	64502904	yes	1.79	0	2.13	9.06e-05	1.37	0.0157	1.83	0.14	0.59	0.31	-0.24	0.77	0.3	0.23	1.56	0.01	0.58	0.03	0.03	0.89	-0.06	0.79	-0.03	0.89	M	M	U	U	U	U	U	M	U
I10018_cpg305I23	I10018	ENSG00000154265	ABCA5	213353_at	chr17	-1	64754387	64834885	64834300	64835315	yes	-0.73	0.01	-1.54	0	-1.81	0.03	-0.44	0.71	-0.37	0.39	-0.6	0.23	-0.7	0.11	-0.93	0.09	-0.09	0.87	0.44	0.13	0.74	0.02	1.19	0	U	U	U	U	U	U	U	U	U
I10018_cpg359G21	I10018	ENSG00000154265	ABCA5	213353_at	chr17	-1	64754387	64834885	64834300	64835315	yes	-0.58	0.02	-1.19	0	-1.35	0.01	-0.27	0.68	-0.29	0.47	-0.1	0.84	-0.24	0.32	-0.45	0.19	-0.17	0.46	0.44	0.13	0.74	0.02	1.19	0	U	U	U	U	U	U	U	U	U
I10033_cpg372G3	I10033	ENSG00000125398	SOX9	202935_s_at	chr17	1	67628756	67634147	67630286	67630934	yes	-0.42	0.14	-2.03	0	-1.84	0.06	-1.64	0.1	0.63	0.19	-0.29	0.64	0.66	0.04	0.81	0.03	0.9	0.01	2.57	1.03e-05	0.35	0.37	2.91	3.95e-06	U	U	U	U	U	U	U	U	U
I10033_cpg372G3	I10033	ENSG00000125398	SOX9	202936_s_at	chr17	1	67628756	67634147	67630286	67630934	yes	-0.42	0.14	-2.03	0	-1.84	0.06	-1.64	0.1	0.63	0.19	-0.29	0.64	0.66	0.04	0.81	0.03	0.9	0.01	2.6	1.04e-06	-0.22	0.45	2.38	1.62e-06	U	U	U	U	U	U	U	U	U
I10042_cpg168J24	I10042	ENSG00000133193	FAM104A	225319_s_at	chr17	-1	68715087	68740105	68739379	68740319	yes	-0.33	0.15	-0.33	0.24	-0.37	0.32	0.11	0.87	-0.21	0.63	-0.28	0.5	-0.19	0.5	-0.34	0.25	-0.48	0.04	-0.05	0.75	0.07	0.61	0.03	0.86	U	U	U	U	U	U	U	U	U
I10042_cpg216N23	I10042	ENSG00000133193	FAM104A	225319_s_at	chr17	-1	68715087	68740105	68739379	68740319	yes	-0.38	0.12	-0.57	0.04	-0.34	0.34	-0.19	0.81	-0.81	0.17	-0.64	0.1	0.13	0.58	-0.81	0.07	-0.12	0.51	-0.05	0.75	0.07	0.61	0.03	0.86	U	U	U	U	U	U	U	U	U
I10043_cpg303F1	I10043	ENSG00000179604	CDC42EP4	218063_s_at	chr17	-1	68791359	68819738	68817944	68818763	yes	-0.91	0.02	-0.61	0.06	-1.25	0.02	-0.71	0.46	-1.17	0.14	-0.8	0.21	-0.26	0.53	-0.96	0.01	-1.12	0	-0.03	0.89	-0.05	0.79	-0.08	0.6	U	U	U	U	U	U	U	U	U
I10044_cpg127D9	I10044	ENSG00000179604	CDC42EP4	218063_s_at	chr17	-1	68791359	68819738	68818770	68820601	yes	0.18	0.55	0.4	0.32	0.39	0.41	0.84	0.21	0.1	0.84	0.25	0.57	0.56	0.04	-0.12	0.65	0.37	0.2	-0.03	0.89	-0.05	0.79	-0.08	0.6	U	U	U	U	U	U	U	U	U
I10044_cpg52G4	I10044	ENSG00000179604	CDC42EP4	218063_s_at	chr17	-1	68791359	68819738	68818770	68820601	yes	0.2	0.32	0.48	0.09	0.38	0.33	0.48	0.44	0.17	0.68	0.23	0.56	-0.07	0.74	-0.66	0.07	-0.36	0.08	-0.03	0.89	-0.05	0.79	-0.08	0.6	U	U	U	U	U	U	U	U	U
I10043_cpg303F1	I10043	ENSG00000179604	CDC42EP4	218062_x_at	chr17	-1	68791359	68819738	68817944	68818763	yes	-0.91	0.02	-0.61	0.06	-1.25	0.02	-0.71	0.46	-1.17	0.14	-0.8	0.21	-0.26	0.53	-0.96	0.01	-1.12	0	0.18	0.31	0.32	0.09	0.5	0.01	U	U	U	U	U	U	U	U	U
I10044_cpg127D9	I10044	ENSG00000179604	CDC42EP4	218062_x_at	chr17	-1	68791359	68819738	68818770	68820601	yes	0.18	0.55	0.4	0.32	0.39	0.41	0.84	0.21	0.1	0.84	0.25	0.57	0.56	0.04	-0.12	0.65	0.37	0.2	0.18	0.31	0.32	0.09	0.5	0.01	U	U	U	U	U	U	U	U	U
I10044_cpg52G4	I10044	ENSG00000179604	CDC42EP4	218062_x_at	chr17	-1	68791359	68819738	68818770	68820601	yes	0.2	0.32	0.48	0.09	0.38	0.33	0.48	0.44	0.17	0.68	0.23	0.56	-0.07	0.74	-0.66	0.07	-0.36	0.08	0.18	0.31	0.32	0.09	0.5	0.01	U	U	U	U	U	U	U	U	U
I10043_cpg303F1	I10043	ENSG00000179604	CDC42EP4	214721_x_at	chr17	-1	68791359	68819738	68817944	68818763	yes	-0.91	0.02	-0.61	0.06	-1.25	0.02	-0.71	0.46	-1.17	0.14	-0.8	0.21	-0.26	0.53	-0.96	0.01	-1.12	0	0.21	0.16	0.22	0.19	0.43	0.01	U	U	U	U	U	U	U	U	U
I10044_cpg127D9	I10044	ENSG00000179604	CDC42EP4	214721_x_at	chr17	-1	68791359	68819738	68818770	68820601	yes	0.18	0.55	0.4	0.32	0.39	0.41	0.84	0.21	0.1	0.84	0.25	0.57	0.56	0.04	-0.12	0.65	0.37	0.2	0.21	0.16	0.22	0.19	0.43	0.01	U	U	U	U	U	U	U	U	U
I10044_cpg52G4	I10044	ENSG00000179604	CDC42EP4	214721_x_at	chr17	-1	68791359	68819738	68818770	68820601	yes	0.2	0.32	0.48	0.09	0.38	0.33	0.48	0.44	0.17	0.68	0.23	0.56	-0.07	0.74	-0.66	0.07	-0.36	0.08	0.21	0.16	0.22	0.19	0.43	0.01	U	U	U	U	U	U	U	U	U
I10046_cpg349A21	I10046	ENSG00000177338	C17orf54		chr17	-1	69258158	69336254	69266060	69267486	yes	-0.19	0.64	-0.87	0.04	0.05	0.94	-0.52	0.41	-0.53	0.24	0.19	0.66	0.9	0.03	0.44	0.08	0.21	0.34	\N	\N	\N	\N	\N	\N	U	U	U	U	U	U	U	U	U
I10047_cpg183B17	I10047	ENSG00000177338	C17orf54		chr17	-1	69258158	69336254	69307171	69307378	yes	1.66	0	0.69	0.08	1.99	0	2.32	0.04	0.03	0.96	0.44	0.34	0.38	0.31	1.78	0	0.81	0.06	\N	\N	\N	\N	\N	\N	M	U	M	M	U	U	U	M	U
I10053_cpg182I14	I10053	ENSG00000141540	TTYH2	223741_s_at	chr17	1	69721291	69769750	69728100	69730860	yes	0.87	0.17	1.19	0.14	0.99	0.11	0.63	0.38	1.34	0.03	0.17	0.81	1.7	0	2.39	0	2.79	0	-0.34	0.01	0.08	0.64	-0.26	0.05	U	U	U	U	U	U	M	M	M
I10053_cpg182I14	I10053	ENSG00000141540	TTYH2	232042_at	chr17	1	69721291	69769750	69728100	69730860	yes	0.87	0.17	1.19	0.14	0.99	0.11	0.63	0.38	1.34	0.03	0.17	0.81	1.7	0	2.39	0	2.79	0	-0.05	0.86	-0.1	0.74	-0.15	0.51	U	U	U	U	U	U	M	M	M
I10056_cpg442F20	I10056	ENSG00000196169	KIF19	1553314_a_at	chr17	1	69833946	69863554	69834533	69836765	yes	-0.43	0.12	-0.48	0.16	-0.22	0.73	-0.9	0.18	-0.94	0.1	-0.53	0.28	0.28	0.2	0.11	0.6	0.25	0.16	0.19	0.21	-0.07	0.72	0.12	0.45	U	U	U	U	U	U	U	U	U
I10057_cpg155F11	I10057	ENSG00000196169	KIF19	1553314_a_at	chr17	1	69833946	69863554	69863527	69865833	yes	0.97	0	1.4	0	0.85	0.18	0.43	0.5	-0.74	0.1	-0.43	0.25	1.61	0	-0.46	0.1	0.53	0.04	0.19	0.21	-0.07	0.72	0.12	0.45	U	U	U	U	U	U	M	U	U
I10057_cpg155G13	I10057	ENSG00000196169	KIF19	1553314_a_at	chr17	1	69833946	69863554	69863527	69865833	yes	2	0	2.78	2.59e-05	1.93	0.00422	1.22	0.1	1.09	0.03	1.7	0	3.18	0	1.42	0	2.03	0	0.19	0.21	-0.07	0.72	0.12	0.45	M	M	M	U	U	M	M	U	M
I10056_cpg442F20	I10056	ENSG00000196169	KIF19		chr17	1	69833946	69863554	69834533	69836765	yes	-0.43	0.12	-0.48	0.16	-0.22	0.73	-0.9	0.18	-0.94	0.1	-0.53	0.28	0.28	0.2	0.11	0.6	0.25	0.16	\N	\N	\N	\N	\N	\N	U	U	U	U	U	U	U	U	U
I10057_cpg155F11	I10057	ENSG00000196169	KIF19		chr17	1	69833946	69863554	69863527	69865833	yes	0.97	0	1.4	0	0.85	0.18	0.43	0.5	-0.74	0.1	-0.43	0.25	1.61	0	-0.46	0.1	0.53	0.04	\N	\N	\N	\N	\N	\N	U	U	U	U	U	U	M	U	U
I10057_cpg155G13	I10057	ENSG00000196169	KIF19		chr17	1	69833946	69863554	69863527	69865833	yes	2	0	2.78	2.59e-05	1.93	0.00422	1.22	0.1	1.09	0.03	1.7	0	3.18	0	1.42	0	2.03	0	\N	\N	\N	\N	\N	\N	M	M	M	U	U	M	M	U	M
I10060_cpg36H21	I10060	ENSG00000170412	GPRC5C	230907_at	chr17	1	69938647	69958314	69953636	69955162	yes	0.72	0.01	0.77	0.01	1.35	0.02	1	0.15	0.91	0.05	0.89	0.03	0.71	0.02	0.3	0.22	0.84	0.01	0.09	0.58	-0.11	0.49	-0.03	0.89	U	U	U	U	U	U	U	U	U
I10060_cpg449D13	I10060	ENSG00000170412	GPRC5C	230907_at	chr17	1	69938647	69958314	69953636	69955162	yes	1.1	0	0.6	0.07	1.06	0.06	1.06	0.13	1.72	0	1.62	0.02	1.42	0	0.73	0.04	1.29	0	0.09	0.58	-0.11	0.49	-0.03	0.89	U	U	U	U	M	M	U	U	U
I10060_cpg36H21	I10060	ENSG00000170412	GPRC5C	219327_s_at	chr17	1	69938647	69958314	69953636	69955162	yes	0.72	0.01	0.77	0.01	1.35	0.02	1	0.15	0.91	0.05	0.89	0.03	0.71	0.02	0.3	0.22	0.84	0.01	0.79	8.48e-05	0.09	0.63	0.88	3.78e-05	U	U	U	U	U	U	U	U	U
I10060_cpg449D13	I10060	ENSG00000170412	GPRC5C	219327_s_at	chr17	1	69938647	69958314	69953636	69955162	yes	1.1	0	0.6	0.07	1.06	0.06	1.06	0.13	1.72	0	1.62	0.02	1.42	0	0.73	0.04	1.29	0	0.79	8.48e-05	0.09	0.63	0.88	3.78e-05	U	U	U	U	M	M	U	U	U
I10063_cpg394D7	I10063	ENSG00000172794	RAB37	228113_at	chr17	1	70178312	70255069	70244521	70245402	yes	-0.06	0.79	-0.67	0.07	-0.43	0.24	0.65	0.32	0.17	0.69	-0.01	0.99	0.16	0.44	0.19	0.46	-0.14	0.44	-0.11	0.45	0.45	0.01	0.34	0.01	U	U	U	U	U	U	U	U	U
I10065_cpg162I3	I10065	ENSG00000109065	NAT9	204382_at	chr17	-1	70278283	70284065	70283815	70284519	yes	-0.32	0.19	-0.35	0.19	-1.14	0.04	0	1	-0.85	0.08	-0.61	0.15	-0.43	0.19	-0.82	0.06	-1.05	0.02	-0.06	0.7	0.17	0.21	0.11	0.37	U	U	U	U	U	U	U	U	U
I10065_cpg27N8	I10065	ENSG00000109065	NAT9	204382_at	chr17	-1	70278283	70284065	70283815	70284519	yes	-0.6	0.02	-1.23	0	-1.45	0.03	-1.26	0.13	0.18	0.78	-0.63	0.14	-0.81	0.18	-1.05	0.03	-0.88	0.02	-0.06	0.7	0.17	0.21	0.11	0.37	U	U	U	U	U	U	U	U	U
I10066_cpg213B2	I10066	ENSG00000161509	GRIN2C		chr17	-1	70349761	70368561	70350110	70351973	yes	1.78	0	0.56	0.29	0.46	0.51	-0.76	0.37	3.17	0	2.97	0	1.4	0	1.34	0.03	2.72	0	\N	\N	\N	\N	\N	\N	M	U	U	U	M	M	U	U	M
I10067_cpg234P6	I10067	ENSG00000161509	GRIN2C		chr17	-1	70349761	70368561	70366928	70369790	yes	1.23	0.01	0.91	0	0.93	0.05	1.52	0.07	0.25	0.65	-0.12	0.75	0.59	0.25	-0.57	0.53	0.31	0.16	\N	\N	\N	\N	\N	\N	U	U	U	M	U	U	U	U	U
I10067_cpg342J7	I10067	ENSG00000161509	GRIN2C		chr17	-1	70349761	70368561	70366928	70369790	yes	0.15	0.61	-0.51	0.06	-0.03	0.94	-0.71	0.5	0.08	0.88	0.7	0.12	-0.55	0.36	0.08	0.91	-0.47	0.26	\N	\N	\N	\N	\N	\N	U	U	U	U	U	U	U	U	U
I10066_cpg213B2	I10066	ENSG00000161509	GRIN2C	210400_at	chr17	-1	70349761	70368561	70350110	70351973	yes	1.78	0	0.56	0.29	0.46	0.51	-0.76	0.37	3.17	0	2.97	0	1.4	0	1.34	0.03	2.72	0	0.02	0.94	-0.27	0.15	-0.25	0.13	M	U	U	U	M	M	U	U	M
I10067_cpg234P6	I10067	ENSG00000161509	GRIN2C	210400_at	chr17	-1	70349761	70368561	70366928	70369790	yes	1.23	0.01	0.91	0	0.93	0.05	1.52	0.07	0.25	0.65	-0.12	0.75	0.59	0.25	-0.57	0.53	0.31	0.16	0.02	0.94	-0.27	0.15	-0.25	0.13	U	U	U	M	U	U	U	U	U
I10067_cpg342J7	I10067	ENSG00000161509	GRIN2C	210400_at	chr17	-1	70349761	70368561	70366928	70369790	yes	0.15	0.61	-0.51	0.06	-0.03	0.94	-0.71	0.5	0.08	0.88	0.7	0.12	-0.55	0.36	0.08	0.91	-0.47	0.26	0.02	0.94	-0.27	0.15	-0.25	0.13	U	U	U	U	U	U	U	U	U
I10068_cpg179B3	I10068	ENSG00000161513	FDXR	207813_s_at	chr17	-1	70370218	70380751	70379890	70380858	yes	-0.62	0.02	-0.24	0.51	-0.73	0.12	-1.65	0.06	-1.21	0.09	-1.37	0.01	-1.06	0.05	-1.5	0	-1.3	0	0.43	0.01	-0.55	0	-0.12	0.47	U	U	U	U	U	U	U	U	U
I10069_cpg337I23	I10069	ENSG00000172782	FADS6		chr17	-1	70385076	70401310	70399950	70402371	yes	-0.32	0.62	-0.19	0.73	0.4	0.48	-0.43	0.69	0.14	0.8	0.36	0.31	0.69	0.02	0.22	0.42	1.51	0	\N	\N	\N	\N	\N	\N	U	U	U	U	U	U	U	U	M
I10069_cpg342D23	I10069	ENSG00000172782	FADS6		chr17	-1	70385076	70401310	70399950	70402371	yes	-0.27	0.54	0.14	0.74	0.29	0.48	-0.98	0.19	0.18	0.69	0.72	0.09	0.43	0.07	0.43	0.15	0.7	0.01	\N	\N	\N	\N	\N	\N	U	U	U	U	U	U	U	U	U
I10075_cpg153F13	I10075	ENSG00000167863	ATP5H	210149_s_at	chr17	-1	70546550	70554669	70554280	70555816	yes	0.66	0.22	-0.92	0.01	-0.41	0.36	-0.88	0.18	0.28	0.55	-0.56	0.29	0.4	0.28	0.01	0.99	0.1	0.82	-0.26	0.02	0.11	0.36	-0.14	0.15	U	U	U	U	U	U	U	U	U
I10075_EMPTY	I10075	ENSG00000167863	ATP5H	210149_s_at	chr17	-1	70546550	70554669	70554280	70555816	yes	-0.52	0.3	-0.04	0.92	-0.69	0.13	-0.08	0.91	0.7	0.23	-0.07	0.92	0.07	0.8	-0.44	0.34	-0.16	0.51	-0.26	0.02	0.11	0.36	-0.14	0.15	U	U	U	U	U	U	U	U	U
I10080_cpg204D19	I10080	ENSG00000125458	NT5C	219214_s_at	chr17	-1	70637919	70639472	70638681	70640229	yes	0.4	0.25	-0.5	0.41	0.36	0.62	-0.27	0.73	1.73	0.01	1.46	0.02	1.07	0.04	1.3	0.01	1.11	0.01	0.09	0.51	0.16	0.26	0.25	0.04	U	U	U	U	M	U	U	U	U
I10080_cpg293B6	I10080	ENSG00000125458	NT5C	219214_s_at	chr17	-1	70637919	70639472	70638681	70640229	yes	-0.74	0.02	-0.39	0.26	0.17	0.66	-0.93	0.17	0.92	0.05	0.57	0.14	-0.03	0.91	0.01	0.98	0.3	0.12	0.09	0.51	0.16	0.26	0.25	0.04	U	U	U	U	U	U	U	U	U
I10081_cpg20I1	I10081	ENSG00000189159	HN1	222396_at	chr17	-1	70642938	70662373	70661242	70662629	yes	-0.46	0.05	-0.64	0.02	-0.68	0.13	-0.14	0.84	0.06	0.91	-0.21	0.63	-0.69	0.03	-0.19	0.48	-0.41	0.04	-0.38	0	-0.11	0.44	-0.49	0	U	U	U	U	U	U	U	U	U
I10081_cpg440K20	I10081	ENSG00000189159	HN1	222396_at	chr17	-1	70642938	70662373	70661242	70662629	yes	-0.92	0	-0.94	0	-1.11	0.02	-0.67	0.3	-0.54	0.19	-0.52	0.25	-0.6	0.06	-0.5	0.09	-0.29	0.4	-0.38	0	-0.11	0.44	-0.49	0	U	U	U	U	U	U	U	U	U
I10081_cpg20I1	I10081	ENSG00000189159	HN1	217755_at	chr17	-1	70642938	70662373	70661242	70662629	yes	-0.46	0.05	-0.64	0.02	-0.68	0.13	-0.14	0.84	0.06	0.91	-0.21	0.63	-0.69	0.03	-0.19	0.48	-0.41	0.04	-0.33	0.01	0.1	0.45	-0.23	0.04	U	U	U	U	U	U	U	U	U
I10081_cpg440K20	I10081	ENSG00000189159	HN1	217755_at	chr17	-1	70642938	70662373	70661242	70662629	yes	-0.92	0	-0.94	0	-1.11	0.02	-0.67	0.3	-0.54	0.19	-0.52	0.25	-0.6	0.06	-0.5	0.09	-0.29	0.4	-0.33	0.01	0.1	0.45	-0.23	0.04	U	U	U	U	U	U	U	U	U
I10081_cpg20I1	I10081	ENSG00000218884	AC022211.5	217755_at	chr17	-1	70643489	70662207	70661242	70662629	yes	-0.46	0.05	-0.64	0.02	-0.68	0.13	-0.14	0.84	0.06	0.91	-0.21	0.63	-0.69	0.03	-0.19	0.48	-0.41	0.04	-0.33	0.01	0.1	0.45	-0.23	0.04	U	U	U	U	U	U	U	U	U
I10081_cpg440K20	I10081	ENSG00000218884	AC022211.5	217755_at	chr17	-1	70643489	70662207	70661242	70662629	yes	-0.92	0	-0.94	0	-1.11	0.02	-0.67	0.3	-0.54	0.19	-0.52	0.25	-0.6	0.06	-0.5	0.09	-0.29	0.4	-0.33	0.01	0.1	0.45	-0.23	0.04	U	U	U	U	U	U	U	U	U
I10084_cpg155E12	I10084	ENSG00000125447	GGA3	211815_s_at	chr17	-1	70744290	70769272	70768445	70770110	yes	-0.76	0	0.5	0.23	-0.24	0.56	-0.32	0.62	-1.09	0.03	-0.93	0.07	-0.64	0.07	-1.13	0.01	-1.61	0	-0.02	0.94	-0.19	0.37	-0.21	0.24	U	U	U	U	U	U	U	U	U
I10084_cpg50M16	I10084	ENSG00000125447	GGA3	211815_s_at	chr17	-1	70744290	70769272	70768445	70770110	yes	-0.47	0.36	0.13	0.86	-0.95	0.12	1.47	0.07	0.4	0.5	1.09	0.07	0.18	0.49	0.23	0.63	-0.04	0.86	-0.02	0.94	-0.19	0.37	-0.21	0.24	U	U	U	U	U	U	U	U	U
I10084_cpg155E12	I10084	ENSG00000125447	GGA3	209411_s_at	chr17	-1	70744290	70769272	70768445	70770110	yes	-0.76	0	0.5	0.23	-0.24	0.56	-0.32	0.62	-1.09	0.03	-0.93	0.07	-0.64	0.07	-1.13	0.01	-1.61	0	-0.23	0.06	0.11	0.41	-0.11	0.36	U	U	U	U	U	U	U	U	U
I10084_cpg50M16	I10084	ENSG00000125447	GGA3	209411_s_at	chr17	-1	70744290	70769272	70768445	70770110	yes	-0.47	0.36	0.13	0.86	-0.95	0.12	1.47	0.07	0.4	0.5	1.09	0.07	0.18	0.49	0.23	0.63	-0.04	0.86	-0.23	0.06	0.11	0.41	-0.11	0.36	U	U	U	U	U	U	U	U	U
I10085_cpg29I5	I10085	ENSG00000125457	MIF4GD	223411_at	chr17	-1	70773908	70778898	70778250	70779601	yes	0.09	0.87	-0.15	0.53	-0.06	0.89	0.69	0.44	0.39	0.4	-0.65	0.28	0.09	0.88	0.88	0.03	-0.63	0.02	-0.63	0	0.09	0.57	-0.54	0	U	U	U	U	U	U	U	U	U
I10085_cpg51C2	I10085	ENSG00000125457	MIF4GD	223411_at	chr17	-1	70773908	70778898	70778250	70779601	yes	-0.24	0.27	-0.08	0.8	0.3	0.38	0	1	-0.02	0.97	-0.05	0.91	0.07	0.84	-0.59	0.22	-0.37	0.13	-0.63	0	0.09	0.57	-0.54	0	U	U	U	U	U	U	U	U	U
I10085_cpg29I5	I10085	ENSG00000125457	MIF4GD	231727_s_at	chr17	-1	70773908	70778898	70778250	70779601	yes	0.09	0.87	-0.15	0.53	-0.06	0.89	0.69	0.44	0.39	0.4	-0.65	0.28	0.09	0.88	0.88	0.03	-0.63	0.02	-0.56	0.01	0.11	0.69	-0.45	0.03	U	U	U	U	U	U	U	U	U
I10085_cpg51C2	I10085	ENSG00000125457	MIF4GD	231727_s_at	chr17	-1	70773908	70778898	70778250	70779601	yes	-0.24	0.27	-0.08	0.8	0.3	0.38	0	1	-0.02	0.97	-0.05	0.91	0.07	0.84	-0.59	0.22	-0.37	0.13	-0.56	0.01	0.11	0.69	-0.45	0.03	U	U	U	U	U	U	U	U	U
I10086_cpg421M15	I10086	ENSG00000125454	SLC25A19	223222_at	chr17	-1	70780669	70797109	70796525	70797093	yes	-1.44	0	-1.81	0	-0.9	0.08	0.26	0.86	0.18	0.74	-1.04	0.17	0.15	0.8	-2.48	0.03	-0.98	0.01	-0.17	0.12	-0.22	0.07	-0.39	0	U	U	U	U	U	U	U	U	U
I10087_cpg426I19	I10087	ENSG00000177885	GRB2	215075_s_at	chr17	-1	70825752	70913385	70912723	70913734	yes	-0.47	0.08	-1.77	0	-1.46	0.01	-1.05	0.14	-0.42	0.39	-0.38	0.42	0.37	0.17	-0.13	0.68	0.33	0.17	-0.2	0.12	-0.1	0.54	-0.3	0.02	U	U	U	U	U	U	U	U	U
I10087_cpg59C7	I10087	ENSG00000177885	GRB2	215075_s_at	chr17	-1	70825752	70913385	70912723	70913734	yes	0.53	0.07	0.63	0.06	1.11	0.09	0.98	0.15	0.15	0.74	0.29	0.55	-0.09	0.85	0.54	0.27	0.3	0.3	-0.2	0.12	-0.1	0.54	-0.3	0.02	U	U	U	U	U	U	U	U	U
I10087_cpg426I19	I10087	ENSG00000177885	GRB2	223049_at	chr17	-1	70825752	70913385	70912723	70913734	yes	-0.47	0.08	-1.77	0	-1.46	0.01	-1.05	0.14	-0.42	0.39	-0.38	0.42	0.37	0.17	-0.13	0.68	0.33	0.17	-0.29	0.01	0.12	0.35	-0.17	0.11	U	U	U	U	U	U	U	U	U
I10087_cpg59C7	I10087	ENSG00000177885	GRB2	223049_at	chr17	-1	70825752	70913385	70912723	70913734	yes	0.53	0.07	0.63	0.06	1.11	0.09	0.98	0.15	0.15	0.74	0.29	0.55	-0.09	0.85	0.54	0.27	0.3	0.3	-0.29	0.01	0.12	0.35	-0.17	0.11	U	U	U	U	U	U	U	U	U
I10089_cpg224H13	I10089	ENSG00000182173	TSEN54	225879_at	chr17	1	71024204	71032415	71030853	71032309	yes	-0.37	0.57	-0.02	0.97	0.46	0.55	-1.97	0.06	-1.14	0.27	0.68	0.27	1.05	0.01	1.2	0.01	1.28	0	-0.16	0.18	-0.11	0.46	-0.27	0.02	U	U	U	U	U	U	U	U	U
I10090_cpg358D16	I10090	ENSG00000182173	TSEN54	225879_at	chr17	1	71024204	71032415	71032393	71034349	yes	-0.89	0	-1.01	0	-1.02	0.06	-0.52	0.42	0.73	0.15	0.12	0.79	0.13	0.59	-0.88	0.31	0.29	0.2	-0.16	0.18	-0.11	0.46	-0.27	0.02	U	U	U	U	U	U	U	U	U
I10090_cpg429F14	I10090	ENSG00000182173	TSEN54	225879_at	chr17	1	71024204	71032415	71032393	71034349	yes	-0.24	0.34	0	0.99	-0.18	0.62	1.03	0.14	-0.35	0.53	-0.45	0.3	0.5	0.21	-0.18	0.57	-0.01	0.98	-0.16	0.18	-0.11	0.46	-0.27	0.02	U	U	U	U	U	U	U	U	U
I10089_cpg224H13	I10089	ENSG00000182173	TSEN54	1558304_s_at	chr17	1	71024204	71032415	71030853	71032309	yes	-0.37	0.57	-0.02	0.97	0.46	0.55	-1.97	0.06	-1.14	0.27	0.68	0.27	1.05	0.01	1.2	0.01	1.28	0	-0.11	0.47	-0.21	0.14	-0.32	0.02	U	U	U	U	U	U	U	U	U
I10090_cpg358D16	I10090	ENSG00000182173	TSEN54	1558304_s_at	chr17	1	71024204	71032415	71032393	71034349	yes	-0.89	0	-1.01	0	-1.02	0.06	-0.52	0.42	0.73	0.15	0.12	0.79	0.13	0.59	-0.88	0.31	0.29	0.2	-0.11	0.47	-0.21	0.14	-0.32	0.02	U	U	U	U	U	U	U	U	U
I10090_cpg429F14	I10090	ENSG00000182173	TSEN54	1558304_s_at	chr17	1	71024204	71032415	71032393	71034349	yes	-0.24	0.34	0	0.99	-0.18	0.62	1.03	0.14	-0.35	0.53	-0.45	0.3	0.5	0.21	-0.18	0.57	-0.01	0.98	-0.11	0.47	-0.21	0.14	-0.32	0.02	U	U	U	U	U	U	U	U	U
I10091_cpg307E17	I10091	ENSG00000108469	RECQL5	34063_at	chr17	-1	71134546	71174864	71140560	71142190	yes	0.18	0.4	0.98	0.01	0.98	0.17	-0.11	0.88	-0.47	0.28	0.28	0.47	-0.1	0.63	-0.5	0.24	-0.11	0.68	-0.17	0.3	-0.18	0.31	-0.36	0.02	U	U	U	U	U	U	U	U	U
I10092_cpg433I22	I10092	ENSG00000108469	RECQL5	34063_at	chr17	-1	71134546	71174864	71142740	71143826	yes	-0.6	0.22	-0.42	0.31	0.01	0.99	-1.13	0.12	-0.91	0.08	-0.79	0.07	-0.2	0.42	0.03	0.89	0.22	0.18	-0.17	0.3	-0.18	0.31	-0.36	0.02	U	U	U	U	U	U	U	U	U
I10093_cpg109N20	I10093	ENSG00000108469	RECQL5	34063_at	chr17	-1	71134546	71174864	71174747	71175351	yes	-1	0	-1.99	0	-1.93	0.01	-1.43	0.08	-0.58	0.37	-0.87	0.08	-0.78	0.08	-1.38	0.01	-1.28	0	-0.17	0.3	-0.18	0.31	-0.36	0.02	U	U	U	U	U	U	U	U	U
I10093_EMPTY	I10093	ENSG00000108469	RECQL5	34063_at	chr17	-1	71134546	71174864	71174747	71175351	yes	-0.32	0.36	-0.14	0.8	-0.52	0.2	-0.31	0.7	0.02	0.98	-0.76	0.13	-0.04	0.94	0.11	0.89	-0.26	0.76	-0.17	0.3	-0.18	0.31	-0.36	0.02	U	U	U	U	U	U	U	U	U
I10091_cpg307E17	I10091	ENSG00000108469	RECQL5	221686_s_at	chr17	-1	71134546	71174864	71140560	71142190	yes	0.18	0.4	0.98	0.01	0.98	0.17	-0.11	0.88	-0.47	0.28	0.28	0.47	-0.1	0.63	-0.5	0.24	-0.11	0.68	0.05	0.74	-0.14	0.33	-0.08	0.52	U	U	U	U	U	U	U	U	U
I10092_cpg433I22	I10092	ENSG00000108469	RECQL5	221686_s_at	chr17	-1	71134546	71174864	71142740	71143826	yes	-0.6	0.22	-0.42	0.31	0.01	0.99	-1.13	0.12	-0.91	0.08	-0.79	0.07	-0.2	0.42	0.03	0.89	0.22	0.18	0.05	0.74	-0.14	0.33	-0.08	0.52	U	U	U	U	U	U	U	U	U
I10093_cpg109N20	I10093	ENSG00000108469	RECQL5	221686_s_at	chr17	-1	71134546	71174864	71174747	71175351	yes	-1	0	-1.99	0	-1.93	0.01	-1.43	0.08	-0.58	0.37	-0.87	0.08	-0.78	0.08	-1.38	0.01	-1.28	0	0.05	0.74	-0.14	0.33	-0.08	0.52	U	U	U	U	U	U	U	U	U
I10093_EMPTY	I10093	ENSG00000108469	RECQL5	221686_s_at	chr17	-1	71134546	71174864	71174747	71175351	yes	-0.32	0.36	-0.14	0.8	-0.52	0.2	-0.31	0.7	0.02	0.98	-0.76	0.13	-0.04	0.94	0.11	0.89	-0.26	0.76	0.05	0.74	-0.14	0.33	-0.08	0.52	U	U	U	U	U	U	U	U	U
I10091_cpg307E17	I10091	ENSG00000108469	RECQL5	211468_s_at	chr17	-1	71134546	71174864	71140560	71142190	yes	0.18	0.4	0.98	0.01	0.98	0.17	-0.11	0.88	-0.47	0.28	0.28	0.47	-0.1	0.63	-0.5	0.24	-0.11	0.68	-0.19	0.21	-0.28	0.1	-0.47	0	U	U	U	U	U	U	U	U	U
I10092_cpg433I22	I10092	ENSG00000108469	RECQL5	211468_s_at	chr17	-1	71134546	71174864	71142740	71143826	yes	-0.6	0.22	-0.42	0.31	0.01	0.99	-1.13	0.12	-0.91	0.08	-0.79	0.07	-0.2	0.42	0.03	0.89	0.22	0.18	-0.19	0.21	-0.28	0.1	-0.47	0	U	U	U	U	U	U	U	U	U
I10093_cpg109N20	I10093	ENSG00000108469	RECQL5	211468_s_at	chr17	-1	71134546	71174864	71174747	71175351	yes	-1	0	-1.99	0	-1.93	0.01	-1.43	0.08	-0.58	0.37	-0.87	0.08	-0.78	0.08	-1.38	0.01	-1.28	0	-0.19	0.21	-0.28	0.1	-0.47	0	U	U	U	U	U	U	U	U	U
I10093_EMPTY	I10093	ENSG00000108469	RECQL5	211468_s_at	chr17	-1	71134546	71174864	71174747	71175351	yes	-0.32	0.36	-0.14	0.8	-0.52	0.2	-0.31	0.7	0.02	0.98	-0.76	0.13	-0.04	0.94	0.11	0.89	-0.26	0.76	-0.19	0.21	-0.28	0.1	-0.47	0	U	U	U	U	U	U	U	U	U
I10095_cpg181H2	I10095	ENSG00000132470	ITGB4	204990_s_at	chr17	1	71229111	71265493	71261120	71262140	yes	0.92	0.01	0.35	0.39	0.39	0.39	0.69	0.29	1.02	0.25	0.09	0.84	0.75	0.02	2.39	0	2.27	0	-0.03	0.9	-0.12	0.6	-0.15	0.41	U	U	U	U	U	U	U	M	M
I10095_cpg73F21	I10095	ENSG00000132470	ITGB4	204990_s_at	chr17	1	71229111	71265493	71261120	71262140	yes	0.91	0.01	-0.02	0.97	0.58	0.25	0.42	0.51	0.23	0.61	-0.4	0.53	0.61	0.06	1.71	0	1.67	0	-0.03	0.9	-0.12	0.6	-0.15	0.41	U	U	U	U	U	U	U	M	M
I10095_cpg181H2	I10095	ENSG00000132470	ITGB4	204989_s_at	chr17	1	71229111	71265493	71261120	71262140	yes	0.92	0.01	0.35	0.39	0.39	0.39	0.69	0.29	1.02	0.25	0.09	0.84	0.75	0.02	2.39	0	2.27	0	-0.12	0.36	0.02	0.92	-0.1	0.43	U	U	U	U	U	U	U	M	M
I10095_cpg73F21	I10095	ENSG00000132470	ITGB4	204989_s_at	chr17	1	71229111	71265493	71261120	71262140	yes	0.91	0.01	-0.02	0.97	0.58	0.25	0.42	0.51	0.23	0.61	-0.4	0.53	0.61	0.06	1.71	0	1.67	0	-0.12	0.36	0.02	0.92	-0.1	0.43	U	U	U	U	U	U	U	M	M
I10095_cpg181H2	I10095	ENSG00000132470	ITGB4	211905_s_at	chr17	1	71229111	71265493	71261120	71262140	yes	0.92	0.01	0.35	0.39	0.39	0.39	0.69	0.29	1.02	0.25	0.09	0.84	0.75	0.02	2.39	0	2.27	0	0.05	0.84	-0.33	0.11	-0.28	0.13	U	U	U	U	U	U	U	M	M
I10095_cpg73F21	I10095	ENSG00000132470	ITGB4	211905_s_at	chr17	1	71229111	71265493	71261120	71262140	yes	0.91	0.01	-0.02	0.97	0.58	0.25	0.42	0.51	0.23	0.61	-0.4	0.53	0.61	0.06	1.71	0	1.67	0	0.05	0.84	-0.33	0.11	-0.28	0.13	U	U	U	U	U	U	U	M	M
I10095_cpg181H2	I10095	ENSG00000132470	ITGB4	214292_at	chr17	1	71229111	71265493	71261120	71262140	yes	0.92	0.01	0.35	0.39	0.39	0.39	0.69	0.29	1.02	0.25	0.09	0.84	0.75	0.02	2.39	0	2.27	0	0.06	0.81	-0.02	0.93	0.03	0.88	U	U	U	U	U	U	U	M	M
I10095_cpg73F21	I10095	ENSG00000132470	ITGB4	214292_at	chr17	1	71229111	71265493	71261120	71262140	yes	0.91	0.01	-0.02	0.97	0.58	0.25	0.42	0.51	0.23	0.61	-0.4	0.53	0.61	0.06	1.71	0	1.67	0	0.06	0.81	-0.02	0.93	0.03	0.88	U	U	U	U	U	U	U	M	M
I10096_cpg364I11	I10096	ENSG00000108479	GALK1	204374_s_at	chr17	-1	71265613	71272875	71272360	71273787	yes	-0.6	0.09	-0.7	0.08	0.17	0.67	0.12	0.86	0.53	0.25	0.69	0.22	0.53	0.21	1.04	0.01	0.72	0.02	-0.03	0.94	-0.17	0.5	-0.19	0.36	U	U	U	U	U	U	U	U	U
I10096_cpg3K19	I10096	ENSG00000108479	GALK1	204374_s_at	chr17	-1	71265613	71272875	71272360	71273787	yes	0.72	0.04	-0.42	0.36	-0.34	0.58	-0.67	0.55	1.33	0.03	1	0.05	1.21	0.02	1.69	0	1.19	0.01	-0.03	0.94	-0.17	0.5	-0.19	0.36	U	U	U	U	U	U	U	M	U
I10100_cpg344A14	I10100	ENSG00000132481	TRIM47	225868_at	chr17	-1	71381842	71386251	71385448	71387197	yes	0.81	0.01	-0.49	0.13	0.4	0.38	-0.24	0.71	-0.26	0.57	0.33	0.43	-0.01	0.98	0.07	0.81	0.06	0.76	0.3	0.12	-0.05	0.88	0.25	0.18	U	U	U	U	U	U	U	U	U
I10101_cpg203G20	I10101	ENSG00000141569	TRIM65	235081_x_at	chr17	-1	71396640	71404649	71403471	71405247	yes	1	0.01	1.03	0	1.53	0.01	1.01	0.19	2.42	0	2.17	0	1.71	0.01	1.96	0	1.78	0.01	-0.28	0.05	-0.09	0.6	-0.38	0.01	U	U	M	U	M	M	M	M	M
I10102_cpg222C15	I10102	ENSG00000204316	MRPL38		chr17	-1	71406319	71413089	71412056	71412965	yes	-0.05	0.91	-0.33	0.23	-0.14	0.75	0.15	0.84	0.27	0.51	-0.25	0.55	0.27	0.71	0.34	0.2	-0.45	0.29	\N	\N	\N	\N	\N	\N	U	U	U	U	U	U	U	U	U
I10102_cpg38N21	I10102	ENSG00000204316	MRPL38		chr17	-1	71406319	71413089	71412056	71412965	yes	0.75	0.01	0.84	0.01	1.21	0.02	1.26	0.1	1.46	0.03	-0.1	0.89	0.48	0.13	0.25	0.47	0.35	0.07	\N	\N	\N	\N	\N	\N	U	U	U	U	U	U	U	U	U
I10102_cpg222C15	I10102	ENSG00000204316	MRPL38	225103_at	chr17	-1	71406319	71413089	71412056	71412965	yes	-0.05	0.91	-0.33	0.23	-0.14	0.75	0.15	0.84	0.27	0.51	-0.25	0.55	0.27	0.71	0.34	0.2	-0.45	0.29	-0.25	0.18	-0.07	0.8	-0.31	0.08	U	U	U	U	U	U	U	U	U
I10102_cpg38N21	I10102	ENSG00000204316	MRPL38	225103_at	chr17	-1	71406319	71413089	71412056	71412965	yes	0.75	0.01	0.84	0.01	1.21	0.02	1.26	0.1	1.46	0.03	-0.1	0.89	0.48	0.13	0.25	0.47	0.35	0.07	-0.25	0.18	-0.07	0.8	-0.31	0.08	U	U	U	U	U	U	U	U	U
I10103_cpg317H17	I10103	ENSG00000188878	FBF1		chr17	-1	71417582	71448714	71448099	71448960	yes	-0.15	0.59	-0.44	0.09	-0.17	0.75	0.01	0.99	1.37	0.01	0.36	0.37	0.17	0.55	-0.07	0.91	0.06	0.82	\N	\N	\N	\N	\N	\N	U	U	U	U	U	U	U	U	U
I10103_cpg383G13	I10103	ENSG00000188878	FBF1		chr17	-1	71417582	71448714	71448099	71448960	yes	-0.59	0.06	-0.85	0.01	-0.57	0.23	-0.35	0.62	0.88	0.05	0.42	0.25	0.15	0.52	0	1	-0.03	0.85	\N	\N	\N	\N	\N	\N	U	U	U	U	U	U	U	U	U
I10103_cpg317H17	I10103	ENSG00000188878	FBF1	1555288_s_at	chr17	-1	71417582	71448714	71448099	71448960	yes	-0.15	0.59	-0.44	0.09	-0.17	0.75	0.01	0.99	1.37	0.01	0.36	0.37	0.17	0.55	-0.07	0.91	0.06	0.82	-0.33	0.25	0.47	0.13	0.14	0.65	U	U	U	U	U	U	U	U	U
I10103_cpg383G13	I10103	ENSG00000188878	FBF1	1555288_s_at	chr17	-1	71417582	71448714	71448099	71448960	yes	-0.59	0.06	-0.85	0.01	-0.57	0.23	-0.35	0.62	0.88	0.05	0.42	0.25	0.15	0.52	0	1	-0.03	0.85	-0.33	0.25	0.47	0.13	0.14	0.65	U	U	U	U	U	U	U	U	U
I10103_cpg317H17	I10103	ENSG00000188878	FBF1	227962_at	chr17	-1	71417582	71448714	71448099	71448960	yes	-0.15	0.59	-0.44	0.09	-0.17	0.75	0.01	0.99	1.37	0.01	0.36	0.37	0.17	0.55	-0.07	0.91	0.06	0.82	-0.12	0.55	-0.02	0.96	-0.14	0.46	U	U	U	U	U	U	U	U	U
I10103_cpg383G13	I10103	ENSG00000188878	FBF1	227962_at	chr17	-1	71417582	71448714	71448099	71448960	yes	-0.59	0.06	-0.85	0.01	-0.57	0.23	-0.35	0.62	0.88	0.05	0.42	0.25	0.15	0.52	0	1	-0.03	0.85	-0.12	0.55	-0.02	0.96	-0.14	0.46	U	U	U	U	U	U	U	U	U
I10104_cpg16O3	I10104	ENSG00000161533	ACOX1	227962_at	chr17	-1	71449191	71487039	71486392	71487472	yes	-0.8	0.01	-0.95	0.01	-1.18	0.03	-0.56	0.37	-0.48	0.23	-0.7	0.07	-0.3	0.21	-0.81	0.07	-0.77	0.09	-0.12	0.55	-0.02	0.96	-0.14	0.46	U	U	U	U	U	U	U	U	U
I10104_cpg16O3	I10104	ENSG00000161533	ACOX1	213501_at	chr17	-1	71449191	71487039	71486392	71487472	yes	-0.8	0.01	-0.95	0.01	-1.18	0.03	-0.56	0.37	-0.48	0.23	-0.7	0.07	-0.3	0.21	-0.81	0.07	-0.77	0.09	-0.5	0.15	0.22	0.63	-0.28	0.44	U	U	U	U	U	U	U	U	U
I10104_cpg16O3	I10104	ENSG00000161533	ACOX1	209600_s_at	chr17	-1	71449191	71487039	71486392	71487472	yes	-0.8	0.01	-0.95	0.01	-1.18	0.03	-0.56	0.37	-0.48	0.23	-0.7	0.07	-0.3	0.21	-0.81	0.07	-0.77	0.09	-0.43	0.01	0.15	0.42	-0.28	0.06	U	U	U	U	U	U	U	U	U
I10105_cpg13L16	I10105	ENSG00000167881	SRP68	224607_s_at	chr17	-1	71546786	71580202	71579611	71580893	yes	0.13	0.6	0.41	0.14	0.13	0.71	-1.28	0.15	-0.52	0.35	-0.04	0.93	0.27	0.33	0	0.99	-0.12	0.46	-0.25	0.06	-0.17	0.27	-0.42	0	U	U	U	U	U	U	U	U	U
I10105_cpg211O10	I10105	ENSG00000167881	SRP68	224607_s_at	chr17	-1	71546786	71580202	71579611	71580893	yes	-0.13	0.67	-0.47	0.19	-0.6	0.26	-0.93	0.17	-0.19	0.72	-0.38	0.39	0.15	0.52	-0.51	0.15	-0.01	0.96	-0.25	0.06	-0.17	0.27	-0.42	0	U	U	U	U	U	U	U	U	U
I10105_cpg13L16	I10105	ENSG00000167881	SRP68		chr17	-1	71546786	71580202	71579611	71580893	yes	0.13	0.6	0.41	0.14	0.13	0.71	-1.28	0.15	-0.52	0.35	-0.04	0.93	0.27	0.33	0	0.99	-0.12	0.46	\N	\N	\N	\N	\N	\N	U	U	U	U	U	U	U	U	U
I10105_cpg211O10	I10105	ENSG00000167881	SRP68		chr17	-1	71546786	71580202	71579611	71580893	yes	-0.13	0.67	-0.47	0.19	-0.6	0.26	-0.93	0.17	-0.19	0.72	-0.38	0.39	0.15	0.52	-0.51	0.15	-0.01	0.96	\N	\N	\N	\N	\N	\N	U	U	U	U	U	U	U	U	U
I10107_cpg220D4	I10107	ENSG00000182687	GALR2	211226_at	chr17	1	71582479	71585168	71583855	71585185	yes	1.62	0	0.63	0.11	-0.26	0.58	0.5	0.55	-0.53	0.25	-0.65	0.13	-0.18	0.4	-1.06	0.03	0.65	0.01	0.1	0.71	-0.57	0.02	-0.47	0.02	M	U	U	U	U	U	U	U	U
I10107_cpg235B5	I10107	ENSG00000182687	GALR2	211226_at	chr17	1	71582479	71585168	71583855	71585185	yes	1.23	0	1.2	0.01	0.42	0.32	0.03	0.97	-0.96	0.15	-0.35	0.43	-0.13	0.79	-0.77	0.34	-1.07	0.11	0.1	0.71	-0.57	0.02	-0.47	0.02	U	U	U	U	U	U	U	U	U
I10108_cpg238M15	I10108	ENSG00000182473	EXOC7	212026_s_at	chr17	-1	71588682	71611451	71592422	71594677	yes	1.29	0.02	0.81	0.23	1.66	0.03	0.41	0.51	1.31	0.04	1.66	0.03	2.76	0	2.26	0	2.72	0	0.09	0.75	-0.42	0.07	-0.33	0.1	U	U	M	U	U	M	M	M	M
I10109_cpg349O8	I10109	ENSG00000182473	EXOC7	212026_s_at	chr17	-1	71588682	71611451	71610574	71612814	yes	-0.89	0.03	-0.59	0.21	-0.06	0.89	-1.22	0.15	-0.77	0.13	-0.48	0.29	-0.91	0.01	-0.34	0.22	0.25	0.25	0.09	0.75	-0.42	0.07	-0.33	0.1	U	U	U	U	U	U	U	U	U
I10109_cpg446J10	I10109	ENSG00000182473	EXOC7	212026_s_at	chr17	-1	71588682	71611451	71610574	71612814	yes	-0.28	0.56	-0.37	0.43	0.07	0.9	-1.14	0.12	-0.06	0.91	-0.04	0.92	0.09	0.69	0.4	0.18	0.68	0.04	0.09	0.75	-0.42	0.07	-0.33	0.1	U	U	U	U	U	U	U	U	U
I10108_cpg238M15	I10108	ENSG00000182473	EXOC7		chr17	-1	71588682	71611451	71592422	71594677	yes	1.29	0.02	0.81	0.23	1.66	0.03	0.41	0.51	1.31	0.04	1.66	0.03	2.76	0	2.26	0	2.72	0	\N	\N	\N	\N	\N	\N	U	U	M	U	U	M	M	M	M
I10109_cpg349O8	I10109	ENSG00000182473	EXOC7		chr17	-1	71588682	71611451	71610574	71612814	yes	-0.89	0.03	-0.59	0.21	-0.06	0.89	-1.22	0.15	-0.77	0.13	-0.48	0.29	-0.91	0.01	-0.34	0.22	0.25	0.25	\N	\N	\N	\N	\N	\N	U	U	U	U	U	U	U	U	U
I10109_cpg446J10	I10109	ENSG00000182473	EXOC7		chr17	-1	71588682	71611451	71610574	71612814	yes	-0.28	0.56	-0.37	0.43	0.07	0.9	-1.14	0.12	-0.06	0.91	-0.04	0.92	0.09	0.69	0.4	0.18	0.68	0.04	\N	\N	\N	\N	\N	\N	U	U	U	U	U	U	U	U	U
I10108_cpg238M15	I10108	ENSG00000182473	EXOC7	212034_s_at	chr17	-1	71588682	71611451	71592422	71594677	yes	1.29	0.02	0.81	0.23	1.66	0.03	0.41	0.51	1.31	0.04	1.66	0.03	2.76	0	2.26	0	2.72	0	0.42	0.01	-0.22	0.15	0.2	0.15	U	U	M	U	U	M	M	M	M
I10109_cpg349O8	I10109	ENSG00000182473	EXOC7	212034_s_at	chr17	-1	71588682	71611451	71610574	71612814	yes	-0.89	0.03	-0.59	0.21	-0.06	0.89	-1.22	0.15	-0.77	0.13	-0.48	0.29	-0.91	0.01	-0.34	0.22	0.25	0.25	0.42	0.01	-0.22	0.15	0.2	0.15	U	U	U	U	U	U	U	U	U
I10109_cpg446J10	I10109	ENSG00000182473	EXOC7	212034_s_at	chr17	-1	71588682	71611451	71610574	71612814	yes	-0.28	0.56	-0.37	0.43	0.07	0.9	-1.14	0.12	-0.06	0.91	-0.04	0.92	0.09	0.69	0.4	0.18	0.68	0.04	0.42	0.01	-0.22	0.15	0.2	0.15	U	U	U	U	U	U	U	U	U
I10108_cpg238M15	I10108	ENSG00000182473	EXOC7	212035_s_at	chr17	-1	71588682	71611451	71592422	71594677	yes	1.29	0.02	0.81	0.23	1.66	0.03	0.41	0.51	1.31	0.04	1.66	0.03	2.76	0	2.26	0	2.72	0	0.25	0.07	-0.23	0.14	0.03	0.88	U	U	M	U	U	M	M	M	M
I10109_cpg349O8	I10109	ENSG00000182473	EXOC7	212035_s_at	chr17	-1	71588682	71611451	71610574	71612814	yes	-0.89	0.03	-0.59	0.21	-0.06	0.89	-1.22	0.15	-0.77	0.13	-0.48	0.29	-0.91	0.01	-0.34	0.22	0.25	0.25	0.25	0.07	-0.23	0.14	0.03	0.88	U	U	U	U	U	U	U	U	U
I10109_cpg446J10	I10109	ENSG00000182473	EXOC7	212035_s_at	chr17	-1	71588682	71611451	71610574	71612814	yes	-0.28	0.56	-0.37	0.43	0.07	0.9	-1.14	0.12	-0.06	0.91	-0.04	0.92	0.09	0.69	0.4	0.18	0.68	0.04	0.25	0.07	-0.23	0.14	0.03	0.88	U	U	U	U	U	U	U	U	U
I10108_cpg238M15	I10108	ENSG00000182473	EXOC7	214802_at	chr17	-1	71588682	71611451	71592422	71594677	yes	1.29	0.02	0.81	0.23	1.66	0.03	0.41	0.51	1.31	0.04	1.66	0.03	2.76	0	2.26	0	2.72	0	0.15	0.49	-0.18	0.42	-0.03	0.9	U	U	M	U	U	M	M	M	M
I10109_cpg349O8	I10109	ENSG00000182473	EXOC7	214802_at	chr17	-1	71588682	71611451	71610574	71612814	yes	-0.89	0.03	-0.59	0.21	-0.06	0.89	-1.22	0.15	-0.77	0.13	-0.48	0.29	-0.91	0.01	-0.34	0.22	0.25	0.25	0.15	0.49	-0.18	0.42	-0.03	0.9	U	U	U	U	U	U	U	U	U
I10109_cpg446J10	I10109	ENSG00000182473	EXOC7	214802_at	chr17	-1	71588682	71611451	71610574	71612814	yes	-0.28	0.56	-0.37	0.43	0.07	0.9	-1.14	0.12	-0.06	0.91	-0.04	0.92	0.09	0.69	0.4	0.18	0.68	0.04	0.15	0.49	-0.18	0.42	-0.03	0.9	U	U	U	U	U	U	U	U	U
I10108_cpg238M15	I10108	ENSG00000182473	EXOC7	215413_at	chr17	-1	71588682	71611451	71592422	71594677	yes	1.29	0.02	0.81	0.23	1.66	0.03	0.41	0.51	1.31	0.04	1.66	0.03	2.76	0	2.26	0	2.72	0	0.21	0.12	-0.26	0.08	-0.05	0.73	U	U	M	U	U	M	M	M	M
I10109_cpg349O8	I10109	ENSG00000182473	EXOC7	215413_at	chr17	-1	71588682	71611451	71610574	71612814	yes	-0.89	0.03	-0.59	0.21	-0.06	0.89	-1.22	0.15	-0.77	0.13	-0.48	0.29	-0.91	0.01	-0.34	0.22	0.25	0.25	0.21	0.12	-0.26	0.08	-0.05	0.73	U	U	U	U	U	U	U	U	U
I10109_cpg446J10	I10109	ENSG00000182473	EXOC7	215413_at	chr17	-1	71588682	71611451	71610574	71612814	yes	-0.28	0.56	-0.37	0.43	0.07	0.9	-1.14	0.12	-0.06	0.91	-0.04	0.92	0.09	0.69	0.4	0.18	0.68	0.04	0.21	0.12	-0.26	0.08	-0.05	0.73	U	U	U	U	U	U	U	U	U
I10111_cpg290M2	I10111	ENSG00000129654	FOXJ1	205906_at	chr17	-1	71644020	71648966	71646714	71648716	yes	0.26	0.48	-0.06	0.86	-0.62	0.31	-0.06	0.94	1.56	0.05	2.83	0	0.41	0.34	0.98	0.17	-0.31	0.49	0.1	0.73	-0.59	0.02	-0.49	0.02	U	U	U	U	M	M	U	U	U
I10112_cpg316L13	I10112	ENSG00000129654	FOXJ1	205906_at	chr17	-1	71644020	71648966	71648949	71649731	yes	-1.07	0	-1.67	0	-1.49	0.01	-0.78	0.23	-1.52	0.12	-1.42	0.03	-1.26	0.01	-1.38	0	-1.13	0.01	0.1	0.73	-0.59	0.02	-0.49	0.02	U	U	U	U	U	U	U	U	U
I10112_cpg35I4	I10112	ENSG00000129654	FOXJ1	205906_at	chr17	-1	71644020	71648966	71648949	71649731	yes	-0.8	0	-1.27	0	-1.32	0.03	-0.61	0.34	-0.78	0.07	-0.72	0.07	-1.5	0	-0.74	0.02	-1.61	0	0.1	0.73	-0.59	0.02	-0.49	0.02	U	U	U	U	U	U	U	U	U
I10114_cpg87G16	I10114	ENSG00000141576	RNF157	226433_at	chr17	-1	71651451	71747985	71747038	71748748	yes	0.41	0.19	-0.54	0.26	-0.23	0.54	0.61	0.33	1.28	0.04	1.16	0.04	1.55	0.01	1.55	0	1.9	0	0.48	0.02	-0.11	0.7	0.37	0.07	U	U	U	U	U	U	M	M	M
I10114_cpg87G16	I10114	ENSG00000141576	RNF157		chr17	-1	71651451	71747985	71747038	71748748	yes	0.41	0.19	-0.54	0.26	-0.23	0.54	0.61	0.33	1.28	0.04	1.16	0.04	1.55	0.01	1.55	0	1.9	0	\N	\N	\N	\N	\N	\N	U	U	U	U	U	U	M	M	M
I10116_cpg121K6	I10116	ENSG00000161542	PRPSAP1	202529_at	chr17	-1	71818610	71861526	71860608	71861932	yes	-0.24	0.25	-0.04	0.9	0.07	0.85	0.64	0.31	-0.25	0.55	-0.09	0.81	-0.16	0.43	-0.27	0.24	-0.59	0.02	-0.11	0.35	-0.16	0.2	-0.27	0.02	U	U	U	U	U	U	U	U	U
I10116_cpg16B18	I10116	ENSG00000161542	PRPSAP1	202529_at	chr17	-1	71818610	71861526	71860608	71861932	yes	-0.07	0.77	0.5	0.11	0.09	0.81	0.46	0.46	-0.25	0.66	0.35	0.34	0	0.99	-0.33	0.38	-0.71	0.08	-0.11	0.35	-0.16	0.2	-0.27	0.02	U	U	U	U	U	U	U	U	U
I10118_cpg207K17	I10118	ENSG00000175931	UBE2O	218141_at	chr17	-1	71897491	71960883	71959844	71961184	yes	-0.22	0.36	-0.98	0.01	-0.63	0.18	-0.35	0.7	-0.43	0.37	0.2	0.72	0.12	0.73	-1.31	0.21	-0.35	0.33	0	1	-0.02	0.95	-0.01	0.95	U	U	U	U	U	U	U	U	U
I10119_cpg112D14	I10119	ENSG00000129667	RHBDF2	219202_at	chr17	-1	71978571	72009103	72008712	72010528	yes	-0.92	0.02	-0.63	0.02	-0.26	0.45	-1.65	0.06	-1.51	0.02	-0.42	0.49	-0.1	0.68	-1	0.06	-1.04	0.03	-0.09	0.62	0.07	0.75	-0.02	0.91	U	U	U	U	U	U	U	U	U
I10119_cpg321A22	I10119	ENSG00000129667	RHBDF2	219202_at	chr17	-1	71978571	72009103	72008712	72010528	yes	-1.32	0.01	-0.78	0.04	-0.66	0.1	-1.36	0.08	-1.17	0.03	-0.72	0.09	-0.9	0.01	-1.14	0	-1.57	0	-0.09	0.62	0.07	0.75	-0.02	0.91	U	U	U	U	U	U	U	U	U
I10122_cpg336P2	I10122	ENSG00000161544	CYGB	1553572_a_at	chr17	-1	72035056	72045561	72045475	72046617	yes	0.56	0.08	0.45	0.13	0.58	0.19	0.81	0.22	0.7	0.11	0.64	0.09	0.5	0.11	0.93	0.01	0.79	0.01	0.09	0.64	-0.1	0.61	-0.01	0.96	U	U	U	U	U	U	U	U	U
I10122_cpg355D24	I10122	ENSG00000161544	CYGB	1553572_a_at	chr17	-1	72035056	72045561	72045475	72046617	yes	-0.23	0.33	-0.54	0.06	-0.41	0.29	0.49	0.45	0.21	0.65	0.13	0.74	0.04	0.86	0.19	0.48	0.2	0.38	0.09	0.64	-0.1	0.61	-0.01	0.96	U	U	U	U	U	U	U	U	U
I10122_cpg336P2	I10122	ENSG00000161544	CYGB	226632_at	chr17	-1	72035056	72045561	72045475	72046617	yes	0.56	0.08	0.45	0.13	0.58	0.19	0.81	0.22	0.7	0.11	0.64	0.09	0.5	0.11	0.93	0.01	0.79	0.01	0.09	0.73	-0.29	0.17	-0.21	0.29	U	U	U	U	U	U	U	U	U
I10122_cpg355D24	I10122	ENSG00000161544	CYGB	226632_at	chr17	-1	72035056	72045561	72045475	72046617	yes	-0.23	0.33	-0.54	0.06	-0.41	0.29	0.49	0.45	0.21	0.65	0.13	0.74	0.04	0.86	0.19	0.48	0.2	0.38	0.09	0.73	-0.29	0.17	-0.21	0.29	U	U	U	U	U	U	U	U	U
I10123_cpg111D23	I10123	ENSG00000204303	AC015802.21		chr17	1	72065446	72068110	72065662	72065885	yes	1.1	0	0.86	0.01	0.93	0.05	2	0.06	0.17	0.69	0.69	0.09	-0.16	0.74	1.15	0.01	0.39	0.08	\N	\N	\N	\N	\N	\N	U	U	U	M	U	U	U	U	U
I10123_cpg312A6	I10123	ENSG00000204303	AC015802.21		chr17	1	72065446	72068110	72065662	72065885	yes	-0.47	0.26	-0.06	0.87	-0.92	0.1	0.62	0.35	-0.24	0.77	-0.61	0.21	-0.85	0.03	-0.03	0.94	0	1	\N	\N	\N	\N	\N	\N	U	U	U	U	U	U	U	U	U
I10124_cpg100P23	I10124	ENSG00000070731	ST6GALNAC2	204542_at	chr17	-1	72073056	72093524	72092593	72094401	yes	0.58	0.03	1.54	0	1.1	0.02	0.28	0.67	0.89	0.15	0.47	0.21	0.37	0.16	-0.02	0.98	-0.32	0.62	0.03	0.95	-0.07	0.87	-0.04	0.9	U	M	U	U	U	U	U	U	U
I10125_cpg307O20	I10125	ENSG00000182534	MXRA7	227326_at	chr17	-1	72183404	72218682	72217851	72219111	yes	0.71	0.3	1.1	0.02	1.3	0.1	-0.71	0.28	1.04	0.15	0.72	0.08	0.85	0.16	0.86	0.19	0.1	0.86	0.21	0.16	0.07	0.75	0.28	0.06	U	U	U	U	U	U	U	U	U
I10125_cpg307O20	I10125	ENSG00000182534	MXRA7	212509_s_at	chr17	-1	72183404	72218682	72217851	72219111	yes	0.71	0.3	1.1	0.02	1.3	0.1	-0.71	0.28	1.04	0.15	0.72	0.08	0.85	0.16	0.86	0.19	0.1	0.86	0.03	0.88	0.39	0.02	0.42	0.01	U	U	U	U	U	U	U	U	U
I10125_cpg307O20	I10125	ENSG00000182534	MXRA7		chr17	-1	72183404	72218682	72217851	72219111	yes	0.71	0.3	1.1	0.02	1.3	0.1	-0.71	0.28	1.04	0.15	0.72	0.08	0.85	0.16	0.86	0.19	0.1	0.86	\N	\N	\N	\N	\N	\N	U	U	U	U	U	U	U	U	U
I10126_cpg11B14	I10126	ENSG00000070495	JMJD6	212722_s_at	chr17	-1	72224363	72234253	72233562	72234284	yes	0.42	0.09	-0.01	0.98	0.61	0.11	0.51	0.44	0.19	0.65	0.28	0.45	0.75	0.02	0.78	0.03	0.53	0.02	0.32	0.02	-0.04	0.84	0.28	0.04	U	U	U	U	U	U	U	U	U
I10126_cpg346N20	I10126	ENSG00000070495	JMJD6	212722_s_at	chr17	-1	72224363	72234253	72233562	72234284	yes	0.1	0.68	-0.51	0.12	0.16	0.66	0.51	0.41	-0.49	0.39	0.29	0.49	0.01	0.99	0.14	0.75	-0.06	0.72	0.32	0.02	-0.04	0.84	0.28	0.04	U	U	U	U	U	U	U	U	U
I10126_cpg11B14	I10126	ENSG00000070495	JMJD6	212723_at	chr17	-1	72224363	72234253	72233562	72234284	yes	0.42	0.09	-0.01	0.98	0.61	0.11	0.51	0.44	0.19	0.65	0.28	0.45	0.75	0.02	0.78	0.03	0.53	0.02	0.4	0.01	0.12	0.49	0.52	0	U	U	U	U	U	U	U	U	U
I10126_cpg346N20	I10126	ENSG00000070495	JMJD6	212723_at	chr17	-1	72224363	72234253	72233562	72234284	yes	0.1	0.68	-0.51	0.12	0.16	0.66	0.51	0.41	-0.49	0.39	0.29	0.49	0.01	0.99	0.14	0.75	-0.06	0.72	0.4	0.01	0.12	0.49	0.52	0	U	U	U	U	U	U	U	U	U
I10126_cpg11B14	I10126	ENSG00000070495	JMJD6	1552629_a_at	chr17	-1	72224363	72234253	72233562	72234284	yes	0.42	0.09	-0.01	0.98	0.61	0.11	0.51	0.44	0.19	0.65	0.28	0.45	0.75	0.02	0.78	0.03	0.53	0.02	0	0.99	0.02	0.92	0.02	0.9	U	U	U	U	U	U	U	U	U
I10126_cpg346N20	I10126	ENSG00000070495	JMJD6	1552629_a_at	chr17	-1	72224363	72234253	72233562	72234284	yes	0.1	0.68	-0.51	0.12	0.16	0.66	0.51	0.41	-0.49	0.39	0.29	0.49	0.01	0.99	0.14	0.75	-0.06	0.72	0	0.99	0.02	0.92	0.02	0.9	U	U	U	U	U	U	U	U	U
I10127_cpg11I23	I10127	ENSG00000161547	SFRS2	214882_s_at	chr17	-1	72234916	72245007	72243839	72245735	yes	-0.5	0.07	-0.96	0	-1.05	0.03	0.21	0.78	-0.5	0.24	-0.95	0.05	-0.83	0.02	-1.19	0	-1.08	0.01	-0.2	0.25	0.15	0.47	-0.05	0.79	U	U	U	U	U	U	U	U	U
I10127_cpg293F14	I10127	ENSG00000161547	SFRS2	214882_s_at	chr17	-1	72234916	72245007	72243839	72245735	yes	2.01	0	2.56	2.52e-05	2.77	0.00158	1.9	0.06	0.88	0.09	0.43	0.36	0.65	0.05	1.11	0.05	1.18	0.02	-0.2	0.25	0.15	0.47	-0.05	0.79	M	M	M	M	U	U	U	U	U
I10127_cpg11I23	I10127	ENSG00000161547	SFRS2	200753_x_at	chr17	-1	72234916	72245007	72243839	72245735	yes	-0.5	0.07	-0.96	0	-1.05	0.03	0.21	0.78	-0.5	0.24	-0.95	0.05	-0.83	0.02	-1.19	0	-1.08	0.01	-0.22	0.26	0.13	0.59	-0.09	0.67	U	U	U	U	U	U	U	U	U
I10127_cpg293F14	I10127	ENSG00000161547	SFRS2	200753_x_at	chr17	-1	72234916	72245007	72243839	72245735	yes	2.01	0	2.56	2.52e-05	2.77	0.00158	1.9	0.06	0.88	0.09	0.43	0.36	0.65	0.05	1.11	0.05	1.18	0.02	-0.22	0.26	0.13	0.59	-0.09	0.67	M	M	M	M	U	U	U	U	U
I10127_cpg11I23	I10127	ENSG00000161547	SFRS2	200754_x_at	chr17	-1	72234916	72245007	72243839	72245735	yes	-0.5	0.07	-0.96	0	-1.05	0.03	0.21	0.78	-0.5	0.24	-0.95	0.05	-0.83	0.02	-1.19	0	-1.08	0.01	-0.17	0.42	0.25	0.26	0.08	0.73	U	U	U	U	U	U	U	U	U
I10127_cpg293F14	I10127	ENSG00000161547	SFRS2	200754_x_at	chr17	-1	72234916	72245007	72243839	72245735	yes	2.01	0	2.56	2.52e-05	2.77	0.00158	1.9	0.06	0.88	0.09	0.43	0.36	0.65	0.05	1.11	0.05	1.18	0.02	-0.17	0.42	0.25	0.26	0.08	0.73	M	M	M	M	U	U	U	U	U
I10127_cpg11I23	I10127	ENSG00000161547	SFRS2		chr17	-1	72234916	72245007	72243839	72245735	yes	-0.5	0.07	-0.96	0	-1.05	0.03	0.21	0.78	-0.5	0.24	-0.95	0.05	-0.83	0.02	-1.19	0	-1.08	0.01	\N	\N	\N	\N	\N	\N	U	U	U	U	U	U	U	U	U
I10127_cpg293F14	I10127	ENSG00000161547	SFRS2		chr17	-1	72234916	72245007	72243839	72245735	yes	2.01	0	2.56	2.52e-05	2.77	0.00158	1.9	0.06	0.88	0.09	0.43	0.36	0.65	0.05	1.11	0.05	1.18	0.02	\N	\N	\N	\N	\N	\N	M	M	M	M	U	U	U	U	U
I10135_cpg47D21	I10135	ENSG00000184640	2009-09-01	207425_s_at	chr17	1	72827197	73008273	72880085	72880560	yes	2.21	0	1.85	0	1.64	0.05	5.31	0.01	3.21	0.01	2.35	0	2.36	0.02	3.83	0.01	2.74	0.01	0.23	0.27	-0.08	0.77	0.15	0.49	M	M	M	M	M	M	M	M	M
I10135_cpg47M4	I10135	ENSG00000184640	2009-09-01	207425_s_at	chr17	1	72827197	73008273	72880085	72880560	yes	0.38	0.22	-0.64	0.09	-0.13	0.72	0.97	0.16	0.36	0.47	-0.51	0.19	0.28	0.26	0.4	0.24	0.79	0.01	0.23	0.27	-0.08	0.77	0.15	0.49	U	U	U	U	U	U	U	U	U
I10136_cpg439I19	I10136	ENSG00000184640	2009-09-01	207425_s_at	chr17	1	72827197	73008273	72968176	72968598	yes	-1.13	0.01	-2.65	0	-2	0.01	-1.17	0.19	-0.98	0.13	-1.12	0.04	-1.17	0	-1.05	0.02	-1.12	0.01	0.23	0.27	-0.08	0.77	0.15	0.49	U	U	U	U	U	U	U	U	U
I10135_cpg47D21	I10135	ENSG00000184640	2009-09-01	208657_s_at	chr17	1	72827197	73008273	72880085	72880560	yes	2.21	0	1.85	0	1.64	0.05	5.31	0.01	3.21	0.01	2.35	0	2.36	0.02	3.83	0.01	2.74	0.01	0.42	0.03	0.22	0.31	0.65	0	M	M	M	M	M	M	M	M	M
I10135_cpg47M4	I10135	ENSG00000184640	2009-09-01	208657_s_at	chr17	1	72827197	73008273	72880085	72880560	yes	0.38	0.22	-0.64	0.09	-0.13	0.72	0.97	0.16	0.36	0.47	-0.51	0.19	0.28	0.26	0.4	0.24	0.79	0.01	0.42	0.03	0.22	0.31	0.65	0	U	U	U	U	U	U	U	U	U
I10136_cpg439I19	I10136	ENSG00000184640	2009-09-01	208657_s_at	chr17	1	72827197	73008273	72968176	72968598	yes	-1.13	0.01	-2.65	0	-2	0.01	-1.17	0.19	-0.98	0.13	-1.12	0.04	-1.17	0	-1.05	0.02	-1.12	0.01	0.42	0.03	0.22	0.31	0.65	0	U	U	U	U	U	U	U	U	U
I10135_cpg47D21	I10135	ENSG00000184640	2009-09-01		chr17	1	72827197	73008273	72880085	72880560	yes	2.21	0	1.85	0	1.64	0.05	5.31	0.01	3.21	0.01	2.35	0	2.36	0.02	3.83	0.01	2.74	0.01	\N	\N	\N	\N	\N	\N	M	M	M	M	M	M	M	M	M
I10135_cpg47M4	I10135	ENSG00000184640	2009-09-01		chr17	1	72827197	73008273	72880085	72880560	yes	0.38	0.22	-0.64	0.09	-0.13	0.72	0.97	0.16	0.36	0.47	-0.51	0.19	0.28	0.26	0.4	0.24	0.79	0.01	\N	\N	\N	\N	\N	\N	U	U	U	U	U	U	U	U	U
I10136_cpg439I19	I10136	ENSG00000184640	2009-09-01		chr17	1	72827197	73008273	72968176	72968598	yes	-1.13	0.01	-2.65	0	-2	0.01	-1.17	0.19	-0.98	0.13	-1.12	0.04	-1.17	0	-1.05	0.02	-1.12	0.01	\N	\N	\N	\N	\N	\N	U	U	U	U	U	U	U	U	U
I10135_cpg47D21	I10135	ENSG00000184640	2009-09-01	41220_at	chr17	1	72827197	73008273	72880085	72880560	yes	2.21	0	1.85	0	1.64	0.05	5.31	0.01	3.21	0.01	2.35	0	2.36	0.02	3.83	0.01	2.74	0.01	0.25	0.04	0.06	0.74	0.31	0.02	M	M	M	M	M	M	M	M	M
I10135_cpg47M4	I10135	ENSG00000184640	2009-09-01	41220_at	chr17	1	72827197	73008273	72880085	72880560	yes	0.38	0.22	-0.64	0.09	-0.13	0.72	0.97	0.16	0.36	0.47	-0.51	0.19	0.28	0.26	0.4	0.24	0.79	0.01	0.25	0.04	0.06	0.74	0.31	0.02	U	U	U	U	U	U	U	U	U
I10136_cpg439I19	I10136	ENSG00000184640	2009-09-01	41220_at	chr17	1	72827197	73008273	72968176	72968598	yes	-1.13	0.01	-2.65	0	-2	0.01	-1.17	0.19	-0.98	0.13	-1.12	0.04	-1.17	0	-1.05	0.02	-1.12	0.01	0.25	0.04	0.06	0.74	0.31	0.02	U	U	U	U	U	U	U	U	U
I10141_cpg445I13	I10141	ENSG00000167895	TMC8		chr17	1	73638494	73650644	73648047	73648974	yes	1.42	0.01	0.88	0.16	1.49	0.04	0	NA	1.16	0.04	1.25	0.04	1.34	0	0.6	0.12	1.36	0	\N	\N	\N	\N	\N	\N	U	U	U	U	U	U	U	U	U
I10141_cpg445I13	I10141	ENSG00000167895	TMC8	236554_x_at	chr17	1	73638494	73650644	73648047	73648974	yes	1.42	0.01	0.88	0.16	1.49	0.04	0	NA	1.16	0.04	1.25	0.04	1.34	0	0.6	0.12	1.36	0	0.5	0	-0.09	0.65	0.41	0.01	U	U	U	U	U	U	U	U	U
I10141_cpg445I13	I10141	ENSG00000167895	TMC8	227353_at	chr17	1	73638494	73650644	73648047	73648974	yes	1.42	0.01	0.88	0.16	1.49	0.04	0	NA	1.16	0.04	1.25	0.04	1.34	0	0.6	0.12	1.36	0	0.77	0.01	-0.03	0.94	0.74	0.01	U	U	U	U	U	U	U	U	U
I10142_cpg57D4	I10142	ENSG00000187997	C17orf99	236981_at	chr17	1	73654029	73673829	73656050	73656160	yes	0.17	0.68	-0.35	0.25	-0.92	0.06	-1.29	0.14	-0.52	0.24	-0.58	0.14	-1.21	0.04	-0.97	0.06	-0.58	0.09	-0.01	0.97	-0.09	0.64	-0.1	0.53	U	U	U	U	U	U	U	U	U
I10144_cpg103E11	I10144	ENSG00000167900	TK1	1554408_a_at	chr17	-1	73681755	73694909	73694752	73694976	yes	2.16	2.29e-05	2.27	1.99e-05	2.11	0.00189	2.18	0.05	0.7	0.19	1.34	0.01	1.7	0	1.6	0.01	1.37	0	-0.47	0.02	-0.22	0.34	-0.69	0	M	M	M	M	U	U	M	M	U
I10144_cpg369P9	I10144	ENSG00000167900	TK1	1554408_a_at	chr17	-1	73681755	73694909	73694752	73694976	yes	0.86	0.01	0.49	0.19	0.51	0.22	0.97	0.22	0.41	0.46	1.39	0.02	1.39	0.01	1.81	0	1.98	0	-0.47	0.02	-0.22	0.34	-0.69	0	U	U	U	U	U	U	U	M	M
I10144_cpg103E11	I10144	ENSG00000167900	TK1	202338_at	chr17	-1	73681755	73694909	73694752	73694976	yes	2.16	2.29e-05	2.27	1.99e-05	2.11	0.00189	2.18	0.05	0.7	0.19	1.34	0.01	1.7	0	1.6	0.01	1.37	0	-0.32	0.06	-0.23	0.23	-0.56	0	M	M	M	M	U	U	M	M	U
I10144_cpg369P9	I10144	ENSG00000167900	TK1	202338_at	chr17	-1	73681755	73694909	73694752	73694976	yes	0.86	0.01	0.49	0.19	0.51	0.22	0.97	0.22	0.41	0.46	1.39	0.02	1.39	0.01	1.81	0	1.98	0	-0.32	0.06	-0.23	0.23	-0.56	0	U	U	U	U	U	U	U	M	M
I10146_cpg251P2	I10146	ENSG00000220038	THA1P		chr17	-1	73756169	73762092	73761821	73762848	yes	-0.37	0.4	-0.48	0.25	0.43	0.37	-0.22	0.75	1.77	0.02	1.5	0.01	0.5	0.23	0.95	0.05	0.52	0.13	\N	\N	\N	\N	\N	\N	U	U	U	U	M	M	U	U	U
I10146_cpg70I7	I10146	ENSG00000220038	THA1P		chr17	-1	73756169	73762092	73761821	73762848	yes	0.48	0.17	0.12	0.74	0.37	0.32	1.44	0.07	-1.02	0.24	0	1	0.02	0.96	1	0.02	-0.43	0.07	\N	\N	\N	\N	\N	\N	U	U	U	U	U	U	U	U	U
I10147_cpg317P2	I10147	ENSG00000204277	AC087645.19		chr17	-1	73769025	73786168	73770618	73772517	yes	1.54	0	0.86	0.05	1.46	0.02	-0.2	0.87	1.37	0.03	1.44	0.01	2.74	0	2.79	0	2.46	0	\N	\N	\N	\N	\N	\N	M	U	U	U	U	U	M	M	M
I10151_cpg322H17	I10151	ENSG00000087157	PGS1	219394_at	chr17	1	73886330	73932230	73893784	73895375	yes	0.69	0.02	1.23	0.04	0.79	0.06	0.49	0.47	0.55	0.51	0.43	0.33	0.33	0.5	1.03	0.04	0.38	0.29	-0.24	0.06	0.05	0.81	-0.2	0.11	U	U	U	U	U	U	U	U	U
I10151_cpg322H17	I10151	ENSG00000087157	PGS1		chr17	1	73886330	73932230	73893784	73895375	yes	0.69	0.02	1.23	0.04	0.79	0.06	0.49	0.47	0.55	0.51	0.43	0.33	0.33	0.5	1.03	0.04	0.38	0.29	\N	\N	\N	\N	\N	\N	U	U	U	U	U	U	U	U	U
I10152_cpg279E21	I10152	ENSG00000187775	DNAH17	1553470_at	chr17	-1	73931371	74085071	74036104	74036643	yes	0.41	0.22	-0.09	0.85	0.56	0.27	0.02	0.98	-0.47	0.61	0.13	0.74	2.25	0	0.8	0.02	0.8	0.01	0.14	0.63	-0.24	0.38	-0.11	0.7	U	U	U	U	U	U	M	U	U
I10153_cpg413I17	I10153	ENSG00000187775	DNAH17	1553470_at	chr17	-1	73931371	74085071	74076163	74076441	yes	-0.68	0.12	-1.16	0.02	-0.53	0.3	-0.71	0.32	1.05	0.05	0.29	0.56	0.33	0.5	0.86	0.11	0.05	0.88	0.14	0.63	-0.24	0.38	-0.11	0.7	U	U	U	U	U	U	U	U	U
I10152_cpg279E21	I10152	ENSG00000187775	DNAH17	214229_at	chr17	-1	73931371	74085071	74036104	74036643	yes	0.41	0.22	-0.09	0.85	0.56	0.27	0.02	0.98	-0.47	0.61	0.13	0.74	2.25	0	0.8	0.02	0.8	0.01	0.06	0.79	-0.19	0.35	-0.12	0.49	U	U	U	U	U	U	M	U	U
I10153_cpg413I17	I10153	ENSG00000187775	DNAH17	214229_at	chr17	-1	73931371	74085071	74076163	74076441	yes	-0.68	0.12	-1.16	0.02	-0.53	0.3	-0.71	0.32	1.05	0.05	0.29	0.56	0.33	0.5	0.86	0.11	0.05	0.88	0.06	0.79	-0.19	0.35	-0.12	0.49	U	U	U	U	U	U	U	U	U
I10154_cpg262M7	I10154	ENSG00000108669	CYTH1	202880_s_at	chr17	-1	74181725	74289974	74289017	74291312	yes	0.08	0.83	-0.63	0.05	0.8	0.08	0	1	0.24	0.57	0.45	0.21	0.43	0.72	-0.57	0.2	-0.23	0.75	0.33	0.09	0.07	0.82	0.4	0.04	U	U	U	U	U	U	U	U	U
I10154_cpg262M7	I10154	ENSG00000108669	CYTH1	202879_s_at	chr17	-1	74181725	74289974	74289017	74291312	yes	0.08	0.83	-0.63	0.05	0.8	0.08	0	1	0.24	0.57	0.45	0.21	0.43	0.72	-0.57	0.2	-0.23	0.75	0.06	0.72	-0.02	0.93	0.04	0.8	U	U	U	U	U	U	U	U	U
I10155_cpg233N7	I10155	ENSG00000055483	USP36	227093_at	chr17	-1	74304560	74348564	74347400	74348533	yes	-0.25	0.27	-0.39	0.12	-0.39	0.3	-0.54	0.4	-0.8	0.25	-0.24	0.52	0.04	0.89	-0.59	0.31	-0.49	0.04	0.16	0.25	0.04	0.84	0.19	0.13	U	U	U	U	U	U	U	U	U
I10155_cpg99F16	I10155	ENSG00000055483	USP36	227093_at	chr17	-1	74304560	74348564	74347400	74348533	yes	-0.39	0.09	-0.93	0	-1.3	0.01	-0.17	0.81	0.48	0.22	-0.23	0.61	-0.19	0.41	-0.37	0.2	-0.62	0.02	0.16	0.25	0.04	0.84	0.19	0.13	U	U	U	U	U	U	U	U	U
I10155_cpg233N7	I10155	ENSG00000055483	USP36	224978_s_at	chr17	-1	74304560	74348564	74347400	74348533	yes	-0.25	0.27	-0.39	0.12	-0.39	0.3	-0.54	0.4	-0.8	0.25	-0.24	0.52	0.04	0.89	-0.59	0.31	-0.49	0.04	0.09	0.66	-0.08	0.71	0.01	0.98	U	U	U	U	U	U	U	U	U
I10155_cpg99F16	I10155	ENSG00000055483	USP36	224978_s_at	chr17	-1	74304560	74348564	74347400	74348533	yes	-0.39	0.09	-0.93	0	-1.3	0.01	-0.17	0.81	0.48	0.22	-0.23	0.61	-0.19	0.41	-0.37	0.2	-0.62	0.02	0.09	0.66	-0.08	0.71	0.01	0.98	U	U	U	U	U	U	U	U	U
I10155_cpg233N7	I10155	ENSG00000055483	USP36	224979_s_at	chr17	-1	74304560	74348564	74347400	74348533	yes	-0.25	0.27	-0.39	0.12	-0.39	0.3	-0.54	0.4	-0.8	0.25	-0.24	0.52	0.04	0.89	-0.59	0.31	-0.49	0.04	0.06	0.8	-0.05	0.84	0.01	0.97	U	U	U	U	U	U	U	U	U
I10155_cpg99F16	I10155	ENSG00000055483	USP36	224979_s_at	chr17	-1	74304560	74348564	74347400	74348533	yes	-0.39	0.09	-0.93	0	-1.3	0.01	-0.17	0.81	0.48	0.22	-0.23	0.61	-0.19	0.41	-0.37	0.2	-0.62	0.02	0.06	0.8	-0.05	0.84	0.01	0.97	U	U	U	U	U	U	U	U	U
I10155_cpg233N7	I10155	ENSG00000055483	USP36	220370_s_at	chr17	-1	74304560	74348564	74347400	74348533	yes	-0.25	0.27	-0.39	0.12	-0.39	0.3	-0.54	0.4	-0.8	0.25	-0.24	0.52	0.04	0.89	-0.59	0.31	-0.49	0.04	0.28	0.2	-1.07	0	-0.79	0	U	U	U	U	U	U	U	U	U
I10155_cpg99F16	I10155	ENSG00000055483	USP36	220370_s_at	chr17	-1	74304560	74348564	74347400	74348533	yes	-0.39	0.09	-0.93	0	-1.3	0.01	-0.17	0.81	0.48	0.22	-0.23	0.61	-0.19	0.41	-0.37	0.2	-0.62	0.02	0.28	0.2	-1.07	0	-0.79	0	U	U	U	U	U	U	U	U	U
I10157_cpg354H2	I10157	ENSG00000035862	TIMP2	224560_at	chr17	-1	74360658	74433067	74423174	74425201	yes	1.26	0	0.47	0.36	1.72	0.01	1.15	0.11	2.59	0.01	1.91	0.02	1.93	0.01	1.84	0.01	1.26	0.02	-0.04	0.9	-0.01	0.97	-0.06	0.84	U	U	M	U	M	M	M	M	U
I10158_cpg308N14	I10158	ENSG00000035862	TIMP2	224560_at	chr17	-1	74360658	74433067	74430995	74433614	yes	0.54	0.47	-0.21	0.57	0.18	0.65	-0.24	0.71	-0.2	0.62	0.06	0.89	0.52	0.35	0.41	0.2	1.09	0.02	-0.04	0.9	-0.01	0.97	-0.06	0.84	U	U	U	U	U	U	U	U	U
I10157_cpg354H2	I10157	ENSG00000035862	TIMP2	203167_at	chr17	-1	74360658	74433067	74423174	74425201	yes	1.26	0	0.47	0.36	1.72	0.01	1.15	0.11	2.59	0.01	1.91	0.02	1.93	0.01	1.84	0.01	1.26	0.02	-0.1	0.53	-0.02	0.93	-0.12	0.4	U	U	M	U	M	M	M	M	U
I10158_cpg308N14	I10158	ENSG00000035862	TIMP2	203167_at	chr17	-1	74360658	74433067	74430995	74433614	yes	0.54	0.47	-0.21	0.57	0.18	0.65	-0.24	0.71	-0.2	0.62	0.06	0.89	0.52	0.35	0.41	0.2	1.09	0.02	-0.1	0.53	-0.02	0.93	-0.12	0.4	U	U	U	U	U	U	U	U	U
I10157_cpg354H2	I10157	ENSG00000035862	TIMP2	231579_s_at	chr17	-1	74360658	74433067	74423174	74425201	yes	1.26	0	0.47	0.36	1.72	0.01	1.15	0.11	2.59	0.01	1.91	0.02	1.93	0.01	1.84	0.01	1.26	0.02	-0.04	0.83	-0.16	0.35	-0.2	0.16	U	U	M	U	M	M	M	M	U
I10158_cpg308N14	I10158	ENSG00000035862	TIMP2	231579_s_at	chr17	-1	74360658	74433067	74430995	74433614	yes	0.54	0.47	-0.21	0.57	0.18	0.65	-0.24	0.71	-0.2	0.62	0.06	0.89	0.52	0.35	0.41	0.2	1.09	0.02	-0.04	0.83	-0.16	0.35	-0.2	0.16	U	U	U	U	U	U	U	U	U
I10160_cpg145A2	I10160	ENSG00000171302	CANT1		chr17	-1	74499394	74517455	74515650	74518093	yes	-0.74	0.17	-0.4	0.5	-0.62	0.28	-1.27	0.16	-0.97	0.1	-0.51	0.3	-1.29	0.21	-1.51	0.08	-1.91	0.19	\N	\N	\N	\N	\N	\N	U	U	U	U	U	U	U	U	U
I10160_cpg145A3	I10160	ENSG00000171302	CANT1		chr17	-1	74499394	74517455	74515650	74518093	yes	-1.72	0.06	-0.46	0.23	-0.66	0.21	-1.49	0.07	-1.03	0.06	-1.26	0.06	-1.13	0.04	-2.08	0.02	-0.79	0.02	\N	\N	\N	\N	\N	\N	U	U	U	U	U	U	U	U	U
I10160_cpg145A2	I10160	ENSG00000171302	CANT1	1554327_a_at	chr17	-1	74499394	74517455	74515650	74518093	yes	-0.74	0.17	-0.4	0.5	-0.62	0.28	-1.27	0.16	-0.97	0.1	-0.51	0.3	-1.29	0.21	-1.51	0.08	-1.91	0.19	0.27	0.03	-0.19	0.15	0.08	0.56	U	U	U	U	U	U	U	U	U
I10160_cpg145A3	I10160	ENSG00000171302	CANT1	1554327_a_at	chr17	-1	74499394	74517455	74515650	74518093	yes	-1.72	0.06	-0.46	0.23	-0.66	0.21	-1.49	0.07	-1.03	0.06	-1.26	0.06	-1.13	0.04	-2.08	0.02	-0.79	0.02	0.27	0.03	-0.19	0.15	0.08	0.56	U	U	U	U	U	U	U	U	U
I10160_cpg145A2	I10160	ENSG00000171302	CANT1	46323_at	chr17	-1	74499394	74517455	74515650	74518093	yes	-0.74	0.17	-0.4	0.5	-0.62	0.28	-1.27	0.16	-0.97	0.1	-0.51	0.3	-1.29	0.21	-1.51	0.08	-1.91	0.19	0.67	0	0.04	0.8	0.71	6.2e-05	U	U	U	U	U	U	U	U	U
I10160_cpg145A3	I10160	ENSG00000171302	CANT1	46323_at	chr17	-1	74499394	74517455	74515650	74518093	yes	-1.72	0.06	-0.46	0.23	-0.66	0.21	-1.49	0.07	-1.03	0.06	-1.26	0.06	-1.13	0.04	-2.08	0.02	-0.79	0.02	0.67	0	0.04	0.8	0.71	6.2e-05	U	U	U	U	U	U	U	U	U
I10160_cpg145A2	I10160	ENSG00000171302	CANT1	221732_at	chr17	-1	74499394	74517455	74515650	74518093	yes	-0.74	0.17	-0.4	0.5	-0.62	0.28	-1.27	0.16	-0.97	0.1	-0.51	0.3	-1.29	0.21	-1.51	0.08	-1.91	0.19	0.63	0	-0.03	0.89	0.6	0	U	U	U	U	U	U	U	U	U
I10160_cpg145A3	I10160	ENSG00000171302	CANT1	221732_at	chr17	-1	74499394	74517455	74515650	74518093	yes	-1.72	0.06	-0.46	0.23	-0.66	0.21	-1.49	0.07	-1.03	0.06	-1.26	0.06	-1.13	0.04	-2.08	0.02	-0.79	0.02	0.63	0	-0.03	0.89	0.6	0	U	U	U	U	U	U	U	U	U
I10161_cpg440P12	I10161	ENSG00000214112	AC073624.1	237313_at	chr17	-1	74526886	74535278	74531783	74533658	yes	-1.29	0	-0.65	0.02	0.21	0.63	-1.7	0.09	-1.61	0.01	-1.2	0.02	-0.59	0.07	-2.08	0	-0.4	0.12	-0.14	0.29	0.13	0.37	-0.01	0.96	U	U	U	U	U	U	U	U	U
I10163_cpg360H4	I10163	ENSG00000167281	AC021534.1	235468_at	chr17	-1	74597022	74990275	74604712	74606974	yes	0.36	0.12	0.15	0.62	-0.25	0.65	-0.13	0.85	1.41	0.03	0.27	0.67	-0.35	0.38	-0.25	0.7	0.25	0.18	-1.27	0	0.36	0.34	-0.91	0.01	U	U	U	U	U	U	U	U	U
I10164_cpg446F11	I10164	ENSG00000167281	AC021534.1	235468_at	chr17	-1	74597022	74990275	74610489	74611768	yes	0.15	0.71	0.11	0.78	-0.22	0.74	-0.21	0.85	-1.29	0.05	-1.46	0.02	0.04	0.91	-1.11	0.02	-0.54	0.06	-1.27	0	0.36	0.34	-0.91	0.01	U	U	U	U	U	U	U	U	U
I10165_cpg225N13	I10165	ENSG00000167281	AC021534.1	235468_at	chr17	-1	74597022	74990275	74689537	74693358	yes	-0.05	0.83	0.2	0.5	0.08	0.83	-0.57	0.37	-1.11	0.03	-0.7	0.11	-0.85	0.02	-0.73	0.02	-0.74	0.02	-1.27	0	0.36	0.34	-0.91	0.01	U	U	U	U	U	U	U	U	U
I10165_cpg63B7	I10165	ENSG00000167281	AC021534.1	235468_at	chr17	-1	74597022	74990275	74689537	74693358	yes	-0.42	0.08	-0.35	0.16	0.23	0.64	-0.95	0.17	-1.34	0.03	-1.03	0.05	-0.51	0.05	-0.76	0.03	-0.96	0	-1.27	0	0.36	0.34	-0.91	0.01	U	U	U	U	U	U	U	U	U
I10166_cpg323L4	I10166	ENSG00000167281	AC021534.1	235468_at	chr17	-1	74597022	74990275	74899538	74900229	yes	-0.99	0.13	-0.94	0.04	-0.27	0.67	-0.84	0.22	-0.66	0.15	-0.15	0.77	-0.83	0.04	-0.35	0.34	-0.17	0.47	-1.27	0	0.36	0.34	-0.91	0.01	U	U	U	U	U	U	U	U	U
I10167_cpg151B5	I10167	ENSG00000182156	ENPP7	238245_at	chr17	1	75319276	75330612	75329737	75330885	yes	-0.07	0.74	0.46	0.22	0.18	0.75	1.16	0.11	-0.58	0.21	-0.12	0.76	-0.3	0.17	-0.3	0.24	-0.84	0.01	-0.23	0.39	-0.1	0.78	-0.33	0.18	U	U	U	U	U	U	U	U	U
I10177_cpg359P12	I10177	ENSG00000141582	CBX4	206724_at	chr17	-1	75421551	75427808	75425150	75425705	yes	-0.6	0.04	-1.33	0	-1.34	0.11	-0.11	0.87	0.05	0.91	-0.06	0.92	0.16	0.49	0.76	0.04	-0.08	0.62	-0.11	0.44	0.11	0.46	0	0.98	U	U	U	U	U	U	U	U	U
I10177_cpg359P12	I10177	ENSG00000141582	CBX4	227558_at	chr17	-1	75421551	75427808	75425150	75425705	yes	-0.6	0.04	-1.33	0	-1.34	0.11	-0.11	0.87	0.05	0.91	-0.06	0.92	0.16	0.49	0.76	0.04	-0.08	0.62	0.43	0.12	-0.17	0.62	0.25	0.37	U	U	U	U	U	U	U	U	U
I10180_cpg317G16	I10180	ENSG00000141543	EIF4A3	201303_at	chr17	-1	75723614	75735533	75734434	75736303	yes	0.13	0.58	0.41	0.22	-0.18	0.63	0.01	0.99	-1.24	0.09	-0.31	0.48	-0.37	0.28	-1.09	0.04	0.33	0.33	-0.17	0.23	-0.05	0.8	-0.22	0.1	U	U	U	U	U	U	U	U	U
I10180_cpg54I14	I10180	ENSG00000141543	EIF4A3	201303_at	chr17	-1	75723614	75735533	75734434	75736303	yes	3.26	0	5.19	9.6e-06	4.48	0.000479	4.75	0.02	0.65	0.15	1.54	0.04	1.7	0.01	3.14	0.02	1.69	0.02	-0.17	0.23	-0.05	0.8	-0.22	0.1	M	M	M	M	U	M	M	M	M
I10184_cpg362K4	I10184	ENSG00000171246	NPTX1	204684_at	chr17	-1	76055228	76064999	76063601	76068122	yes	0.28	0.48	-0.14	0.75	0.15	0.79	-0.31	0.64	0.25	0.55	-0.01	0.98	0.22	0.68	-0.04	0.88	-0.32	0.72	-0.52	0.04	0.01	0.98	-0.51	0.04	U	U	U	U	U	U	U	U	U
I10184_cpg365K5	I10184	ENSG00000171246	NPTX1	204684_at	chr17	-1	76055228	76064999	76063601	76068122	yes	-1.08	0.02	0.17	0.7	-0.34	0.36	-1.43	0.1	-0.24	0.7	-0.51	0.26	-0.18	0.59	0.24	0.67	0.18	0.44	-0.52	0.04	0.01	0.98	-0.51	0.04	U	U	U	U	U	U	U	U	U
I10189_cpg413L3	I10189	ENSG00000175901	AC127496.5	1566557_at	chr17	-1	76617528	76622968	76622372	76624416	yes	0.09	0.87	0.37	0.48	0.65	0.12	0.59	0.35	0.35	0.47	0.15	0.74	-0.16	0.77	0.71	0.31	0.19	0.46	0.06	0.78	-0.29	0.11	-0.23	0.15	U	U	U	U	U	U	U	U	U
I10189_cpg413L3	I10189	ENSG00000175901	AC127496.5	1566558_x_at	chr17	-1	76617528	76622968	76622372	76624416	yes	0.09	0.87	0.37	0.48	0.65	0.12	0.59	0.35	0.35	0.47	0.15	0.74	-0.16	0.77	0.71	0.31	0.19	0.46	0.24	0.05	-0.17	0.23	0.07	0.6	U	U	U	U	U	U	U	U	U
I10189_cpg413L3	I10189	ENSG00000175901	AC127496.5	1558147_a_at	chr17	-1	76617528	76622968	76622372	76624416	yes	0.09	0.87	0.37	0.48	0.65	0.12	0.59	0.35	0.35	0.47	0.15	0.74	-0.16	0.77	0.71	0.31	0.19	0.46	0.17	0.25	-0.26	0.1	-0.09	0.57	U	U	U	U	U	U	U	U	U
I10190_cpg317F21	I10190	ENSG00000175866	BAIAP2	205293_x_at	chr17	1	76623546	76705827	76671346	76672493	yes	3.37	1.81e-05	4.08	4.73e-06	4.49	0.000159	3.48	0.02	3.43	0	2.64	0.01	3.22	0	3.24	0	3.28	0	0.04	0.89	-0.17	0.42	-0.13	0.49	M	M	M	M	M	M	M	M	M
I10190_cpg317F21	I10190	ENSG00000175866	BAIAP2		chr17	1	76623546	76705827	76671346	76672493	yes	3.37	1.81e-05	4.08	4.73e-06	4.49	0.000159	3.48	0.02	3.43	0	2.64	0.01	3.22	0	3.24	0	3.28	0	\N	\N	\N	\N	\N	\N	M	M	M	M	M	M	M	M	M
I10190_cpg317F21	I10190	ENSG00000175866	BAIAP2	207832_at	chr17	1	76623546	76705827	76671346	76672493	yes	3.37	1.81e-05	4.08	4.73e-06	4.49	0.000159	3.48	0.02	3.43	0	2.64	0.01	3.22	0	3.24	0	3.28	0	-0.12	0.52	0.08	0.71	-0.04	0.85	M	M	M	M	M	M	M	M	M
I10190_cpg317F21	I10190	ENSG00000175866	BAIAP2	209502_s_at	chr17	1	76623546	76705827	76671346	76672493	yes	3.37	1.81e-05	4.08	4.73e-06	4.49	0.000159	3.48	0.02	3.43	0	2.64	0.01	3.22	0	3.24	0	3.28	0	0.16	0.37	-0.13	0.53	0.03	0.88	M	M	M	M	M	M	M	M	M
I10190_cpg317F21	I10190	ENSG00000175866	BAIAP2	205294_at	chr17	1	76623546	76705827	76671346	76672493	yes	3.37	1.81e-05	4.08	4.73e-06	4.49	0.000159	3.48	0.02	3.43	0	2.64	0.01	3.22	0	3.24	0	3.28	0	-0.21	0.12	0.07	0.68	-0.14	0.32	M	M	M	M	M	M	M	M	M
I10192_cpg343M14	I10192	ENSG00000141577	AZI1	214742_at	chr17	-1	76777988	76811346	76810804	76812130	yes	-0.36	0.12	0.62	0.04	0.1	0.82	-0.99	0.19	-0.57	0.17	-0.27	0.49	-0.9	0.1	-1.09	0.16	-1.01	0	-0.14	0.35	0.03	0.9	-0.11	0.45	U	U	U	U	U	U	U	U	U
I10192_cpg424K16	I10192	ENSG00000141577	AZI1	214742_at	chr17	-1	76777988	76811346	76810804	76812130	yes	-0.82	0	-0.98	0.01	-1.1	0.03	0.1	0.89	-0.27	0.65	-0.44	0.34	-0.24	0.45	-0.47	0.11	-0.72	0.02	-0.14	0.35	0.03	0.9	-0.11	0.45	U	U	U	U	U	U	U	U	U
I10194_cpg117J1	I10194	ENSG00000157637	SLC38A10	230448_at	chr17	-1	76833396	76883691	76842860	76844941	yes	0.25	0.24	0.7	0.05	0.79	0.1	0.11	0.87	0.95	0.05	0.59	0.23	0.3	0.17	0.17	0.51	0.6	0.04	-0.1	0.44	-0.17	0.22	-0.28	0.03	U	U	U	U	U	U	U	U	U
I10194_cpg81L14	I10194	ENSG00000157637	SLC38A10	230448_at	chr17	-1	76833396	76883691	76842860	76844941	yes	-0.18	0.56	0.54	0.17	0.46	0.3	0.43	0.51	0.9	0.06	1.42	0.02	0.42	0.13	0.54	0.08	0.91	0	-0.1	0.44	-0.17	0.22	-0.28	0.03	U	U	U	U	U	U	U	U	U
I10195_cpg422M15	I10195	ENSG00000157637	SLC38A10	230448_at	chr17	-1	76833396	76883691	76882877	76883991	yes	-0.7	0.02	-1.28	0	-1.12	0.02	-0.15	0.82	-0.51	0.27	-0.45	0.35	-1.16	0.15	-1.05	0.03	0.04	0.86	-0.1	0.44	-0.17	0.22	-0.28	0.03	U	U	U	U	U	U	U	U	U
I10195_cpg433J4	I10195	ENSG00000157637	SLC38A10	230448_at	chr17	-1	76833396	76883691	76882877	76883991	yes	-0.65	0.01	-0.8	0.01	-0.91	0.06	0.26	0.71	-0.56	0.23	-0.12	0.79	-0.22	0.69	-0.71	0.04	-0.22	0.76	-0.1	0.44	-0.17	0.22	-0.28	0.03	U	U	U	U	U	U	U	U	U
I10194_cpg117J1	I10194	ENSG00000157637	SLC38A10	212890_at	chr17	-1	76833396	76883691	76842860	76844941	yes	0.25	0.24	0.7	0.05	0.79	0.1	0.11	0.87	0.95	0.05	0.59	0.23	0.3	0.17	0.17	0.51	0.6	0.04	-0.39	0.02	0.36	0.05	-0.03	0.9	U	U	U	U	U	U	U	U	U
I10194_cpg81L14	I10194	ENSG00000157637	SLC38A10	212890_at	chr17	-1	76833396	76883691	76842860	76844941	yes	-0.18	0.56	0.54	0.17	0.46	0.3	0.43	0.51	0.9	0.06	1.42	0.02	0.42	0.13	0.54	0.08	0.91	0	-0.39	0.02	0.36	0.05	-0.03	0.9	U	U	U	U	U	U	U	U	U
I10195_cpg422M15	I10195	ENSG00000157637	SLC38A10	212890_at	chr17	-1	76833396	76883691	76882877	76883991	yes	-0.7	0.02	-1.28	0	-1.12	0.02	-0.15	0.82	-0.51	0.27	-0.45	0.35	-1.16	0.15	-1.05	0.03	0.04	0.86	-0.39	0.02	0.36	0.05	-0.03	0.9	U	U	U	U	U	U	U	U	U
I10195_cpg433J4	I10195	ENSG00000157637	SLC38A10	212890_at	chr17	-1	76833396	76883691	76882877	76883991	yes	-0.65	0.01	-0.8	0.01	-0.91	0.06	0.26	0.71	-0.56	0.23	-0.12	0.79	-0.22	0.69	-0.71	0.04	-0.22	0.76	-0.39	0.02	0.36	0.05	-0.03	0.9	U	U	U	U	U	U	U	U	U
I10194_cpg117J1	I10194	ENSG00000157637	SLC38A10	238347_at	chr17	-1	76833396	76883691	76842860	76844941	yes	0.25	0.24	0.7	0.05	0.79	0.1	0.11	0.87	0.95	0.05	0.59	0.23	0.3	0.17	0.17	0.51	0.6	0.04	-0.01	0.95	-0.01	0.96	-0.03	0.89	U	U	U	U	U	U	U	U	U
I10194_cpg81L14	I10194	ENSG00000157637	SLC38A10	238347_at	chr17	-1	76833396	76883691	76842860	76844941	yes	-0.18	0.56	0.54	0.17	0.46	0.3	0.43	0.51	0.9	0.06	1.42	0.02	0.42	0.13	0.54	0.08	0.91	0	-0.01	0.95	-0.01	0.96	-0.03	0.89	U	U	U	U	U	U	U	U	U
I10195_cpg422M15	I10195	ENSG00000157637	SLC38A10	238347_at	chr17	-1	76833396	76883691	76882877	76883991	yes	-0.7	0.02	-1.28	0	-1.12	0.02	-0.15	0.82	-0.51	0.27	-0.45	0.35	-1.16	0.15	-1.05	0.03	0.04	0.86	-0.01	0.95	-0.01	0.96	-0.03	0.89	U	U	U	U	U	U	U	U	U
I10195_cpg433J4	I10195	ENSG00000157637	SLC38A10	238347_at	chr17	-1	76833396	76883691	76882877	76883991	yes	-0.65	0.01	-0.8	0.01	-0.91	0.06	0.26	0.71	-0.56	0.23	-0.12	0.79	-0.22	0.69	-0.71	0.04	-0.22	0.76	-0.01	0.95	-0.01	0.96	-0.03	0.89	U	U	U	U	U	U	U	U	U
I10194_cpg117J1	I10194	ENSG00000157637	SLC38A10	242942_at	chr17	-1	76833396	76883691	76842860	76844941	yes	0.25	0.24	0.7	0.05	0.79	0.1	0.11	0.87	0.95	0.05	0.59	0.23	0.3	0.17	0.17	0.51	0.6	0.04	0.02	0.95	-0.07	0.76	-0.06	0.8	U	U	U	U	U	U	U	U	U
I10194_cpg81L14	I10194	ENSG00000157637	SLC38A10	242942_at	chr17	-1	76833396	76883691	76842860	76844941	yes	-0.18	0.56	0.54	0.17	0.46	0.3	0.43	0.51	0.9	0.06	1.42	0.02	0.42	0.13	0.54	0.08	0.91	0	0.02	0.95	-0.07	0.76	-0.06	0.8	U	U	U	U	U	U	U	U	U
I10195_cpg422M15	I10195	ENSG00000157637	SLC38A10	242942_at	chr17	-1	76833396	76883691	76882877	76883991	yes	-0.7	0.02	-1.28	0	-1.12	0.02	-0.15	0.82	-0.51	0.27	-0.45	0.35	-1.16	0.15	-1.05	0.03	0.04	0.86	0.02	0.95	-0.07	0.76	-0.06	0.8	U	U	U	U	U	U	U	U	U
I10195_cpg433J4	I10195	ENSG00000157637	SLC38A10	242942_at	chr17	-1	76833396	76883691	76882877	76883991	yes	-0.65	0.01	-0.8	0.01	-0.91	0.06	0.26	0.71	-0.56	0.23	-0.12	0.79	-0.22	0.69	-0.71	0.04	-0.22	0.76	0.02	0.95	-0.07	0.76	-0.06	0.8	U	U	U	U	U	U	U	U	U
I10196_cpg345H9	I10196	ENSG00000185168	C17orf55	243263_at	chr17	-1	76891219	76897643	76896823	76898735	yes	1.04	0.01	1.39	0	1.6	0.02	0.97	0.23	2.99	0	2.58	0	1.1	0.03	1.34	0.02	1.01	0.04	0.03	0.91	-0.05	0.82	-0.02	0.91	U	U	M	U	M	M	U	U	U
I10212_cpg151M19	I10212	ENSG00000185504	C17orf70	225322_s_at	chr17	-1	77117388	77129848	77127576	77129179	yes	2.99	8.66e-06	1.07	0.0306	1.23	0.1	1.26	0.26	4.24	0	3.62	0	2.94	0	3.29	0	2.91	0	-0.18	0.25	0.02	0.92	-0.15	0.31	M	U	U	U	M	M	M	M	M
I10212_cpg151M19	I10212	ENSG00000185504	C17orf70	221800_s_at	chr17	-1	77117388	77129848	77127576	77129179	yes	2.99	8.66e-06	1.07	0.0306	1.23	0.1	1.26	0.26	4.24	0	3.62	0	2.94	0	3.29	0	2.91	0	-0.19	0.27	-0.13	0.53	-0.32	0.05	M	U	U	U	M	M	M	M	M
I10213_cpg289M23	I10213	ENSG00000182446	NPLOC4	217796_s_at	chr17	-1	77134359	77226781	77213757	77214894	yes	-0.95	0	-1.01	0	-0.98	0.03	-1	0.15	0.08	0.9	0.12	0.82	-0.16	0.57	-0.81	0.03	0.5	0.3	0.04	0.82	-0.01	0.97	0.03	0.85	U	U	U	U	U	U	U	U	U
I10213_cpg434M16	I10213	ENSG00000182446	NPLOC4	217796_s_at	chr17	-1	77134359	77226781	77213757	77214894	yes	-0.85	0.01	-1.12	0	-1.42	0.03	-0.8	0.25	-0.1	0.9	-0.95	0.04	-0.21	0.44	-0.81	0.12	-0.94	0.12	0.04	0.82	-0.01	0.97	0.03	0.85	U	U	U	U	U	U	U	U	U
I10213_cpg289M23	I10213	ENSG00000182446	NPLOC4		chr17	-1	77134359	77226781	77213757	77214894	yes	-0.95	0	-1.01	0	-0.98	0.03	-1	0.15	0.08	0.9	0.12	0.82	-0.16	0.57	-0.81	0.03	0.5	0.3	\N	\N	\N	\N	\N	\N	U	U	U	U	U	U	U	U	U
I10213_cpg434M16	I10213	ENSG00000182446	NPLOC4		chr17	-1	77134359	77226781	77213757	77214894	yes	-0.85	0.01	-1.12	0	-1.42	0.03	-0.8	0.25	-0.1	0.9	-0.95	0.04	-0.21	0.44	-0.81	0.12	-0.94	0.12	\N	\N	\N	\N	\N	\N	U	U	U	U	U	U	U	U	U
I10214_cpg38I2	I10214	ENSG00000204237	C17orf90	50374_at	chr17	-1	77242472	77244023	77243595	77246235	yes	1.85	5.82e-05	1.41	0.000271	1.9	0.00345	1.26	0.09	2.87	0	2.27	0	1.57	0	2.1	0	1.92	0	-0.05	0.72	-0.06	0.68	-0.11	0.32	M	U	M	U	M	M	M	M	M
I10214_cpg95D19	I10214	ENSG00000204237	C17orf90	50374_at	chr17	-1	77242472	77244023	77243595	77246235	yes	1.15	0	2.12	0	2.31	0.01	1.24	0.1	1.12	0.02	1.08	0.03	0.71	0.02	1.15	0	1.43	0	-0.05	0.72	-0.06	0.68	-0.11	0.32	U	M	M	U	U	U	U	U	U
I10214_cpg38I2	I10214	ENSG00000204237	C17orf90	221797_at	chr17	-1	77242472	77244023	77243595	77246235	yes	1.85	5.82e-05	1.41	0.000271	1.9	0.00345	1.26	0.09	2.87	0	2.27	0	1.57	0	2.1	0	1.92	0	-0.06	0.74	-0.07	0.72	-0.13	0.38	M	U	M	U	M	M	M	M	M
I10214_cpg95D19	I10214	ENSG00000204237	C17orf90	221797_at	chr17	-1	77242472	77244023	77243595	77246235	yes	1.15	0	2.12	0	2.31	0.01	1.24	0.1	1.12	0.02	1.08	0.03	0.71	0.02	1.15	0	1.43	0	-0.06	0.74	-0.07	0.72	-0.13	0.38	U	M	M	U	U	U	U	U	U
I10215_cpg109H13	I10215	ENSG00000214087	ARL16	234972_at	chr17	-1	77258610	77261260	77260859	77262361	yes	-1.15	0	-1.01	0	-1.36	0.01	-2.27	0.05	-0.72	0.1	-0.27	0.45	-0.48	0.23	-1.15	0.01	-0.68	0.13	-0.01	0.96	-0.61	0	-0.62	0	U	U	U	U	U	U	U	U	U
I10215_cpg239A17	I10215	ENSG00000214087	ARL16	234972_at	chr17	-1	77258610	77261260	77260859	77262361	yes	0.13	0.53	0.37	0.13	0.39	0.27	0.35	0.64	-0.36	0.46	-0.35	0.36	0.49	0.19	-0.29	0.35	0.07	0.74	-0.01	0.96	-0.61	0	-0.62	0	U	U	U	U	U	U	U	U	U
I10220_cpg28I16	I10220	ENSG00000185624	P4HB	1564494_s_at	chr17	-1	77394323	77411833	77410887	77413059	yes	-0.33	0.4	0.7	0.01	0.34	0.4	-0.26	0.7	0.42	0.33	0.36	0.52	0.73	0.01	-0.05	0.93	0.55	0.17	-0.03	0.91	-0.33	0.1	-0.37	0.05	U	U	U	U	U	U	U	U	U
I10220_cpg66B17	I10220	ENSG00000185624	P4HB	1564494_s_at	chr17	-1	77394323	77411833	77410887	77413059	yes	0.34	0.15	0.68	0.03	1.04	0.05	0.9	0.19	0.68	0.14	0.65	0.1	0.53	0.11	0.53	0.05	0.29	0.14	-0.03	0.91	-0.33	0.1	-0.37	0.05	U	U	U	U	U	U	U	U	U
I10220_cpg28I16	I10220	ENSG00000185624	P4HB	200656_s_at	chr17	-1	77394323	77411833	77410887	77413059	yes	-0.33	0.4	0.7	0.01	0.34	0.4	-0.26	0.7	0.42	0.33	0.36	0.52	0.73	0.01	-0.05	0.93	0.55	0.17	0.08	0.61	-0.21	0.16	-0.13	0.35	U	U	U	U	U	U	U	U	U
I10220_cpg66B17	I10220	ENSG00000185624	P4HB	200656_s_at	chr17	-1	77394323	77411833	77410887	77413059	yes	0.34	0.15	0.68	0.03	1.04	0.05	0.9	0.19	0.68	0.14	0.65	0.1	0.53	0.11	0.53	0.05	0.29	0.14	0.08	0.61	-0.21	0.16	-0.13	0.35	U	U	U	U	U	U	U	U	U
I10220_cpg28I16	I10220	ENSG00000185624	P4HB	200654_at	chr17	-1	77394323	77411833	77410887	77413059	yes	-0.33	0.4	0.7	0.01	0.34	0.4	-0.26	0.7	0.42	0.33	0.36	0.52	0.73	0.01	-0.05	0.93	0.55	0.17	0.12	0.28	-0.14	0.26	-0.02	0.92	U	U	U	U	U	U	U	U	U
I10220_cpg66B17	I10220	ENSG00000185624	P4HB	200654_at	chr17	-1	77394323	77411833	77410887	77413059	yes	0.34	0.15	0.68	0.03	1.04	0.05	0.9	0.19	0.68	0.14	0.65	0.1	0.53	0.11	0.53	0.05	0.29	0.14	0.12	0.28	-0.14	0.26	-0.02	0.92	U	U	U	U	U	U	U	U	U
I10221_cpg378C9	I10221	ENSG00000183684	THOC4	226320_at	chr17	-1	77439017	77442758	77441533	77443669	yes	0.4	0.15	0.67	0.02	0.56	0.14	0.1	0.89	-0.22	0.64	-0.37	0.34	0.42	0.32	0.71	0.16	-0.07	0.83	-0.21	0.72	0.49	0.37	0.28	0.6	U	U	U	U	U	U	U	U	U
I10221_cpg82O16	I10221	ENSG00000183684	THOC4	226320_at	chr17	-1	77439017	77442758	77441533	77443669	yes	0.64	0.01	0.69	0.04	1.09	0.02	0.16	0.81	0.61	0.22	0.25	0.5	0.62	0.03	0.49	0.08	0.21	0.47	-0.21	0.72	0.49	0.37	0.28	0.6	U	U	U	U	U	U	U	U	U
I10221_cpg378C9	I10221	ENSG00000183684	THOC4	226319_s_at	chr17	-1	77439017	77442758	77441533	77443669	yes	0.4	0.15	0.67	0.02	0.56	0.14	0.1	0.89	-0.22	0.64	-0.37	0.34	0.42	0.32	0.71	0.16	-0.07	0.83	-0.18	0.81	0.59	0.38	0.4	0.51	U	U	U	U	U	U	U	U	U
I10221_cpg82O16	I10221	ENSG00000183684	THOC4	226319_s_at	chr17	-1	77439017	77442758	77441533	77443669	yes	0.64	0.01	0.69	0.04	1.09	0.02	0.16	0.81	0.61	0.22	0.25	0.5	0.62	0.03	0.49	0.08	0.21	0.47	-0.18	0.81	0.59	0.38	0.4	0.51	U	U	U	U	U	U	U	U	U
I10222_cpg176K10	I10222	ENSG00000141552	ANAPC11	224010_at	chr17	1	77442895	77451655	77451406	77454038	yes	1.21	0.02	1.18	0.01	1.37	0.03	0.27	0.75	1.68	0.01	0.67	0.14	0.62	0.08	1.09	0.04	2.11	0	0.28	0.04	-0.32	0.03	-0.04	0.79	U	U	U	U	M	U	U	U	M
I10222_cpg363F20	I10222	ENSG00000141552	ANAPC11	224010_at	chr17	1	77442895	77451655	77451406	77454038	yes	0.98	0.09	0.38	0.31	0.5	0.24	0.8	0.22	3.28	0	2.52	0	2.25	0	1.22	0.01	1.99	0.05	0.28	0.04	-0.32	0.03	-0.04	0.79	U	U	U	U	M	M	M	U	M
I10222_cpg176K10	I10222	ENSG00000141552	ANAPC11	226414_s_at	chr17	1	77442895	77451655	77451406	77454038	yes	1.21	0.02	1.18	0.01	1.37	0.03	0.27	0.75	1.68	0.01	0.67	0.14	0.62	0.08	1.09	0.04	2.11	0	-0.02	0.93	-0.01	0.97	-0.02	0.89	U	U	U	U	M	U	U	U	M
I10222_cpg363F20	I10222	ENSG00000141552	ANAPC11	226414_s_at	chr17	1	77442895	77451655	77451406	77454038	yes	0.98	0.09	0.38	0.31	0.5	0.24	0.8	0.22	3.28	0	2.52	0	2.25	0	1.22	0.01	1.99	0.05	-0.02	0.93	-0.01	0.97	-0.02	0.89	U	U	U	U	M	M	M	U	M
I10223_cpg23G20	I10223	ENSG00000185813	PCYT2	209577_at	chr17	-1	77455384	77462586	77461947	77463034	yes	0.57	0.14	1.25	0	1.59	0.02	0.16	0.82	0.8	0.2	0.85	0.15	0.24	0.62	0.62	0.33	0.53	0.19	-0.13	0.45	0.24	0.15	0.12	0.47	U	U	M	U	U	U	U	U	U
I10223_cpg309N18	I10223	ENSG00000185813	PCYT2	209577_at	chr17	-1	77455384	77462586	77461947	77463034	yes	1.95	0	1.35	0	1.61	0	2.1	0.1	2.13	0.03	2.26	0	1.93	0	2.25	0.01	1.57	0.01	-0.13	0.45	0.24	0.15	0.12	0.47	M	U	M	M	M	M	M	M	M
I10224_cpg246I23	I10224	ENSG00000187531	SIRT7	218797_s_at	chr17	-1	77463107	77469332	77468712	77469445	yes	-0.57	0.04	-1.16	0	-0.86	0.06	-1.31	0.13	-0.23	0.78	-0.48	0.44	0.16	0.76	-0.42	0.14	0.52	0.06	0	1	0.1	0.59	0.1	0.52	U	U	U	U	U	U	U	U	U
I10224_cpg407G15	I10224	ENSG00000187531	SIRT7	218797_s_at	chr17	-1	77463107	77469332	77468712	77469445	yes	-0.59	0.02	-1.59	0	-2.24	0.04	-0.51	0.45	-0.98	0.1	-0.48	0.39	0.49	0.09	-0.34	0.58	-0.16	0.57	0	1	0.1	0.59	0.1	0.52	U	U	U	U	U	U	U	U	U
I10225_cpg271N19	I10225	ENSG00000197063	MAFG	224466_s_at	chr17	-1	77469441	77478879	77473138	77474735	yes	3.62	3.37e-06	1.81	0.000218	1.85	0.0162	1.82	0.06	4.83	0	5.08	0	4.03	0	3.74	0	4.65	0	0.07	0.62	-0.08	0.59	-0.01	0.95	M	M	M	M	M	M	M	M	M
I10226_cpg252M9	I10226	ENSG00000197063	MAFG	224466_s_at	chr17	-1	77469441	77478879	77477986	77480908	yes	1.44	0	1.49	0	0.78	0.08	-0.14	0.83	0.21	0.61	1.08	0.05	0.49	0.06	1.58	0	1.88	0	0.07	0.62	-0.08	0.59	-0.01	0.95	U	U	U	U	U	U	U	M	M
I10226_cpg322E9	I10226	ENSG00000197063	MAFG	224466_s_at	chr17	-1	77469441	77478879	77477986	77480908	yes	2.07	0	2.01	0	0.78	0.24	0.19	0.78	0.61	0.27	0.99	0.05	0.64	0.05	1.59	0	1.54	0	0.07	0.62	-0.08	0.59	-0.01	0.95	M	M	U	U	U	U	U	M	M
I10225_cpg271N19	I10225	ENSG00000197063	MAFG	204970_s_at	chr17	-1	77469441	77478879	77473138	77474735	yes	3.62	3.37e-06	1.81	0.000218	1.85	0.0162	1.82	0.06	4.83	0	5.08	0	4.03	0	3.74	0	4.65	0	-0.01	0.98	-0.39	0.12	-0.4	0.07	M	M	M	M	M	M	M	M	M
I10226_cpg252M9	I10226	ENSG00000197063	MAFG	204970_s_at	chr17	-1	77469441	77478879	77477986	77480908	yes	1.44	0	1.49	0	0.78	0.08	-0.14	0.83	0.21	0.61	1.08	0.05	0.49	0.06	1.58	0	1.88	0	-0.01	0.98	-0.39	0.12	-0.4	0.07	U	U	U	U	U	U	U	M	M
I10226_cpg322E9	I10226	ENSG00000197063	MAFG	204970_s_at	chr17	-1	77469441	77478879	77477986	77480908	yes	2.07	0	2.01	0	0.78	0.24	0.19	0.78	0.61	0.27	0.99	0.05	0.64	0.05	1.59	0	1.54	0	-0.01	0.98	-0.39	0.12	-0.4	0.07	M	M	U	U	U	U	U	M	M
I10227_cpg109K13	I10227	ENSG00000183010	PYCR1		chr17	-1	77483560	77488463	77488161	77488955	yes	-0.14	0.6	1.33	0	0.38	0.29	0.12	0.87	0.43	0.36	0.55	0.35	-0.61	0.16	0.01	0.98	-1.27	0.19	\N	\N	\N	\N	\N	\N	U	U	U	U	U	U	U	U	U
I10227_cpg356C5	I10227	ENSG00000183010	PYCR1		chr17	-1	77483560	77488463	77488161	77488955	yes	0.85	0.01	1.25	0	0.41	0.47	0.31	0.63	0.73	0.14	0.18	0.74	0.49	0.05	0.25	0.56	0.79	0	\N	\N	\N	\N	\N	\N	U	U	U	U	U	U	U	U	U
I10227_cpg109K13	I10227	ENSG00000183010	PYCR1	202148_s_at	chr17	-1	77483560	77488463	77488161	77488955	yes	-0.14	0.6	1.33	0	0.38	0.29	0.12	0.87	0.43	0.36	0.55	0.35	-0.61	0.16	0.01	0.98	-1.27	0.19	-1.33	3.26e-06	-0.27	0.1	-1.6	9.16e-07	U	U	U	U	U	U	U	U	U
I10227_cpg356C5	I10227	ENSG00000183010	PYCR1	202148_s_at	chr17	-1	77483560	77488463	77488161	77488955	yes	0.85	0.01	1.25	0	0.41	0.47	0.31	0.63	0.73	0.14	0.18	0.74	0.49	0.05	0.25	0.56	0.79	0	-1.33	3.26e-06	-0.27	0.1	-1.6	9.16e-07	U	U	U	U	U	U	U	U	U
I10229_cpg276O15	I10229	ENSG00000169689	STRA13	209478_at	chr17	-1	77569868	77574083	77573648	77575139	yes	-0.66	0.01	-1.33	0	-1.3	0.01	-0.57	0.44	-0.29	0.56	-0.17	0.67	-0.43	0.21	-0.87	0.02	-0.79	0.03	-0.08	0.56	-0.02	0.93	-0.1	0.43	U	U	U	U	U	U	U	U	U
I10229_cpg322D4	I10229	ENSG00000169689	STRA13	209478_at	chr17	-1	77569868	77574083	77573648	77575139	yes	-0.31	0.14	-0.99	0	-0.95	0.03	0.26	0.74	-0.44	0.34	-0.59	0.28	-0.12	0.66	-0.28	0.51	-0.03	0.88	-0.08	0.56	-0.02	0.93	-0.1	0.43	U	U	U	U	U	U	U	U	U
I10230_cpg36A9	I10230	ENSG00000169738	DCXR	217973_at	chr17	-1	77587046	77588862	77587791	77589163	yes	-0.62	0.04	-0.21	0.44	-0.07	0.88	0.26	0.69	-0.25	0.54	-0.03	0.94	-0.63	0.03	-0.61	0.04	-0.6	0.01	-0.3	0.09	-0.48	0.02	-0.78	0	U	U	U	U	U	U	U	U	U
I10230_cpg76A17	I10230	ENSG00000169738	DCXR	217973_at	chr17	-1	77587046	77588862	77587791	77589163	yes	-0.41	0.07	-0.64	0.02	-0.52	0.15	-0.13	0.85	-0.54	0.18	-0.4	0.27	-0.47	0.07	-0.65	0.04	-0.96	0.01	-0.3	0.09	-0.48	0.02	-0.78	0	U	U	U	U	U	U	U	U	U
I10231_cpg283A21	I10231	ENSG00000169733	RFNG	212968_at	chr17	-1	77599067	77602939	77601255	77603880	yes	-0.8	0.01	-0.54	0.05	0.08	0.87	-0.49	0.45	-0.32	0.57	0.01	0.98	-0.76	0.18	-0.36	0.3	-0.09	0.89	-0.08	0.62	-0.08	0.63	-0.16	0.22	U	U	U	U	U	U	U	U	U
I10231_cpg340M3	I10231	ENSG00000169733	RFNG	212968_at	chr17	-1	77599067	77602939	77601255	77603880	yes	0.05	0.89	-0.17	0.65	-0.5	0.28	-0.19	0.8	0.04	0.96	0.06	0.88	0.91	0.09	0.21	0.49	0.33	0.57	-0.08	0.62	-0.08	0.63	-0.16	0.22	U	U	U	U	U	U	U	U	U
I10232_cpg282H19	I10232	ENSG00000169718	DUS1L	217912_at	chr17	-1	77609043	77629242	77616284	77617540	yes	-0.05	0.82	0.5	0.27	0.32	0.36	0.8	0.33	-0.38	0.5	-0.61	0.16	-0.01	0.99	0.16	0.84	0.32	0.53	-0.26	0.19	0.02	0.95	-0.24	0.21	U	U	U	U	U	U	U	U	U
I10232_cpg424J22	I10232	ENSG00000169718	DUS1L	217912_at	chr17	-1	77609043	77629242	77616284	77617540	yes	-0.29	0.25	0.31	0.36	0.42	0.29	0.05	0.95	0.6	0.2	0.43	0.25	0.01	0.97	-0.46	0.5	0.06	0.85	-0.26	0.19	0.02	0.95	-0.24	0.21	U	U	U	U	U	U	U	U	U
I10233_cpg161G10	I10233	ENSG00000169710	FASN	217006_x_at	chr17	-1	77629504	77649395	77646658	77649428	yes	1.86	8.43e-05	2.03	0.00014	2.34	0.00773	1.75	0.18	1.88	0.03	3.31	0	2.06	0	2.42	0	2.55	0	-0.05	0.8	0.08	0.64	0.03	0.84	M	M	M	U	M	M	M	M	M
I10233_cpg326C11	I10233	ENSG00000169710	FASN	217006_x_at	chr17	-1	77629504	77649395	77646658	77649428	yes	2.57	0	0.94	0.02	0.92	0.09	0.69	0.57	4.86	0	3.37	0.01	2.26	0	3.56	0	3.23	0	-0.05	0.8	0.08	0.64	0.03	0.84	M	U	U	U	M	M	M	M	M
I10233_cpg161G10	I10233	ENSG00000169710	FASN	212218_s_at	chr17	-1	77629504	77649395	77646658	77649428	yes	1.86	8.43e-05	2.03	0.00014	2.34	0.00773	1.75	0.18	1.88	0.03	3.31	0	2.06	0	2.42	0	2.55	0	0.61	0	0.55	0.01	1.17	3.59e-05	M	M	M	U	M	M	M	M	M
I10233_cpg326C11	I10233	ENSG00000169710	FASN	212218_s_at	chr17	-1	77629504	77649395	77646658	77649428	yes	2.57	0	0.94	0.02	0.92	0.09	0.69	0.57	4.86	0	3.37	0.01	2.26	0	3.56	0	3.23	0	0.61	0	0.55	0.01	1.17	3.59e-05	M	U	U	U	M	M	M	M	M
I10234_cpg9J13	I10234	ENSG00000176155	CCDC57	227783_at	chr17	-1	77652635	77763978	77763581	77764845	yes	0.34	0.13	0.47	0.11	0.06	0.88	0.41	0.52	0.36	0.36	0.53	0.19	-0.16	0.43	-0.06	0.81	-0.08	0.71	0.17	0.42	-0.12	0.61	0.04	0.86	U	U	U	U	U	U	U	U	U
I10234_EMPTY	I10234	ENSG00000176155	CCDC57	227783_at	chr17	-1	77652635	77763978	77763581	77764845	yes	-0.64	0.04	-0.2	0.43	-0.61	0.14	-0.2	0.78	0.25	0.81	0.05	0.94	0.04	0.96	-0.13	0.82	0.2	0.43	0.17	0.42	-0.12	0.61	0.04	0.86	U	U	U	U	U	U	U	U	U
I10234_cpg9J13	I10234	ENSG00000176155	CCDC57	1554554_at	chr17	-1	77652635	77763978	77763581	77764845	yes	0.34	0.13	0.47	0.11	0.06	0.88	0.41	0.52	0.36	0.36	0.53	0.19	-0.16	0.43	-0.06	0.81	-0.08	0.71	0.05	0.77	-0.09	0.61	-0.03	0.83	U	U	U	U	U	U	U	U	U
I10234_EMPTY	I10234	ENSG00000176155	CCDC57	1554554_at	chr17	-1	77652635	77763978	77763581	77764845	yes	-0.64	0.04	-0.2	0.43	-0.61	0.14	-0.2	0.78	0.25	0.81	0.05	0.94	0.04	0.96	-0.13	0.82	0.2	0.43	0.05	0.77	-0.09	0.61	-0.03	0.83	U	U	U	U	U	U	U	U	U
I10234_cpg9J13	I10234	ENSG00000176155	CCDC57		chr17	-1	77652635	77763978	77763581	77764845	yes	0.34	0.13	0.47	0.11	0.06	0.88	0.41	0.52	0.36	0.36	0.53	0.19	-0.16	0.43	-0.06	0.81	-0.08	0.71	\N	\N	\N	\N	\N	\N	U	U	U	U	U	U	U	U	U
I10234_EMPTY	I10234	ENSG00000176155	CCDC57		chr17	-1	77652635	77763978	77763581	77764845	yes	-0.64	0.04	-0.2	0.43	-0.61	0.14	-0.2	0.78	0.25	0.81	0.05	0.94	0.04	0.96	-0.13	0.82	0.2	0.43	\N	\N	\N	\N	\N	\N	U	U	U	U	U	U	U	U	U
I10234_cpg9J13	I10234	ENSG00000176155	CCDC57	214818_at	chr17	-1	77652635	77763978	77763581	77764845	yes	0.34	0.13	0.47	0.11	0.06	0.88	0.41	0.52	0.36	0.36	0.53	0.19	-0.16	0.43	-0.06	0.81	-0.08	0.71	-0.18	0.17	0.12	0.42	-0.06	0.7	U	U	U	U	U	U	U	U	U
I10234_EMPTY	I10234	ENSG00000176155	CCDC57	214818_at	chr17	-1	77652635	77763978	77763581	77764845	yes	-0.64	0.04	-0.2	0.43	-0.61	0.14	-0.2	0.78	0.25	0.81	0.05	0.94	0.04	0.96	-0.13	0.82	0.2	0.43	-0.18	0.17	0.12	0.42	-0.06	0.7	U	U	U	U	U	U	U	U	U
I10234_cpg9J13	I10234	ENSG00000176155	CCDC57	1553248_at	chr17	-1	77652635	77763978	77763581	77764845	yes	0.34	0.13	0.47	0.11	0.06	0.88	0.41	0.52	0.36	0.36	0.53	0.19	-0.16	0.43	-0.06	0.81	-0.08	0.71	0.07	0.61	0.04	0.83	0.11	0.37	U	U	U	U	U	U	U	U	U
I10234_EMPTY	I10234	ENSG00000176155	CCDC57	1553248_at	chr17	-1	77652635	77763978	77763581	77764845	yes	-0.64	0.04	-0.2	0.43	-0.61	0.14	-0.2	0.78	0.25	0.81	0.05	0.94	0.04	0.96	-0.13	0.82	0.2	0.43	0.07	0.61	0.04	0.83	0.11	0.37	U	U	U	U	U	U	U	U	U
I10237_cpg211D23	I10237	ENSG00000181396	C17orf101	64438_at	chr17	-1	77943389	77969751	77969188	77970408	yes	0	1	0.57	0.13	0.7	0.14	0.72	0.27	0.23	0.72	0.44	0.27	0.56	0.07	-0.06	0.93	-0.21	0.87	0.14	0.24	0.03	0.86	0.17	0.13	U	U	U	U	U	U	U	U	U
I10237_cpg52E15	I10237	ENSG00000181396	C17orf101	64438_at	chr17	-1	77943389	77969751	77969188	77970408	yes	5.02	1.31e-06	5.48	4.39e-07	5.7	0.000167	6.33	0.01	2.44	0.01	1.73	0.02	3.84	0	5.01	0	4.57	0	0.14	0.24	0.03	0.86	0.17	0.13	M	M	M	M	M	M	M	M	M
I10237_cpg211D23	I10237	ENSG00000181396	C17orf101	53071_s_at	chr17	-1	77943389	77969751	77969188	77970408	yes	0	1	0.57	0.13	0.7	0.14	0.72	0.27	0.23	0.72	0.44	0.27	0.56	0.07	-0.06	0.93	-0.21	0.87	0.03	0.9	-0.14	0.53	-0.11	0.59	U	U	U	U	U	U	U	U	U
I10237_cpg52E15	I10237	ENSG00000181396	C17orf101	53071_s_at	chr17	-1	77943389	77969751	77969188	77970408	yes	5.02	1.31e-06	5.48	4.39e-07	5.7	0.000167	6.33	0.01	2.44	0.01	1.73	0.02	3.84	0	5.01	0	4.57	0	0.03	0.9	-0.14	0.53	-0.11	0.59	M	M	M	M	M	M	M	M	M
I10237_cpg211D23	I10237	ENSG00000181396	C17orf101	219254_at	chr17	-1	77943389	77969751	77969188	77970408	yes	0	1	0.57	0.13	0.7	0.14	0.72	0.27	0.23	0.72	0.44	0.27	0.56	0.07	-0.06	0.93	-0.21	0.87	-0.1	0.66	-0.02	0.94	-0.12	0.53	U	U	U	U	U	U	U	U	U
I10237_cpg52E15	I10237	ENSG00000181396	C17orf101	219254_at	chr17	-1	77943389	77969751	77969188	77970408	yes	5.02	1.31e-06	5.48	4.39e-07	5.7	0.000167	6.33	0.01	2.44	0.01	1.73	0.02	3.84	0	5.01	0	4.57	0	-0.1	0.66	-0.02	0.94	-0.12	0.53	M	M	M	M	M	M	M	M	M
I10238_cpg16C6	I10238	ENSG00000178927	C17orf62		chr17	-1	77990056	78001983	78001150	78002290	yes	0.53	0.06	0.53	0.04	0.73	0.05	-0.03	0.97	0.36	0.36	0.41	0.28	0.55	0.06	0.58	0.06	0.79	0.04	\N	\N	\N	\N	\N	\N	U	U	U	U	U	U	U	U	U
I10238_cpg337M8	I10238	ENSG00000178927	C17orf62		chr17	-1	77990056	78001983	78001150	78002290	yes	-0.97	0	-1.13	0	-0.67	0.08	-0.44	0.48	0.16	0.72	-0.03	0.94	-0.49	0.08	-0.41	0.15	-0.65	0.04	\N	\N	\N	\N	\N	\N	U	U	U	U	U	U	U	U	U
I10238_cpg16C6	I10238	ENSG00000178927	C17orf62	218130_at	chr17	-1	77990056	78001983	78001150	78002290	yes	0.53	0.06	0.53	0.04	0.73	0.05	-0.03	0.97	0.36	0.36	0.41	0.28	0.55	0.06	0.58	0.06	0.79	0.04	0.02	0.93	-0.12	0.44	-0.1	0.45	U	U	U	U	U	U	U	U	U
I10238_cpg337M8	I10238	ENSG00000178927	C17orf62	218130_at	chr17	-1	77990056	78001983	78001150	78002290	yes	-0.97	0	-1.13	0	-0.67	0.08	-0.44	0.48	0.16	0.72	-0.03	0.94	-0.49	0.08	-0.41	0.15	-0.65	0.04	0.02	0.93	-0.12	0.44	-0.1	0.45	U	U	U	U	U	U	U	U	U
I10241_cpg305I6	I10241	ENSG00000141568	FOXK2	226224_at	chr17	1	78070883	78155772	78138219	78139362	yes	2.28	0	2.44	3.02e-05	2.41	0.0021	1.98	0.05	1.44	0.01	1.49	0.01	1.03	0.01	1.23	0	1.61	0	0.1	0.49	0.03	0.9	0.13	0.33	M	M	M	M	U	U	U	U	M
I10241_cpg305I6	I10241	ENSG00000141568	FOXK2	242938_s_at	chr17	1	78070883	78155772	78138219	78139362	yes	2.28	0	2.44	3.02e-05	2.41	0.0021	1.98	0.05	1.44	0.01	1.49	0.01	1.03	0.01	1.23	0	1.61	0	0.14	0.33	-0.02	0.92	0.12	0.39	M	M	M	M	U	U	U	U	M
I10241_cpg305I6	I10241	ENSG00000141568	FOXK2	203064_s_at	chr17	1	78070883	78155772	78138219	78139362	yes	2.28	0	2.44	3.02e-05	2.41	0.0021	1.98	0.05	1.44	0.01	1.49	0.01	1.03	0.01	1.23	0	1.61	0	0.41	0.03	0.31	0.13	0.73	0	M	M	M	M	U	U	U	U	M
I10248_cpg56O18	I10248	ENSG00000079134	THOC1	204064_at	chr18	-1	204527	258059	257514	258473	yes	1.46	0	1.74	0	1.45	0.01	1.64	0.08	0.21	0.68	0.04	0.94	-0.59	0.06	0.32	0.67	-0.29	0.29	-0.33	0.01	0.29	0.05	-0.04	0.78	U	M	U	M	U	U	U	U	U
I10248_cpg56P20	I10248	ENSG00000079134	THOC1	204064_at	chr18	-1	204527	258059	257514	258473	yes	-0.53	0.07	-1.05	0.01	-1.25	0.03	0.19	0.78	0.08	0.93	-0.75	0.2	-0.29	0.47	-0.08	0.8	-0.73	0.17	-0.33	0.01	0.29	0.05	-0.04	0.78	U	U	U	U	U	U	U	U	U
I10249_cpg303G20	I10249	ENSG00000158270	COLEC12	221019_s_at	chr18	-1	309356	490689	490205	491461	yes	0.53	0.18	1.51	0	1.18	0.04	0.51	0.42	0.19	0.67	0.29	0.51	-0.68	0.09	-0.07	0.94	-0.14	0.7	0.15	0.84	0.35	0.61	0.5	0.36	U	M	U	U	U	U	U	U	U
I10249_cpg415N17	I10249	ENSG00000158270	COLEC12	221019_s_at	chr18	-1	309356	490689	490205	491461	yes	-1.56	0	-2.6	0	-2.85	0.01	-1.03	0.18	-0.72	0.14	-0.86	0.1	-1.29	0.01	-1.04	0.02	-0.24	0.27	0.15	0.84	0.35	0.61	0.5	0.36	U	U	U	U	U	U	U	U	U
I10252_cpg158G24	I10252	ENSG00000176912	C18orf56	228989_at	chr18	-1	639621	648340	647234	648505	yes	-0.11	0.63	0.06	0.84	-0.07	0.86	-0.17	0.8	-0.02	0.97	-0.26	0.49	-0.23	0.26	-0.61	0.08	-0.47	0.03	-0.18	0.39	-0.2	0.35	-0.38	0.04	U	U	U	U	U	U	U	U	U
I10252_cpg6L8	I10252	ENSG00000176912	C18orf56	228989_at	chr18	-1	639621	648340	647234	648505	yes	-0.22	0.27	0.05	0.86	-0.13	0.79	-0.09	0.9	-0.75	0.16	-0.48	0.18	-0.44	0.12	-0.48	0.13	-0.53	0.05	-0.18	0.39	-0.2	0.35	-0.38	0.04	U	U	U	U	U	U	U	U	U
I10253_cpg16E1	I10253	ENSG00000132199	ENOSF1	204143_s_at	chr18	-1	663918	702642	701750	703150	yes	-0.21	0.4	0.71	0.05	0.67	0.27	0.06	0.94	0.19	0.73	0.04	0.94	0.3	0.52	-0.24	0.36	1.33	0	0.33	0.05	0.16	0.42	0.49	0.01	U	U	U	U	U	U	U	U	U
I10253_cpg328M21	I10253	ENSG00000132199	ENOSF1	204143_s_at	chr18	-1	663918	702642	701750	703150	yes	1.91	0	2.5	0	2.45	0	2.14	0.08	0.59	0.3	0.73	0.07	0.75	0.03	1.34	0.03	1.59	0.07	0.33	0.05	0.16	0.42	0.49	0.01	M	M	M	M	U	U	U	U	M
I10253_cpg16E1	I10253	ENSG00000132199	ENOSF1	204142_at	chr18	-1	663918	702642	701750	703150	yes	-0.21	0.4	0.71	0.05	0.67	0.27	0.06	0.94	0.19	0.73	0.04	0.94	0.3	0.52	-0.24	0.36	1.33	0	0.23	0.09	0.17	0.28	0.39	0.01	U	U	U	U	U	U	U	U	U
I10253_cpg328M21	I10253	ENSG00000132199	ENOSF1	204142_at	chr18	-1	663918	702642	701750	703150	yes	1.91	0	2.5	0	2.45	0	2.14	0.08	0.59	0.3	0.73	0.07	0.75	0.03	1.34	0.03	1.59	0.07	0.23	0.09	0.17	0.28	0.39	0.01	M	M	M	M	U	U	U	U	M
I10254_cpg160H5	I10254	ENSG00000176105	YES1	202933_s_at	chr18	-1	711588	802327	801595	803323	yes	0.48	0.04	0.8	0.02	0.35	0.36	0.21	0.75	0.18	0.67	0.03	0.96	0.07	0.73	0	0.99	0.11	0.53	0.13	0.36	0.01	0.97	0.14	0.3	U	U	U	U	U	U	U	U	U
I10254_cpg205H13	I10254	ENSG00000176105	YES1	202933_s_at	chr18	-1	711588	802327	801595	803323	yes	-1.16	0.02	-0.19	0.5	-0.37	0.36	-1.7	0.07	-0.37	0.36	-0.1	0.84	-0.07	0.8	-0.6	0.36	-0.18	0.45	0.13	0.36	0.01	0.97	0.14	0.3	U	U	U	U	U	U	U	U	U
I10254_cpg160H5	I10254	ENSG00000176105	YES1	202932_at	chr18	-1	711588	802327	801595	803323	yes	0.48	0.04	0.8	0.02	0.35	0.36	0.21	0.75	0.18	0.67	0.03	0.96	0.07	0.73	0	0.99	0.11	0.53	0.26	0.06	0.11	0.5	0.37	0.01	U	U	U	U	U	U	U	U	U
I10254_cpg205H13	I10254	ENSG00000176105	YES1	202932_at	chr18	-1	711588	802327	801595	803323	yes	-1.16	0.02	-0.19	0.5	-0.37	0.36	-1.7	0.07	-0.37	0.36	-0.1	0.84	-0.07	0.8	-0.6	0.36	-0.18	0.45	0.26	0.06	0.11	0.5	0.37	0.01	U	U	U	U	U	U	U	U	U
I10256_cpg161H12	I10256	ENSG00000141433	ADCYAP1	230237_at	chr18	1	895061	902173	896768	898288	yes	-0.09	0.69	0.61	0.04	0.32	0.39	-0.21	0.76	0.37	0.44	-0.07	0.87	-0.72	0.08	-0.38	0.15	0.65	0.01	0.06	0.74	-0.2	0.21	-0.14	0.33	U	U	U	U	U	U	U	U	U
I10256_cpg165I2	I10256	ENSG00000141433	ADCYAP1	230237_at	chr18	1	895061	902173	896768	898288	yes	-0.39	0.14	0.22	0.47	-0.18	0.63	-0.31	0.63	-0.21	0.61	-0.17	0.64	-0.44	0.15	-0.63	0.04	0.02	0.95	0.06	0.74	-0.2	0.21	-0.14	0.33	U	U	U	U	U	U	U	U	U
I10257_cpg113H13	I10257	ENSG00000141433	ADCYAP1	230237_at	chr18	1	895061	902173	898385	899604	yes	-0.34	0.27	-0.48	0.11	-0.78	0.14	-1.21	0.19	-2.21	0	-1.32	0.02	-1.47	0	-1.47	0	-1.4	0	0.06	0.74	-0.2	0.21	-0.14	0.33	U	U	U	U	U	U	U	U	U
I10257_cpg382O4	I10257	ENSG00000141433	ADCYAP1	230237_at	chr18	1	895061	902173	898385	899604	yes	-0.43	0.17	-0.73	0.01	-0.8	0.07	-0.72	0.26	-1.28	0.01	-0.28	0.54	-1.42	0.01	-1.27	0	-1.11	0	0.06	0.74	-0.2	0.21	-0.14	0.33	U	U	U	U	U	U	U	U	U
I10256_cpg161H12	I10256	ENSG00000141433	ADCYAP1	206281_at	chr18	1	895061	902173	896768	898288	yes	-0.09	0.69	0.61	0.04	0.32	0.39	-0.21	0.76	0.37	0.44	-0.07	0.87	-0.72	0.08	-0.38	0.15	0.65	0.01	0.05	0.85	-0.17	0.4	-0.12	0.5	U	U	U	U	U	U	U	U	U
I10256_cpg165I2	I10256	ENSG00000141433	ADCYAP1	206281_at	chr18	1	895061	902173	896768	898288	yes	-0.39	0.14	0.22	0.47	-0.18	0.63	-0.31	0.63	-0.21	0.61	-0.17	0.64	-0.44	0.15	-0.63	0.04	0.02	0.95	0.05	0.85	-0.17	0.4	-0.12	0.5	U	U	U	U	U	U	U	U	U
I10257_cpg113H13	I10257	ENSG00000141433	ADCYAP1	206281_at	chr18	1	895061	902173	898385	899604	yes	-0.34	0.27	-0.48	0.11	-0.78	0.14	-1.21	0.19	-2.21	0	-1.32	0.02	-1.47	0	-1.47	0	-1.4	0	0.05	0.85	-0.17	0.4	-0.12	0.5	U	U	U	U	U	U	U	U	U
I10257_cpg382O4	I10257	ENSG00000141433	ADCYAP1	206281_at	chr18	1	895061	902173	898385	899604	yes	-0.43	0.17	-0.73	0.01	-0.8	0.07	-0.72	0.26	-1.28	0.01	-0.28	0.54	-1.42	0.01	-1.27	0	-1.11	0	0.05	0.85	-0.17	0.4	-0.12	0.5	U	U	U	U	U	U	U	U	U
I10260_cpg336A8	I10260	ENSG00000101574	METTL4	219698_s_at	chr18	-1	2527525	2561489	2560769	2561704	yes	-2.03	4.67e-05	-2.26	0.000452	-1.81	0.00751	-2.43	0.09	-1.19	0.02	-1.07	0.11	-0.98	0.01	-1.12	0.06	-1.07	0.13	-0.13	0.58	0.11	0.67	-0.02	0.94	U	U	U	U	U	U	U	U	U
I10260_cpg4C24	I10260	ENSG00000101574	METTL4	219698_s_at	chr18	-1	2527525	2561489	2560769	2561704	yes	-0.76	0.04	-0.48	0.15	-0.69	0.16	-2.25	0.1	-1.31	0.03	-1.27	0.01	-1.38	0.01	-1.56	0	-2.33	0	-0.13	0.58	0.11	0.67	-0.02	0.94	U	U	U	U	U	U	U	U	U
I10260_cpg336A8	I10260	ENSG00000101574	METTL4	232194_at	chr18	-1	2527525	2561489	2560769	2561704	yes	-2.03	4.67e-05	-2.26	0.000452	-1.81	0.00751	-2.43	0.09	-1.19	0.02	-1.07	0.11	-0.98	0.01	-1.12	0.06	-1.07	0.13	0.07	0.85	0.25	0.39	0.32	0.2	U	U	U	U	U	U	U	U	U
I10260_cpg4C24	I10260	ENSG00000101574	METTL4	232194_at	chr18	-1	2527525	2561489	2560769	2561704	yes	-0.76	0.04	-0.48	0.15	-0.69	0.16	-2.25	0.1	-1.31	0.03	-1.27	0.01	-1.38	0.01	-1.56	0	-2.33	0	0.07	0.85	0.25	0.39	0.32	0.2	U	U	U	U	U	U	U	U	U
I10263_cpg278N5	I10263	ENSG00000132205	EMILIN2	242288_s_at	chr18	1	2837028	2904090	2895936	2898116	yes	0.09	0.72	0.85	0.05	0.42	0.23	-0.51	0.46	-0.5	0.29	-0.37	0.3	-0.34	0.16	-0.48	0.14	-0.87	0.03	0.19	0.37	-0.17	0.5	0.03	0.92	U	U	U	U	U	U	U	U	U
I10263_cpg35A19	I10263	ENSG00000132205	EMILIN2	242288_s_at	chr18	1	2837028	2904090	2895936	2898116	yes	0.93	0	1.34	0	1.12	0.02	0.93	0.17	0.09	0.85	-0.07	0.89	0.1	0.61	-0.08	0.87	-0.09	0.67	0.19	0.37	-0.17	0.5	0.03	0.92	U	U	U	U	U	U	U	U	U
I10263_cpg278N5	I10263	ENSG00000132205	EMILIN2	224374_s_at	chr18	1	2837028	2904090	2895936	2898116	yes	0.09	0.72	0.85	0.05	0.42	0.23	-0.51	0.46	-0.5	0.29	-0.37	0.3	-0.34	0.16	-0.48	0.14	-0.87	0.03	0.71	0	-0.64	0	0.07	0.74	U	U	U	U	U	U	U	U	U
I10263_cpg35A19	I10263	ENSG00000132205	EMILIN2	224374_s_at	chr18	1	2837028	2904090	2895936	2898116	yes	0.93	0	1.34	0	1.12	0.02	0.93	0.17	0.09	0.85	-0.07	0.89	0.1	0.61	-0.08	0.87	-0.09	0.67	0.71	0	-0.64	0	0.07	0.74	U	U	U	U	U	U	U	U	U
I10267_cpg264M6	I10267	ENSG00000101608	AP005329.1	201318_s_at	chr18	1	3237528	3246226	3237569	3238378	yes	-1.38	0	-0.76	0.02	-0.74	0.18	-0.68	0.33	-0.33	0.56	-0.33	0.45	-0.55	0.53	-0.26	0.51	0.15	0.61	0.39	0.01	-0.25	0.12	0.13	0.37	U	U	U	U	U	U	U	U	U
I10269_cpg15K24	I10269	ENSG00000177426	TGIF	203313_s_at	chr18	1	3402072	3448404	3438089	3438678	yes	-1.04	0	-0.52	0.15	-0.84	0.06	-0.18	0.88	-0.01	0.99	-0.36	0.45	-0.75	0.35	-0.27	0.34	-0.81	0.07	-0.25	0.1	0.34	0.05	0.08	0.62	U	U	U	U	U	U	U	U	U
I10270_cpg153J7	I10270	ENSG00000177426	TGIF	203313_s_at	chr18	1	3402072	3448404	3439193	3441325	yes	-0.01	0.96	-0.1	0.78	0.23	0.65	-0.66	0.3	0.24	0.58	0.14	0.8	0.29	0.59	0.43	0.27	0.6	0.12	-0.25	0.1	0.34	0.05	0.08	0.62	U	U	U	U	U	U	U	U	U
I10270_cpg191B19	I10270	ENSG00000177426	TGIF	203313_s_at	chr18	1	3402072	3448404	3439193	3441325	yes	0.74	0.01	0.46	0.13	0.85	0.12	0.41	0.57	0.31	0.45	-0.44	0.3	0.25	0.24	-0.57	0.11	0.53	0.24	-0.25	0.1	0.34	0.05	0.08	0.62	U	U	U	U	U	U	U	U	U
I10271_cpg197J4	I10271	ENSG00000177426	TGIF	203313_s_at	chr18	1	3402072	3448404	3441737	3442814	yes	0.03	0.91	-0.02	0.94	-0.23	0.54	-0.7	0.28	0.05	0.92	-0.38	0.29	0.1	0.73	-0.49	0.15	0.16	0.45	-0.25	0.1	0.34	0.05	0.08	0.62	U	U	U	U	U	U	U	U	U
I10271_cpg338I10	I10271	ENSG00000177426	TGIF	203313_s_at	chr18	1	3402072	3448404	3441737	3442814	yes	-1.09	0	-1.13	0	-1.79	0	-1.65	0.06	-0.83	0.08	-0.35	0.39	-0.49	0.18	-1.72	0	-0.47	0.11	-0.25	0.1	0.34	0.05	0.08	0.62	U	U	U	U	U	U	U	U	U
I10272_cpg17C16	I10272	ENSG00000170579	DLGAP1	235527_at	chr18	-1	3486030	3870135	3488696	3489596	yes	0.48	0.03	0.65	0.03	0.58	0.11	0.02	0.98	0.99	0.09	0.2	0.65	2.15	0	0.63	0.03	0.64	0.02	-0.99	0	0.29	0.27	-0.7	0	U	U	U	U	U	U	M	U	U
I10272_cpg193A1	I10272	ENSG00000170579	DLGAP1	235527_at	chr18	-1	3486030	3870135	3488696	3489596	yes	-0.11	0.58	-0.01	0.97	-0.41	0.27	0.01	0.99	0.62	0.17	0.17	0.68	1.49	0	0.54	0.04	0.54	0.04	-0.99	0	0.29	0.27	-0.7	0	U	U	U	U	U	U	U	U	U
I10272_cpg17C16	I10272	ENSG00000170579	DLGAP1	206490_at	chr18	-1	3486030	3870135	3488696	3489596	yes	0.48	0.03	0.65	0.03	0.58	0.11	0.02	0.98	0.99	0.09	0.2	0.65	2.15	0	0.63	0.03	0.64	0.02	-0.45	0.01	0.24	0.16	-0.21	0.18	U	U	U	U	U	U	M	U	U
I10272_cpg193A1	I10272	ENSG00000170579	DLGAP1	206490_at	chr18	-1	3486030	3870135	3488696	3489596	yes	-0.11	0.58	-0.01	0.97	-0.41	0.27	0.01	0.99	0.62	0.17	0.17	0.68	1.49	0	0.54	0.04	0.54	0.04	-0.45	0.01	0.24	0.16	-0.21	0.18	U	U	U	U	U	U	U	U	U
I10272_cpg17C16	I10272	ENSG00000170579	DLGAP1	206489_s_at	chr18	-1	3486030	3870135	3488696	3489596	yes	0.48	0.03	0.65	0.03	0.58	0.11	0.02	0.98	0.99	0.09	0.2	0.65	2.15	0	0.63	0.03	0.64	0.02	-0.35	0.11	0.03	0.94	-0.33	0.13	U	U	U	U	U	U	M	U	U
I10272_cpg193A1	I10272	ENSG00000170579	DLGAP1	206489_s_at	chr18	-1	3486030	3870135	3488696	3489596	yes	-0.11	0.58	-0.01	0.97	-0.41	0.27	0.01	0.99	0.62	0.17	0.17	0.68	1.49	0	0.54	0.04	0.54	0.04	-0.35	0.11	0.03	0.94	-0.33	0.13	U	U	U	U	U	U	U	U	U
I10272_cpg17C16	I10272	ENSG00000170579	DLGAP1	210750_s_at	chr18	-1	3486030	3870135	3488696	3489596	yes	0.48	0.03	0.65	0.03	0.58	0.11	0.02	0.98	0.99	0.09	0.2	0.65	2.15	0	0.63	0.03	0.64	0.02	0.23	0.1	-0.17	0.31	0.07	0.69	U	U	U	U	U	U	M	U	U
I10272_cpg193A1	I10272	ENSG00000170579	DLGAP1	210750_s_at	chr18	-1	3486030	3870135	3488696	3489596	yes	-0.11	0.58	-0.01	0.97	-0.41	0.27	0.01	0.99	0.62	0.17	0.17	0.68	1.49	0	0.54	0.04	0.54	0.04	0.23	0.1	-0.17	0.31	0.07	0.69	U	U	U	U	U	U	U	U	U
I10286_cpg27A17	I10286	ENSG00000082397	EPB41L3	211776_s_at	chr18	-1	5382388	5620640	5532696	5534468	yes	0.43	0.13	1.13	0	0.71	0.06	0.5	0.44	0.63	0.16	0.84	0.04	-0.1	0.7	-0.29	0.73	0.83	0.02	-0.38	0.13	1.43	0	1.05	0	U	U	U	U	U	U	U	U	U
I10286_cpg94M11	I10286	ENSG00000082397	EPB41L3	211776_s_at	chr18	-1	5382388	5620640	5532696	5534468	yes	-1.47	0	-1.02	0	-0.82	0.05	-1.7	0.06	-1.47	0.02	-1.09	0.03	-1.14	0.01	-1.22	0.01	-1.22	0	-0.38	0.13	1.43	0	1.05	0	U	U	U	U	U	U	U	U	U
I10287_cpg212A4	I10287	ENSG00000082397	EPB41L3	211776_s_at	chr18	-1	5382388	5620640	5618338	5620961	yes	0.47	0.08	0.31	0.35	0.35	0.32	0.99	0.18	0.88	0.07	0.4	0.31	1.08	0.01	1.07	0.01	0.75	0.02	-0.38	0.13	1.43	0	1.05	0	U	U	U	U	U	U	U	U	U
I10287_cpg66O20	I10287	ENSG00000082397	EPB41L3	211776_s_at	chr18	-1	5382388	5620640	5618338	5620961	yes	0.16	0.55	-0.22	0.47	-0.25	0.53	1.15	0.15	0.76	0.11	0.23	0.57	0.58	0.04	0.52	0.05	-0.1	0.65	-0.38	0.13	1.43	0	1.05	0	U	U	U	U	U	U	U	U	U
I10286_cpg27A17	I10286	ENSG00000082397	EPB41L3	206710_s_at	chr18	-1	5382388	5620640	5532696	5534468	yes	0.43	0.13	1.13	0	0.71	0.06	0.5	0.44	0.63	0.16	0.84	0.04	-0.1	0.7	-0.29	0.73	0.83	0.02	-0.41	0.08	1.47	0	1.06	0	U	U	U	U	U	U	U	U	U
I10286_cpg94M11	I10286	ENSG00000082397	EPB41L3	206710_s_at	chr18	-1	5382388	5620640	5532696	5534468	yes	-1.47	0	-1.02	0	-0.82	0.05	-1.7	0.06	-1.47	0.02	-1.09	0.03	-1.14	0.01	-1.22	0.01	-1.22	0	-0.41	0.08	1.47	0	1.06	0	U	U	U	U	U	U	U	U	U
I10287_cpg212A4	I10287	ENSG00000082397	EPB41L3	206710_s_at	chr18	-1	5382388	5620640	5618338	5620961	yes	0.47	0.08	0.31	0.35	0.35	0.32	0.99	0.18	0.88	0.07	0.4	0.31	1.08	0.01	1.07	0.01	0.75	0.02	-0.41	0.08	1.47	0	1.06	0	U	U	U	U	U	U	U	U	U
I10287_cpg66O20	I10287	ENSG00000082397	EPB41L3	206710_s_at	chr18	-1	5382388	5620640	5618338	5620961	yes	0.16	0.55	-0.22	0.47	-0.25	0.53	1.15	0.15	0.76	0.11	0.23	0.57	0.58	0.04	0.52	0.05	-0.1	0.65	-0.41	0.08	1.47	0	1.06	0	U	U	U	U	U	U	U	U	U
I10286_cpg27A17	I10286	ENSG00000082397	EPB41L3	212681_at	chr18	-1	5382388	5620640	5532696	5534468	yes	0.43	0.13	1.13	0	0.71	0.06	0.5	0.44	0.63	0.16	0.84	0.04	-0.1	0.7	-0.29	0.73	0.83	0.02	-0.45	0.12	1.61	0	1.16	0	U	U	U	U	U	U	U	U	U
I10286_cpg94M11	I10286	ENSG00000082397	EPB41L3	212681_at	chr18	-1	5382388	5620640	5532696	5534468	yes	-1.47	0	-1.02	0	-0.82	0.05	-1.7	0.06	-1.47	0.02	-1.09	0.03	-1.14	0.01	-1.22	0.01	-1.22	0	-0.45	0.12	1.61	0	1.16	0	U	U	U	U	U	U	U	U	U
I10287_cpg212A4	I10287	ENSG00000082397	EPB41L3	212681_at	chr18	-1	5382388	5620640	5618338	5620961	yes	0.47	0.08	0.31	0.35	0.35	0.32	0.99	0.18	0.88	0.07	0.4	0.31	1.08	0.01	1.07	0.01	0.75	0.02	-0.45	0.12	1.61	0	1.16	0	U	U	U	U	U	U	U	U	U
I10287_cpg66O20	I10287	ENSG00000082397	EPB41L3	212681_at	chr18	-1	5382388	5620640	5618338	5620961	yes	0.16	0.55	-0.22	0.47	-0.25	0.53	1.15	0.15	0.76	0.11	0.23	0.57	0.58	0.04	0.52	0.05	-0.1	0.65	-0.45	0.12	1.61	0	1.16	0	U	U	U	U	U	U	U	U	U
I10290_cpg106I11	I10290	ENSG00000154655	L3MBTL4	228557_at	chr18	-1	5944705	6404910	6403915	6405531	yes	0.7	0.01	1.47	0	1.08	0.03	0.89	0.27	0.24	0.53	0.26	0.52	-1.2	0.01	-0.92	0.24	0.94	0.08	-0.29	0.11	0.16	0.49	-0.14	0.48	U	U	U	U	U	U	U	U	U
I10290_cpg305E21	I10290	ENSG00000154655	L3MBTL4	228557_at	chr18	-1	5944705	6404910	6403915	6405531	yes	-0.35	0.17	0.33	0.21	0.02	0.96	-0.78	0.27	0.65	0.16	0.14	0.81	0	0.99	-0.46	0.1	1	0	-0.29	0.11	0.16	0.49	-0.14	0.48	U	U	U	U	U	U	U	U	U
I10290_cpg106I11	I10290	ENSG00000154655	L3MBTL4		chr18	-1	5944705	6404910	6403915	6405531	yes	0.7	0.01	1.47	0	1.08	0.03	0.89	0.27	0.24	0.53	0.26	0.52	-1.2	0.01	-0.92	0.24	0.94	0.08	\N	\N	\N	\N	\N	\N	U	U	U	U	U	U	U	U	U
I10290_cpg305E21	I10290	ENSG00000154655	L3MBTL4		chr18	-1	5944705	6404910	6403915	6405531	yes	-0.35	0.17	0.33	0.21	0.02	0.96	-0.78	0.27	0.65	0.16	0.14	0.81	0	0.99	-0.46	0.1	1	0	\N	\N	\N	\N	\N	\N	U	U	U	U	U	U	U	U	U
I10293_cpg280G22	I10293	ENSG00000101680	LAMA1		chr18	-1	6931888	7107813	7081603	7081721	yes	1.19	0	1.79	0	1.92	0	1.28	0.1	0.87	0.19	0.73	0.1	0.47	0.19	0.54	0.45	0.22	0.56	\N	\N	\N	\N	\N	\N	U	M	M	U	U	U	U	U	U
I10294_cpg203O7	I10294	ENSG00000101680	LAMA1		chr18	-1	6931888	7107813	7106607	7108332	yes	-0.75	0.02	-0.35	0.29	-0.13	0.73	0.57	0.38	0.68	0.2	0.05	0.92	0.24	0.5	-0.93	0.2	0.17	0.67	\N	\N	\N	\N	\N	\N	U	U	U	U	U	U	U	U	U
I10294_cpg57P24	I10294	ENSG00000101680	LAMA1		chr18	-1	6931888	7107813	7106607	7108332	yes	0.26	0.24	0.21	0.39	-0.29	0.52	0.21	0.76	0.42	0.46	-0.04	0.93	0.1	0.67	0.24	0.45	-0.06	0.77	\N	\N	\N	\N	\N	\N	U	U	U	U	U	U	U	U	U
I10293_cpg280G22	I10293	ENSG00000101680	LAMA1	227048_at	chr18	-1	6931888	7107813	7081603	7081721	yes	1.19	0	1.79	0	1.92	0	1.28	0.1	0.87	0.19	0.73	0.1	0.47	0.19	0.54	0.45	0.22	0.56	-0.93	0	0.47	0.04	-0.46	0.02	U	M	M	U	U	U	U	U	U
I10294_cpg203O7	I10294	ENSG00000101680	LAMA1	227048_at	chr18	-1	6931888	7107813	7106607	7108332	yes	-0.75	0.02	-0.35	0.29	-0.13	0.73	0.57	0.38	0.68	0.2	0.05	0.92	0.24	0.5	-0.93	0.2	0.17	0.67	-0.93	0	0.47	0.04	-0.46	0.02	U	U	U	U	U	U	U	U	U
I10294_cpg57P24	I10294	ENSG00000101680	LAMA1	227048_at	chr18	-1	6931888	7107813	7106607	7108332	yes	0.26	0.24	0.21	0.39	-0.29	0.52	0.21	0.76	0.42	0.46	-0.04	0.93	0.1	0.67	0.24	0.45	-0.06	0.77	-0.93	0	0.47	0.04	-0.46	0.02	U	U	U	U	U	U	U	U	U
I10301_cpg378L19	I10301	ENSG00000173482	PTPRM	1555578_at	chr18	1	7557817	8396859	8357170	8357844	yes	-1.17	0	-1.16	0	-0.62	0.17	-1.12	0.14	0.05	0.94	-0.83	0.07	0.28	0.36	-1.65	0.02	-0.52	0.17	0.01	0.97	-0.16	0.43	-0.16	0.39	U	U	U	U	U	U	U	U	U
I10301_cpg75L12	I10301	ENSG00000173482	PTPRM	1555578_at	chr18	1	7557817	8396859	8357170	8357844	yes	0.15	0.55	0.14	0.59	0.12	0.76	0.07	0.93	-0.04	0.93	-0.33	0.39	0.19	0.48	-0.08	0.76	-0.02	0.92	0.01	0.97	-0.16	0.43	-0.16	0.39	U	U	U	U	U	U	U	U	U
I10301_cpg378L19	I10301	ENSG00000173482	PTPRM	1555579_s_at	chr18	1	7557817	8396859	8357170	8357844	yes	-1.17	0	-1.16	0	-0.62	0.17	-1.12	0.14	0.05	0.94	-0.83	0.07	0.28	0.36	-1.65	0.02	-0.52	0.17	0.65	0	-0.77	0	-0.12	0.51	U	U	U	U	U	U	U	U	U
I10301_cpg75L12	I10301	ENSG00000173482	PTPRM	1555579_s_at	chr18	1	7557817	8396859	8357170	8357844	yes	0.15	0.55	0.14	0.59	0.12	0.76	0.07	0.93	-0.04	0.93	-0.33	0.39	0.19	0.48	-0.08	0.76	-0.02	0.92	0.65	0	-0.77	0	-0.12	0.51	U	U	U	U	U	U	U	U	U
I10301_cpg378L19	I10301	ENSG00000173482	PTPRM	203329_at	chr18	1	7557817	8396859	8357170	8357844	yes	-1.17	0	-1.16	0	-0.62	0.17	-1.12	0.14	0.05	0.94	-0.83	0.07	0.28	0.36	-1.65	0.02	-0.52	0.17	0.36	0.08	-0.55	0.02	-0.19	0.38	U	U	U	U	U	U	U	U	U
I10301_cpg75L12	I10301	ENSG00000173482	PTPRM	203329_at	chr18	1	7557817	8396859	8357170	8357844	yes	0.15	0.55	0.14	0.59	0.12	0.76	0.07	0.93	-0.04	0.93	-0.33	0.39	0.19	0.48	-0.08	0.76	-0.02	0.92	0.36	0.08	-0.55	0.02	-0.19	0.38	U	U	U	U	U	U	U	U	U
I10313_cpg282G9	I10313	ENSG00000017797	RALBP1	226957_x_at	chr18	1	9465007	9528112	9465016	9466279	yes	0.51	0.03	0.08	0.8	0.27	0.42	0.57	0.36	0.68	0.11	0.66	0.09	0.67	0.03	0.56	0.05	0.42	0.04	-0.37	0.01	0.01	0.98	-0.37	0.01	U	U	U	U	U	U	U	U	U
I10313_cpg52B21	I10313	ENSG00000017797	RALBP1	226957_x_at	chr18	1	9465007	9528112	9465016	9466279	yes	0.88	0	0.05	0.85	0.58	0.11	1.53	0.08	1.06	0.05	0.71	0.14	0.5	0.05	0.61	0.07	0.25	0.24	-0.37	0.01	0.01	0.98	-0.37	0.01	U	U	U	M	U	U	U	U	U
I10313_cpg282G9	I10313	ENSG00000017797	RALBP1	202845_s_at	chr18	1	9465007	9528112	9465016	9466279	yes	0.51	0.03	0.08	0.8	0.27	0.42	0.57	0.36	0.68	0.11	0.66	0.09	0.67	0.03	0.56	0.05	0.42	0.04	-0.03	0.89	0.08	0.63	0.05	0.73	U	U	U	U	U	U	U	U	U
I10313_cpg52B21	I10313	ENSG00000017797	RALBP1	202845_s_at	chr18	1	9465007	9528112	9465016	9466279	yes	0.88	0	0.05	0.85	0.58	0.11	1.53	0.08	1.06	0.05	0.71	0.14	0.5	0.05	0.61	0.07	0.25	0.24	-0.03	0.89	0.08	0.63	0.05	0.73	U	U	U	M	U	U	U	U	U
I10313_cpg282G9	I10313	ENSG00000017797	RALBP1	202844_s_at	chr18	1	9465007	9528112	9465016	9466279	yes	0.51	0.03	0.08	0.8	0.27	0.42	0.57	0.36	0.68	0.11	0.66	0.09	0.67	0.03	0.56	0.05	0.42	0.04	-0.09	0.77	-0.14	0.62	-0.23	0.31	U	U	U	U	U	U	U	U	U
I10313_cpg52B21	I10313	ENSG00000017797	RALBP1	202844_s_at	chr18	1	9465007	9528112	9465016	9466279	yes	0.88	0	0.05	0.85	0.58	0.11	1.53	0.08	1.06	0.05	0.71	0.14	0.5	0.05	0.61	0.07	0.25	0.24	-0.09	0.77	-0.14	0.62	-0.23	0.31	U	U	U	M	U	U	U	U	U
I10315_cpg244K3	I10315	ENSG00000154845	PPP4R1	201594_s_at	chr18	-1	9536789	9604606	9603587	9605329	yes	0.65	0.19	1.23	0.01	0.73	0.15	1.12	0.19	0.79	0.15	0.38	0.54	-0.39	0.44	-0.73	0.07	0.52	0.28	0.07	0.72	-0.08	0.68	-0.01	0.95	U	U	U	U	U	U	U	U	U
I10315_cpg265N14	I10315	ENSG00000154845	PPP4R1	201594_s_at	chr18	-1	9536789	9604606	9603587	9605329	yes	1.4	0.06	0.29	0.44	0.25	0.49	0.71	0.6	1.41	0.19	-0.16	0.75	0.01	0.99	0.23	0.36	-0.36	0.54	0.07	0.72	-0.08	0.68	-0.01	0.95	U	U	U	U	U	U	U	U	U
I10328_cpg250A11	I10328	ENSG00000141404	GNAL	214071_at	chr18	1	11679563	11872683	11841203	11841619	yes	-0.05	0.84	-0.36	0.23	-0.26	0.46	0.4	0.55	-0.74	0.09	-0.15	0.77	-0.41	0.33	-0.2	0.76	-1.04	0.16	-0.69	0	1.05	0	0.35	0.1	U	U	U	U	U	U	U	U	U
I10328_cpg450J5	I10328	ENSG00000141404	GNAL	214071_at	chr18	1	11679563	11872683	11841203	11841619	yes	1.14	0	1.07	0.01	1.29	0.02	0.89	0.21	-0.21	0.68	0.49	0.31	-0.21	0.64	0.91	0.04	-0.5	0.38	-0.69	0	1.05	0	0.35	0.1	U	U	U	U	U	U	U	U	U
I10329_cpg127D10	I10329	ENSG00000141404	GNAL	214071_at	chr18	1	11679563	11872683	11841798	11842263	yes	0.29	0.22	-0.24	0.41	-0.59	0.27	-0.11	0.89	-0.03	0.97	0.42	0.25	0.43	0.07	0.2	0.43	-0.13	0.52	-0.69	0	1.05	0	0.35	0.1	U	U	U	U	U	U	U	U	U
I10328_cpg250A11	I10328	ENSG00000141404	GNAL	206355_at	chr18	1	11679563	11872683	11841203	11841619	yes	-0.05	0.84	-0.36	0.23	-0.26	0.46	0.4	0.55	-0.74	0.09	-0.15	0.77	-0.41	0.33	-0.2	0.76	-1.04	0.16	-0.34	0.6	0.15	0.85	-0.19	0.77	U	U	U	U	U	U	U	U	U
I10328_cpg450J5	I10328	ENSG00000141404	GNAL	206355_at	chr18	1	11679563	11872683	11841203	11841619	yes	1.14	0	1.07	0.01	1.29	0.02	0.89	0.21	-0.21	0.68	0.49	0.31	-0.21	0.64	0.91	0.04	-0.5	0.38	-0.34	0.6	0.15	0.85	-0.19	0.77	U	U	U	U	U	U	U	U	U
I10329_cpg127D10	I10329	ENSG00000141404	GNAL	206355_at	chr18	1	11679563	11872683	11841798	11842263	yes	0.29	0.22	-0.24	0.41	-0.59	0.27	-0.11	0.89	-0.03	0.97	0.42	0.25	0.43	0.07	0.2	0.43	-0.13	0.52	-0.34	0.6	0.15	0.85	-0.19	0.77	U	U	U	U	U	U	U	U	U
I10328_cpg250A11	I10328	ENSG00000141404	GNAL	206356_s_at	chr18	1	11679563	11872683	11841203	11841619	yes	-0.05	0.84	-0.36	0.23	-0.26	0.46	0.4	0.55	-0.74	0.09	-0.15	0.77	-0.41	0.33	-0.2	0.76	-1.04	0.16	-0.33	0.31	0.01	0.98	-0.32	0.31	U	U	U	U	U	U	U	U	U
I10328_cpg450J5	I10328	ENSG00000141404	GNAL	206356_s_at	chr18	1	11679563	11872683	11841203	11841619	yes	1.14	0	1.07	0.01	1.29	0.02	0.89	0.21	-0.21	0.68	0.49	0.31	-0.21	0.64	0.91	0.04	-0.5	0.38	-0.33	0.31	0.01	0.98	-0.32	0.31	U	U	U	U	U	U	U	U	U
I10329_cpg127D10	I10329	ENSG00000141404	GNAL	206356_s_at	chr18	1	11679563	11872683	11841798	11842263	yes	0.29	0.22	-0.24	0.41	-0.59	0.27	-0.11	0.89	-0.03	0.97	0.42	0.25	0.43	0.07	0.2	0.43	-0.13	0.52	-0.33	0.31	0.01	0.98	-0.32	0.31	U	U	U	U	U	U	U	U	U
I10331_cpg151I15	I10331	ENSG00000154889	MPPE1		chr18	-1	11873470	11898641	11898167	11899248	yes	0.54	0.02	0.7	0.01	0.85	0.04	1.05	0.13	0.78	0.07	0.4	0.31	0.09	0.74	0.28	0.25	0.3	0.12	\N	\N	\N	\N	\N	\N	U	U	U	U	U	U	U	U	U
I10331_cpg214G16	I10331	ENSG00000154889	MPPE1		chr18	-1	11873470	11898641	11898167	11899248	yes	0.11	0.63	0.46	0.11	0.3	0.41	0.73	0.31	-0.29	0.52	0.46	0.31	0.17	0.57	-0.27	0.23	-0.25	0.28	\N	\N	\N	\N	\N	\N	U	U	U	U	U	U	U	U	U
I10331_cpg151I15	I10331	ENSG00000154889	MPPE1	206764_x_at	chr18	-1	11873470	11898641	11898167	11899248	yes	0.54	0.02	0.7	0.01	0.85	0.04	1.05	0.13	0.78	0.07	0.4	0.31	0.09	0.74	0.28	0.25	0.3	0.12	-0.42	0.02	0.44	0.03	0.02	0.93	U	U	U	U	U	U	U	U	U
I10331_cpg214G16	I10331	ENSG00000154889	MPPE1	206764_x_at	chr18	-1	11873470	11898641	11898167	11899248	yes	0.11	0.63	0.46	0.11	0.3	0.41	0.73	0.31	-0.29	0.52	0.46	0.31	0.17	0.57	-0.27	0.23	-0.25	0.28	-0.42	0.02	0.44	0.03	0.02	0.93	U	U	U	U	U	U	U	U	U
I10331_cpg151I15	I10331	ENSG00000154889	MPPE1	213727_x_at	chr18	-1	11873470	11898641	11898167	11899248	yes	0.54	0.02	0.7	0.01	0.85	0.04	1.05	0.13	0.78	0.07	0.4	0.31	0.09	0.74	0.28	0.25	0.3	0.12	-0.51	0	0.42	0.01	-0.09	0.51	U	U	U	U	U	U	U	U	U
I10331_cpg214G16	I10331	ENSG00000154889	MPPE1	213727_x_at	chr18	-1	11873470	11898641	11898167	11899248	yes	0.11	0.63	0.46	0.11	0.3	0.41	0.73	0.31	-0.29	0.52	0.46	0.31	0.17	0.57	-0.27	0.23	-0.25	0.28	-0.51	0	0.42	0.01	-0.09	0.51	U	U	U	U	U	U	U	U	U
I10331_cpg151I15	I10331	ENSG00000154889	MPPE1	209858_x_at	chr18	-1	11873470	11898641	11898167	11899248	yes	0.54	0.02	0.7	0.01	0.85	0.04	1.05	0.13	0.78	0.07	0.4	0.31	0.09	0.74	0.28	0.25	0.3	0.12	-0.42	0.01	0.31	0.08	-0.12	0.49	U	U	U	U	U	U	U	U	U
I10331_cpg214G16	I10331	ENSG00000154889	MPPE1	209858_x_at	chr18	-1	11873470	11898641	11898167	11899248	yes	0.11	0.63	0.46	0.11	0.3	0.41	0.73	0.31	-0.29	0.52	0.46	0.31	0.17	0.57	-0.27	0.23	-0.25	0.28	-0.42	0.01	0.31	0.08	-0.12	0.49	U	U	U	U	U	U	U	U	U
I10335_cpg57C20	I10335	ENSG00000206373	AP002414.3		chr18	-1	12065700	12066653	12066336	12066870	yes	-1.31	0	-1.2	0	-0.83	0.06	-1.54	0.07	0.34	0.43	0.41	0.28	-1.01	0.01	-0.54	0.18	-0.87	0	\N	\N	\N	\N	\N	\N	U	U	U	U	U	U	U	U	U
I10337_cpg436I15	I10337	ENSG00000176194	CIDEA	221295_at	chr18	1	12244318	12267592	12261238	12261931	yes	0.21	0.45	1.17	0	1.21	0.03	0.64	0.44	-1.02	0.09	0.34	0.6	0.26	0.44	0.32	0.62	-0.34	0.52	-0.13	0.48	-0.03	0.89	-0.17	0.32	U	U	U	U	U	U	U	U	U
I10339_cpg192J5	I10339	ENSG00000141385	AFG3L2	1557820_at	chr18	-1	12319108	12367194	12366265	12368234	yes	-0.6	0.02	-0.5	0.1	-0.42	0.54	-1.7	0.07	-0.01	0.99	-0.04	0.95	-1.26	0.03	-0.43	0.15	0.26	0.28	-0.32	0.03	0.11	0.54	-0.21	0.12	U	U	U	U	U	U	U	U	U
I10339_cpg284A24	I10339	ENSG00000141385	AFG3L2	1557820_at	chr18	-1	12319108	12367194	12366265	12368234	yes	2.11	0	1.28	0	1.13	0.05	0.29	0.76	0.38	0.74	0.45	0.53	1.55	0.02	1.36	0.15	2.56	0.01	-0.32	0.03	0.11	0.54	-0.21	0.12	M	U	U	U	U	U	M	U	M
I10339_cpg192J5	I10339	ENSG00000141385	AFG3L2	202486_at	chr18	-1	12319108	12367194	12366265	12368234	yes	-0.6	0.02	-0.5	0.1	-0.42	0.54	-1.7	0.07	-0.01	0.99	-0.04	0.95	-1.26	0.03	-0.43	0.15	0.26	0.28	-0.24	0.06	0.06	0.71	-0.18	0.16	U	U	U	U	U	U	U	U	U
I10339_cpg284A24	I10339	ENSG00000141385	AFG3L2	202486_at	chr18	-1	12319108	12367194	12366265	12368234	yes	2.11	0	1.28	0	1.13	0.05	0.29	0.76	0.38	0.74	0.45	0.53	1.55	0.02	1.36	0.15	2.56	0.01	-0.24	0.06	0.06	0.71	-0.18	0.16	M	U	U	U	U	U	M	U	M
I10341_cpg299F3	I10341	ENSG00000141391	C18orf43	206273_at	chr18	1	12397928	12422234	12410212	12410941	yes	1.3	0.02	2.12	0.01	1.42	0.02	2.24	0.05	1.04	0.04	1.62	0.02	0.83	0.02	1.27	0.01	0.62	0.03	0.02	0.93	-0.03	0.92	0	0.99	U	M	U	M	U	M	U	U	U
I10341_cpg79N14	I10341	ENSG00000141391	C18orf43	206273_at	chr18	1	12397928	12422234	12410212	12410941	yes	1.3	0	0.84	0.03	0.62	0.09	0.86	0.2	0.98	0.15	0.07	0.92	-0.15	0.58	-0.02	0.94	0.07	0.9	0.02	0.93	-0.03	0.92	0	0.99	U	U	U	U	U	U	U	U	U
I10343_cpg359M5	I10343	ENSG00000134278	SPIRE1		chr18	-1	12436511	12648133	12542082	12542172	yes	2.19	0	2.73	4.31e-05	2.88	0.00106	2.16	0.06	0.05	0.96	1.08	0.02	0.81	0.1	1.73	0.01	0.41	0.37	\N	\N	\N	\N	\N	\N	M	M	M	M	U	U	U	M	U
I10344_cpg170C14	I10344	ENSG00000134278	SPIRE1		chr18	-1	12436511	12648133	12646638	12649046	yes	-0.27	0.46	0.13	0.64	-0.09	0.85	-0.5	0.42	-0.38	0.68	-0.2	0.76	0.44	0.2	0.38	0.34	0.7	0.28	\N	\N	\N	\N	\N	\N	U	U	U	U	U	U	U	U	U
I10344_cpg18A2	I10344	ENSG00000134278	SPIRE1		chr18	-1	12436511	12648133	12646638	12649046	yes	1.85	0	2.64	0	2.05	0.01	2	0.05	0.67	0.23	1.39	0.01	1.22	0.02	1.86	0.02	0.46	0.29	\N	\N	\N	\N	\N	\N	M	M	M	M	U	U	U	M	U
I10343_cpg359M5	I10343	ENSG00000134278	SPIRE1	224995_at	chr18	-1	12436511	12648133	12542082	12542172	yes	2.19	0	2.73	4.31e-05	2.88	0.00106	2.16	0.06	0.05	0.96	1.08	0.02	0.81	0.1	1.73	0.01	0.41	0.37	-0.11	0.43	-0.05	0.76	-0.16	0.19	M	M	M	M	U	U	U	M	U
I10344_cpg170C14	I10344	ENSG00000134278	SPIRE1	224995_at	chr18	-1	12436511	12648133	12646638	12649046	yes	-0.27	0.46	0.13	0.64	-0.09	0.85	-0.5	0.42	-0.38	0.68	-0.2	0.76	0.44	0.2	0.38	0.34	0.7	0.28	-0.11	0.43	-0.05	0.76	-0.16	0.19	U	U	U	U	U	U	U	U	U
I10344_cpg18A2	I10344	ENSG00000134278	SPIRE1	224995_at	chr18	-1	12436511	12648133	12646638	12649046	yes	1.85	0	2.64	0	2.05	0.01	2	0.05	0.67	0.23	1.39	0.01	1.22	0.02	1.86	0.02	0.46	0.29	-0.11	0.43	-0.05	0.76	-0.16	0.19	M	M	M	M	U	U	U	M	U
I10343_cpg359M5	I10343	ENSG00000134278	SPIRE1	225018_at	chr18	-1	12436511	12648133	12542082	12542172	yes	2.19	0	2.73	4.31e-05	2.88	0.00106	2.16	0.06	0.05	0.96	1.08	0.02	0.81	0.1	1.73	0.01	0.41	0.37	-0.21	0.12	-0.12	0.45	-0.33	0.02	M	M	M	M	U	U	U	M	U
I10344_cpg170C14	I10344	ENSG00000134278	SPIRE1	225018_at	chr18	-1	12436511	12648133	12646638	12649046	yes	-0.27	0.46	0.13	0.64	-0.09	0.85	-0.5	0.42	-0.38	0.68	-0.2	0.76	0.44	0.2	0.38	0.34	0.7	0.28	-0.21	0.12	-0.12	0.45	-0.33	0.02	U	U	U	U	U	U	U	U	U
I10344_cpg18A2	I10344	ENSG00000134278	SPIRE1	225018_at	chr18	-1	12436511	12648133	12646638	12649046	yes	1.85	0	2.64	0	2.05	0.01	2	0.05	0.67	0.23	1.39	0.01	1.22	0.02	1.86	0.02	0.46	0.29	-0.21	0.12	-0.12	0.45	-0.33	0.02	M	M	M	M	U	U	U	M	U
I10343_cpg359M5	I10343	ENSG00000134278	SPIRE1	1554807_a_at	chr18	-1	12436511	12648133	12542082	12542172	yes	2.19	0	2.73	4.31e-05	2.88	0.00106	2.16	0.06	0.05	0.96	1.08	0.02	0.81	0.1	1.73	0.01	0.41	0.37	-0.31	0.08	-0.08	0.75	-0.38	0.03	M	M	M	M	U	U	U	M	U
I10344_cpg170C14	I10344	ENSG00000134278	SPIRE1	1554807_a_at	chr18	-1	12436511	12648133	12646638	12649046	yes	-0.27	0.46	0.13	0.64	-0.09	0.85	-0.5	0.42	-0.38	0.68	-0.2	0.76	0.44	0.2	0.38	0.34	0.7	0.28	-0.31	0.08	-0.08	0.75	-0.38	0.03	U	U	U	U	U	U	U	U	U
I10344_cpg18A2	I10344	ENSG00000134278	SPIRE1	1554807_a_at	chr18	-1	12436511	12648133	12646638	12649046	yes	1.85	0	2.64	0	2.05	0.01	2	0.05	0.67	0.23	1.39	0.01	1.22	0.02	1.86	0.02	0.46	0.29	-0.31	0.08	-0.08	0.75	-0.38	0.03	M	M	M	M	U	U	U	M	U
I10343_cpg359M5	I10343	ENSG00000134278	SPIRE1	1559517_a_at	chr18	-1	12436511	12648133	12542082	12542172	yes	2.19	0	2.73	4.31e-05	2.88	0.00106	2.16	0.06	0.05	0.96	1.08	0.02	0.81	0.1	1.73	0.01	0.41	0.37	0.04	0.84	-0.35	0.04	-0.31	0.04	M	M	M	M	U	U	U	M	U
I10344_cpg170C14	I10344	ENSG00000134278	SPIRE1	1559517_a_at	chr18	-1	12436511	12648133	12646638	12649046	yes	-0.27	0.46	0.13	0.64	-0.09	0.85	-0.5	0.42	-0.38	0.68	-0.2	0.76	0.44	0.2	0.38	0.34	0.7	0.28	0.04	0.84	-0.35	0.04	-0.31	0.04	U	U	U	U	U	U	U	U	U
I10344_cpg18A2	I10344	ENSG00000134278	SPIRE1	1559517_a_at	chr18	-1	12436511	12648133	12646638	12649046	yes	1.85	0	2.64	0	2.05	0.01	2	0.05	0.67	0.23	1.39	0.01	1.22	0.02	1.86	0.02	0.46	0.29	0.04	0.84	-0.35	0.04	-0.31	0.04	M	M	M	M	U	U	U	M	U
I10345_cpg174E7	I10345	ENSG00000101624	CEP76	52285_f_at	chr18	-1	12662632	12692703	12692043	12693507	yes	-0.34	0.15	-0.38	0.16	0.25	0.57	-0.3	0.75	0.76	0.19	0.79	0.07	0.35	0.31	0.71	0.05	0.32	0.17	-0.06	0.79	-0.05	0.82	-0.11	0.53	U	U	U	U	U	U	U	U	U
I10345_cpg279I23	I10345	ENSG00000101624	CEP76	52285_f_at	chr18	-1	12662632	12692703	12692043	12693507	yes	0.5	0.04	0.59	0.02	0.72	0.06	0.2	0.76	0.35	0.46	0.18	0.63	0.46	0.09	0.49	0.1	0.33	0.11	-0.06	0.79	-0.05	0.82	-0.11	0.53	U	U	U	U	U	U	U	U	U
I10345_cpg174E7	I10345	ENSG00000101624	CEP76	219311_at	chr18	-1	12662632	12692703	12692043	12693507	yes	-0.34	0.15	-0.38	0.16	0.25	0.57	-0.3	0.75	0.76	0.19	0.79	0.07	0.35	0.31	0.71	0.05	0.32	0.17	-0.16	0.2	-0.15	0.3	-0.31	0.01	U	U	U	U	U	U	U	U	U
I10345_cpg279I23	I10345	ENSG00000101624	CEP76	219311_at	chr18	-1	12662632	12692703	12692043	12693507	yes	0.5	0.04	0.59	0.02	0.72	0.06	0.2	0.76	0.35	0.46	0.18	0.63	0.46	0.09	0.49	0.1	0.33	0.11	-0.16	0.2	-0.15	0.3	-0.31	0.01	U	U	U	U	U	U	U	U	U
I10345_cpg174E7	I10345	ENSG00000128789	TNFSF5IP1	218467_at	chr18	1	12684815	12715737	12692043	12693507	yes	-0.34	0.15	-0.38	0.16	0.25	0.57	-0.3	0.75	0.76	0.19	0.79	0.07	0.35	0.31	0.71	0.05	0.32	0.17	-0.08	0.61	0.08	0.61	0.01	0.98	U	U	U	U	U	U	U	U	U
I10345_cpg279I23	I10345	ENSG00000128789	TNFSF5IP1	218467_at	chr18	1	12684815	12715737	12692043	12693507	yes	0.5	0.04	0.59	0.02	0.72	0.06	0.2	0.76	0.35	0.46	0.18	0.63	0.46	0.09	0.49	0.1	0.33	0.11	-0.08	0.61	0.08	0.61	0.01	0.98	U	U	U	U	U	U	U	U	U
I10348_cpg356K23	I10348	ENSG00000175354	PTPN2	213136_at	chr18	-1	12775485	12874334	12873001	12874632	yes	-0.76	0.01	-1.69	0	-1.63	0.01	-0.68	0.43	-0.68	0.35	-0.51	0.2	-0.55	0.1	-0.78	0.06	-0.78	0.03	0.04	0.82	0.06	0.73	0.09	0.46	U	U	U	U	U	U	U	U	U
I10348_cpg356K23	I10348	ENSG00000175354	PTPN2	213137_s_at	chr18	-1	12775485	12874334	12873001	12874632	yes	-0.76	0.01	-1.69	0	-1.63	0.01	-0.68	0.43	-0.68	0.35	-0.51	0.2	-0.55	0.1	-0.78	0.06	-0.78	0.03	0.19	0.27	-0.22	0.23	-0.03	0.87	U	U	U	U	U	U	U	U	U
I10348_cpg356K23	I10348	ENSG00000175354	PTPN2		chr18	-1	12775485	12874334	12873001	12874632	yes	-0.76	0.01	-1.69	0	-1.63	0.01	-0.68	0.43	-0.68	0.35	-0.51	0.2	-0.55	0.1	-0.78	0.06	-0.78	0.03	\N	\N	\N	\N	\N	\N	U	U	U	U	U	U	U	U	U
I10348_cpg356K23	I10348	ENSG00000175354	PTPN2	204935_at	chr18	-1	12775485	12874334	12873001	12874632	yes	-0.76	0.01	-1.69	0	-1.63	0.01	-0.68	0.43	-0.68	0.35	-0.51	0.2	-0.55	0.1	-0.78	0.06	-0.78	0.03	-0.32	0.18	-0.17	0.57	-0.49	0.04	U	U	U	U	U	U	U	U	U
I10353_cpg17N21	I10353	ENSG00000168675	C18orf1	207996_s_at	chr18	1	13208795	13642753	13316733	13316915	yes	0.78	0.06	0.2	0.63	1.1	0.11	-0.01	0.99	2.64	0.01	2.74	0	1.43	0.02	2.28	0	1.69	0	-0.51	0.02	0.23	0.37	-0.28	0.19	U	U	U	U	M	M	U	M	M
I10353_cpg17O22	I10353	ENSG00000168675	C18orf1	207996_s_at	chr18	1	13208795	13642753	13316733	13316915	yes	1.03	0.02	0.83	0.04	1.43	0.01	-0.03	0.99	1.79	0.01	2.31	0.01	2.12	0	2.81	0	2.66	0	-0.51	0.02	0.23	0.37	-0.28	0.19	U	U	U	U	M	M	M	M	M
I10354_cpg21I14	I10354	ENSG00000168675	C18orf1	207996_s_at	chr18	1	13208795	13642753	13600954	13602766	yes	1.52	0	1.36	0	1.01	0.03	-0.39	0.54	-0.71	0.43	-0.97	0.04	-1.35	0	-1.33	0	-0.28	0.12	-0.51	0.02	0.23	0.37	-0.28	0.19	M	U	U	U	U	U	U	U	U
I10354_cpg437D7	I10354	ENSG00000168675	C18orf1	207996_s_at	chr18	1	13208795	13642753	13600954	13602766	yes	1.48	0	0.52	0.21	0.39	0.4	-1.03	0.16	0.1	0.92	-0.18	0.67	-0.49	0.09	-0.23	0.35	0.29	0.12	-0.51	0.02	0.23	0.37	-0.28	0.19	U	U	U	U	U	U	U	U	U
I10355_cpg197H20	I10355	ENSG00000168675	C18orf1	207996_s_at	chr18	1	13208795	13642753	13631490	13633034	yes	2.38	2.19e-05	2.49	2.67e-05	2.19	0.00232	2.09	0.08	2.91	0	3.14	0	2.67	0	2.83	0	2.61	0	-0.51	0.02	0.23	0.37	-0.28	0.19	M	M	M	M	M	M	M	M	M
I10355_cpg423K18	I10355	ENSG00000168675	C18orf1	207996_s_at	chr18	1	13208795	13642753	13631490	13633034	yes	2.18	5.56e-05	1.49	0.0131	0.44	0.639	1.78	0.13	2.64	0	2.82	0	2.6	0	3.15	0	2.56	0	-0.51	0.02	0.23	0.37	-0.28	0.19	M	U	U	U	M	M	M	M	M
I10353_cpg17N21	I10353	ENSG00000168675	C18orf1	209574_s_at	chr18	1	13208795	13642753	13316733	13316915	yes	0.78	0.06	0.2	0.63	1.1	0.11	-0.01	0.99	2.64	0.01	2.74	0	1.43	0.02	2.28	0	1.69	0	-0.46	0	0.04	0.83	-0.42	0	U	U	U	U	M	M	U	M	M
I10353_cpg17O22	I10353	ENSG00000168675	C18orf1	209574_s_at	chr18	1	13208795	13642753	13316733	13316915	yes	1.03	0.02	0.83	0.04	1.43	0.01	-0.03	0.99	1.79	0.01	2.31	0.01	2.12	0	2.81	0	2.66	0	-0.46	0	0.04	0.83	-0.42	0	U	U	U	U	M	M	M	M	M
I10354_cpg21I14	I10354	ENSG00000168675	C18orf1	209574_s_at	chr18	1	13208795	13642753	13600954	13602766	yes	1.52	0	1.36	0	1.01	0.03	-0.39	0.54	-0.71	0.43	-0.97	0.04	-1.35	0	-1.33	0	-0.28	0.12	-0.46	0	0.04	0.83	-0.42	0	M	U	U	U	U	U	U	U	U
I10354_cpg437D7	I10354	ENSG00000168675	C18orf1	209574_s_at	chr18	1	13208795	13642753	13600954	13602766	yes	1.48	0	0.52	0.21	0.39	0.4	-1.03	0.16	0.1	0.92	-0.18	0.67	-0.49	0.09	-0.23	0.35	0.29	0.12	-0.46	0	0.04	0.83	-0.42	0	U	U	U	U	U	U	U	U	U
I10355_cpg197H20	I10355	ENSG00000168675	C18orf1	209574_s_at	chr18	1	13208795	13642753	13631490	13633034	yes	2.38	2.19e-05	2.49	2.67e-05	2.19	0.00232	2.09	0.08	2.91	0	3.14	0	2.67	0	2.83	0	2.61	0	-0.46	0	0.04	0.83	-0.42	0	M	M	M	M	M	M	M	M	M
I10355_cpg423K18	I10355	ENSG00000168675	C18orf1	209574_s_at	chr18	1	13208795	13642753	13631490	13633034	yes	2.18	5.56e-05	1.49	0.0131	0.44	0.639	1.78	0.13	2.64	0	2.82	0	2.6	0	3.15	0	2.56	0	-0.46	0	0.04	0.83	-0.42	0	M	U	U	U	M	M	M	M	M
I10353_cpg17N21	I10353	ENSG00000168675	C18orf1	209573_s_at	chr18	1	13208795	13642753	13316733	13316915	yes	0.78	0.06	0.2	0.63	1.1	0.11	-0.01	0.99	2.64	0.01	2.74	0	1.43	0.02	2.28	0	1.69	0	0.28	0.08	-0.12	0.54	0.16	0.34	U	U	U	U	M	M	U	M	M
I10353_cpg17O22	I10353	ENSG00000168675	C18orf1	209573_s_at	chr18	1	13208795	13642753	13316733	13316915	yes	1.03	0.02	0.83	0.04	1.43	0.01	-0.03	0.99	1.79	0.01	2.31	0.01	2.12	0	2.81	0	2.66	0	0.28	0.08	-0.12	0.54	0.16	0.34	U	U	U	U	M	M	M	M	M
I10354_cpg21I14	I10354	ENSG00000168675	C18orf1	209573_s_at	chr18	1	13208795	13642753	13600954	13602766	yes	1.52	0	1.36	0	1.01	0.03	-0.39	0.54	-0.71	0.43	-0.97	0.04	-1.35	0	-1.33	0	-0.28	0.12	0.28	0.08	-0.12	0.54	0.16	0.34	M	U	U	U	U	U	U	U	U
I10354_cpg437D7	I10354	ENSG00000168675	C18orf1	209573_s_at	chr18	1	13208795	13642753	13600954	13602766	yes	1.48	0	0.52	0.21	0.39	0.4	-1.03	0.16	0.1	0.92	-0.18	0.67	-0.49	0.09	-0.23	0.35	0.29	0.12	0.28	0.08	-0.12	0.54	0.16	0.34	U	U	U	U	U	U	U	U	U
I10355_cpg197H20	I10355	ENSG00000168675	C18orf1	209573_s_at	chr18	1	13208795	13642753	13631490	13633034	yes	2.38	2.19e-05	2.49	2.67e-05	2.19	0.00232	2.09	0.08	2.91	0	3.14	0	2.67	0	2.83	0	2.61	0	0.28	0.08	-0.12	0.54	0.16	0.34	M	M	M	M	M	M	M	M	M
I10355_cpg423K18	I10355	ENSG00000168675	C18orf1	209573_s_at	chr18	1	13208795	13642753	13631490	13633034	yes	2.18	5.56e-05	1.49	0.0131	0.44	0.639	1.78	0.13	2.64	0	2.82	0	2.6	0	3.15	0	2.56	0	0.28	0.08	-0.12	0.54	0.16	0.34	M	U	U	U	M	M	M	M	M
I10356_cpg349H2	I10356	ENSG00000177150	C18orf19	230739_at	chr18	-1	13653346	13716591	13715968	13717471	yes	-0.83	0	-0.71	0.03	-0.52	0.16	-0.75	0.25	-0.55	0.2	-0.68	0.1	-0.36	0.12	-0.64	0.2	-0.12	0.56	0.29	0.12	0.08	0.75	0.38	0.04	U	U	U	U	U	U	U	U	U
I10356_EMPTY	I10356	ENSG00000177150	C18orf19	230739_at	chr18	-1	13653346	13716591	13715968	13717471	yes	-0.32	0.21	-0.28	0.42	-0.64	0.11	-1.59	0.09	-0.09	0.83	0.92	0.17	0.45	0.38	-0.33	0.25	-0.47	0.38	0.29	0.12	0.08	0.75	0.38	0.04	U	U	U	U	U	U	U	U	U
I10356_cpg349H2	I10356	ENSG00000177150	C18orf19	235022_at	chr18	-1	13653346	13716591	13715968	13717471	yes	-0.83	0	-0.71	0.03	-0.52	0.16	-0.75	0.25	-0.55	0.2	-0.68	0.1	-0.36	0.12	-0.64	0.2	-0.12	0.56	0.59	0	0.24	0.12	0.83	6.75e-05	U	U	U	U	U	U	U	U	U
I10356_EMPTY	I10356	ENSG00000177150	C18orf19	235022_at	chr18	-1	13653346	13716591	13715968	13717471	yes	-0.32	0.21	-0.28	0.42	-0.64	0.11	-1.59	0.09	-0.09	0.83	0.92	0.17	0.45	0.38	-0.33	0.25	-0.47	0.38	0.59	0	0.24	0.12	0.83	6.75e-05	U	U	U	U	U	U	U	U	U
I10356_cpg349H2	I10356	ENSG00000177150	C18orf19	242149_at	chr18	-1	13653346	13716591	13715968	13717471	yes	-0.83	0	-0.71	0.03	-0.52	0.16	-0.75	0.25	-0.55	0.2	-0.68	0.1	-0.36	0.12	-0.64	0.2	-0.12	0.56	0.32	0.31	0.35	0.3	0.66	0.02	U	U	U	U	U	U	U	U	U
I10356_EMPTY	I10356	ENSG00000177150	C18orf19	242149_at	chr18	-1	13653346	13716591	13715968	13717471	yes	-0.32	0.21	-0.28	0.42	-0.64	0.11	-1.59	0.09	-0.09	0.83	0.92	0.17	0.45	0.38	-0.33	0.25	-0.47	0.38	0.32	0.31	0.35	0.3	0.66	0.02	U	U	U	U	U	U	U	U	U
I10361_cpg37C17	I10361	ENSG00000067900	ROCK1	214578_s_at	chr18	-1	16783699	16945810	16825765	16825909	yes	0.6	0.05	0.71	0.07	1.17	0.05	0.65	0.38	0.79	0.15	1.01	0.04	0.99	0.05	1.45	0	1.69	0	-0.14	0.25	0.12	0.4	-0.02	0.88	U	U	U	U	U	U	U	U	M
I10361_cpg37E17	I10361	ENSG00000067900	ROCK1	214578_s_at	chr18	-1	16783699	16945810	16825765	16825909	yes	-0.08	0.8	-0.6	0.06	-0.25	0.58	0.52	0.42	-0.72	0.28	-0.49	0.21	-1.01	0.01	-0.45	0.23	-0.79	0.02	-0.14	0.25	0.12	0.4	-0.02	0.88	U	U	U	U	U	U	U	U	U
I10362_cpg237D18	I10362	ENSG00000067900	ROCK1	214578_s_at	chr18	-1	16783699	16945810	16944624	16946405	yes	-0.81	0	-0.29	0.45	0.18	0.74	-0.91	0.18	-1.44	0.01	-0.66	0.15	-0.36	0.16	-1.49	0.01	-1.37	0	-0.14	0.25	0.12	0.4	-0.02	0.88	U	U	U	U	U	U	U	U	U
I10362_EMPTY	I10362	ENSG00000067900	ROCK1	214578_s_at	chr18	-1	16783699	16945810	16944624	16946405	yes	-0.15	0.81	0.05	0.92	-0.98	0.12	-0.14	0.84	0.34	0.6	0.34	0.37	-0.11	0.88	1.36	0.07	-0.33	0.77	-0.14	0.25	0.12	0.4	-0.02	0.88	U	U	U	U	U	U	U	U	U
I10361_cpg37C17	I10361	ENSG00000067900	ROCK1	213044_at	chr18	-1	16783699	16945810	16825765	16825909	yes	0.6	0.05	0.71	0.07	1.17	0.05	0.65	0.38	0.79	0.15	1.01	0.04	0.99	0.05	1.45	0	1.69	0	-0.21	0.19	0.21	0.23	0.01	0.98	U	U	U	U	U	U	U	U	M
I10361_cpg37E17	I10361	ENSG00000067900	ROCK1	213044_at	chr18	-1	16783699	16945810	16825765	16825909	yes	-0.08	0.8	-0.6	0.06	-0.25	0.58	0.52	0.42	-0.72	0.28	-0.49	0.21	-1.01	0.01	-0.45	0.23	-0.79	0.02	-0.21	0.19	0.21	0.23	0.01	0.98	U	U	U	U	U	U	U	U	U
I10362_cpg237D18	I10362	ENSG00000067900	ROCK1	213044_at	chr18	-1	16783699	16945810	16944624	16946405	yes	-0.81	0	-0.29	0.45	0.18	0.74	-0.91	0.18	-1.44	0.01	-0.66	0.15	-0.36	0.16	-1.49	0.01	-1.37	0	-0.21	0.19	0.21	0.23	0.01	0.98	U	U	U	U	U	U	U	U	U
I10362_EMPTY	I10362	ENSG00000067900	ROCK1	213044_at	chr18	-1	16783699	16945810	16944624	16946405	yes	-0.15	0.81	0.05	0.92	-0.98	0.12	-0.14	0.84	0.34	0.6	0.34	0.37	-0.11	0.88	1.36	0.07	-0.33	0.77	-0.21	0.19	0.21	0.23	0.01	0.98	U	U	U	U	U	U	U	U	U
I10361_cpg37C17	I10361	ENSG00000067900	ROCK1	235854_x_at	chr18	-1	16783699	16945810	16825765	16825909	yes	0.6	0.05	0.71	0.07	1.17	0.05	0.65	0.38	0.79	0.15	1.01	0.04	0.99	0.05	1.45	0	1.69	0	-0.13	0.61	-0.4	0.09	-0.53	0.01	U	U	U	U	U	U	U	U	M
I10361_cpg37E17	I10361	ENSG00000067900	ROCK1	235854_x_at	chr18	-1	16783699	16945810	16825765	16825909	yes	-0.08	0.8	-0.6	0.06	-0.25	0.58	0.52	0.42	-0.72	0.28	-0.49	0.21	-1.01	0.01	-0.45	0.23	-0.79	0.02	-0.13	0.61	-0.4	0.09	-0.53	0.01	U	U	U	U	U	U	U	U	U
I10362_cpg237D18	I10362	ENSG00000067900	ROCK1	235854_x_at	chr18	-1	16783699	16945810	16944624	16946405	yes	-0.81	0	-0.29	0.45	0.18	0.74	-0.91	0.18	-1.44	0.01	-0.66	0.15	-0.36	0.16	-1.49	0.01	-1.37	0	-0.13	0.61	-0.4	0.09	-0.53	0.01	U	U	U	U	U	U	U	U	U
I10362_EMPTY	I10362	ENSG00000067900	ROCK1	235854_x_at	chr18	-1	16783699	16945810	16944624	16946405	yes	-0.15	0.81	0.05	0.92	-0.98	0.12	-0.14	0.84	0.34	0.6	0.34	0.37	-0.11	0.88	1.36	0.07	-0.33	0.77	-0.13	0.61	-0.4	0.09	-0.53	0.01	U	U	U	U	U	U	U	U	U
I10361_cpg37C17	I10361	ENSG00000067900	ROCK1		chr18	-1	16783699	16945810	16825765	16825909	yes	0.6	0.05	0.71	0.07	1.17	0.05	0.65	0.38	0.79	0.15	1.01	0.04	0.99	0.05	1.45	0	1.69	0	\N	\N	\N	\N	\N	\N	U	U	U	U	U	U	U	U	M
I10361_cpg37E17	I10361	ENSG00000067900	ROCK1		chr18	-1	16783699	16945810	16825765	16825909	yes	-0.08	0.8	-0.6	0.06	-0.25	0.58	0.52	0.42	-0.72	0.28	-0.49	0.21	-1.01	0.01	-0.45	0.23	-0.79	0.02	\N	\N	\N	\N	\N	\N	U	U	U	U	U	U	U	U	U
I10362_cpg237D18	I10362	ENSG00000067900	ROCK1		chr18	-1	16783699	16945810	16944624	16946405	yes	-0.81	0	-0.29	0.45	0.18	0.74	-0.91	0.18	-1.44	0.01	-0.66	0.15	-0.36	0.16	-1.49	0.01	-1.37	0	\N	\N	\N	\N	\N	\N	U	U	U	U	U	U	U	U	U
I10362_EMPTY	I10362	ENSG00000067900	ROCK1		chr18	-1	16783699	16945810	16944624	16946405	yes	-0.15	0.81	0.05	0.92	-0.98	0.12	-0.14	0.84	0.34	0.6	0.34	0.37	-0.11	0.88	1.36	0.07	-0.33	0.77	\N	\N	\N	\N	\N	\N	U	U	U	U	U	U	U	U	U
I10365_cpg172J9	I10365	ENSG00000141446	ESCO1	235216_at	chr18	-1	17363262	17434843	17433843	17436578	yes	0.17	0.58	0.09	0.76	0.84	0.06	0.16	0.81	0.95	0.11	0.55	0.36	0.5	0.18	0.43	0.19	0.4	0.15	-0.32	0.48	-0.48	0.3	-0.8	0.04	U	U	U	U	U	U	U	U	U
I10365_cpg446H12	I10365	ENSG00000141446	ESCO1	235216_at	chr18	-1	17363262	17434843	17433843	17436578	yes	-0.01	0.98	-0.6	0.23	-0.2	0.69	-0.06	0.94	1.52	0.08	0.93	0.08	1.14	0.01	1.65	0	2.67	0	-0.32	0.48	-0.48	0.3	-0.8	0.04	U	U	U	U	M	U	U	M	M
I10365_cpg172J9	I10365	ENSG00000141446	ESCO1	235645_at	chr18	-1	17363262	17434843	17433843	17436578	yes	0.17	0.58	0.09	0.76	0.84	0.06	0.16	0.81	0.95	0.11	0.55	0.36	0.5	0.18	0.43	0.19	0.4	0.15	-0.39	0.04	-0.34	0.1	-0.73	0	U	U	U	U	U	U	U	U	U
I10365_cpg446H12	I10365	ENSG00000141446	ESCO1	235645_at	chr18	-1	17363262	17434843	17433843	17436578	yes	-0.01	0.98	-0.6	0.23	-0.2	0.69	-0.06	0.94	1.52	0.08	0.93	0.08	1.14	0.01	1.65	0	2.67	0	-0.39	0.04	-0.34	0.1	-0.73	0	U	U	U	U	M	U	U	M	M
I10365_cpg172J9	I10365	ENSG00000141446	ESCO1	226866_at	chr18	-1	17363262	17434843	17433843	17436578	yes	0.17	0.58	0.09	0.76	0.84	0.06	0.16	0.81	0.95	0.11	0.55	0.36	0.5	0.18	0.43	0.19	0.4	0.15	-0.12	0.6	0.12	0.61	0	0.99	U	U	U	U	U	U	U	U	U
I10365_cpg446H12	I10365	ENSG00000141446	ESCO1	226866_at	chr18	-1	17363262	17434843	17433843	17436578	yes	-0.01	0.98	-0.6	0.23	-0.2	0.69	-0.06	0.94	1.52	0.08	0.93	0.08	1.14	0.01	1.65	0	2.67	0	-0.12	0.6	0.12	0.61	0	0.99	U	U	U	U	M	U	U	M	M
I10367_cpg283G13	I10367	ENSG00000158201	ABHD3	213017_at	chr18	-1	17484856	17538724	17537930	17538999	yes	1.39	0	1.03	0	1.23	0.02	0.67	0.34	1.05	0.1	0.64	0.32	1.48	0	1.54	0	1.7	0	0.08	0.71	0.3	0.1	0.37	0.02	U	U	U	U	U	U	U	M	M
I10367_cpg283G14	I10367	ENSG00000158201	ABHD3	213017_at	chr18	-1	17484856	17538724	17537930	17538999	yes	0.95	0.01	0.26	0.44	0.56	0.25	0.16	0.82	0.72	0.27	0.11	0.85	1.49	0	0.76	0.12	1.53	0	0.08	0.71	0.3	0.1	0.37	0.02	U	U	U	U	U	U	U	U	M
I10379_cpg318D3	I10379	ENSG00000141448	GATA6	210002_at	chr18	1	18003414	18036225	18005020	18006719	yes	0.01	0.98	0.36	0.21	0.26	0.46	0.25	0.74	0.36	0.44	0.88	0.26	0.73	0.04	1.39	0.02	2.53	0	0.45	0.6	2.44	0.01	2.9	0	U	U	U	U	U	U	U	U	M
I10379_cpg420H13	I10379	ENSG00000141448	GATA6	210002_at	chr18	1	18003414	18036225	18005020	18006719	yes	0.08	0.79	-0.43	0.16	-0.17	0.63	0.7	0.31	2.09	0.05	1.29	0.05	1.23	0.01	1.8	0.01	1.54	0.08	0.45	0.6	2.44	0.01	2.9	0	U	U	U	U	M	U	U	M	M
I10380_cpg109P4	I10380	ENSG00000141448	GATA6	210002_at	chr18	1	18003414	18036225	18010571	18011412	yes	0.89	0.02	0.27	0.35	0.02	0.97	0.75	0.42	1.4	0.01	1.22	0.01	0.89	0.02	1.33	0.01	1.01	0	0.45	0.6	2.44	0.01	2.9	0	U	U	U	U	U	U	U	U	U
I10380_cpg192H15	I10380	ENSG00000141448	GATA6	210002_at	chr18	1	18003414	18036225	18010571	18011412	yes	1.33	0	0.24	0.41	0.41	0.33	1.03	0.15	1.8	0.04	1.7	0.02	2.14	0	3	0	2.9	0	0.45	0.6	2.44	0.01	2.9	0	U	U	U	U	M	M	M	M	M
I10387_cpg222C19	I10387	ENSG00000134490	C18orf45	244495_x_at	chr18	-1	19129975	19271923	19271453	19271985	yes	-1.01	0	-2.31	0	-1.79	0.02	-0.97	0.18	-1.13	0.03	-1.58	0.01	-0.55	0.05	-1.23	0	-0.35	0.07	0.02	0.91	0.07	0.69	0.09	0.52	U	U	U	U	U	U	U	U	U
I10387_cpg222C19	I10387	ENSG00000134490	C18orf45	224493_x_at	chr18	-1	19129975	19271923	19271453	19271985	yes	-1.01	0	-2.31	0	-1.79	0.02	-0.97	0.18	-1.13	0.03	-1.58	0.01	-0.55	0.05	-1.23	0	-0.35	0.07	-0.02	0.93	0.12	0.49	0.1	0.51	U	U	U	U	U	U	U	U	U
I10387_cpg222C19	I10387	ENSG00000134490	C18orf45		chr18	-1	19129975	19271923	19271453	19271985	yes	-1.01	0	-2.31	0	-1.79	0.02	-0.97	0.18	-1.13	0.03	-1.58	0.01	-0.55	0.05	-1.23	0	-0.35	0.07	\N	\N	\N	\N	\N	\N	U	U	U	U	U	U	U	U	U
I10388_cpg95B15	I10388	ENSG00000101782	RIOK3	202129_s_at	chr18	1	19286785	19317099	19287176	19287871	yes	-1.69	0	-1.34	0	-2.23	0	-0.81	0.21	-1.65	0.01	-1.45	0.03	-1.59	0	-1.65	0.01	-1.65	0.01	0.66	0	-0.47	0.01	0.2	0.23	U	U	U	U	U	U	U	U	U
I10388_cpg95B15	I10388	ENSG00000101782	RIOK3	240583_at	chr18	1	19286785	19317099	19287176	19287871	yes	-1.69	0	-1.34	0	-2.23	0	-0.81	0.21	-1.65	0.01	-1.45	0.03	-1.59	0	-1.65	0.01	-1.65	0.01	-0.1	0.69	-0.02	0.95	-0.13	0.58	U	U	U	U	U	U	U	U	U
I10388_cpg95B15	I10388	ENSG00000101782	RIOK3	202131_s_at	chr18	1	19286785	19317099	19287176	19287871	yes	-1.69	0	-1.34	0	-2.23	0	-0.81	0.21	-1.65	0.01	-1.45	0.03	-1.59	0	-1.65	0.01	-1.65	0.01	0.54	0	-0.47	0.01	0.07	0.69	U	U	U	U	U	U	U	U	U
I10388_cpg95B15	I10388	ENSG00000101782	RIOK3	202130_at	chr18	1	19286785	19317099	19287176	19287871	yes	-1.69	0	-1.34	0	-2.23	0	-0.81	0.21	-1.65	0.01	-1.45	0.03	-1.59	0	-1.65	0.01	-1.65	0.01	0.67	0	-0.19	0.21	0.48	0	U	U	U	U	U	U	U	U	U
I10390_cpg153P11	I10390	ENSG00000141452	C18orf8	221190_s_at	chr18	1	19337460	19365744	19339336	19339828	yes	-0.21	0.58	-0.71	0.03	-0.75	0.09	0.04	0.95	0.19	0.68	-0.08	0.84	-0.24	0.43	0.44	0.11	0.26	0.13	0.03	0.87	0.18	0.25	0.22	0.11	U	U	U	U	U	U	U	U	U
I10390_cpg154A14	I10390	ENSG00000141452	C18orf8	221190_s_at	chr18	1	19337460	19365744	19339336	19339828	yes	1.23	0	1.88	0	1.62	0.01	1.18	0.11	0.07	0.88	1.25	0.07	0.19	0.65	1.1	0.08	1.29	0.01	0.03	0.87	0.18	0.25	0.22	0.11	U	M	M	U	U	U	U	U	U
I10391_cpg39I10	I10391	ENSG00000141458	NPC1	202679_at	chr18	-1	19365463	19420468	19419923	19421088	yes	-0.71	0.01	-0.44	0.14	-0.8	0.05	0.42	0.51	-0.34	0.45	-0.3	0.46	-0.71	0.02	-0.69	0.03	-1.11	0	0.57	0	-0.23	0.13	0.35	0.01	U	U	U	U	U	U	U	U	U
I10392_cpg322H15	I10392	ENSG00000154065	ANKRD29	229308_at	chr18	-1	19433978	19496849	19452596	19453661	yes	-0.84	0.02	-0.37	0.19	-0.34	0.54	-1.3	0.16	-1.27	0.02	-0.72	0.07	-0.8	0.03	-0.99	0.01	-1.25	0.01	0	0.99	-0.12	0.51	-0.12	0.44	U	U	U	U	U	U	U	U	U
I10392_cpg438A19	I10392	ENSG00000154065	ANKRD29	229308_at	chr18	-1	19433978	19496849	19452596	19453661	yes	0.19	0.51	0.88	0	1.09	0.02	-0.58	0.37	-0.87	0.17	-0.37	0.5	-0.18	0.39	0.36	0.22	-0.45	0.05	0	0.99	-0.12	0.51	-0.12	0.44	U	U	U	U	U	U	U	U	U
I10392_cpg322H15	I10392	ENSG00000154065	ANKRD29	238332_at	chr18	-1	19433978	19496849	19452596	19453661	yes	-0.84	0.02	-0.37	0.19	-0.34	0.54	-1.3	0.16	-1.27	0.02	-0.72	0.07	-0.8	0.03	-0.99	0.01	-1.25	0.01	-0.15	0.54	-0.15	0.57	-0.31	0.15	U	U	U	U	U	U	U	U	U
I10392_cpg438A19	I10392	ENSG00000154065	ANKRD29	238332_at	chr18	-1	19433978	19496849	19452596	19453661	yes	0.19	0.51	0.88	0	1.09	0.02	-0.58	0.37	-0.87	0.17	-0.37	0.5	-0.18	0.39	0.36	0.22	-0.45	0.05	-0.15	0.54	-0.15	0.57	-0.31	0.15	U	U	U	U	U	U	U	U	U
I10396_cpg200I9	I10396	ENSG00000168234	TTC39C	1552307_a_at	chr18	1	19826735	19966989	19847924	19849547	yes	0.26	0.34	0.41	0.35	0.51	0.25	0.8	0.23	0.19	0.69	-0.65	0.41	-0.42	0.1	0.1	0.73	0.16	0.71	-0.96	0	0.67	0.01	-0.28	0.15	U	U	U	U	U	U	U	U	U
I10396_cpg210P8	I10396	ENSG00000168234	TTC39C	1552307_a_at	chr18	1	19826735	19966989	19847924	19849547	yes	-0.77	0.03	-0.37	0.28	-0.66	0.15	-0.54	0.46	0.09	0.84	-0.67	0.33	0.08	0.86	0	1	-0.43	0.35	-0.96	0	0.67	0.01	-0.28	0.15	U	U	U	U	U	U	U	U	U
I10398_cpg415H3	I10398	ENSG00000154040	CABYR	219928_s_at	chr18	1	19972940	19995562	19973059	19973500	yes	0.39	0.14	0.3	0.4	-0.47	0.29	1.85	0.06	0.02	0.97	-0.72	0.08	-1.24	0.06	-0.77	0.12	0.68	0.04	0.04	0.9	1.49	3.25e-05	1.53	9.37e-06	U	U	U	M	U	U	U	U	U
I10398_cpg94C4	I10398	ENSG00000154040	CABYR	219928_s_at	chr18	1	19972940	19995562	19973059	19973500	yes	0.08	0.79	-0.15	0.57	-0.31	0.36	1.38	0.12	0.4	0.33	-0.13	0.74	-0.39	0.09	0	0.99	0.02	0.92	0.04	0.9	1.49	3.25e-05	1.53	9.37e-06	U	U	U	U	U	U	U	U	U
I10398_cpg415H3	I10398	ENSG00000154040	CABYR	224279_s_at	chr18	1	19972940	19995562	19973059	19973500	yes	0.39	0.14	0.3	0.4	-0.47	0.29	1.85	0.06	0.02	0.97	-0.72	0.08	-1.24	0.06	-0.77	0.12	0.68	0.04	-0.01	0.95	1	5.28e-05	0.98	2.16e-05	U	U	U	M	U	U	U	U	U
I10398_cpg94C4	I10398	ENSG00000154040	CABYR	224279_s_at	chr18	1	19972940	19995562	19973059	19973500	yes	0.08	0.79	-0.15	0.57	-0.31	0.36	1.38	0.12	0.4	0.33	-0.13	0.74	-0.39	0.09	0	0.99	0.02	0.92	-0.01	0.95	1	5.28e-05	0.98	2.16e-05	U	U	U	U	U	U	U	U	U
I10398_cpg415H3	I10398	ENSG00000154040	CABYR		chr18	1	19972940	19995562	19973059	19973500	yes	0.39	0.14	0.3	0.4	-0.47	0.29	1.85	0.06	0.02	0.97	-0.72	0.08	-1.24	0.06	-0.77	0.12	0.68	0.04	\N	\N	\N	\N	\N	\N	U	U	U	M	U	U	U	U	U
I10398_cpg94C4	I10398	ENSG00000154040	CABYR		chr18	1	19972940	19995562	19973059	19973500	yes	0.08	0.79	-0.15	0.57	-0.31	0.36	1.38	0.12	0.4	0.33	-0.13	0.74	-0.39	0.09	0	0.99	0.02	0.92	\N	\N	\N	\N	\N	\N	U	U	U	U	U	U	U	U	U
I10399_cpg161F22	I10399	ENSG00000141447	OSBPL1A	209485_s_at	chr18	-1	19996011	20231788	20023073	20024184	yes	-0.79	0.11	-1.32	0.14	-0.1	0.87	-1.14	0.26	-0.16	0.69	-0.09	0.88	0.57	0.08	0.12	0.6	0.6	0.01	-0.43	0.01	0.27	0.09	-0.16	0.25	U	U	U	U	U	U	U	U	U
I10400_cpg287O6	I10400	ENSG00000141447	OSBPL1A	209485_s_at	chr18	-1	19996011	20231788	20105105	20106233	yes	0.82	0.04	1.08	0	1.08	0.08	0.98	0.19	0.22	0.66	0.5	0.27	0.74	0.25	1.69	0.19	0.5	0.32	-0.43	0.01	0.27	0.09	-0.16	0.25	U	U	U	U	U	U	U	U	U
I10400_cpg424P9	I10400	ENSG00000141447	OSBPL1A	209485_s_at	chr18	-1	19996011	20231788	20105105	20106233	yes	0.51	0.09	0.27	0.6	0.14	0.77	-0.61	0.47	0.88	0.14	0.01	0.99	0.07	0.89	0.35	0.28	0.58	0.2	-0.43	0.01	0.27	0.09	-0.16	0.25	U	U	U	U	U	U	U	U	U
I10401_cpg394E2	I10401	ENSG00000141447	OSBPL1A	209485_s_at	chr18	-1	19996011	20231788	20229464	20230187	yes	-0.96	0.01	-0.95	0	-0.67	0.09	-0.3	0.64	-0.11	0.83	-0.22	0.65	-0.8	0.02	-0.7	0.05	-0.93	0.01	-0.43	0.01	0.27	0.09	-0.16	0.25	U	U	U	U	U	U	U	U	U
I10402_cpg239C3	I10402	ENSG00000141447	OSBPL1A	209485_s_at	chr18	-1	19996011	20231788	20231387	20232137	yes	-0.31	0.14	-0.99	0.02	-0.14	0.72	0.24	0.74	-0.2	0.68	0.13	0.81	0.19	0.72	0.3	0.41	-0.63	0.39	-0.43	0.01	0.27	0.09	-0.16	0.25	U	U	U	U	U	U	U	U	U
I10402_cpg441N5	I10402	ENSG00000141447	OSBPL1A	209485_s_at	chr18	-1	19996011	20231788	20231387	20232137	yes	0.16	0.71	0.65	0.11	0.75	0.09	0.76	0.24	0.32	0.72	0.31	0.73	0	1	-0.51	0.06	-0.74	0.01	-0.43	0.01	0.27	0.09	-0.16	0.25	U	U	U	U	U	U	U	U	U
I10399_cpg161F22	I10399	ENSG00000141447	OSBPL1A	208158_s_at	chr18	-1	19996011	20231788	20023073	20024184	yes	-0.79	0.11	-1.32	0.14	-0.1	0.87	-1.14	0.26	-0.16	0.69	-0.09	0.88	0.57	0.08	0.12	0.6	0.6	0.01	-0.36	0.06	-0.1	0.71	-0.46	0.02	U	U	U	U	U	U	U	U	U
I10400_cpg287O6	I10400	ENSG00000141447	OSBPL1A	208158_s_at	chr18	-1	19996011	20231788	20105105	20106233	yes	0.82	0.04	1.08	0	1.08	0.08	0.98	0.19	0.22	0.66	0.5	0.27	0.74	0.25	1.69	0.19	0.5	0.32	-0.36	0.06	-0.1	0.71	-0.46	0.02	U	U	U	U	U	U	U	U	U
I10400_cpg424P9	I10400	ENSG00000141447	OSBPL1A	208158_s_at	chr18	-1	19996011	20231788	20105105	20106233	yes	0.51	0.09	0.27	0.6	0.14	0.77	-0.61	0.47	0.88	0.14	0.01	0.99	0.07	0.89	0.35	0.28	0.58	0.2	-0.36	0.06	-0.1	0.71	-0.46	0.02	U	U	U	U	U	U	U	U	U
I10401_cpg394E2	I10401	ENSG00000141447	OSBPL1A	208158_s_at	chr18	-1	19996011	20231788	20229464	20230187	yes	-0.96	0.01	-0.95	0	-0.67	0.09	-0.3	0.64	-0.11	0.83	-0.22	0.65	-0.8	0.02	-0.7	0.05	-0.93	0.01	-0.36	0.06	-0.1	0.71	-0.46	0.02	U	U	U	U	U	U	U	U	U
I10402_cpg239C3	I10402	ENSG00000141447	OSBPL1A	208158_s_at	chr18	-1	19996011	20231788	20231387	20232137	yes	-0.31	0.14	-0.99	0.02	-0.14	0.72	0.24	0.74	-0.2	0.68	0.13	0.81	0.19	0.72	0.3	0.41	-0.63	0.39	-0.36	0.06	-0.1	0.71	-0.46	0.02	U	U	U	U	U	U	U	U	U
I10402_cpg441N5	I10402	ENSG00000141447	OSBPL1A	208158_s_at	chr18	-1	19996011	20231788	20231387	20232137	yes	0.16	0.71	0.65	0.11	0.75	0.09	0.76	0.24	0.32	0.72	0.31	0.73	0	1	-0.51	0.06	-0.74	0.01	-0.36	0.06	-0.1	0.71	-0.46	0.02	U	U	U	U	U	U	U	U	U
I10399_cpg161F22	I10399	ENSG00000141447	OSBPL1A		chr18	-1	19996011	20231788	20023073	20024184	yes	-0.79	0.11	-1.32	0.14	-0.1	0.87	-1.14	0.26	-0.16	0.69	-0.09	0.88	0.57	0.08	0.12	0.6	0.6	0.01	\N	\N	\N	\N	\N	\N	U	U	U	U	U	U	U	U	U
I10400_cpg287O6	I10400	ENSG00000141447	OSBPL1A		chr18	-1	19996011	20231788	20105105	20106233	yes	0.82	0.04	1.08	0	1.08	0.08	0.98	0.19	0.22	0.66	0.5	0.27	0.74	0.25	1.69	0.19	0.5	0.32	\N	\N	\N	\N	\N	\N	U	U	U	U	U	U	U	U	U
I10400_cpg424P9	I10400	ENSG00000141447	OSBPL1A		chr18	-1	19996011	20231788	20105105	20106233	yes	0.51	0.09	0.27	0.6	0.14	0.77	-0.61	0.47	0.88	0.14	0.01	0.99	0.07	0.89	0.35	0.28	0.58	0.2	\N	\N	\N	\N	\N	\N	U	U	U	U	U	U	U	U	U
[truncated: 51,876 more rows]
