# Supplementary material for: Novel Human Embryonic Stem Cell Regulators Identified by Conserved and Distinct CpG Island Methylation State
Source: PLoS One. 2015 Jul 7;10(7):e0131102. doi: 10.1371/journal.pone.0131102 (PMC4495055; doi:10.1371/journal.pone.0131102)
Supplement: S6 Table — Table showing RMA-normalised results for all probes for each individual sample, together with essential gene details and the mean probe signal for each line. (ZIP) [file pone.0131102.s023.zip]

Archive with 3 entries (2 files):
- Table_S21_Expression_RH1_RH3_RCM1_RMA_Normlsd_AffyU133+2.xls
- __MACOSX/
- __MACOSX/._Table_S21_Expression_RH1_RH3_RCM1_RMA_Normlsd_AffyU133+2.xls
