# Supplementary material for: Novel Human Embryonic Stem Cell Regulators Identified by Conserved and Distinct CpG Island Methylation State
Source: PLoS One. 2015 Jul 7;10(7):e0131102. doi: 10.1371/journal.pone.0131102 (PMC4495055; doi:10.1371/journal.pone.0131102)
Supplement: S6 Table — Table showing RMA-normalised results for all probes for each individual sample, together with essential gene details and the mean probe signal for each line. (ZIP) [file pone.0131102.s023.zip › Table_S21_Expression_RH1_RH3_RCM1_RMA_Normlsd_AffyU133+2.xls]

## Sheet: RH1_RH3_RCM1_RMA_Annot_MEANVALS
Probesets	GeneName	Entrez	Location	Title	RH1 Mean	RH3 Mean	RCM1 Mean	RH1p74 A (787)	RH1p78 B (788)	RH1p78 C (1237)	RH3p53 A (789)	RH3p53 B (790)	RH3p53 C (1238)	RCM1_59 A (1234)	RCM1_59 B (1235)	RCM1_59 C (1236)
1563465_at	PKD1L1	168507	chr7p12.3	polycystic kidney disease 1 like 1	2.73903	2.80778	2.71448	2.70562	2.72682	2.78464	2.84408	2.79093	2.78834	2.63717	2.72963	2.77665
1564272_a_at	KLHDC1	122773	chr14q21.3	kelch domain containing 1	2.74628	2.79893	2.75046	2.69045	2.73591	2.81249	2.78232	2.78864	2.82584	2.78525	2.70067	2.76547
241674_s_at	---	---	---	---	2.7537	2.82077	2.90808	2.64749	2.7794	2.83419	2.86707	2.83419	2.76103	2.95864	2.86248	2.90314
241647_x_at	---	---	---	---	2.76063	2.774	2.74022	2.74336	2.67413	2.86439	2.83948	2.71891	2.7636	2.70562	2.75752	2.75752
234601_x_at	---	---	---	---	2.78681	2.72497	2.75215	2.85536	2.76686	2.73821	2.66988	2.74661	2.75843	2.73609	2.75843	2.76194
1560997_at	---	---	---	---	2.78809	2.74299	2.74841	2.75264	2.77155	2.84009	2.76136	2.71191	2.75571	2.82864	2.68624	2.73035
233847_x_at	---	---	---	---	2.78831	2.79236	2.80986	2.78831	2.78831	2.78831	2.78831	2.8402	2.74858	2.78282	2.78831	2.85845
237520_x_at	---	---	---	---	2.79031	2.82999	2.75359	2.75843	2.77413	2.83838	2.7543	2.86511	2.87054	2.70334	2.75843	2.79899
236637_at	---	---	---	---	2.79114	2.93898	2.83998	2.85749	2.65587	2.86005	2.9165	2.98756	2.91288	2.82579	2.83409	2.86005
1569192_at	---	---	---	---	2.79261	2.80134	2.90054	2.80993	2.73185	2.83604	2.77249	2.81879	2.81275	2.93087	2.958	2.81275
1560395_at	---	---	---	---	2.79326	2.91916	2.82806	2.79408	2.74179	2.84391	2.84391	2.93929	2.97429	2.81249	2.82778	2.84391
1562431_x_at	---	---	---	---	2.79664	2.81501	2.89743	2.74252	2.83419	2.81322	2.8623	2.82602	2.75671	2.96151	2.86106	2.86973
1569663_at	---	---	---	---	2.79673	2.82156	2.76798	2.77948	2.85616	2.75455	2.84155	2.80572	2.8174	2.80572	2.759	2.73922
1555055_at	AVL9	23080	chr7p14.3	AVL9 homolog (S. cerevisiase)	2.79728	2.87414	2.87247	2.68095	2.86804	2.84284	2.86804	2.8601	2.89427	2.78535	2.86804	2.96402
1569494_at	---	---	---	---	2.80023	2.79041	2.90907	2.78838	2.78838	2.82391	2.84081	2.80001	2.73042	2.89636	2.82391	3.00693
1561222_at	LOC283432	283432	chr12q23.2	hypothetical LOC283432	2.80088	2.80088	2.83633	2.84703	2.73185	2.82374	2.82374	2.75516	2.82374	2.79245	2.89542	2.82114
1557871_at	LOC253573	253573	chr3q27.3	hypothetical LOC253573	2.80171	2.88451	2.93374	2.77364	2.87606	2.75543	2.86673	2.8934	2.8934	2.92135	2.96421	2.91564
1553604_at	ABCA13	154664	chr7p12.3	ATP-binding cassette, sub-family A (ABC1), member 13	2.80384	2.83955	2.85174	2.7309	2.75011	2.93052	2.76566	2.84009	2.91292	2.90293	2.8122	2.84009
1562190_at	---	---	---	---	2.80901	2.81745	2.75196	2.78831	2.91123	2.7275	2.87574	2.78831	2.78831	2.78831	2.73194	2.73563
217194_at	RASAL2	---	---	---	2.80975	2.90879	2.90133	2.84809	2.76701	2.81416	2.87961	2.93384	2.91292	2.83473	2.87961	2.98964
1555102_at	FGF7	2252	chr15q21.2	fibroblast growth factor 7	2.81016	2.87101	2.86561	2.73251	2.8579	2.84009	2.84008	2.93288	2.84009	2.92753	2.8292	2.84009
1561415_at	---	---	---	---	2.81082	2.83648	2.82338	2.88658	2.7679	2.77796	2.8195	2.84009	2.84985	2.96198	2.86666	2.6415
207928_s_at	GLRA3	8001	chr4q33-q34	glycine receptor, alpha 3	2.81087	2.90176	2.85119	2.70562	2.8635	2.8635	2.89638	2.94891	2.85998	2.89765	2.79241	2.8635
1556207_a_at	---	100510453	---	hypothetical LOC100510453	2.81115	2.81256	2.9564	2.72607	2.8673	2.84009	2.84009	2.83419	2.76341	3.06482	2.84009	2.96429
1569810_at	---	---	---	---	2.81483	2.78217	2.85999	2.87655	2.81249	2.75545	2.81249	2.83419	2.69984	2.85149	2.91599	2.81249
1558999_x_at	LOC283922 /// PDPR	283922 /// 55066	chr16q22.1 /// chr16q23.1	pyruvate dehydrogenase phosphatase regulatory subunit pseudogene /// pyruvate dehydrogenase phosphatase regulatory subunit	2.81581	2.76341	3.04174	2.94803	2.75543	2.74398	2.8343	2.72526	2.73067	3.05787	2.98602	3.08134
1568752_s_at	RGS13	6003	chr1q31.2	regulator of G-protein signaling 13	2.81692	2.82435	2.852	2.72819	2.8368	2.88578	2.73678	2.85832	2.87795	2.89127	2.83961	2.82512
1563660_at	---	---	---	---	2.81697	2.85668	2.77255	2.84985	2.84687	2.7542	2.8556	2.8646	2.84985	2.84985	2.70812	2.75967
1562480_at	---	---	---	---	2.81802	2.84289	2.79998	2.70527	2.8417	2.90709	2.91037	2.77665	2.84165	2.92552	2.66984	2.8046
1560998_x_at	---	---	---	---	2.81982	2.81411	2.87281	2.85571	2.83419	2.76957	2.88403	2.74949	2.8088	2.97345	2.86141	2.78358
239938_x_at	---	---	---	---	2.82075	2.7482	2.79433	2.78528	2.78528	2.89168	2.78528	2.78528	2.67403	2.78528	2.75843	2.83928
1555939_at	---	---	---	---	2.82216	2.82507	2.88833	2.86907	2.69533	2.90208	2.828	2.8934	2.75381	2.86907	2.89016	2.90576
207145_at	MSTN	2660	chr2q32.2	myostatin	2.82332	2.84113	2.75912	2.80381	2.80381	2.86233	2.94294	2.77665	2.80381	2.71276	2.7823	2.7823
1564469_at	LMOD3	56203	chr3p14.1	leiomodin 3 (fetal)	2.82734	2.8531	2.83008	2.74882	2.9207	2.81249	2.84985	2.84985	2.85961	2.84189	2.87578	2.77256
236995_x_at	TFEC	22797	chr7q31.2	transcription factor EC	2.82734	2.87298	2.84709	2.80381	2.88958	2.78863	2.84009	2.84009	2.93876	2.84009	2.83352	2.86768
1563055_at	---	---	---	---	2.83089	2.92169	2.82613	2.79297	2.84985	2.84985	2.84499	3.07022	2.84985	2.89612	2.79206	2.79021
233822_x_at	---	---	---	---	2.83443	2.8654	2.85499	2.95405	2.81429	2.73496	2.84449	2.8388	2.91292	2.81747	2.84449	2.90301
1561450_at	---	---	---	---	2.83452	2.95088	2.9942	2.73522	2.90395	2.86439	2.83223	2.78252	3.2379	2.95504	3.07252	2.95504
1563546_at	---	---	---	---	2.83512	2.83088	2.91235	2.86804	2.76928	2.86804	2.86804	2.74665	2.87795	2.89427	2.97472	2.86804
1562998_at	---	---	---	---	2.83613	2.81087	2.81623	2.80747	2.85046	2.85046	2.78831	2.87549	2.76881	2.87842	2.7198	2.85046
1563040_s_at	---	---	---	---	2.83703	2.91224	2.91617	2.90915	2.7862	2.81575	2.96004	2.86657	2.91011	2.91292	2.91292	2.92266
1565799_at	RAB3IP	117177	chr12q14.3	RAB3A interacting protein (rabin3)	2.83802	2.72755	2.86145	2.92096	2.78003	2.81307	2.78609	2.77121	2.62535	2.81249	2.8182	2.95366
1562223_at	LOC642426	642426	chr14q11.1	hypothetical LOC642426	2.84605	2.86294	2.86853	2.77948	2.82743	2.93123	2.93704	2.82743	2.82436	2.86613	2.82743	2.91201
220837_at	---	---	---	---	2.84643	2.88499	2.88071	2.77323	2.86502	2.90105	2.86804	2.87401	2.91292	2.86804	2.86804	2.90606
1552480_s_at	PTPRC	5788	chr1q31-q32	protein tyrosine phosphatase, receptor type, C	2.84684	2.84782	2.83845	2.86511	2.77275	2.90266	2.86511	2.86511	2.81322	2.89164	2.86806	2.75566
1562400_at	LOC283112	283112	chr11p15.1	hypothetical protein LOC283112	2.84718	2.80672	2.73923	2.87329	2.88596	2.7823	2.7823	2.94179	2.69609	2.7823	2.69335	2.74204
1554354_at	SIAE	54414	chr11q24	sialic acid acetylesterase	2.84729	2.92861	2.838	2.86804	2.8754	2.79843	2.94348	2.86804	2.97429	2.8919	2.81794	2.80414
1559213_at	---	---	---	---	2.84829	2.86184	2.89561	2.88352	2.90733	2.75403	2.81249	2.88352	2.88952	2.88352	2.88352	2.91979
242603_x_at	---	---	---	---	2.85151	2.89395	2.87369	2.88254	2.83747	2.83453	2.96724	2.9077	2.80691	2.86804	2.86804	2.88501
1559506_x_at	FLJ35409	400765	chr1p21.3	FLJ35409 protein	2.85213	2.87305	2.846	2.80533	2.8436	2.90746	2.87578	2.94958	2.79379	2.84009	2.78381	2.91412
1564631_at	---	---	---	---	2.85225	2.89408	2.87859	2.83557	2.86209	2.85909	2.86209	2.95806	2.86209	2.86209	2.86209	2.91158
239548_at	NEGR1	257194	chr1p31.1	neuronal growth regulator 1	2.85237	2.86405	2.90203	2.86804	2.82102	2.86804	2.86804	2.85606	2.86804	2.97609	2.86804	2.86195
244434_at	---	27197	chrXp11.4	G protein-coupled receptor 82	2.85306	2.84824	2.85993	2.84643	2.90027	2.81249	2.93411	2.75857	2.85204	2.85204	2.85347	2.87426
1555111_at	C1orf114	57821	chr1q24	chromosome 1 open reading frame 114	2.85307	2.85532	2.91912	2.85639	2.89249	2.81034	2.87884	2.887	2.80012	2.92409	2.86511	2.96814
1553883_at	ZNF99	7652	chr19p12	zinc finger protein 99	2.85335	2.84174	2.94306	2.83586	2.86209	2.86209	2.79019	2.95806	2.77699	3.06394	2.86209	2.90314
1559363_at	LOC283587	283587	chr14q31.3	hypothetical protein LOC283587	2.85339	2.88629	2.90713	2.87024	2.8197	2.87024	2.82546	3.05717	2.77625	2.91713	2.969	2.83527
241209_at	IQWD1	55827	chr1q24.2	DDB1 and CUL4 associated factor 6	2.85352	2.89321	2.97471	2.90314	2.8934	2.76401	2.90314	2.80581	2.97069	3.10499	2.91599	2.90314
242796_x_at	---	---	---	---	2.85415	2.81581	2.83998	2.89736	2.8526	2.81249	2.81183	2.80685	2.82873	2.93324	2.86055	2.72614
1555375_at	GRIK2	2898	chr6q16.3-q21	glutamate receptor, ionotropic, kainate 2	2.85456	2.78994	2.82176	2.81249	2.79171	2.95948	2.84009	2.71725	2.81249	2.84009	2.79218	2.83302
221111_at	IL26	55801	chr12q15	interleukin 26	2.8551	2.82831	2.84652	2.70562	2.80513	3.05455	2.80475	2.84009	2.84009	2.96151	2.8519	2.72614
1561765_at	---	---	---	---	2.85536	2.8588	2.89032	2.87289	2.82807	2.86511	2.86511	2.86219	2.84909	2.86511	2.86511	2.94074
211093_at	PDE6C	5146	chr10q24	phosphodiesterase 6C, cGMP-specific, cone, alpha prime	2.85572	2.82922	2.82705	2.85512	2.78012	2.93192	2.78175	2.91689	2.789	2.89861	2.74244	2.84009
1562997_a_at	---	---	---	---	2.85944	3.61697	2.84245	2.87969	2.79301	2.90562	4.04392	3.09612	3.71088	2.7823	2.90562	2.83943
1562528_at	---	---	---	---	2.85972	2.79332	2.83073	2.877	2.86209	2.84009	2.71127	2.82862	2.84009	2.78586	2.84009	2.86624
215653_at	---	---	---	---	2.85979	3.1801	2.9315	2.90753	2.8038	2.86804	3.44216	3.03688	3.06126	2.9499	2.93706	2.90753
1557079_at	ITGBL1	9358	chr13q33	Integrin, beta-like 1 (with EGF-like repeat domains)	2.86134	3.04401	2.84039	2.89842	2.89842	2.78717	2.984	3.14336	3.00468	2.87083	2.7823	2.86804
1562342_at	---	---	---	---	2.86732	2.88162	2.91867	2.89636	2.7402	2.96539	2.83779	2.92911	2.87795	2.7737	3.0413	2.941
1560540_x_at	---	---	---	---	2.86753	2.85518	2.81671	3.00112	2.81547	2.786	2.73962	2.97984	2.84609	2.76995	2.84009	2.84009
1562999_x_at	---	---	---	---	2.86766	2.84267	2.87781	2.82807	2.86511	2.9098	2.78831	3.00384	2.73588	2.92508	2.86511	2.84323
1565800_x_at	RAB3IP	117177	chr12q14.3	RAB3A interacting protein (rabin3)	2.86793	2.8811	2.94563	2.8645	2.91599	2.8233	2.85165	2.97407	2.81759	2.88579	2.95765	2.99344
1561151_a_at	---	---	---	---	2.86804	2.86157	2.86439	2.86804	2.86804	2.86804	2.81495	2.95806	2.81171	2.86804	2.9457	2.77942
1556300_s_at	SIM1	6492	chr6q16.3-q21	single-minded homolog 1 (Drosophila)	2.86865	2.90894	2.8819	2.94803	2.8724	2.78552	2.8724	2.98202	2.8724	2.91709	2.85957	2.86904
1561581_at	---	---	---	---	2.86892	3.00767	2.91005	2.79635	2.94495	2.86547	3.03869	2.91209	3.07222	2.93547	2.91773	2.87695
244493_at	GPR22	2845	chr7q22-q31.1	G protein-coupled receptor 22	2.86921	2.91661	2.84419	2.80698	2.94495	2.85569	2.97383	2.9104	2.8656	2.85456	2.75843	2.91958
1565755_at	MAP1D	254042	chr2q31.1	methionyl aminopeptidase type 1D (mitochondrial)	2.86977	2.94854	2.96733	2.88976	2.91177	2.80779	2.88976	2.8683	3.08756	3.06671	2.90337	2.93192
241291_at	---	---	---	---	2.86986	2.92894	2.94378	2.89095	2.819	2.89963	3.03511	2.85208	2.89963	3.01087	2.92084	2.89963
243126_x_at	---	---	---	---	2.87036	2.83497	2.94934	2.78535	2.94839	2.87734	2.86804	2.89424	2.74264	2.9983	2.87453	2.97518
240447_at	---	---	---	---	2.87158	2.93488	2.95423	2.81173	2.93497	2.86804	2.98898	2.84137	2.97429	2.81947	3.10824	2.93497
1561562_at	---	---	---	---	2.87392	2.93486	2.99325	2.8118	2.94052	2.86944	2.92571	3.003	2.87588	3.01087	2.98014	2.98874
242955_x_at	---	---	---	---	2.8742	2.96575	2.9074	2.91092	2.86838	2.84331	2.9389	3.03536	2.923	2.89636	2.91292	2.91292
219995_s_at	ZNF750	79755	chr17q25.3	zinc finger protein 750	2.87473	2.91788	2.88456	2.88495	2.83961	2.89963	2.81453	2.88495	3.05416	2.88822	2.85291	2.91254
240093_x_at	---	---	---	---	2.87532	2.86114	2.89623	2.82625	2.90009	2.89963	2.87915	2.82511	2.87915	2.87915	2.97053	2.839
1554133_at	RUFY2	55680	chr10q21.3	RUN and FYVE domain containing 2	2.87648	2.90359	2.85764	2.88787	2.87354	2.86804	2.84341	2.86511	3.00223	2.86511	2.86511	2.8427
1570046_at	---	---	---	---	2.87751	2.86008	2.89292	2.81955	2.94495	2.86804	2.86804	2.86804	2.84417	2.86804	2.86804	2.94267
1558882_at	LOC401233	401233	chr6p25.2	HIV-1 Tat specific factor 1 pseudogene	2.87822	2.90797	2.91951	2.81328	2.92471	2.89669	2.87642	2.94787	2.89963	2.86633	2.91911	2.97309
216974_at	---	---	---	---	2.87865	2.92205	2.9587	2.89636	2.89737	2.8422	2.92205	2.92205	2.92205	2.9533	2.93732	2.98548
204704_s_at	ALDOB	229	chr9q21.3-q22.2	aldolase B, fructose-bisphosphate	2.87909	2.83746	2.93492	2.86804	2.92491	2.84431	2.78666	2.85188	2.87383	2.90715	2.93339	2.96421
1558793_at	---	---	---	---	2.8792	2.90195	2.93883	2.82041	2.84985	2.96734	2.9521	2.90391	2.84985	3.01087	2.87371	2.93192
1570244_at	---	---	---	---	2.87964	2.86192	2.87721	2.90133	2.80951	2.92806	2.84333	2.82952	2.91292	2.86511	2.86511	2.90139
1561521_at	S100B	6285	chr21q22.3	S100 calcium binding protein B	2.8801	3.06973	2.93173	2.84643	2.98099	2.81288	2.99865	3.16201	3.04853	2.94463	2.90593	2.94463
1568925_at	MYLK3	91807	chr16q11.2	myosin light chain kinase 3	2.88016	2.93914	2.85535	2.8934	2.8934	2.85367	2.86053	2.98755	2.96933	2.8934	2.77925	2.8934
241086_at	---	---	---	---	2.88108	2.87792	2.97344	2.89636	2.84418	2.9027	2.89978	2.83419	2.89978	2.89978	2.89978	3.12076
1557017_at	---	---	---	---	2.88166	2.88659	2.97888	2.84315	2.86149	2.94035	2.76136	2.95806	2.94035	2.97368	2.99595	2.96701
1557599_a_at	---	---	---	---	2.88208	2.82864	2.92243	2.87506	2.89924	2.87193	2.78831	2.83419	2.86343	2.94292	2.90977	2.91459
1558009_at	SLC1A2	6506	chr11p13-p12	solute carrier family 1 (glial high affinity glutamate transporter), member 2	2.88243	2.89715	2.91246	2.91867	2.79491	2.93371	2.8416	2.94669	2.90314	2.9311	2.90314	2.90314
214981_at	POSTN	10631	chr13q13.3	periostin, osteoblast specific factor	2.88297	2.91134	2.97169	2.91492	2.78903	2.94495	2.87243	2.91663	2.94495	2.91773	3.0524	2.94495
241567_at	---	---	---	---	2.88405	2.97854	2.86332	2.84643	2.94085	2.86488	2.8292	2.9276	3.17881	2.86875	2.85911	2.86209
215112_x_at	MCF2L2	23101	chr3q27.1	MCF.2 cell line derived transforming sequence-like 2	2.88444	2.88154	2.92912	2.88457	2.96718	2.80156	2.85784	2.8934	2.8934	2.8934	2.8934	3.00057
1559849_at	ZNF605	100289635	chr12q24.33	zinc finger protein 605	2.8861	2.90989	2.92536	2.90314	2.85202	2.90314	2.90314	2.9204	2.90614	3.03432	2.86511	2.87665
1553605_a_at	ABCA13	154664	chr7p12.3	ATP-binding cassette, sub-family A (ABC1), member 13	2.88635	2.89636	2.90492	2.89636	2.97015	2.79254	2.89636	2.89636	2.89636	2.92205	2.89636	2.89636
236539_at	PTPN22	26191	chr1p13.2	protein tyrosine phosphatase, non-receptor type 22 (lymphoid)	2.88647	2.91418	2.91948	2.81754	2.93944	2.90243	2.87442	2.99017	2.87795	2.89796	2.895	2.96549
244283_x_at	---	---	---	---	2.88721	2.92999	2.91388	2.85237	2.94122	2.86804	3.06487	2.77394	2.95115	2.92001	3.02063	2.80102
215514_at	---	---	---	---	2.88748	2.89757	2.87471	2.90655	2.87795	2.87795	2.93682	2.87795	2.87795	2.84009	2.91599	2.86804
215516_at	LAMB4	22798	chr7q31	laminin, beta 4	2.88797	2.99312	3.08439	2.82399	2.85723	2.98269	3.00185	2.98269	2.9948	3.09415	3.06	3.09902
233591_at	---	---	---	---	2.88812	2.91699	2.95401	2.90928	2.91498	2.84009	2.92099	2.91498	2.91498	3.05407	2.91498	2.89298
1556170_at	---	---	---	---	2.88845	2.94229	2.94299	2.90095	2.80332	2.96108	2.91599	2.92205	2.98883	2.8884	2.87325	3.06732
1562079_at	---	---	---	---	2.88982	2.87212	2.89219	2.85666	2.95272	2.86008	2.77678	2.97951	2.86008	2.82273	2.99377	2.86008
1558480_at	---	---	---	---	2.88992	2.94197	2.95814	2.91632	2.92205	2.8314	2.92205	2.93732	2.96653	3.04106	2.87727	2.9561
1559612_at	---	---	---	---	2.89003	2.93182	2.90984	2.86909	2.88265	2.91834	2.89741	2.89741	3.00064	2.8679	2.89741	2.96421
1553441_at	CNTNAP4	85445	chr16q23.1	contactin associated protein-like 4	2.89012	2.92205	2.9556	2.89202	2.95007	2.82828	2.92205	2.92205	2.92205	2.92205	2.92205	3.02271
236035_at	---	---	---	---	2.89193	2.94201	3.02506	2.90957	2.94495	2.82128	2.94082	2.88802	2.99719	3.00163	3.04693	3.02661
1568711_a_at	---	---	---	---	2.89211	3.01558	2.95291	2.93206	2.86853	2.87574	2.92617	3.05531	3.06526	2.92205	2.96833	2.96833
210662_at	KYNU	8942	chr2q22.2	kynureninase (L-kynurenine hydrolase)	2.89236	2.94762	2.99578	2.82052	2.87378	2.98278	3.0568	2.864	2.92205	2.92205	3.11936	2.94592
1553868_a_at	C5orf36	285600	chr5q15	chromosome 5 open reading frame 36	2.89277	2.89894	2.94977	2.92205	2.83419	2.92205	2.90655	2.92205	2.86821	2.92205	2.97893	2.94833
243520_x_at	ADAM30	11085	chr1p13-p11	ADAM metallopeptidase domain 30	2.89282	2.90086	2.91274	2.8934	2.9258	2.85925	2.8869	2.91345	2.90222	2.95469	2.89013	2.8934
241961_at	SRD5A2L2	253017	chr4q13.1	trans-2,3-enoyl-CoA reductase-like	2.89332	2.9076	2.8895	2.81069	2.86209	3.00718	2.8934	2.87583	2.95357	2.8934	2.8934	2.88171
1562628_at	KRT40	125115	chr17q21.2	keratin 40	2.89601	2.9492	2.83593	2.81711	2.94495	2.92597	2.88694	3.00506	2.95561	2.80497	2.82504	2.87778
234861_at	LOC93463	93463	chr2q37.3	hypothetical LOC93463	2.89613	2.90129	2.88664	2.87924	2.91575	2.8934	2.95108	2.85939	2.8934	2.84279	2.90766	2.90946
1559986_at	---	---	---	---	2.89702	2.88745	2.88837	2.87057	2.91736	2.90313	2.94249	2.84191	2.87795	2.9385	2.84191	2.8847
1566749_at	---	---	---	---	2.89702	2.97787	2.91457	2.84643	2.92232	2.92232	2.89436	2.97633	3.06293	2.85159	2.96981	2.92232
243274_x_at	---	---	---	---	2.89722	2.96914	2.95172	2.93754	2.94164	2.81249	2.95108	2.93837	3.01797	3.00979	2.94164	2.90372
243991_at	---	---	---	---	2.89733	2.81929	2.86706	2.86804	2.93233	2.89161	2.81651	2.8624	2.77896	2.86804	2.86511	2.86804
1553362_at	DNAH6	1768	chr2p11.2	dynein, axonemal, heavy chain 6	2.8976	2.97745	2.95882	2.91968	2.91365	2.85948	3.14074	2.91365	2.87795	3.09902	2.87681	2.90062
1557437_a_at	---	---	---	---	2.8983	2.80903	2.8343	2.89636	2.92937	2.86917	2.88833	2.70457	2.83419	2.88107	2.78765	2.83419
1560104_at	---	---	---	---	2.89834	2.9796	3.00704	2.83454	2.90729	2.95319	3.01087	2.90729	3.02063	2.97826	3.0646	2.97826
1562992_at	---	---	---	---	2.89855	2.91916	2.94534	2.90879	2.93987	2.84701	2.85655	2.92205	2.97887	2.92811	2.88263	3.02528
1570633_at	---	---	---	---	2.89857	2.84946	2.92068	2.90893	2.8934	2.8934	2.85089	2.77078	2.9267	2.8934	2.8934	2.97524
1565026_a_at	OFCC1	266553	chr6p24.3	orofacial cleft 1 candidate 1	2.89935	2.91284	2.96351	2.83355	2.93074	2.93377	2.81718	2.98756	2.93377	2.95619	2.93377	3.00057
1556936_at	---	---	---	---	2.89969	2.96951	2.97428	2.83918	2.97364	2.88626	2.89636	3.01372	2.99845	2.97555	2.97364	2.97364
241979_x_at	---	---	---	---	2.89981	2.85476	2.84393	2.85893	2.86209	2.97841	2.84009	2.86209	2.86209	2.82879	2.89011	2.81289
1552913_at	MAGEB18	286514	chrXp21.3	melanoma antigen family B, 18	2.90015	2.8512	2.96275	2.8934	2.88196	2.9251	2.8934	2.78224	2.87795	2.95489	2.8934	3.03997
1562054_at	SMEK3P	139420	chrXp21.3	SMEK homolog 3, suppressor of mek1 (Dictyostelium) pseudogene	2.90024	2.97834	2.94599	2.91332	2.89623	2.89117	2.94164	2.89925	3.09415	2.95469	2.94164	2.94164
1553433_at	C9orf93	203238	chr9p22.3	chromosome 9 open reading frame 93	2.90045	2.97794	3.00384	2.94612	2.65948	3.09575	2.94612	3.12895	2.85876	3.14394	2.87329	2.99427
1560372_at	---	---	---	---	2.90077	2.94957	3.00818	2.91797	2.8631	2.92124	2.91955	2.96787	2.96129	2.93978	3.05037	3.03438
1566162_x_at	---	---	---	---	2.90082	2.99467	3.08594	2.94108	2.87223	2.88913	3.00216	2.97088	3.01098	3.10913	3.14812	3.00057
240137_at	---	---	---	---	2.90146	2.98014	3.02587	2.92205	2.77671	3.00563	3.00083	2.9698	2.9698	2.91335	3.09955	3.06471
1560202_at	LOC338739	338739	chr11p13	hypothetical LOC338739	2.90153	2.78417	2.82401	2.8616	2.84009	3.0029	2.67658	2.88628	2.78964	2.84009	2.79186	2.84009
239650_at	NAP5	344148	chr2q21.2	NCK-associated protein 5	2.90247	2.92197	2.8962	2.79142	3.07037	2.84564	2.90701	3.05717	2.80173	2.87751	2.90408	2.90701
243788_at	---	---	---	---	2.90282	3.04458	2.94556	2.94675	2.86209	2.89963	3.23697	2.94675	2.95001	2.81228	2.94675	3.07764
1561959_x_at	---	---	---	---	2.90381	2.83956	2.84364	2.92557	2.87795	2.9079	2.84009	2.80064	2.87795	2.85108	2.80189	2.87795
1552372_at	C4orf33	132321	chr4q28.2	chromosome 4 open reading frame 33	2.90402	2.90928	2.99776	2.90933	2.8934	2.90933	2.91215	2.90637	2.90933	3.05153	2.88718	3.05458
1561215_at	---	---	---	---	2.90499	2.94654	2.99972	2.9197	2.83419	2.96108	2.89097	2.98756	2.96108	3.04106	2.86511	3.09298
1562876_s_at	LOC541471	541471	chr2q13	Hypothetical LOC541471	2.90552	3.00361	2.94894	2.99058	2.87417	2.8518	3.11408	2.95806	2.93868	2.96791	2.99377	2.88513
242948_x_at	---	---	---	---	2.90569	2.87692	2.97812	2.95378	2.89526	2.86804	2.85569	2.89526	2.8798	2.95378	2.86804	3.11253
241274_at	---	---	---	---	2.90574	2.84869	2.95164	2.82412	2.93477	2.95834	2.85423	2.82117	2.87066	2.96938	2.8934	2.99213
224126_at	SLC10A7	84068	chr4q31.22	solute carrier family 10 (sodium/bile acid cotransporter family), member 7	2.9062	2.98164	2.92503	2.82639	2.86849	3.02372	2.96421	3.01293	2.96779	2.85274	2.93556	2.98679
231709_x_at	---	---	---	---	2.90667	3.00627	2.83664	2.91599	2.91599	2.88804	2.97488	3.05102	2.99291	2.77494	2.819	2.91599
234432_at	---	---	---	---	2.90686	2.94415	2.91471	2.89636	2.89334	2.93088	2.97623	2.96599	2.89023	3.03893	2.86511	2.84009
237391_at	---	100509020	---	hypothetical LOC100509020	2.9069	2.8962	2.92302	2.92205	2.89932	2.89932	2.89932	2.96675	2.82251	2.97043	2.89932	2.89932
237984_x_at	---	---	---	---	2.90693	2.9403	2.83696	3.04416	2.87212	2.80451	2.87212	3.00384	2.94495	2.7914	2.84736	2.87212
234489_at	---	---	---	---	2.90694	2.97051	2.95788	2.95272	2.81536	2.95272	2.93819	3.02063	2.95272	2.95272	2.88728	3.03364
234706_x_at	CFTR	---	---	---	2.90699	2.88755	2.8495	2.86077	2.9012	2.95899	2.96337	2.75433	2.94495	2.9012	2.86302	2.78426
1556842_at	LOC286087	286087	chr8p23.2	hypothetical protein LOC286087	2.90705	2.87962	2.89933	2.90917	2.90885	2.90314	2.87177	2.78738	2.97971	2.88342	2.91144	2.90314
1558387_at	LOC643763	643763	chr8q12.3	hypothetical LOC643763	2.90711	2.74407	2.9061	2.9002	2.92775	2.8934	2.6937	2.82997	2.70855	2.9247	2.8934	2.9002
1565820_x_at	---	---	---	---	2.90753	2.93974	2.98904	2.93192	2.85876	2.93192	2.93192	2.97437	2.91292	3.02435	2.88384	3.05894
214282_at	---	---	---	---	2.90793	2.96206	3.03593	2.94803	2.86229	2.91346	2.93635	2.95806	2.99178	2.94803	3.12052	3.03926
1567878_at	DEFB114	245928	chr6p21	defensin, beta 114	2.90829	3.00988	3.01889	2.85505	2.8934	2.97643	2.89771	2.95408	3.17785	2.97643	3.04073	3.03949
234779_at	---	---	---	---	2.90893	2.88209	2.90702	2.80713	2.914	3.00566	2.97028	2.84261	2.83337	2.914	2.94164	2.86543
1563052_at	---	---	---	---	2.90909	2.88412	2.86276	2.87795	2.93623	2.9131	2.78955	2.98486	2.87795	2.82957	2.87795	2.88076
234602_x_at	---	---	---	---	2.90927	2.87565	2.88096	2.97289	2.8934	2.86153	2.92772	2.80583	2.8934	2.80959	2.8934	2.9399
1557883_a_at	---	---	---	---	2.90952	2.89637	2.8935	2.89636	2.93585	2.89636	2.96032	2.84066	2.88812	2.90365	2.92905	2.84779
1569784_at	---	---	---	---	2.91131	2.97868	3.07259	2.85049	2.92608	2.95736	2.90181	3.07688	2.95736	3.12901	2.95443	3.13432
237937_x_at	---	---	---	---	2.91162	2.88742	2.89213	2.85604	2.97756	2.90126	2.9287	2.82065	2.91292	2.93167	2.84172	2.90301
220810_at	CLCA3P	9629	chr1p31-p22	chloride channel accessory 3 (pseudogene)	2.91168	2.87844	2.89148	2.89636	2.8659	2.97277	2.71829	2.95806	2.95896	2.91292	2.89424	2.86729
241653_x_at	---	---	---	---	2.91217	2.90377	2.89835	2.86304	2.94156	2.93192	2.92205	2.92205	2.86721	2.92205	2.83016	2.94284
1565806_at	FLJ37035	399821	chr10q26.13	FLJ37035 protein	2.91222	2.90338	2.9911	2.89636	2.97227	2.86804	2.89636	2.99051	2.82326	3.09902	2.8737	3.00057
237416_at	---	---	---	---	2.91295	3.00013	2.99138	2.95565	2.81519	2.968	2.968	2.95806	3.07432	2.98551	3.02063	2.968
1559492_at	---	---	---	---	2.91296	2.92896	2.90302	2.9078	2.88701	2.94408	2.99525	2.81734	2.97429	2.90146	2.87089	2.93672
244169_x_at	---	---	---	---	2.91384	2.8866	2.86812	2.9485	2.8934	2.89963	2.85086	2.91555	2.8934	2.84686	2.8934	2.86411
1552987_a_at	MGC42157	439933	chr4p14	hypothetical locus MGC42157	2.91386	2.86091	2.8589	2.88518	2.86804	2.98837	2.84264	2.86215	2.87795	2.84064	2.86804	2.86804
1561156_at	---	---	---	---	2.91416	2.94385	2.90483	2.89837	2.92205	2.92205	2.86651	3.04301	2.92205	3.06348	2.92486	2.72614
242118_x_at	---	---	---	---	2.91457	2.94427	2.87935	2.97722	2.9706	2.7959	2.95013	2.98634	2.89632	2.84834	2.8934	2.89632
1560992_at	LOC400590	400590	chr17q11.2	hypothetical LOC400590	2.91466	2.93486	2.85605	2.87918	2.89062	2.97417	2.92205	2.89062	2.99191	2.81712	2.89062	2.86042
1562596_at	---	---	---	---	2.91498	2.88908	2.89753	2.90147	2.94495	2.89851	2.89851	2.87023	2.89851	2.89851	2.89558	2.89851
233953_at	GUCA1C	9626	chr3q13.1	guanylate cyclase activator 1C	2.91538	2.92383	2.94522	2.92274	2.84888	2.97452	2.87445	2.92274	2.97429	3.00247	2.78344	3.04974
1557424_at	---	---	---	---	2.91583	3.04982	2.95727	3.03509	2.84435	2.86804	2.98415	3.0042	3.16111	2.98415	2.90351	2.98415
1561775_at	---	---	---	---	2.91778	2.88578	2.95282	2.87152	2.92073	2.96108	2.92073	2.81588	2.92073	2.92073	2.87419	3.06354
1562780_at	---	---	---	---	2.91816	3.01544	3.06914	2.83594	3.10563	2.81291	2.9788	2.96878	3.09873	3.07168	3.03619	3.09954
1558900_at	---	---	---	---	2.91837	2.86165	2.9617	2.89636	2.92937	2.92937	2.87824	2.77734	2.92937	3.02636	2.92937	2.92937
239116_at	ANKRD10	55608	chr13q34	Ankyrin repeat domain 10	2.91842	2.99965	3.0072	2.8775	3.02818	2.84959	2.99052	2.98756	3.02087	2.97567	2.98756	3.05837
1562082_at	---	---	---	---	2.91848	3.02606	2.9575	2.85175	3.06362	2.84009	2.96999	3.0346	3.0736	2.95108	2.97035	2.95108
1569254_s_at	INTS4	92105	chr11q14.1	integrator complex subunit 4	2.91871	2.92123	2.79926	2.86804	3.04763	2.84045	2.89599	2.8934	2.97429	2.86804	2.76696	2.76279
1569591_at	F11	2160	chr4q35	coagulation factor XI	2.91873	2.88137	2.8909	2.86605	2.89636	2.99377	2.84427	2.89636	2.90348	2.862	2.99512	2.81558
217505_at	KLHL23	151230	chr2q31.1	kelch-like 23 (Drosophila)	2.91968	2.96891	2.97501	2.91858	2.889	2.95145	2.97518	3.11594	2.8156	2.98089	2.91599	3.02816
1569406_at	---	---	---	---	2.91975	2.95121	3.00877	2.83688	2.95738	2.96499	2.92609	3.02063	2.9069	2.98776	3.04126	2.99728
231773_at	ANGPTL1	9068	chr1q25.2	angiopoietin-like 1	2.92011	2.8826	2.9209	2.86804	2.89374	2.99854	2.89963	2.89963	2.84855	3.05531	2.89963	2.80775
244621_x_at	---	---	---	---	2.92014	2.93072	3.07499	2.89563	2.87728	2.9875	2.95108	2.96421	2.87685	3.09868	3.09868	3.02763
1568686_at	LOC158381	158381	chr9p13.3	ATPase, class I, type 8B, member 5, pseudogene	2.92093	2.91292	2.90421	2.91292	2.93074	2.91913	2.91292	2.91292	2.91292	2.84096	2.86062	3.01104
242642_at	---	---	---	---	2.92174	3.022	3.02857	2.97628	2.81265	2.97628	2.94818	3.15975	2.95809	3.05018	3.02063	3.01491
1554920_at	SCEL	8796	chr13q22	sciellin	2.92183	2.889	2.81405	2.9953	2.93834	2.83186	2.86804	3.01064	2.78831	2.83186	2.78142	2.82888
211169_s_at	PPP1R3A	5506	chr7q31.1	protein phosphatase 1, regulatory (inhibitor) subunit 3A	2.92189	2.99403	3.0279	2.8322	3.05389	2.87958	3.01783	2.9071	3.05715	3.08254	3.00057	3.00057
241200_x_at	---	---	---	---	2.92241	2.89929	3.02246	2.81505	3.03049	2.92168	2.81505	2.89203	2.99079	3.13031	2.96421	2.97284
1557366_at	CCDC144A /// CCDC144B /// CCDC144C /// LOC100134159	284047	chr17p11.2	coiled-coil domain containing 144B	2.92251	2.86006	2.92415	2.93248	2.90314	2.93192	2.82826	2.87297	2.87895	3.0127	2.8566	2.90314
1552974_at	---	---	---	---	2.92253	2.9108	2.91529	2.91292	2.83094	3.02372	2.90658	2.91292	2.91292	2.91635	2.99855	2.83095
241760_x_at	RORA	6095	chr15q22.2	RAR-related orphan receptor A	2.92274	2.85373	2.83249	2.9027	2.94967	2.91585	2.89636	2.83419	2.83064	2.81249	2.78863	2.89636
1554540_at	DNAH14	127602	chr1q42.12	dynein, axonemal, heavy chain 14	2.92298	2.97813	2.93924	2.95806	2.94283	2.86804	2.97647	2.95806	2.99987	2.95806	2.90161	2.95806
234662_at	RAD21L1	642636	chr20p13	RAD21-like 1 (S. pombe)	2.92319	2.87733	3.05091	2.92351	2.94495	2.90109	2.92205	2.80381	2.90613	3.06723	3.02063	3.06487
233996_x_at	EYS	346007	chr6q12	eyes shut homolog (Drosophila)	2.92357	2.87481	2.98669	2.8727	2.9161	2.9819	2.92205	2.92205	2.78033	3.08567	2.90127	2.97314
206201_s_at	MEOX2	4223	chr7p22.1-p21.3	mesenchyme homeobox 2	2.92417	3.06692	2.84933	2.89565	2.94495	2.93192	3.23518	3.02063	2.94495	2.7823	2.82075	2.94495
229478_x_at	BIVM	54841	chr13q33.1	basic, immunoglobulin-like variable motif containing	2.9245	3.12095	2.97496	2.79972	3.01087	2.96291	3.16483	3.10046	3.09756	3.01087	3.01087	2.90314
1558754_at	ZNF763	284390	chr19p13.2	zinc finger protein 763	2.92456	3.22291	3.41476	2.78206	3.01847	2.97315	3.20383	3.10023	3.36466	3.35416	3.42425	3.46588
243958_at	---	---	---	---	2.92464	3.0268	3.02291	2.82585	2.95477	2.9933	2.9933	3.11281	2.97429	2.9933	3.05515	3.02028
1557741_at	LOC100128176	100128176	chr6q25.1	hypothetical protein LOC100128176	2.92471	2.9546	2.99936	2.94659	2.90154	2.926	2.92662	2.86906	3.06812	3.04106	3.11143	2.8456
1554072_s_at	CCDC67	159989	chr11q21	coiled-coil domain containing 67	2.92492	2.97141	2.9678	2.91246	2.93115	2.93115	2.91478	2.98756	3.01188	3.09725	2.93115	2.875
1567386_at	---	---	---	---	2.92508	2.88498	2.97657	2.91709	2.92623	2.93192	2.96143	2.72888	2.96462	2.9882	3.00958	2.93192
234096_at	---	---	---	---	2.92519	2.95745	2.92072	3.04948	2.79417	2.93192	2.93192	2.90364	3.03679	2.95683	2.93192	2.8734
241098_at	CLEC7A	64581	chr12p13.2	C-type lectin domain family 7, member A	2.92524	2.96842	2.99251	2.94803	2.94046	2.88722	2.98296	2.94803	2.97426	2.94803	3.08146	2.94803
1563396_x_at	---	---	---	---	2.92534	2.9071	2.91605	2.92205	2.93192	2.92205	2.90211	2.82564	2.99356	2.92205	2.89417	2.93192
1565657_at	CMTM6	54918	chr3p22.3	CKLF-like MARVEL transmembrane domain containing 6	2.92596	2.90642	2.92963	2.98676	2.86209	2.92902	2.91915	2.96158	2.83852	2.91915	2.95057	2.91915
1561030_at	---	79905	chr16p12.3	transmembrane channel-like 7	2.92625	2.9987	2.97957	2.9232	2.90137	2.95418	2.95108	3.09393	2.95108	3.0928	2.90767	2.93824
1562352_at	---	---	---	---	2.92655	3.0832	3.02814	2.76651	2.89397	3.11916	3.12204	3.02856	3.09902	3.09388	3.04038	2.95016
1567246_at	OR5H1	26341	chr3q11.2	olfactory receptor, family 5, subfamily H, member 1	2.92673	2.89746	2.89418	2.91395	2.9759	2.89035	2.89636	2.89636	2.89967	2.84009	2.86511	2.97735
1564405_at	---	---	---	---	2.92709	3.02055	2.9462	2.9061	2.95546	2.9197	2.86357	3.06156	3.13652	2.95469	3.04384	2.84009
219777_at	GIMAP6	474344	---	GTPase, IMAP family member 6	2.92717	2.97417	2.95298	3.01984	2.82975	2.93192	2.99409	2.96421	2.96421	2.93051	2.96421	2.96421
1562553_at	---	---	---	---	2.92751	2.87995	2.96892	2.87104	2.92205	2.98943	2.87256	2.92205	2.84524	2.92498	3.04851	2.93328
244551_at	---	---	---	---	2.9279	2.99724	3.77129	3.04334	2.80843	2.93192	2.89289	2.98565	3.11318	3.45994	3.89933	3.9546
237648_x_at	---	---	---	---	2.92797	2.82792	2.91688	2.86804	2.99988	2.91599	2.95192	2.86511	2.66672	2.91866	2.91599	2.91599
1560168_at	LOC646168	646168	chr3q26.1	hypothetical LOC646168	2.92819	2.87787	2.90833	2.79247	2.89636	3.09575	2.84821	2.89636	2.88904	2.89636	2.89636	2.93228
232786_at	COG6	57511	chr13q14.11	component of oligomeric golgi complex 6	2.9283	2.94961	2.96754	2.93907	2.95847	2.88737	2.91378	3.02063	2.91442	2.95847	2.98568	2.95847
1560144_at	---	---	---	---	2.92845	2.92731	2.91458	2.93327	3.03062	2.82146	2.92395	2.99974	2.85825	3.08371	2.82146	2.83857
1562294_x_at	ANKRD30B	374860	chr18p11.21	ankyrin repeat domain 30B	2.92876	2.94702	2.9532	2.93192	2.935	2.91937	2.95108	2.95806	2.93192	2.94178	2.91314	3.00468
1557285_at	AREGB	727738	chr4q13.3	Amphiregulin B	2.92876	2.91008	2.92748	3.00799	2.84638	2.93192	2.84827	2.92205	2.95991	2.8941	2.92205	2.9663
1561230_at	---	---	---	---	2.9288	2.89649	2.94972	2.92205	3.03062	2.83374	2.92205	2.92205	2.84538	2.92205	2.89306	3.03405
243605_at	---	---	---	---	2.92882	3.06526	2.96453	2.89636	2.86335	3.02674	3.13031	2.96108	3.10437	2.93572	2.9968	2.96108
1569469_a_at	LHX8	431707	chr1p31.1	LIM homeobox 8	2.92911	3.09398	2.9298	2.9762	3.02884	2.7823	3.21	3.12418	2.94776	2.92205	2.94495	2.92239
1564688_a_at	RAD9B	144715	chr12q24.11	RAD9 homolog B (S. pombe)	2.92939	2.9753	3.01942	2.85973	2.96421	2.96421	2.96718	2.8574	3.10133	3.08168	2.96421	3.01236
1563072_at	---	---	---	---	2.92939	2.96592	3.02094	2.97006	2.91088	2.90722	2.95012	3.03472	2.91292	2.96794	2.99293	3.10196
1568751_at	RGS13	6003	chr1q31.2	regulator of G-protein signaling 13	2.92982	2.94214	2.93152	3.00057	2.91287	2.87602	2.92205	2.91599	2.98837	3.00738	2.87119	2.91599
1553415_at	SLC17A8	246213	chr12q23.1	solute carrier family 17 (sodium-dependent inorganic phosphate cotransporter), member 8	2.92984	2.96336	2.90495	2.98443	2.94803	2.85707	2.94803	2.95806	2.98399	2.82316	2.92749	2.96421
1555558_at	USP25	29761	chr21q11.2	Ubiquitin specific peptidase 25	2.9302	3.02007	2.97698	2.87533	3.07721	2.83807	2.96518	2.91874	3.17628	2.96518	2.96518	3.00057
205978_at	KL	9365	chr13q12	klotho	2.93092	2.95435	3.05277	3.02096	2.85458	2.91721	3.04928	2.95806	2.85572	3.02022	3.02096	3.11714
1560494_a_at	CPXCR1	53336	chrXq21.3	CPX chromosome region, candidate 1	2.93093	2.81548	2.94815	2.82504	3.04645	2.92131	2.71464	2.83262	2.89918	2.91562	2.93556	2.99328
1562860_at	---	---	---	---	2.93102	3.00238	2.84393	2.91599	2.91599	2.96108	2.89636	3.01168	3.09909	2.80489	2.81091	2.91599
241557_x_at	---	---	---	---	2.93142	2.89768	2.90012	2.89963	2.995	2.89963	2.84796	2.89121	2.95387	2.91113	2.94914	2.84009
215879_at	ITGB1	3688	chr10p11.2	integrin, beta 1 (fibronectin receptor, beta polypeptide, antigen CD29 includes MDF2, MSK12)	2.93173	2.84234	2.90314	2.87999	2.97905	2.93615	2.97141	2.7607	2.79491	2.90314	2.90314	2.90314
1561553_at	---	---	---	---	2.93194	2.9467	2.92093	2.92205	2.92205	2.95171	2.9559	2.89607	2.98814	2.92205	2.92205	2.91868
1568286_at	HMGA2	8091	chr12q15	High mobility group AT-hook 2	2.93204	2.9875	2.91373	2.89636	2.98377	2.91599	2.96555	2.91599	3.08097	2.90921	2.91599	2.91599
1555504_at	TYR	7299	chr11q14-q21	tyrosinase (oculocutaneous albinism IA)	2.93237	3.01991	2.94495	3.00042	2.88754	2.90915	2.96421	2.99708	3.09842	2.96421	2.90643	2.96421
1552972_at	---	---	---	---	2.93272	2.94902	2.90767	2.92055	3.01985	2.85775	2.98901	2.93441	2.92362	2.83178	2.94164	2.94958
1556884_a_at	---	---	---	---	2.9331	3.03353	3.05647	2.92555	2.94495	2.92882	2.98353	3.11357	3.00348	3.04055	3.00348	3.12537
241283_at	---	---	---	---	2.93311	3.11656	3.06312	2.83518	3.00057	2.96358	3.04993	3.2255	3.07424	3.20561	2.89828	3.08546
224083_s_at	PRO1596	29013	chr1p34.3	hypothetical LOC29013	2.93311	2.94034	3.01448	2.94416	2.94495	2.91023	2.8926	2.96421	2.96421	3.04485	2.96421	3.03438
1554793_at	UBE3C	9690	chr7q36.3	ubiquitin protein ligase E3C	2.9335	2.96819	2.8879	2.90056	2.97091	2.92904	3.03789	2.88902	2.97765	2.90511	2.94689	2.8117
216834_at	RGS1	5996	chr1q31	regulator of G-protein signaling 1	2.93419	3.83477	3.02694	2.95337	2.88403	2.96517	3.99438	4.04094	3.469	2.98974	3.02063	3.07046
1560385_x_at	---	---	---	---	2.9344	3.05178	2.90122	2.98599	2.85041	2.9668	3.09902	3.03307	3.02324	2.95694	2.90025	2.84647
230225_x_at	---	---	---	---	2.93536	3.01728	2.97103	2.97091	2.97091	2.86425	3.12286	2.95806	2.97091	3.00729	2.94903	2.95677
1558708_at	NRXN1	9378	chr2p16.3	neurexin 1	2.93546	2.90448	2.91926	2.96088	2.98007	2.86542	2.88429	2.91317	2.91599	3.04934	2.91599	2.79243
237433_at	---	---	---	---	2.9357	3.08634	2.95207	3.01087	2.91599	2.88024	3.06657	3.18157	3.01087	2.83853	2.98291	3.03476
234808_x_at	---	---	---	---	2.93572	2.91468	2.97575	2.89789	2.94495	2.9643	2.93595	2.94495	2.86315	2.94791	2.94495	3.03438
242802_x_at	---	---	---	---	2.9363	2.9014	2.92205	3.02923	2.94836	2.83132	2.86874	2.87611	2.95936	2.92205	2.92205	2.92205
206627_s_at	SSX1	6756	chrXp11.23	synovial sarcoma, X breakpoint 1	2.93637	2.97494	3.17065	2.95301	2.96398	2.89212	3.00773	2.90938	3.00773	3.01087	3.21029	3.2908
237182_at	LOC653479	653479	chr17q21.32	Similar to mitochondrial ribosomal protein L45	2.93678	3.01923	2.94557	2.96421	2.96421	2.88191	2.94458	3.05717	3.05595	2.98991	2.96421	2.88259
234692_at	---	---	---	---	2.93701	3.06868	3.10949	2.87316	2.97192	2.96595	3.03121	3.07581	3.09902	3.08443	3.09108	3.15296
224296_x_at	---	---	---	---	2.93768	2.97932	2.97004	2.91798	2.96097	2.93411	2.85629	3.04379	3.03789	2.96097	2.96097	2.98819
1564192_at	---	---	---	---	2.9381	3.06097	2.98658	2.94156	2.91617	2.95659	3.00191	2.97901	3.20199	3.01652	2.90592	3.0373
241770_x_at	---	---	---	---	2.93857	3.00671	2.95106	2.95198	2.86367	3.00006	2.98106	2.94004	3.09902	2.92594	3.0112	2.91602
243632_at	---	---	---	---	2.93875	2.90117	3.04549	2.87149	2.98367	2.96108	2.79052	3.01672	2.89628	3.22738	2.8772	3.0319
215014_at	KCND3	3752	chr1p13.3	potassium voltage-gated channel, Shal-related subfamily, member 3	2.93884	2.81143	2.79165	2.84985	2.9763	2.99038	2.73401	2.86147	2.83881	2.82225	2.68467	2.86804
1564705_at	GLS2	27165	chr12q13	glutaminase 2 (liver, mitochondrial)	2.93893	2.97287	2.97428	2.89586	2.96421	2.95671	2.99019	2.96421	2.96421	2.99441	2.96421	2.96421
236538_at	GRIA2	2891	chr4q32-q33	glutamate receptor, ionotropic, AMPA 2	2.93897	2.93582	2.89645	2.86456	3.04415	2.90821	3.02633	2.90511	2.87601	2.84009	2.94107	2.90821
241868_at	---	---	---	---	2.93901	2.96551	2.96283	2.97429	2.93566	2.90708	2.91617	3.0103	2.97006	2.86799	2.95119	3.06931
241103_at	SMEK2	57223	chr2p16.1	SMEK homolog 2, suppressor of mek1 (Dictyostelium)	2.93928	2.90539	2.86279	2.8932	2.96356	2.96108	2.91877	3.01634	2.78106	2.76144	2.87223	2.9547
214776_x_at	XYLB	9942	chr3p22-p21.3	xylulokinase homolog (H. influenzae)	2.94006	2.87907	2.88603	2.94222	2.96186	2.9161	2.92822	2.8934	2.8156	2.9161	2.93247	2.80951
1560330_at	PCDH15	65217	chr10q21.1	protocadherin-related 15	2.9405	2.93443	2.89673	2.90658	2.97091	2.94401	2.91599	2.99796	2.88934	2.8582	2.91599	2.91599
232390_at	NCAM2	4685	chr21q21.1	neural cell adhesion molecule 2	2.94054	2.87579	2.94364	2.92492	2.928	2.96871	2.81713	2.92205	2.88819	2.98108	2.92492	2.92492
217229_at	ASB4	51666	chr7q21-q22	ankyrin repeat and SOCS box-containing 4	2.94115	2.97206	2.93381	2.87719	2.92256	3.02372	2.95987	2.95386	3.00246	2.88084	2.96672	2.95386
1553765_a_at	KLHL32	114792	chr6q16.1	kelch-like 32 (Drosophila)	2.9414	2.91599	2.95577	2.93192	2.90724	2.98502	2.87435	2.93192	2.94168	2.9036	2.96284	3.00087
1553214_a_at	CCDC7	221016	chr10p11.22	coiled-coil domain containing 7	2.94149	2.97763	2.98651	2.89081	2.9554	2.97825	2.98113	2.97825	2.9735	2.97825	3.04935	2.93192
217428_s_at	COL10A1	1300	chr6q21-q22	collagen, type X, alpha 1	2.9415	2.90653	2.98882	2.9647	2.9647	2.89509	2.99774	2.90518	2.81667	3.02111	2.91599	3.02937
231070_at	IYD	389434	chr6q25.1	iodotyrosine deiodinase	2.94155	3.07125	3.00773	2.90637	2.96764	2.95064	2.98106	3.19069	3.04198	2.92799	2.95156	3.14365
1568867_x_at	---	---	---	---	2.9418	2.86566	2.88338	3.02472	2.90501	2.89565	2.73761	2.90501	2.95437	2.78406	2.91599	2.95008
1559503_a_at	LOC441666	441666	chr10q11.21	zinc finger protein 91 pseudogene	2.94216	3.15543	3.85874	3.03837	2.81355	2.97455	3.16978	3.12672	3.16978	3.48601	3.91389	4.17633
220109_at	TF	7018	chr3q22.1	transferrin	2.94225	2.96645	2.8367	2.91599	3.00112	2.90965	2.91599	2.95806	3.02531	2.78458	2.80951	2.91599
1562916_at	---	100359394	chrXp22.33 and Yp11.31	non-protein coding RNA 102	2.94264	2.94268	2.88332	3.04647	2.90769	2.87376	3.02883	2.83792	2.96129	2.95705	2.85283	2.84009
239006_at	SLC26A7	115111	chr8q23	solute carrier family 26, member 7	2.94305	2.98332	2.96983	2.97429	2.91513	2.93972	3.02999	2.97429	2.94569	2.9486	2.98045	2.98045
220301_at	CCDC102B	79839	chr18q22.1	coiled-coil domain containing 102B	2.94312	3.23212	3.02116	3.06487	2.98218	2.7823	3.32011	3.24387	3.13238	3.016	3.05181	2.99566
1569941_at	---	---	---	---	2.94377	2.96428	3.00888	2.969	2.94495	2.91736	2.897	3.05088	2.94495	3.01311	3.05266	2.96088
1555002_at	MGC39545	403312	chr11q24.2	hypothetical LOC403312	2.94391	2.93141	3.00317	2.85332	2.93509	3.04332	3.0737	2.84028	2.88025	2.86804	3.06835	3.07312
1568935_at	---	---	---	---	2.94401	2.94672	2.94658	2.94214	2.94495	2.94495	2.87458	3.02063	2.94495	2.93781	2.90135	3.00057
205612_at	MMRN1	22915	chr4q22	multimerin 1	2.94453	3.12401	3.06888	3.01087	2.82895	2.99377	3.09412	3.25083	3.02708	2.99377	3.20199	3.01087
241390_at	---	---	---	---	2.94509	2.92928	2.9432	2.97141	2.93192	2.93192	2.82571	2.82571	3.13642	2.90114	3.05449	2.87398
241296_at	---	---	---	---	2.94534	3.04294	2.99125	2.82601	3.00501	3.00501	3.00501	3.08592	3.03789	3.16055	2.86447	2.94874
1563649_at	---	---	---	---	2.94542	3.01274	2.87855	2.91411	2.96108	2.96108	2.93572	3.10855	2.99396	3.01735	2.96108	2.6572
1559685_at	---	100506379	---	hypothetical LOC100506379	2.94544	3.11635	3.03667	2.85032	2.94495	3.04106	3.15557	3.04106	3.15243	3.04106	2.96995	3.09902
1563173_at	---	---	---	---	2.94546	2.83655	2.8884	2.98469	2.84459	3.0071	2.81869	2.83419	2.85675	2.87323	2.87844	2.91354
241811_x_at	SLC6A4	6532	chr17q11.2	solute carrier family 6 (neurotransmitter transporter, serotonin), member 4	2.94585	2.96632	2.95913	2.89636	3.09575	2.84545	2.95806	2.95806	2.98286	2.95806	2.95513	2.96421
241088_at	---	---	---	---	2.94592	2.96401	2.94433	2.88193	3.00057	2.95525	2.95525	2.91668	3.02009	2.92871	2.94902	2.95525
216050_at	---	---	---	---	2.94601	2.9392	2.95469	2.95765	3.00057	2.87979	2.90291	3.01129	2.9034	2.95469	2.95469	2.95469
1569599_at	SAMSN1	64092	chr21q11	SAM domain, SH3 domain and nuclear localization signals 1	2.94602	2.88356	2.9637	2.91215	3.00385	2.92205	2.80659	2.92205	2.92205	3.07168	2.92205	2.89737
1559275_x_at	hCG_1771830	654254	chr4p16.3	Zinc finger protein 732	2.9462	3.04912	3.09193	2.91296	2.94495	2.98069	3.03121	2.92236	3.1938	3.00325	3.00325	3.26928
241061_at	---	---	---	---	2.94629	2.99362	2.95446	2.99202	2.89558	2.95126	2.95806	2.95806	3.06475	2.9637	2.94164	2.95806
1567656_at	OR2H1	26716	chr6p21.3	Olfactory receptor, family 2, subfamily H, member 1	2.9471	2.95653	2.95606	2.92205	2.90704	3.01221	2.95606	2.95175	2.96177	2.95606	2.95606	2.95606
1565788_at	---	---	---	---	2.9473	2.95531	2.93225	2.92205	2.93459	2.98527	2.96406	2.92801	2.97385	2.80128	2.96108	3.03438
241564_at	GLOD5	392465	chrXp11.23	glyoxalase domain containing 5	2.94757	2.98612	2.99713	2.98536	2.83419	3.02317	2.98415	2.98163	2.99259	3.01679	3.10315	2.87145
234335_s_at	FAM84A	151354	chr2p24.3	Family with sequence similarity 84, member A	2.94802	3.10895	2.96824	2.94386	3.00057	2.89963	3.1623	3.16398	3.00057	3.08509	2.90695	2.91269
1554778_at	PHLDB2	90102	chr3q13.2	pleckstrin homology-like domain, family B, member 2	2.94803	3.04068	3.05627	3.00323	2.96939	2.87146	3.06487	3.02859	3.02859	3.00452	3.06487	3.09941
220503_at	SLC13A1	6561	chr7q31-q32	solute carrier family 13 (sodium/sulfate symporters), member 1	2.94809	2.8803	2.95045	3.05267	2.87867	2.91292	2.81975	2.95806	2.86311	3.02553	2.91292	2.91292
239178_at	FGF9	2254	chr13q11-q12	fibroblast growth factor 9 (glia-activating factor)	2.94858	3.01317	2.95028	2.8727	3.0315	2.94153	3.02872	2.90525	3.10554	2.92205	3.08871	2.84009
1554071_at	CCDC67	159989	chr11q21	coiled-coil domain containing 67	2.9488	2.95007	2.94137	2.89477	3.06487	2.88675	3.01087	2.81926	3.02007	3.01087	2.82835	2.98488
1561110_at	---	---	---	---	2.94908	2.97635	2.9968	2.92807	2.9581	2.96108	2.98208	2.91452	3.03244	2.88638	2.98867	3.11533
236608_at	GPR113	165082	chr2p23.3	G protein-coupled receptor 113	2.94921	2.99601	2.9668	2.9416	2.94495	2.96108	2.8974	3.00115	3.08946	2.98903	3.05203	2.85934
233616_at	---	---	---	---	2.94922	2.83262	2.99268	2.94164	2.94164	2.96438	2.72351	2.84816	2.92619	3.00293	2.94164	3.03348
234833_at	---	---	---	---	2.94952	2.93781	2.90906	2.92205	3.00057	2.92593	2.9401	3.02924	2.8441	2.86804	2.92205	2.93709
236065_at	---	---	---	---	2.95038	2.89329	2.90649	3.00134	2.88873	2.96108	2.85997	2.90995	2.90995	2.93414	2.94281	2.84253
243885_x_at	---	---	---	---	2.95131	2.9028	2.89057	2.97429	3.01713	2.86251	2.97498	2.92205	2.81136	2.83171	2.88707	2.95291
234209_at	---	---	---	---	2.95156	2.97682	3.06883	2.8684	2.98149	3.00478	2.94123	2.98149	3.00773	3.21247	2.96205	3.03197
1552674_at	DIRC1	116093	chr2q33	disrupted in renal carcinoma 1	2.95183	2.95006	2.95767	2.90361	2.98767	2.96421	2.97304	2.96421	2.91292	2.94458	2.96421	2.96421
235380_at	---	---	---	---	2.95215	3.01093	3.01479	2.97429	2.79467	3.08748	3.10664	2.98976	2.93639	2.98683	3.07071	2.98683
241340_at	---	---	---	---	2.95247	2.97558	2.97512	2.90723	2.97509	2.97509	2.9304	3.02206	2.97429	2.82336	2.99377	3.10823
1553266_at	CNOT6L	246175	chr4q13.3	CCR4-NOT transcription complex, subunit 6-like	2.95277	2.86459	2.85482	2.86082	2.97345	3.02404	3.0106	2.82474	2.75843	2.91423	2.92511	2.72513
1562823_at	---	---	---	---	2.95284	3.03085	3.05437	2.89037	3.03062	2.93752	2.9459	3.00092	3.14573	3.17452	2.97996	3.00861
211149_at	UTY	7404	chrYq11	ubiquitously transcribed tetratricopeptide repeat gene, Y-linked	2.95293	3.01248	2.99942	2.89045	3.05106	2.91726	3.03133	3.04186	2.96425	3.0475	2.8934	3.05736
244067_x_at	---	---	---	---	2.95297	2.97152	2.98139	2.91189	3.04551	2.9015	2.95489	2.95489	3.00478	2.95489	2.95489	3.03438
1565638_at	---	---	---	---	2.95336	3.01347	3.02248	2.9341	2.91511	3.01087	2.9778	3.08389	2.97871	3.01087	3.02063	3.03595
241545_x_at	---	---	---	---	2.9535	2.89825	2.96372	3.00057	2.94164	2.91829	2.84009	2.94164	2.91303	2.97194	2.91368	3.00552
AFFX-TrpnX-3_at	---	---	---	---	2.95375	2.99796	3.0284	2.93869	2.95462	2.96795	2.9841	3.0023	3.00748	3.08381	2.94681	3.05456
1559653_at	---	100289508	chr13q34	Hypothetical protein LOC100289508	2.95454	2.93718	2.91029	2.89698	3.03471	2.93192	2.92205	2.96743	2.92205	2.91905	2.92205	2.88977
222299_x_at	---	---	---	---	2.95455	3.07023	3.05313	2.85637	2.98356	3.02372	3.02372	3.129	3.05797	3.06841	3.06727	3.02372
243436_at	---	---	---	---	2.95469	2.92949	2.94379	2.94803	2.87201	3.04402	2.96429	2.89323	2.93096	2.96429	2.80951	3.05755
243421_at	---	---	---	---	2.95475	2.95173	2.99746	2.89182	2.91557	3.05686	2.82699	2.95806	3.07015	2.966	2.966	3.06037
1570080_at	---	---	---	---	2.95481	2.92754	2.92232	3.00057	2.93192	2.93192	2.91221	2.98956	2.88084	2.97787	2.85718	2.93192
216016_at	NLRP3	114548	chr1q44	NLR family, pyrin domain containing 3	2.95485	2.93851	2.99018	2.92272	2.97091	2.97091	2.94522	2.8934	2.97692	2.97091	3.0287	2.97091
1557180_at	C11orf87	399947	chr11q22.3	chromosome 11 open reading frame 87	2.95493	2.9676	2.84892	2.93455	3.03805	2.89218	2.98106	2.98717	2.93455	2.8363	2.86336	2.8471
1564965_at	---	---	---	---	2.95537	3.03279	2.99305	3.00361	2.91599	2.94649	2.97937	3.03962	3.07939	3.00057	2.978	3.00057
216737_at	---	---	---	---	2.95563	3.01523	3.04139	2.95806	2.95806	2.95077	2.98863	2.95806	3.09902	3.17283	2.95077	3.00057
233845_at	---	---	---	---	2.95571	2.89268	2.94169	3.08549	2.89558	2.88605	2.88789	2.87723	2.91292	2.94311	2.8934	2.98854
242107_x_at	---	---	---	---	2.95594	2.93782	2.88659	2.92205	2.92205	3.02372	2.9337	2.92205	2.95772	2.92205	2.80951	2.92821
1552373_s_at	C4orf33	132321	chr4q28.2	chromosome 4 open reading frame 33	2.95615	2.99581	2.9383	2.96602	3.03438	2.86804	2.98106	2.98106	3.02529	2.98415	2.95955	2.87119
1565653_at	HEATR7A	727957	chr8q24.3	HEAT repeat containing 7A	2.95623	3.0377	3.0294	2.98277	3.03555	2.85038	3.01087	3.03092	3.07131	3.01087	3.06647	3.01087
1563498_s_at	SLC25A45	283130	chr11q13.1	solute carrier family 25, member 45	2.95672	2.96029	2.90749	2.88435	2.94495	3.04085	3.06482	2.94495	2.8711	2.89035	2.94495	2.88716
235795_at	PAX6	5080	chr11p13	paired box 6	2.95694	2.96904	2.93536	2.95486	2.95486	2.96108	3.0674	2.9373	2.90243	2.96216	2.90075	2.94318
1555382_at	POF1B	79983	chrXq21.2	premature ovarian failure, 1B	2.957	2.97703	2.90594	2.97218	2.91599	2.98283	2.95765	3.04154	2.93192	2.9224	2.86349	2.93192
240863_at	CYP19A1	1588	chr15q21.1	cytochrome P450, family 19, subfamily A, polypeptide 1	2.95702	2.93368	2.93264	2.94776	2.94495	2.97833	3.00528	2.96173	2.83405	2.94776	2.90238	2.94776
1567861_at	DNAH14	127602	chr1q42.12	dynein, axonemal, heavy chain 14	2.95718	2.97568	2.90039	2.80128	2.94495	3.12532	3.04631	2.95806	2.92267	2.84976	2.94495	2.90646
1568871_at	---	---	---	---	2.95723	2.93721	2.96631	2.97429	2.96108	2.93632	3.02107	2.95806	2.83251	2.9894	2.94164	2.96788
241814_at	---	---	---	---	2.95725	2.91664	2.88603	2.89636	3.09611	2.87927	2.98106	2.89636	2.87249	2.86537	2.89636	2.89636
1558428_at	ALS2CR11	151254	chr2q33.1	amyotrophic lateral sclerosis 2 (juvenile) chromosome region, candidate 11	2.95734	2.87429	2.873	3.09623	2.87264	2.90314	2.75718	2.89711	2.9686	2.90314	2.81272	2.90314
1567379_at	---	---	---	---	2.95739	3.06375	2.93777	3.00481	2.98221	2.88516	3.01646	3.16201	3.01276	3.01087	2.93244	2.86999
1562288_at	---	---	---	---	2.95773	2.97683	2.99477	2.90125	3.00772	2.96421	2.94425	2.95447	3.03176	2.96421	3.05587	2.96421
1560543_at	---	---	---	---	2.95802	2.94494	2.89987	3.00057	2.89448	2.97899	3.00284	2.91599	2.91599	2.86761	2.91599	2.91599
1559930_at	---	---	---	---	2.95898	3.05334	3.0354	2.8815	2.96883	3.02662	3.09902	3.02662	3.03438	2.94347	3.12835	3.03438
1557876_at	LOC340094	340094	chr5p15.32	hypothetical LOC340094	2.959	2.89403	3.0041	2.96108	2.95485	2.96108	2.72681	2.96964	2.98565	2.98415	3.02284	3.00532
1568487_x_at	---	---	---	---	2.95907	3.00411	3.08084	3.03062	2.89736	2.94923	2.95108	3.03062	3.03062	3.03355	3.1036	3.10538
1558971_at	TSEPA	387357	chr6q22.33	thymocyte selection associated	2.95981	2.94565	2.94111	2.93192	3.06967	2.87784	2.9731	2.93192	2.93192	2.86886	3.02256	2.93192
1556497_a_at	---	---	---	---	2.9611	3.11303	3.14239	2.91197	2.99283	2.97849	3.06405	3.23714	3.03789	3.13731	3.23078	3.05909
238713_at	---	---	---	---	2.96131	3.04727	3.02211	2.87077	3.01846	2.9947	3.02143	3.05437	3.06602	3.02143	3.04106	3.00386
1558893_a_at	CCDC67	159989	chr11q21	coiled-coil domain containing 67	2.96134	2.98756	3.01405	2.88334	3.02289	2.9778	2.98756	2.98756	2.98756	3.01551	2.94723	3.0794
1556598_at	ARPP-21 /// LOC100130503	10777	chr3p22.3	cAMP-regulated phosphoprotein, 21kDa	2.9614	2.85501	2.90683	2.91081	3.04147	2.93192	2.72124	2.93296	2.91081	2.88494	2.84009	2.99547
240811_at	---	---	---	---	2.96149	2.91011	2.89725	2.96361	2.97722	2.94365	3.03789	2.87684	2.8156	2.82422	2.97722	2.89031
239558_at	---	---	---	---	2.96157	3.11656	3.06208	2.9536	3.06307	2.86804	2.93858	3.09437	3.31671	3.04106	3.04106	3.10412
1564276_at	C5orf56	441108	chr5q31.1	chromosome 5 open reading frame 56	2.96173	3.07628	3.13108	2.95702	3.06013	2.86804	3.01668	3.04237	3.16978	3.01087	3.23078	3.15158
1553781_at	ZC3HAV1L	92092	chr7q34	zinc finger CCCH-type, antiviral 1-like	2.96203	2.88744	2.95159	2.92139	3.11822	2.84649	2.89636	2.92139	2.84458	3.03934	2.94967	2.86575
1552837_at	ICK	22858	chr6p12.1	intestinal cell (MAK-like) kinase	2.96241	2.86334	2.98092	2.89259	3.06271	2.93192	2.94828	2.80894	2.83279	2.92205	2.94828	3.07241
206378_at	SCGB2A2	4250	chr11q13	secretoglobin, family 2A, member 2	2.96242	3.059	3.06877	2.973	2.87492	3.03934	3.1178	2.98756	3.07163	3.05893	3.07819	3.06919
1553546_at	PRO2012	55478	chr1q42.13	hypothetical protein PRO2012	2.96246	2.99884	2.93785	2.94495	3.03537	2.90707	2.96547	3.08609	2.94495	2.86804	2.94495	3.00057
233821_at	---	---	---	---	2.96247	3.05326	3.00383	3.01087	2.97091	2.90563	3.01087	3.13805	3.01087	3.01087	2.93574	3.06487
1565819_at	---	---	---	---	2.96301	2.96862	3.0241	2.93422	2.97429	2.98053	2.95729	2.97429	2.97429	2.97429	2.8898	3.20819
1554536_at	DPYD	1806	chr1p22	dihydropyrimidine dehydrogenase	2.96355	3.00562	2.99225	2.91802	2.95549	3.01716	2.98415	3.04855	2.98415	2.98415	3.0395	2.95312
1561136_at	GYPE	2996	chr4q31.1	glycophorin E (MNS blood group)	2.96389	3.01833	3.02243	3.00297	3.00297	2.88572	3.10429	2.94773	3.00297	3.00297	2.91599	3.14833
1557762_at	---	---	---	---	2.96401	2.86368	2.9041	3.0404	2.90992	2.9417	2.96086	2.71725	2.91292	2.94051	2.85886	2.91292
1565861_at	---	---	---	---	2.96401	3.06899	2.98255	2.98391	2.91435	2.99377	3.04267	3.17052	2.99377	3.01803	2.99377	2.93583
210833_at	PTGER3	5733	chr1p31.2	prostaglandin E receptor 3 (subtype EP3)	2.96493	2.93371	3.01327	2.98343	2.88414	3.02721	2.89636	2.93049	2.97429	2.98415	2.95477	3.10088
241502_x_at	---	---	---	---	2.96513	3.01064	2.98274	2.9239	2.97091	3.00057	3.03077	3.00057	3.00057	2.86804	3.00057	3.07962
1556583_a_at	SLC8A1	6546	chr2p23-p22	solute carrier family 8 (sodium/calcium exchanger), member 1	2.96516	2.95059	2.92498	2.77948	2.95398	3.16201	2.86804	3.03878	2.94495	2.72547	3.10453	2.94495
1563101_at	ARNTL2	56938	chr12p12.2-p11.2	aryl hydrocarbon receptor nuclear translocator-like 2	2.96516	3.07575	3.02599	3.01627	3.00084	2.87837	3.03789	3.13753	3.05184	3.03789	2.9587	3.08138
1553915_at	C10orf126	283080	chr10p12.1	chromosome 10 open reading frame 126	2.96521	2.95447	3.05598	2.96476	2.94863	2.98225	2.98225	2.83419	3.04697	3.11423	3.08365	2.97006
233499_at	LRRC7	57554	chr1p31.1	leucine rich repeat containing 7	2.96537	2.93354	2.97034	2.89636	3.07339	2.92636	2.99084	2.95806	2.85172	2.96506	2.92343	3.02253
215172_at	PTPN20A /// PTPN20B	26095 /// 653129	chr10q11.22	protein tyrosine phosphatase, non-receptor type 20A /// protein tyrosine phosphatase, non-receptor type 20B	2.96554	2.95674	2.95552	2.94803	3.00057	2.94803	2.91272	2.94074	3.01676	2.94803	2.90265	3.01588
241147_at	---	---	---	---	2.96581	2.95192	2.93586	2.96846	2.97091	2.95806	3.08148	2.95806	2.81623	2.92205	2.95806	2.92749
220504_at	KERA	11081	chr12q22	keratocan	2.96595	3.0322	3.13554	3.04106	2.95715	2.89963	3.04106	3.04106	3.01448	3.29394	3.04106	3.07163
1554272_at	ERAP2	64167	chr5q15	endoplasmic reticulum aminopeptidase 2	2.96641	3.01767	2.99536	2.90818	2.99728	2.99377	2.96223	2.98854	3.10225	3.01087	2.97792	2.99728
207912_s_at	DAZ1 /// DAZ2 /// DAZ3 /// DAZ4 /// LOC732447	1617 /// 57054 /// 57055 /// 57135	chrYq11.223	deleted in azoospermia 1 /// deleted in azoospermia 2 /// deleted in azoospermia 3 /// deleted in azoospermia 4	2.9665	2.94628	2.90635	2.92205	2.94074	3.03671	2.93582	2.95806	2.94495	2.83758	2.94074	2.94074
237863_at	TMPO	7112	chr12q22	thymopoietin	2.96684	3.07538	3.0838	2.961	2.95537	2.98415	2.98415	3.25784	2.98415	2.98415	2.98415	3.28311
212768_s_at	OLFM4	10562	chr13q14.3	olfactomedin 4	2.96687	3.08111	3.13756	2.84643	2.90739	3.1468	3.01529	3.16307	3.06497	3.18756	3.16015	3.06497
229554_at	---	---	---	---	2.96697	3.55459	3.14384	3.00431	2.91599	2.98061	3.86519	3.42016	3.37843	3.09522	3.1343	3.20199
1554460_at	ST8SIA4	7903	chr5q21	ST8 alpha-N-acetyl-neuraminide alpha-2,8-sialyltransferase 4	2.96701	2.95919	2.96293	2.90813	2.94164	3.05125	3.02468	2.87796	2.97494	2.94164	2.94164	3.00552
233662_at	CDH26	60437	chr20q13.33	cadherin 26	2.96716	2.9366	3.04472	2.87947	2.95714	3.06487	3.01087	2.83141	2.96753	3.10276	3.01387	3.01754
1564128_at	---	---	---	---	2.96718	3.04601	3.04194	3.01087	2.92512	2.96555	3.01087	3.02814	3.09902	3.01087	3.04106	3.07389
1555687_a_at	CLEC4C	170482	chr12p13.2-p12.3	C-type lectin domain family 4, member C	2.96722	3.13858	3.01548	2.94224	2.95886	3.00057	3.00057	3.2441	3.17106	3.05836	2.98752	3.00057
210375_at	PTGER3	5733	chr1p31.2	prostaglandin E receptor 3 (subtype EP3)	2.96728	2.99308	3.03661	2.81805	3.04941	3.03438	2.96493	2.97429	3.04001	3.03438	3.04106	3.03438
1552939_at	ANGPT1	284	chr8q23.1	angiopoietin 1	2.96744	2.94242	2.97524	2.97029	2.95806	2.97399	2.86147	2.95806	3.00773	2.95469	3.06487	2.90616
1554190_s_at	C10orf81	79949	chr10q25.3	chromosome 10 open reading frame 81	2.96749	2.97714	3.06248	2.94081	3.00057	2.96108	3.01103	2.99761	2.92278	3.14824	3.03862	3.00057
1560570_a_at	---	---	---	---	2.96757	2.90471	3.01797	2.97429	2.96421	2.96421	3.02929	2.8275	2.85734	2.90715	2.96421	3.18254
1558668_s_at	SPATA22	84690	chr17p13.3	spermatogenesis associated 22	2.9677	2.99388	2.97908	2.93348	3.06999	2.89963	2.89636	3.0474	3.03789	2.942	2.97355	3.0217
235522_at	CLEC2D	29121	chr12p13	C-type lectin domain family 2, member D	2.96786	2.96466	2.99925	2.97429	2.98415	2.94515	2.98026	2.98756	2.92615	3.00984	3.00378	2.98415
1559433_at	LOC149773	149773	chr20q13.32	hypothetical LOC149773	2.96793	3.14158	3.02475	3.03062	3.03062	2.84254	3.03062	3.26504	3.12906	2.94871	3.09492	3.03062
237530_at	---	---	---	---	2.96841	2.85531	2.87072	3.03466	2.92503	2.94554	2.77797	2.91994	2.86804	2.86804	2.84098	2.90314
207580_at	MAGEB4	4115	chrXp21.3	melanoma antigen family B, 4	2.96844	2.99471	3.09851	2.89383	3.03716	2.97432	3.01959	3.01959	2.94495	3.11001	3.10957	3.07596
244006_at	POU2F1	5451	chr1q24.2	POU class 2 homeobox 1	2.96904	2.91202	2.99076	2.99042	2.91137	3.00532	2.80849	2.96647	2.96108	3.04106	2.85645	3.07477
228202_at	PLN	5350	chr6q22.1	Phospholamban	2.96913	3.07645	2.99151	2.94981	2.97579	2.9818	2.9818	3.19822	3.04935	2.9818	3.04183	2.95092
1557566_at	LOC148987	148987	chr1p32.3	hypothetical protein LOC148987	2.96987	3.13648	2.97391	2.92205	2.99377	2.99377	2.9508	3.32204	3.13662	2.88081	2.99377	3.04716
1561069_at	---	---	---	---	2.96999	2.8801	2.91724	2.97429	2.96708	2.96859	2.91709	2.90735	2.81586	2.84919	2.89196	3.01057
244435_at	C10orf141	642938	chr10q26.2	family with sequence similarity 196, member A	2.97038	2.98716	2.96856	2.9605	2.98957	2.96108	2.95108	3.04618	2.96421	2.98913	2.95233	2.96421
216378_at	---	---	---	---	2.97049	2.99592	3.00057	3.02889	2.99463	2.88796	2.9287	3.05247	3.00658	3.00057	3.00057	3.00057
207583_at	ABCD2	225	chr12q11-q12	ATP-binding cassette, sub-family D (ALD), member 2	2.97059	2.92984	2.98519	2.89636	2.99074	3.02469	2.80546	3.01985	2.96421	3.16854	2.8228	2.96421
1552661_at	PCDHGB7	56099	chr5q31	protocadherin gamma subfamily B, 7	2.97109	2.9563	2.99479	2.98484	2.96421	2.96421	2.93723	2.96421	2.96746	2.88225	3.13791	2.96421
1569729_a_at	ASZ1	136991	chr7q31.2	ankyrin repeat, SAM and basic leucine zipper domain containing 1	2.97111	2.97026	2.9775	2.93076	2.91526	3.0673	3.01434	2.9785	2.91794	2.98415	2.96421	2.98415
240966_at	SH3TC2	79628	chr5q32	SH3 domain and tetratricopeptide repeats 2	2.97121	2.95439	2.97262	2.95108	3.03062	2.93192	2.95108	2.95108	2.96099	3.04106	2.95108	2.92572
1558372_at	---	---	---	---	2.97141	3.06461	3.02887	2.95253	2.95084	3.01087	3.01087	3.14507	3.03789	3.01087	3.01087	3.06487
1561437_at	---	100287035	chr6q16.2	Hypothetical protein LOC100287035	2.9715	3.06314	2.94002	2.97359	2.95702	2.98388	3.03789	3.16163	2.98989	2.98388	2.96002	2.87616
230344_x_at	---	---	---	---	2.97189	2.98614	2.94772	2.94201	3.01607	2.95759	2.95108	2.89933	3.10799	2.94772	2.94772	2.94772
1562616_at	---	---	---	---	2.97241	2.93783	2.93235	2.92205	3.05024	2.94495	2.87726	2.99129	2.94495	2.9747	2.8774	2.94495
239480_at	---	---	---	---	2.97261	3.04654	3.06076	3.03438	2.97223	2.91121	3.03438	3.07086	3.03438	3.11127	3.17308	2.89793
1567181_x_at	---	---	---	---	2.9727	2.99554	3.04378	2.89636	3.01087	3.01087	2.90799	3.1226	2.95603	2.99056	3.06131	3.07949
1555689_at	CD80	941	chr3q13.3-q21	CD80 molecule	2.9727	2.97603	2.97061	2.94086	2.97353	3.00372	2.96557	2.98898	2.97353	2.98562	2.97353	2.95268
240724_at	---	---	---	---	2.973	3.4239	3.01379	3.03062	2.93753	2.95085	3.2614	3.54879	3.4615	3.00713	3.03367	3.00057
207607_at	ASCL2	430	chr11p15.5	achaete-scute complex homolog 2 (Drosophila)	2.9734	2.98472	3.11458	3.00057	3.00737	2.91226	2.90669	3.04691	3.00057	3.13031	3.00057	3.21284
206145_at	RHAG	6005	chr6p21.1-p11	Rh-associated glycoprotein	2.9736	2.97689	3.04091	2.85717	3.0399	3.02372	3.04288	2.88308	3.00472	3.05799	3.13286	2.93188
237967_at	HAL	3034	chr12q22-q24.1	Histidine ammonia-lyase	2.97365	2.90164	3.03045	2.98527	2.96785	2.96785	2.94495	2.81503	2.94495	2.96785	3.03297	3.09053
1563032_at	---	---	---	---	2.97378	3.03618	3.09469	2.91899	3.05892	2.94343	3.02254	2.98756	3.09843	3.09595	3.15781	3.03031
1556944_at	---	---	---	---	2.97392	3.08881	2.96931	2.94803	2.96275	3.01099	3.13194	3.14275	2.99173	2.89636	3.01099	3.00057
1556528_at	LOC285326	285326	chr3p24.2	hypothetical LOC285326	2.97429	2.98108	2.94172	2.97429	2.97429	2.97429	2.99465	2.97429	2.97429	2.98024	2.87063	2.97429
240876_x_at	C15orf43	145645	chr15q21.1	chromosome 15 open reading frame 43	2.97455	2.96857	3.0928	3.08549	2.96446	2.87369	3.00442	2.8298	3.07149	3.02738	3.02738	3.22366
1570246_at	---	---	---	---	2.97459	2.96631	2.92909	2.92205	3.08916	2.91256	2.96505	2.93529	2.99858	2.93709	2.91824	2.93192
1556026_at	LOC100131434	100131434	chrXq28	hypothetical LOC100131434	2.97479	3.15327	3.01456	2.95708	2.90244	3.06487	3.08782	3.18345	3.18853	3.03789	3.03203	2.97376
1554131_at	KIAA1128	54462	chr10q23.1	family with sequence similarity 190, member B	2.97496	3.16537	2.97262	2.99791	2.99791	2.92906	3.20324	3.17107	3.1218	2.92205	2.99791	2.99791
1563858_at	---	---	---	---	2.975	3.02451	2.95559	2.99377	2.93745	2.99377	2.99377	3.04651	3.03324	2.90258	2.99999	2.96421
1567182_at	---	---	---	---	2.97542	2.84698	2.90491	2.97877	2.90314	3.04434	2.74439	2.8934	2.90314	2.90014	2.91144	2.90314
1559842_at	---	---	---	---	2.97554	2.97423	2.9578	3.03399	2.92841	2.96421	3.02235	2.96421	2.93614	2.87357	3.03561	2.96421
217132_at	---	---	---	---	2.97581	2.81426	2.87348	3.19135	2.86804	2.86804	2.85022	2.9343	2.65826	2.9026	2.85352	2.86432
1559652_at	---	---	---	---	2.97592	3.03683	3.03671	3.00646	3.00057	2.92072	2.95108	3.13504	3.02436	3.06632	3.03734	3.00646
210690_at	KLRC4	8302	chr12p13.2-p12.3	killer cell lectin-like receptor subfamily C, member 4	2.97596	2.99616	3.11232	2.82594	3.06487	3.03705	3.06443	2.887	3.03705	3.19822	2.93253	3.20621
1562800_at	---	---	---	---	2.97621	2.89317	2.89277	2.99891	2.91599	3.01372	2.81249	2.9541	2.91292	2.89429	2.91599	2.86804
242468_at	---	---	---	---	2.97662	2.95875	3.02251	2.97429	3.09878	2.85677	2.96771	2.98127	2.92727	2.95351	3.11347	3.00057
1559965_at	LOC100192378	100192378	chr8q21.11	hypothetical LOC100192378	2.97667	2.93623	2.8819	2.93192	2.92894	3.06915	2.90446	2.95806	2.94617	2.94317	2.86245	2.84009
1560884_at	SLC17A1	6568	chr6p23-p21.3	Solute carrier family 17 (sodium phosphate), member 1	2.97763	2.98414	3.00459	3.05395	2.96104	2.91791	2.9897	2.81426	3.14845	2.9897	2.9897	3.03438
1562329_at	CSMD1	64478	chr8p23.2	CUB and Sushi multiple domains 1	2.97765	3.07405	3.01376	2.95798	2.98087	2.9941	3.23396	2.9941	2.9941	2.9941	2.94818	3.09902
232656_at	---	---	---	---	2.97766	2.95857	3.0148	2.95814	2.98269	2.99215	2.9887	2.9043	2.98269	2.996	2.94939	3.09902
236138_at	---	92255	chr5p13.2	LMBR1 domain containing 2	2.97791	2.98941	2.97429	2.97429	2.87554	3.0839	3.14039	2.97799	2.84985	2.97429	2.97429	2.97429
1559455_at	---	---	---	---	2.97824	3.19214	3.00355	3.04106	2.89143	3.00222	3.04106	3.04106	3.49429	3.04106	2.92852	3.04106
232056_at	SCEL	8796	chr13q22	sciellin	2.97848	2.93238	2.91265	2.90902	3.06487	2.96156	2.98034	2.95344	2.86337	2.96156	2.81484	2.96156
233505_at	---	---	---	---	2.97853	3.06722	3.01951	2.83804	3.00773	3.08981	3.00773	3.18619	3.00773	3.04307	3.00773	3.00773
244048_x_at	---	---	---	---	2.97868	2.95042	2.93898	3.04615	2.94495	2.94495	2.94824	2.95806	2.94495	2.86405	2.93027	3.02261
233683_at	---	---	---	---	2.97888	3.00166	2.94866	2.9621	2.97091	3.00363	3.17148	2.85977	2.97372	2.97372	2.90804	2.96421
1554706_at	OR2L13	284521	chr1q44	olfactory receptor, family 2, subfamily L, member 13	2.97906	3.00606	3.02408	3.05621	2.8934	2.98756	2.98756	3.02289	3.00773	3.09712	2.98756	2.98756
240167_at	LOC152742	152742	chr4p15.33	hypothetical LOC152742	2.97928	2.94368	2.98163	2.88035	3.1064	2.95108	2.95108	2.95108	2.92887	2.98459	2.95974	3.00057
1552379_at	RDH10	157506	chr8q21.11	retinol dehydrogenase 10 (all-trans)	2.9799	3.00259	2.98222	2.92205	2.93316	3.08447	3.02477	2.97523	3.00777	2.91353	3.05175	2.98138
231613_at	MARK1	---	---	---	2.97998	2.92072	3.00902	3.02812	2.95591	2.95591	2.89636	2.90988	2.95591	2.95204	3.11912	2.95591
1556889_s_at	---	---	---	---	2.98049	3.03825	2.9763	3.0321	3.03563	2.87375	3.01087	3.08324	3.02063	3.01087	2.94361	2.9744
40665_at	FMO3	2328	chr1q24.3	flavin containing monooxygenase 3	2.98051	3.04806	2.98631	2.93346	2.97992	3.02814	3.08134	3.02092	3.04193	3.00115	2.87309	3.0847
224351_at	LOC100131508	100131508	chr6q14.1	PRO2122	2.98053	3.03204	2.96407	2.93272	2.98131	3.02756	3.00057	3.00057	3.09499	2.89108	3.00057	3.00057
217394_at	---	---	---	---	2.98086	3.02706	3.00666	2.84643	3.12441	2.97173	3.0339	2.93546	3.11183	3.11439	2.97173	2.93387
1563000_at	---	---	---	---	2.98106	3.00334	2.89399	2.98106	2.98106	2.98106	2.98106	3.03223	2.99672	2.96028	2.81856	2.90314
1557030_at	GAB1	2549	chr4q31.21	GRB2-associated binding protein 1	2.98111	2.99082	2.95272	2.9749	2.9447	3.02372	3.03789	2.96029	2.97429	3.02534	2.85793	2.9749
1563187_at	---	---	---	---	2.98143	2.95295	2.92518	2.94621	2.86528	3.13281	2.98949	2.90026	2.96911	2.94621	2.92589	2.90345
219643_at	LRP1B	53353	chr2q21.2	low density lipoprotein receptor-related protein 1B	2.98151	3.31645	3.02966	2.92205	3.09575	2.92671	3.60199	3.14802	3.19933	2.90623	3.11018	3.07257
240914_at	---	---	---	---	2.98158	3.1242	3.05455	3.02469	2.93976	2.98029	3.13741	3.16192	3.07328	3.01087	3.09254	3.06025
241861_at	SYCP3	50511	chr12q	Synaptonemal complex protein 3	2.98178	2.91292	2.89922	3.04336	2.8883	3.01367	2.99505	2.89061	2.85311	2.92879	2.92879	2.84009
234457_at	NCRNA00171	80862	chr6p22.1	ZNRD1 antisense RNA (non-protein coding)	2.98213	3.0032	3.03616	2.87297	3.00229	3.07114	3.00842	2.93305	3.06812	3.01159	3.08846	3.00842
230760_at	ZFY	7544	chrYp11.3	zinc finger protein, Y-linked	2.98235	2.9849	2.83025	2.9415	2.99965	3.00589	2.97551	2.96583	3.01337	2.70562	2.87046	2.91466
215655_at	GRIK2	2898	chr6q16.3-q21	Glutamate receptor, ionotropic, kainate 2	2.98275	2.91083	2.90733	3.15616	2.8873	2.90479	2.89589	2.92205	2.91456	2.92719	2.89011	2.90469
1554634_at	PDS5B	23047	chr13q12.3	PDS5, regulator of cohesion maintenance, homolog B (S. cerevisiae)	2.98277	2.9136	2.98056	2.97091	2.97091	3.00649	2.85668	2.9132	2.97091	2.97091	2.99984	2.97091
232397_at	---	100507039	---	hypothetical LOC100507039	2.98316	3.05565	3.10529	3.05818	2.8934	2.9979	2.96959	3.08891	3.10843	3.1025	3.06681	3.14655
1559274_at	hCG_1771830	654254	chr4p16.3	Zinc finger protein 732	2.98353	2.99558	3.05542	3.01087	2.96116	2.97858	3.01087	3.02063	2.95525	3.06899	2.99377	3.10349
220726_at	---	---	---	---	2.98397	2.87514	2.94059	2.91771	3.11021	2.92397	2.86837	2.86039	2.89666	3.03169	2.8934	2.89666
232712_at	---	---	---	---	2.98413	3.07873	2.97876	3.01696	2.98756	2.94788	3.09902	2.93518	3.20199	2.94832	3.03632	2.95165
1557746_at	---	---	---	---	2.98415	2.95721	3.01658	2.98415	2.98415	2.98415	2.89636	2.98122	2.99405	2.98415	2.98415	3.08144
224231_at	PRO0471	28994	chr3p13-q26.1	hypothetical LOC28994	2.98426	2.88156	2.95802	2.96108	3.03062	2.96108	2.91137	2.98973	2.74357	2.93572	2.97727	2.96108
1555513_at	PIAS2	9063	chr18q21.1	protein inhibitor of activated STAT, 2	2.98443	3.0719	2.95229	3.00057	2.91599	3.03674	3.17725	3.00057	3.03789	2.96524	2.97262	2.91902
221057_at	SPATA1	64173	chr1p22.3	spermatogenesis associated 1	2.98477	3.00486	3.05088	3.02063	2.91307	3.02063	2.96731	3.02063	3.02664	3.11137	3.02063	3.02063
1570208_at	LOC284260	284260	chr18q12.3	hypothetical LOC284260	2.98494	2.96324	2.94611	2.90799	2.95108	3.09575	2.95709	3.11058	2.82204	2.95811	3.01219	2.86804
216686_at	FLJ40330	645784	chr2p11.2	ankyrin repeat domain 36B pseudogene 2	2.98504	2.98848	3.07817	2.96779	2.89737	3.08995	2.99377	2.92205	3.0496	3.17743	2.90787	3.14921
235401_s_at	FCRLA	84824	chr1q23.3	Fc receptor-like A	2.98507	3.03616	2.94518	2.98072	2.98072	2.99377	2.96109	3.05717	3.09021	2.92741	2.98072	2.92741
242820_at	---	---	---	---	2.98511	3.00727	3.01578	3.06184	2.96909	2.92438	3.01041	3.02645	2.98495	3.04106	3.00314	3.00314
1568673_s_at	EAF2	55840	chr3q13.33	ELL associated factor 2	2.9853	2.83246	3.0014	2.92205	2.95371	3.08015	2.75855	2.8609	2.87795	2.92205	2.99842	3.08373
217343_at	PNLIPRP2	5408	chr10q25.3	pancreatic lipase-related protein 2	2.98547	2.95869	3.09148	3.00057	3.00057	2.95525	3.00057	3.00057	2.87492	3.24459	2.97161	3.05824
243281_at	---	---	---	---	2.98588	2.92462	2.93492	3.03172	3.00057	2.92534	2.93353	2.90681	2.93353	2.98726	2.88558	2.93192
241675_s_at	---	---	---	---	2.98595	2.97069	2.91669	2.8924	3.00057	3.06487	2.92205	3.07923	2.91079	2.86804	2.95997	2.92205
1559839_at	TBX18	9096	chr6q14-q15	T-box 18	2.98598	2.96843	3.00254	3.03923	2.95431	2.96441	2.92205	2.99162	2.99162	3.02219	3.07938	2.90604
233703_x_at	---	---	---	---	2.986	2.94618	3.02236	2.98857	2.97091	2.99851	2.97091	2.93094	2.93668	2.97091	3.03461	3.06156
242198_at	---	---	---	---	2.98615	2.87636	3.04171	3.03225	3.03062	2.89558	2.82172	2.904	2.90336	3.09902	2.99215	3.03398
202901_x_at	CTSS	1520	chr1q21	cathepsin S	2.98621	2.95265	2.99551	2.89615	2.94495	3.11754	2.89792	3.03236	2.92767	2.98756	3.01142	2.98756
1563462_at	LOC285419	285419	chr4q28.1	Hypothetical LOC285419	2.98647	3.35869	3.03371	3.03697	2.94884	2.9736	3.58346	3.41567	3.07694	3.09902	2.98204	3.02007
243164_s_at	---	---	---	---	2.98648	2.981	3.01087	3.01087	2.93771	3.01087	2.92125	3.01087	3.01087	3.01087	3.01087	3.01087
244106_at	---	---	---	---	2.98715	3.05867	3.08545	2.92461	3.01313	3.02372	2.98782	2.99773	3.19047	2.99773	3.08898	3.16965
1554319_at	RPS6KA5	9252	chr14q31-q32.1	ribosomal protein S6 kinase, 90kDa, polypeptide 5	2.98734	3.07228	3.05648	3.01087	2.95091	3.00025	3.03789	3.1681	3.01087	3.01087	3.02298	3.13559
217613_at	TMEM144	55314	chr4q32.1	transmembrane protein 144	2.98751	3.07628	3.03894	2.99979	3.00057	2.96216	3.11746	3.13514	2.97626	3.08651	2.99485	3.03546
1555364_at	---	10944	chr11p15.1	chromosome 11 open reading frame 58	2.98775	2.88467	2.90757	2.85003	2.9512	3.16201	2.89575	2.86191	2.89636	2.8866	2.90465	2.93146
214770_at	MSR1	4481	chr8p22	macrophage scavenger receptor 1	2.98779	3.05777	2.93732	2.87125	3.05425	3.03789	3.12237	2.96865	3.08228	2.93399	3.03789	2.84009
1560383_at	---	---	---	---	2.98832	2.92507	3.0262	2.98904	2.84552	3.1304	2.86804	2.98491	2.92228	3.1625	2.95806	2.95806
1556147_at	---	100287426	chr3q25.33	Hypothetical protein LOC100287426	2.9884	2.95832	3.0811	2.96404	3.00057	3.00057	2.97273	2.90167	3.00057	3.07168	3.02744	3.14419
243040_at	---	---	---	---	2.98879	2.98981	3.04936	2.95053	3.05475	2.96108	2.90883	3.05287	3.00773	3.06854	3.01468	3.06487
1562396_at	PP8961	650662	chr14q32.12	chromosome 14 open reading frame 184	2.98899	2.99968	2.98596	2.88988	3.07331	3.00377	2.99377	3.09235	2.91292	3.0523	2.99377	2.91181
1569411_at	TMEM67	91147	chr8q22.1	transmembrane protein 67	2.98918	3.02696	3.10587	2.95648	3.04633	2.96474	3.04633	2.95406	3.08048	2.96436	3.18345	3.16978
207815_at	PF4V1	5197	chr4q12-q21	platelet factor 4 variant 1	2.98919	3.00318	2.97803	2.93289	3.07361	2.96108	2.91738	3.14929	2.94288	2.97116	2.99377	2.96916
220772_at	BPESC1	60467	chr3q23	blepharophimosis, epicanthus inversus and ptosis, candidate 1 (non-protein coding)	2.98943	3.02128	3.01407	2.92264	3.11583	2.92981	3.07125	2.8958	3.09678	3.04106	3.00057	3.00057
1556877_at	---	---	---	---	2.98951	2.91077	2.91885	2.96421	3.01217	2.99214	2.98106	2.87494	2.8763	2.89636	2.99214	2.86804
1561613_at	---	---	---	---	2.98956	3.02135	3.09624	2.93615	3.05007	2.98246	3.00456	2.96048	3.09902	3.13965	3.05007	3.09902
217524_x_at	---	---	---	---	2.98957	3.03174	2.98747	2.89636	3.00057	3.07176	3.00057	3.00057	3.09407	3.00057	2.98594	2.97589
216097_at	---	---	---	---	2.98985	2.8962	2.9963	2.96421	2.97724	3.0281	2.9461	2.76945	2.97304	2.95434	2.97355	3.061
241235_at	---	---	---	---	2.98991	2.97778	2.95451	2.77447	3.08745	3.10782	2.96421	3.11758	2.85156	3.04106	2.96421	2.85827
1569577_x_at	---	---	---	---	2.98992	3.0394	2.96004	3.05991	2.98415	2.9257	3.10359	3.03045	2.98415	2.98415	2.93652	2.95947
233620_at	ARHGEF12	23365	chr11q23.3	Rho guanine nucleotide exchange factor (GEF) 12	2.98993	3.00785	2.96899	3.01087	3.02754	2.93138	3.01087	2.98455	3.02814	2.95291	3.01087	2.9432
1562310_at	---	---	---	---	2.99004	2.97515	3.02063	3.00567	3.05756	2.90687	2.98064	2.96946	2.97536	3.01087	3.00567	3.04535
222322_at	---	---	---	---	2.99009	2.95803	3.00007	2.99895	2.94495	3.02637	2.98128	2.95806	2.93476	2.98128	2.98128	3.03765
1569719_at	BCL2L14	79370	chr12p13-p12	BCL2-like 14 (apoptosis facilitator)	2.99014	2.95079	2.92845	2.96421	2.96421	3.042	2.78583	3.10539	2.96114	2.82328	2.99786	2.96421
240413_at	PYHIN1	149628	chr1q23.1	pyrin and HIN domain family, member 1	2.99015	2.86571	2.94493	3.06099	3.0284	2.88105	2.84009	2.84411	2.91292	2.91292	2.91292	3.00895
1570352_at	ATM	472	chr11q22-q23	ataxia telangiectasia mutated	2.99047	3.0552	2.98301	2.99231	3.00921	2.96989	3.1109	2.98658	3.06812	3.0094	2.97522	2.96442
1567527_at	---	---	---	---	2.99104	2.95888	2.98714	2.98106	2.88288	3.10918	2.93862	2.92282	3.01521	3.04106	2.9608	2.95955
1554700_at	CDH7	1005	chr18q22.1	cadherin 7, type 2	2.99109	2.94041	2.9126	2.97633	3.00997	2.98698	2.97451	2.93294	2.91377	2.83903	2.96421	2.93456
1568784_at	---	---	---	---	2.99112	2.94675	2.98705	2.96243	2.87957	3.13136	2.81962	3.10771	2.91292	3.05029	2.97345	2.9374
219607_s_at	MS4A4A	51338	chr11q12	membrane-spanning 4-domains, subfamily A, member 4	2.99148	2.93909	2.91771	2.8731	3.00558	3.09575	2.86804	2.97495	2.97429	3.14569	2.75197	2.85548
233711_at	---	---	---	---	2.99179	2.98597	3.01686	3.00057	2.98056	2.99423	2.8622	3.09798	2.99773	2.99061	2.92476	3.13522
1569592_a_at	F11	2160	chr4q35	coagulation factor XI	2.99196	2.94882	2.93156	2.94809	2.93205	3.09575	2.99807	2.92205	2.92634	3.05578	2.91951	2.81941
1567698_x_at	---	---	---	---	2.99203	2.97133	3.0907	3.06099	2.97091	2.94418	2.9737	3.09574	2.84456	3.06397	3.12703	3.08111
1555421_at	AP1S3	130340	chr2q36.1	adaptor-related protein complex 1, sigma 3 subunit	2.9925	2.97389	2.98966	2.9169	2.96485	3.09575	2.93482	3.02392	2.96294	3.00355	2.96485	3.00057
1557012_a_at	---	---	---	---	2.99274	3.0574	3.06781	3.06099	2.98531	2.93192	3.06487	3.02063	3.08672	3.09937	3.04099	3.06306
1556580_a_at	---	---	---	---	2.99282	3.07682	3.01394	2.96077	2.92195	3.09575	3.14978	3.02063	3.06005	3.02063	3.02063	3.00057
232603_at	DCDC5	196296	chr11p14.1	doublecortin domain containing 5	2.99328	2.93239	2.89981	3.03595	2.94495	2.99895	2.94495	2.86511	2.98709	2.94495	2.94495	2.80951
1554550_at	KIAA1430	57587	chr4q35.1	KIAA1430	2.99347	3.11492	3.05977	3.03438	3.03438	2.91165	2.98561	3.16773	3.19143	3.03438	3.11053	3.03438
230891_at	TUBE1	51175	chr6q21	Tubulin, epsilon 1	2.99397	2.88239	2.93288	2.97429	3.06265	2.94495	2.87393	2.82229	2.95096	3.02907	2.84796	2.92161
228071_at	GIMAP7	168537	chr7q36.1	GTPase, IMAP family member 7	2.99402	2.97429	2.93914	2.97429	3.014	2.99377	2.97429	2.97429	2.97429	2.92634	3.02034	2.87073
1564567_at	---	---	---	---	2.99405	3.00396	2.97064	2.85757	3.03062	3.09396	2.88634	2.98756	3.13799	2.98756	3.05632	2.86804
1557742_a_at	LOC100128176	100128176	chr6q25.1	hypothetical protein LOC100128176	2.99465	2.99442	2.97536	3.00057	3.03062	2.95274	2.98106	3.00057	3.00162	2.89917	3.02634	3.00057
220700_at	---	---	---	---	2.99501	3.20946	2.95397	2.97248	2.97711	3.03543	3.0968	3.24865	3.28293	3.04106	2.91443	2.90641
215673_at	TEF	7008	chr22q13|22q13.2	thyrotrophic embryonic factor	2.9953	3.12526	3.02077	2.96197	2.91495	3.10897	3.04771	3.16201	3.16606	3.03062	3.03062	3.00106
1562290_at	---	---	---	---	2.9953	2.86579	3.00853	2.8803	3.06487	3.04073	2.82547	2.92205	2.84985	3.01466	3.09784	2.9131
240734_at	---	---	---	---	2.99551	2.93533	2.91193	2.83637	3.05506	3.0951	2.93036	2.92205	2.95357	2.90302	2.90241	2.93036
1570183_at	FBXO34	55030	chr14q22.3	F-box protein 34	2.99562	2.97429	2.95182	2.96583	2.9062	3.11483	2.97429	2.97429	2.97429	2.97429	2.90687	2.97429
235885_at	P2RY12	64805	chr3q24-q25	purinergic receptor P2Y, G-protein coupled, 12	2.99583	3.01522	3.00798	2.96574	3.01087	3.01087	3.02116	3.0641	2.9604	3.01087	2.97869	3.03438
1567303_at	---	---	---	---	2.99593	2.94515	3.04773	2.96421	2.96421	3.05935	2.96421	2.95832	2.91292	3.10828	3.07069	2.96421
1562470_at	C1orf83	127428	chr1p32.3	chromosome 1 open reading frame 83	2.99595	3.05356	3.06843	2.92084	3.07322	2.99377	3.11364	2.95627	3.09076	3.25147	2.98934	2.96449
244173_at	C14orf106	---	---	---	2.99597	3.02657	3.06646	3.0403	2.99397	2.95364	3.09777	2.92205	3.05988	3.06975	3.05988	3.06975
224081_at	---	---	---	---	2.99597	3.05105	2.94292	3.01087	2.8593	3.11775	3.01087	3.13456	3.00773	2.81551	3.07922	2.93402
210258_at	RGS13	6003	chr1q31.2	regulator of G-protein signaling 13	2.99603	2.88408	2.92474	3.0337	3.00365	2.95075	2.91599	2.85831	2.87795	2.95209	2.89242	2.92972
236395_at	---	---	---	---	2.99675	3.10239	3.0132	2.89636	3.03062	3.06325	3.14695	3.02473	3.13549	2.97837	3.03062	3.03062
1566930_at	TFB2M	64216	chr1q44	Transcription factor B2, mitochondrial	2.99705	3.04087	2.99874	2.94803	3.0657	2.97741	3.01973	3.08928	3.0136	3.01101	2.98464	3.00057
232415_at	PCDHB13	56123	chr5q31	protocadherin beta 13	2.9971	2.94549	3.11647	3.09092	2.95993	2.94046	2.90135	2.99377	2.94134	3.25662	2.99377	3.09902
233744_at	---	---	---	---	2.99749	3.06677	3.03272	2.90485	3.01599	3.07163	3.10535	3.04106	3.05389	3.04106	3.01603	3.04106
1555756_a_at	CLEC7A	64581	chr12p13.2	C-type lectin domain family 7, member A	2.99753	2.93844	2.92332	2.91902	2.97091	3.10265	2.86015	3.01022	2.94495	2.91902	2.91902	2.93192
240776_at	---	---	---	---	2.9976	3.08302	3.02529	2.83129	3.14063	3.02089	3.14942	3.06175	3.03789	3.06175	3.06175	2.95238
1561653_at	---	---	---	---	2.99813	2.98551	2.93715	3.04294	2.95086	3.00057	2.85696	3.00057	3.09902	3.02334	2.87817	2.90994
1561328_at	---	---	---	---	2.99843	3.00226	3.0289	2.97907	3.0081	3.0081	2.94052	3.1133	2.95297	3.0543	2.99803	3.03438
1554142_at	LOC100130423 /// SUGT1L1	283507	chr13q14.11	suppressor of G2 allele of SKP1 (S. cerevisiae) pseudogene 3	2.99848	2.9363	2.93445	3.07845	2.9585	2.9585	2.95192	2.92266	2.93431	2.90128	2.91599	2.98609
241587_at	---	---	---	---	2.99902	3.01268	3.10925	2.96658	3.01524	3.01524	3.01524	3.00755	3.01524	3.29377	3.08441	2.94959
240915_at	IGHG1	28461	chr14q32.32-q32.33	Immunoglobulin heavy variable 1-69	2.99924	3.03903	3.19182	2.9807	2.95965	3.05737	2.96616	3.04751	3.10344	3.17144	3.16612	3.2379
241744_x_at	---	---	---	---	2.99978	2.93656	2.99412	3.06801	2.91281	3.01852	2.97323	2.8934	2.94307	2.84885	3.01792	3.11559
1560823_at	LOC340017	340017	chr4q32.1	hypothetical LOC340017	2.99991	3.04269	3.04286	3.00199	2.96278	3.03496	3.03789	2.99116	3.09902	3.03789	3.03496	3.05575
211164_at	EPHA3	2042	chr3p11.2	EPH receptor A3	3.00057	2.98992	2.98539	3.00057	3.00057	3.00057	3.03303	2.89884	3.03789	2.95503	3.00057	3.00057
1564672_at	---	---	---	---	3.00061	2.94901	2.86556	3.13799	2.93192	2.93192	2.93192	3.06527	2.84985	2.81859	2.84618	2.93192
1563486_at	---	---	---	---	3.00095	2.93155	2.97681	2.82504	2.96558	3.21221	3.01223	2.9274	2.85501	2.96558	3.00206	2.96279
1560251_at	LOC645485	645485	chr12p11.21	hypothetical LOC645485	3.00107	2.95376	2.93879	3.1476	2.92483	2.93078	2.90219	2.9848	2.97429	2.95773	2.92786	2.93078
235976_at	SLITRK6	84189	chr13q31.1	SLIT and NTRK-like family, member 6	3.00122	3.53133	2.95717	2.92453	2.98086	3.09828	3.92625	3.54502	3.1227	2.89636	2.90274	3.07241
231647_s_at	FCRL5	83416	chr1q21	Fc receptor-like 5	3.00128	2.83698	2.94948	2.97429	2.97566	3.05388	2.79971	2.76628	2.94495	2.94495	2.84261	3.06089
241975_at	LOC399959	---	---	---	3.00152	3.07239	3.03438	2.9291	3.04108	3.03438	2.98106	3.19822	3.03789	3.03438	3.03438	3.03438
1563054_at	---	---	---	---	3.00182	3.06641	3.04668	3.03062	3.00057	2.97425	3.03062	3.03062	3.13799	3.03062	2.97144	3.13799
241260_at	---	---	---	---	3.00185	3.13134	3.00821	3.04136	2.94047	3.02372	2.97461	3.16201	3.2574	2.97718	3.02372	3.02372
222259_s_at	SPO11	23626	chr20q13.31	SPO11 meiotic protein covalently bound to DSB homolog (S. cerevisiae)	3.00193	3.09834	2.98327	2.97429	3.04561	2.98588	3.04561	3.28543	2.96397	3.04561	3.03825	2.86594
1555925_at	---	---	---	---	3.00222	2.96948	2.88668	3.03062	2.94865	3.02738	2.92266	2.94865	3.03714	3.00493	2.85261	2.80251
240586_at	ENAM	10117	chr4q13.3	Enamelin	3.00225	3.01557	2.95737	2.985	3.01087	3.01087	3.09986	3.05861	2.88824	3.01087	3.01087	2.85038
1569600_at	DLEU2	8847	chr13q14.3	Deleted in lymphocytic leukemia 2 (non-protein coding)	3.00226	3.04492	3.10902	3.07167	2.87025	3.06487	3.05216	2.89622	3.18639	3.08196	3.13963	3.10548
233875_at	---	---	---	---	3.00304	3.09038	3.09355	2.91021	3.07518	3.02372	3.09575	3.13209	3.04331	2.98415	3.12908	3.16742
237920_at	SYCP2	10388	chr20q13.33	Synaptonemal complex protein 2	3.00336	3.01573	2.98181	3.00816	3.00816	2.99377	3.00816	3.06217	2.97686	3.01087	2.92241	3.01216
1553792_at	KIAA1109	84162	chr4q27	KIAA1109	3.00374	3.01547	3.03318	3.03062	2.94998	3.03062	3.03062	2.98516	3.03062	2.95346	3.08848	3.0576
208375_at	IFNA1	3439	chr9p22	interferon, alpha 1	3.00395	3.07617	3.11823	2.8981	3.03062	3.08312	2.99386	2.94507	3.28957	3.15261	3.14811	3.05396
1568840_at	WDSOF1	25879	chr8q22.3	DDB1 and CUL4 associated factor 13	3.00395	3.09961	3.03918	3.06115	3.10063	2.85006	3.17921	3.02062	3.09902	2.99522	3.06115	3.06115
207846_at	POU1F1	5449	chr3p11	POU class 1 homeobox 1	3.00448	3.03198	2.94003	2.97429	3.06487	2.97429	3.06174	3.11433	2.91986	2.92081	2.95961	2.93966
239467_at	---	---	---	---	3.00489	3.03662	2.93295	3.01354	3.00057	3.00057	3.01354	3.09575	3.00057	2.90882	3.00057	2.88947
206439_at	EPYC	1833	chr12q21	epiphycan	3.00492	2.85147	3.02801	3.00057	3.00057	3.01362	2.91164	2.91551	2.72727	3.00723	3.07621	3.00057
244083_at	---	---	---	---	3.00499	3.03218	3.04111	3.00057	3.02063	2.99377	3.00749	3.02063	3.06843	3.13744	3.0606	2.92529
211427_s_at	KCNJ13	3769	chr2q37	potassium inwardly-rectifying channel, subfamily J, member 13	3.00516	3.08405	3.02353	3.00689	3.03062	2.97797	3.03062	3.03062	3.1909	3.04751	2.99244	3.03062
1560107_at	---	---	---	---	3.00517	2.91384	3.07234	2.88341	3.00029	3.13182	2.95968	2.93177	2.85007	3.06856	3.06487	3.08359
238852_at	---	---	---	---	3.00562	3.55157	2.97859	2.97184	3.08936	2.95567	3.76965	3.47899	3.40608	2.92482	3.06487	2.94607
233261_at	EBF1	1879	chr5q34	Early B-cell factor 1	3.00603	3.05286	2.95557	3.00057	3.04527	2.97225	2.96634	3.12703	3.0652	3.00057	2.91599	2.95014
215301_at	LOC100130958	100130958	chr16q23.1	synaptonemal complex central element protein 1-like	3.00617	3.0047	2.9821	2.97411	2.97953	3.06487	3.02635	2.95663	3.03113	2.86804	3.02635	3.05191
1560717_at	---	---	---	---	3.00622	3.08366	2.95117	3.12369	2.90118	2.99377	3.05944	3.08193	3.10962	3.07168	2.78126	3.00057
243479_at	---	---	---	---	3.00646	3.10033	3.15328	2.99186	2.9012	3.12632	3.05388	3.15135	3.09575	3.20981	3.09575	3.15427
1554125_a_at	NLGN4Y	22829	chrYq11.221	neuroligin 4, Y-linked	3.00679	3.12615	3.04904	2.97429	3.02768	3.01839	3.01057	3.13878	3.22909	3.11554	3.03357	2.99802
1560885_x_at	SLC17A1	6568	chr6p23-p21.3	Solute carrier family 17 (sodium phosphate), member 1	3.00707	3.0202	3.01657	2.97987	2.98974	3.0516	3.09656	2.98974	2.97429	2.99271	3.06727	2.98974
1560994_x_at	LOC400590	400590	chr17q11.2	hypothetical LOC400590	3.00738	3.02968	2.93658	2.97429	2.86209	3.18577	3.14822	2.96652	2.97429	2.97078	2.86468	2.97429
1568866_at	---	---	---	---	3.00748	2.97551	2.93437	3.03341	3.0911	2.89793	3.09107	2.91563	2.91984	2.98151	2.84009	2.98151
1562607_at	---	---	---	---	3.00749	3.08544	3.01081	2.96111	3.03062	3.03073	3.04304	3.11428	3.09902	2.91508	3.05868	3.05868
220656_at	---	---	---	---	3.00835	3.07635	2.9384	3.0517	3.03531	2.93805	3.09902	3.32759	2.80244	2.87911	2.96485	2.97124
233372_at	---	---	---	---	3.00848	3.00355	2.9759	2.98756	2.94657	3.09131	2.98756	2.98756	3.03555	2.98756	2.98756	2.95259
240619_at	---	---	---	---	3.00863	3.00296	2.9717	2.96859	2.95784	3.09948	3.00057	3.00057	3.00773	3.00057	2.96727	2.94726
217452_s_at	B3GALT2	8707	chr1q31	UDP-Gal:betaGlcNAc beta 1,3-galactosyltransferase, polypeptide 2	3.00867	3.03932	3.01178	2.89636	3.03391	3.09575	3.03391	3.10497	2.97907	2.99547	3.03391	3.00596
1552904_at	NETO1	81832	chr18q22.2	neuropilin (NRP) and tolloid (TLL)-like 1	3.0087	3.00993	3.02993	3.00969	3.00672	3.00969	2.98649	3.03361	3.00969	3.1159	2.96421	3.00969
1566606_a_at	TEX9	374618	chr15q21.3	testis expressed 9	3.00872	3.02568	2.9842	3.00773	3.00773	3.01071	3.13245	2.93688	3.00773	3.0443	2.90056	3.00773
244673_at	---	---	---	---	3.00895	3.10937	3.04692	2.98294	2.97143	3.07248	3.1075	3.05717	3.16343	2.96254	3.05717	3.12106
1566324_a_at	MAF	4094	chr16q22-q23	v-maf musculoaponeurotic fibrosarcoma oncogene homolog (avian)	3.00898	3.05118	3.04864	3.01919	2.98857	3.01919	3.16201	2.99053	3.00099	3.01919	3.10755	3.01919
1553320_s_at	CDC14B /// CDC14C /// LOC100131447	168448	chr7p12.3	CDC14 cell division cycle 14 homolog C (S. cerevisiae)	3.00901	3.03564	2.97732	3.06734	3.00057	2.95913	2.98389	3.05549	3.06754	3.01087	3.00057	2.92053
234641_at	---	---	---	---	3.00907	3.14028	3.04242	3.09705	2.88138	3.04878	3.26662	3.05717	3.09705	3.00493	3.06516	3.05717
217440_at	---	---	---	---	3.00943	2.96941	2.87438	3.02568	2.84215	3.16047	2.9865	2.98756	2.93417	2.95469	2.8102	2.85824
207802_at	CRISP3	10321	chr6p12.3	cysteine-rich secretory protein 3	3.00946	2.92171	3.07378	3.00594	3.03062	2.99182	2.89584	2.88455	2.98473	2.93292	3.0809	3.20753
242493_at	PTPRD	5789	chr9p23-p24.3	protein tyrosine phosphatase, receptor type, D	3.00952	3.05676	2.97888	3.01113	3.00057	3.01687	3.1251	2.92205	3.12312	3.01687	2.90291	3.01687
1559285_at	---	---	---	---	3.00966	2.97587	3.07342	2.9919	3.00697	3.03011	2.93635	2.95806	3.03318	3.07856	3.01726	3.12444
1561525_at	---	---	---	---	3.01007	3.00714	3.09194	2.88805	2.99195	3.15022	2.89957	3.09933	3.02252	3.23078	3.02252	3.02252
1555717_at	---	---	---	---	3.01012	3.02089	3.00211	3.06507	2.99774	2.96754	3.01527	2.95284	3.09457	3.01483	2.99377	2.99774
1568926_x_at	MYLK3	91807	chr16q11.2	myosin light chain kinase 3	3.01048	3.06816	3.03461	3.04443	2.97091	3.01611	3.08544	3.14999	2.96906	3.04106	3.0217	3.04106
220502_s_at	SLC13A1	6561	chr7q31-q32	solute carrier family 13 (sodium/sulfate symporters), member 1	3.01118	2.97583	3.03637	3.1119	2.92786	2.99377	2.98257	2.95116	2.99377	3.12157	2.99377	2.99377
215117_at	RAG2	5897	chr11p13	recombination activating gene 2	3.01122	2.96708	2.92928	2.93057	3.03062	3.07246	2.95683	2.98756	2.95683	2.95683	2.87418	2.95683
1563825_at	---	---	---	---	3.01145	2.90509	3.10598	3.02853	2.94137	3.06446	2.84441	2.92205	2.94879	3.2863	3.03106	3.00057
1565693_at	DTYMK	1841	chr2q37.3	Deoxythymidylate kinase (thymidylate kinase)	3.01154	3.09306	3.0192	3.04012	3.04012	2.95438	3.11107	3.12798	3.04012	3.0237	2.99377	3.04012
1563561_at	---	---	---	---	3.01161	3.00768	3.09836	2.99882	3.03438	3.00161	3.01087	3.06052	2.95165	3.19249	3.03438	3.0682
1567281_at	---	---	---	---	3.01173	3.02373	3.12632	2.95719	3.05427	3.02372	3.02842	2.99569	3.04707	3.1748	3.17308	3.03108
1569969_a_at	UNC13C	440279	chr15q21.3	unc-13 homolog C (C. elegans)	3.01205	3.0703	3.02325	2.98896	2.91224	3.13496	3.19822	2.98896	3.02372	2.99965	3.02372	3.04638
202015_x_at	---	---	---	---	3.01233	3.09562	3.12496	3.07589	2.86209	3.09902	3.131	3.05685	3.09902	3.16522	3.15543	3.05423
1566428_at	---	---	---	---	3.0125	3.2705	2.97099	3.00972	3.03062	2.99717	3.22842	3.11819	3.4649	2.89616	2.99205	3.02476
1556325_at	FILIP1	27145	chr6q14.1	filamin A interacting protein 1	3.01324	3.12684	3.05169	2.89636	3.07168	3.07168	3.2242	3.08464	3.07168	3.07168	3.09575	2.98765
234022_at	---	---	---	---	3.01346	3.0042	2.99116	3.01608	3.00057	3.02372	3.00057	3.11464	2.89737	2.93669	2.93377	3.10304
1555435_at	AFF4	27125	chr5q31	AF4/FMR2 family, member 4	3.01361	3.00965	3.13639	3.0041	3.03062	3.0061	3.03062	2.98893	3.00941	3.11185	3.17308	3.12425
207102_at	AKR1D1	6718	chr7q32-q33	aldo-keto reductase family 1, member D1 (delta 4-3-ketosteroid-5-beta-reductase)	3.01372	2.99262	3.01998	3.04177	3.09575	2.90365	3.01772	2.98894	2.9712	3.01772	3.01772	3.0245
232737_s_at	ENPP3	5169	chr6q22	ectonucleotide pyrophosphatase/phosphodiesterase 3	3.01385	3.02111	2.97483	3.08209	3.12703	2.83242	2.98415	3.20123	2.87795	2.98415	2.95619	2.98415
244567_at	---	---	---	---	3.014	3.02214	3.03982	3.0219	3.03062	2.98947	3.03062	3.09575	2.94004	3.03062	3.05821	3.03062
241532_at	---	---	---	---	3.01416	3.01033	2.9661	3.09542	3.06338	2.8837	3.13031	2.95152	2.94915	2.98283	2.92585	2.98961
242090_x_at	---	---	---	---	3.01452	2.9934	3.00485	3.00836	2.91599	3.11921	2.92971	2.96619	3.08429	2.95009	3.04106	3.0234
231786_at	HOXA13	3209	chr7p15.2	homeobox A13	3.01511	3.2617	3.04164	2.95037	3.0233	3.07168	3.33274	3.28711	3.16526	3.07168	2.98156	3.07168
1559725_at	---	---	---	---	3.01549	3.0935	3.02016	3.03517	3.06276	2.94856	3.01087	3.23794	3.03169	3.07011	2.92779	3.06259
1556473_at	FLJ38379	285097	chr2q37.3	hypothetical FLJ38379	3.01555	3.14867	3.01835	2.97535	3.06487	3.00643	3.19297	3.15401	3.09902	2.97535	3.02063	3.05908
1568662_at	PWRN2	791115	chr15q11.2	Prader-Willi region non-protein coding RNA 2	3.01566	3.03105	3.0346	3.00057	3.02321	3.02321	3.02321	3.04673	3.02321	3.00023	3.02321	3.08035
1560980_a_at	---	---	---	---	3.01601	2.92251	2.95163	3.01773	2.91599	3.11431	2.89309	2.9291	2.94533	2.94533	2.96421	2.94533
1566632_at	---	---	---	---	3.01609	2.98289	2.96899	3.03062	2.98702	3.03062	2.98702	2.97464	2.98702	2.93294	2.98702	2.98702
1567359_at	BDNFOS	497258	chr11p14.1	BDNF opposite strand (non-protein coding)	3.01631	3.11996	2.97389	3.02063	3.02063	3.00766	3.16068	3.02063	3.17857	2.98658	2.93614	2.99895
213663_s_at	---	---	---	---	3.01636	3.00132	3.05976	2.89636	3.05867	3.09405	2.94955	2.98859	3.06582	2.99154	3.03062	3.15711
220850_at	MORC1	27136	chr3q13	MORC family CW-type zinc finger 1	3.01639	3.03898	2.92036	2.96465	2.99587	3.08866	2.98744	3.03375	3.09574	2.84452	2.91599	3.00057
234752_x_at	DMD	1756	chrXp21.2	Dystrophin	3.0169	2.90636	2.92892	3.02274	2.99143	3.03652	2.93281	2.82205	2.96421	2.82885	2.99371	2.96421
1569433_at	SAMD5	389432	chr6q24.3	sterile alpha motif domain containing 5	3.01705	3.14111	3.13132	3.02968	3.13331	2.88816	3.2174	3.14583	3.06009	3.14583	3.1138	3.13432
1569218_at	---	---	---	---	3.01714	2.9405	2.9117	2.94164	3.16816	2.94164	3.10826	2.90346	2.80978	2.82925	2.94164	2.96421
206693_at	IL7	3574	chr8q12-q13	interleukin 7	3.01722	2.93314	3.27955	3.00773	2.93758	3.10634	2.90148	2.89023	3.00773	3.06606	3.34599	3.42659
1560424_at	---	---	---	---	3.01743	3.04733	2.95155	3.03432	3.05311	2.96485	3.08802	3.04943	3.00453	2.83352	2.99741	3.02372
1553311_at	C20orf197	284756	chr20q13.33	chromosome 20 open reading frame 197	3.0177	2.92731	3.02492	3.07621	3.00057	2.9763	3.00323	3.05717	2.72151	2.97435	2.98614	3.11426
1560748_at	---	---	---	---	3.0179	3.02898	2.96679	2.97429	3.08562	2.99377	3.08562	3.07563	2.92569	2.97419	2.99377	2.93241
244130_at	---	---	---	---	3.01791	3.12361	3.01926	3.02998	3.02998	2.99377	3.05596	3.05855	3.25633	2.99406	3.03375	3.02998
210121_at	B3GALT2	8707	chr1q31	UDP-Gal:betaGlcNAc beta 1,3-galactosyltransferase, polypeptide 2	3.01803	3.0095	2.99896	3.0095	3.14495	2.89963	3.0095	3.0095	3.0095	2.99495	2.87624	3.12569
1559077_at	ABI3BP	25890	chr3q12	ABI family, member 3 (NESH) binding protein	3.01811	2.98349	2.98883	3.00057	3.00057	3.05317	3.00057	2.94544	3.00445	3.01562	2.99073	2.96015
1562076_at	---	---	---	---	3.01813	3.08975	2.90742	3.13333	2.97091	2.95015	3.02476	3.12447	3.12	2.97091	2.86725	2.8841
241578_x_at	---	---	---	---	3.01837	3.18962	3.10313	3.03936	2.99203	3.02372	3.2717	3.16686	3.13031	3.13031	3.13031	3.04876
207664_at	ADAM2	2515	chr8p11.2	ADAM metallopeptidase domain 2	3.01844	3.06406	3.05519	2.98351	3.06203	3.00977	3.06203	3.06203	3.06812	3.0926	3.01095	3.06203
241796_x_at	---	---	---	---	3.0185	3.01325	2.93399	2.99377	3.06795	2.99377	2.99377	3.0522	2.99377	2.93712	2.89977	2.96508
1556624_at	---	---	---	---	3.01889	3.03361	3.03182	2.97429	3.13839	2.94399	3.06487	3.0029	3.03307	2.96207	2.9636	3.16978
244125_at	---	---	---	---	3.01917	2.92777	2.90949	3.10303	2.93825	3.01623	2.94495	2.8934	2.94495	2.89636	2.88716	2.94495
233295_at	---	---	---	---	3.01933	2.94978	3.12814	3.18974	2.9803	2.88795	2.82484	3.0841	2.9404	3.31565	3.03438	3.03438
233789_at	---	---	---	---	3.0194	3.04124	3.06345	3.00635	3.02593	3.02593	3.02593	3.07185	3.02593	3.16385	3.02593	3.00057
1561234_at	---	---	---	---	3.01948	3.01204	3.01819	2.96424	3.03438	3.05981	2.96156	3.03438	3.04018	2.98579	3.03438	3.03438
239962_at	---	---	---	---	3.01952	3.11985	3.01718	3.08046	3.04619	2.93192	3.04619	3.14867	3.16468	3.04619	2.97096	3.03438
233904_at	---	---	---	---	3.01975	3.052	3.07643	3.05717	2.99329	3.00879	3.05717	3.05717	3.04167	3.11496	3.05717	3.05717
1559504_at	FLJ35409	400765	chr1p21.3	FLJ35409 protein	3.01979	3.09466	2.9784	3.10627	2.96168	2.99144	3.16028	3.12703	2.99666	2.8352	2.99374	3.10627
217268_at	RAB7A	7879	chr3q21.3	RAB7A, member RAS oncogene family	3.01984	3.05295	3.02103	3.05022	3.00227	3.00704	2.98106	3.00704	3.17074	2.9548	3.07496	3.03332
1563026_at	---	---	---	---	3.02003	3.08911	3.10375	3.08261	3.01639	2.96108	3.12149	2.91482	3.23103	3.23759	3.05726	3.01639
1561213_at	---	---	---	---	3.02023	3.0143	2.97459	3.05581	3.00179	3.00309	2.9523	2.99157	3.09902	3.01633	2.90084	3.00659
238391_at	---	---	---	---	3.0203	3.14927	3.24188	3.01504	3.06487	2.98099	3.21108	3.0638	3.17291	3.40905	3.18334	3.13324
1557692_a_at	---	---	---	---	3.02072	3.07124	3.07534	2.9323	3.06487	3.06499	3.06487	3.17455	2.97429	3.16807	2.9966	3.06136
236646_at	C12orf59	120939	chr12p13.2	chromosome 12 open reading frame 59	3.02121	3.22548	3.14193	3.00892	3.05735	2.99737	3.13325	3.19247	3.35073	3.13031	3.21311	3.08237
1562566_at	LOC643749	643749	chr6q21	hypothetical LOC643749	3.02137	3.00952	3.08212	3.03331	3.00708	3.02372	3.02372	3.02372	2.98111	2.87625	3.13195	3.23815
244275_at	---	493856	chr4q24	CDGSH iron sulfur domain 2	3.02166	2.90472	3.16179	3.01713	2.878	3.16986	3.01713	2.83419	2.86284	3.13163	3.1157	3.23805
1566703_at	---	---	---	---	3.02171	2.99953	3.08332	2.97429	3.06458	3.02627	2.92205	3.08286	2.99368	3.00353	3.22859	3.01785
1559722_at	---	---	---	---	3.02171	3.05061	2.98037	3.16607	2.92938	2.9697	3.10979	3.08374	2.95831	2.84004	3.06111	3.03996
1562611_at	---	---	---	---	3.02185	3.00724	2.94033	3.02371	3.04646	2.99539	3.05499	2.96617	3.00057	2.91789	3.04106	2.86206
214601_at	TPH1	7166	chr11p15.3-p14	tryptophan hydroxylase 1	3.02204	3.00921	3.03771	3.03286	2.97412	3.05915	2.99862	3.02063	3.00838	2.94186	3.02063	3.15065
238384_x_at	---	---	---	---	3.02211	3.009	2.94235	3.11127	2.97091	2.98415	2.82359	3.13529	3.06812	2.87585	2.96705	2.98415
1569818_at	---	---	---	---	3.02213	3.17163	3.1372	3.0226	3.04191	3.00189	3.04797	3.29241	3.17451	3.07168	3.07599	3.26395
222966_at	---	---	---	---	3.02245	3.13367	3.03833	3.06099	3.06099	2.94538	3.27902	3.06099	3.06099	2.98415	3.08025	3.05059
1561137_s_at	GYPE	2996	chr4q31.1	glycophorin E (MNS blood group)	3.0227	3.01545	2.97067	3.00773	3.14365	2.91673	3.05766	2.95806	3.03063	3.00773	2.90443	2.99986
244403_at	CRB1	23418	chr1q31-q32.1	crumbs homolog 1 (Drosophila)	3.02287	3.03409	2.97413	3.00434	3.03062	3.03364	3.00464	3.05974	3.03789	2.92205	2.96596	3.03438
1562491_at	---	---	---	---	3.02292	2.93734	2.8926	3.01579	3.04974	3.00324	2.92205	2.95806	2.93192	2.93192	2.91599	2.82988
215803_at	CXorf57	55086	chrXq22.3	chromosome X open reading frame 57	3.02301	3.08845	3.06209	3.00235	3.05862	3.00805	3.11481	3.0558	3.09475	3.03457	3.01736	3.13432
1569439_at	---	---	---	---	3.02304	2.98743	2.95582	3.13167	2.91374	3.02372	2.9265	3.01207	3.02372	3.02372	2.78412	3.05963
223873_s_at	---	---	---	---	3.02308	3.13321	3.04832	2.97819	3.09727	2.99377	3.10906	3.25725	3.03333	3.04786	3.07545	3.02165
1566096_x_at	---	---	---	---	3.02322	3.10909	3.11035	3.03438	3.03438	3.00088	3.03438	3.255	3.03789	3.26834	3.02833	3.03438
1561080_at	TXNRD1	7296	chr12q23-q24.1	thioredoxin reductase 1	3.0233	3.03296	3.01991	3.01305	3.09575	2.9611	2.88627	3.16041	3.0522	2.91181	3.04244	3.10549
1566439_at	---	---	---	---	3.02352	3.04522	3.07501	2.89636	3.13906	3.03514	2.96071	2.99428	3.18067	3.00944	3.14631	3.06928
235118_at	---	253559	chr3p12.1	cell adhesion molecule 2	3.02354	2.88993	2.96527	3.13003	3.0557	2.88489	2.83825	2.85725	2.97429	3.00269	3.05486	2.83825
1560746_at	C1orf118	374987	chr1p31.1	chromosome 1 open reading frame 118	3.02357	3.039	3.18664	3.27343	2.94495	2.85234	3.0421	3.03564	3.03927	3.37073	3.21008	2.9791
240738_at	---	---	---	---	3.02361	3.07062	3.11348	3.06208	3.06487	2.94387	3.08213	3.06487	3.06487	3.06487	3.20284	3.07275
1561564_at	---	---	---	---	3.02372	3.0228	2.98316	3.02372	3.02372	3.02372	2.98752	3.02372	3.05716	2.89826	3.02749	3.02372
1570213_at	---	---	---	---	3.02383	3.00749	2.99864	3.16235	3.02381	2.88534	2.9508	2.95806	3.11362	2.99377	3.00838	2.99377
234996_at	CALCRL	10203	chr2q32.1	calcitonin receptor-like	3.02413	3.12012	2.93734	2.96313	3.06819	3.04106	3.26499	3.05433	3.04106	2.92205	3.04106	2.8489
233636_at	MIRHG1	407975	chr13q31.3	MIR17 host gene (non-protein coding)	3.02443	3.11244	3.1224	2.96333	3.00057	3.10939	3.05828	3.16133	3.11771	3.00222	3.30011	3.06487
1561864_at	---	---	---	---	3.02451	3.03693	3.06743	3.12112	2.92869	3.02372	2.98106	3.06487	3.06487	3.06487	3.06487	3.07257
234632_x_at	---	---	---	---	3.02452	3.09004	3.34415	3.02958	2.93981	3.10417	3.09902	2.97239	3.19872	3.25459	3.31864	3.45922
1552487_a_at	BNC1	646	chr15q25.2	basonuclin 1	3.02461	3.50451	3.41434	3.03062	3.00299	3.04022	3.50105	3.43083	3.58164	3.32179	3.43159	3.48963
1564169_at	---	---	---	---	3.02479	2.9481	3.01361	3.00819	3.058	3.00819	2.90313	3.02824	2.91292	3.03614	3.00819	2.9965
240713_s_at	---	---	---	---	3.02493	2.98887	3.11902	3.01602	3.11229	2.94648	3.05026	2.97295	2.94339	3.20546	2.94961	3.20199
1553261_x_at	ALS2CR11	151254	chr2q33.1	amyotrophic lateral sclerosis 2 (juvenile) chromosome region, candidate 11	3.02502	3.00508	2.9724	2.99805	3.04941	3.02761	2.92493	3.03765	3.05266	2.97752	2.94164	2.99805
1568762_at	LOC728613 /// PDCD6	10016 /// 100507153 /// 728613	chr5p15.33	hypothetical LOC100507153 /// programmed cell death 6 pseudogene /// programmed cell death 6	3.0251	2.98718	3.04826	3.06053	3.00057	3.01419	2.96305	3.00057	2.99791	3.1672	2.977	3.00057
1562737_at	---	---	---	---	3.02519	3.0857	2.99403	2.91513	3.03062	3.12982	3.13749	3.06951	3.05009	3.03062	2.92084	3.03062
228979_at	SFTA3	253970	chr14q13.3	surfactant associated 3	3.02528	2.85176	2.90662	2.92496	3.18762	2.96326	2.82778	2.82209	2.90539	2.86804	2.96326	2.88856
237253_at	---	---	---	---	3.02571	3.02304	3.05068	3.05323	2.95902	3.06487	3.03789	2.99334	3.03789	3.11661	2.99755	3.03789
1560528_at	---	---	---	---	3.02603	3.07512	3.0857	3.05717	2.96076	3.06015	3.13031	3.05717	3.03789	3.06779	3.05717	3.13213
1554018_at	GPNMB	10457	chr7p15	glycoprotein (transmembrane) nmb	3.02615	2.94594	2.98431	2.95038	3.00057	3.12749	2.97429	2.92341	2.94012	2.97429	2.97429	3.00434
229308_at	---	147463	chr18q11.2	ankyrin repeat domain 29	3.02627	3.02439	3.14271	3.02627	3.02627	3.02627	3.02627	3.02063	3.02627	2.94943	3.17382	3.30488
239621_at	---	---	---	---	3.02708	2.91629	3.00452	3.14139	2.98721	2.95265	2.83931	2.92205	2.9875	2.87793	3.16133	2.97429
232993_at	SYNJ1	8867	chr21q22.2	synaptojanin 1	3.02746	3.04364	3.05733	2.93419	2.95412	3.19408	3.01687	2.97606	3.13799	3.04106	3.02643	3.10449
241856_at	---	---	---	---	3.02752	3.0566	2.98694	3.00307	3.07641	3.00307	2.99815	3.06519	3.10648	2.95469	3.00307	3.00307
1561870_at	---	---	---	---	3.02756	3.01708	3.09449	3.00057	3.04106	3.04106	2.98802	2.99511	3.06812	3.11561	3.04106	3.1268
216258_s_at	SERPINB13	5275	chr18q21.3-q22	serpin peptidase inhibitor, clade B (ovalbumin), member 13	3.02781	3.05077	3.0258	2.96616	3.07939	3.03789	3.03789	3.03167	3.08277	2.98709	2.95708	3.13323
1561177_at	---	---	---	---	3.02782	3.00953	2.99083	2.99486	3.06487	3.02372	2.95425	3.13629	2.93806	2.99829	2.99486	2.97933
217091_at	---	---	---	---	3.02784	3.08935	3.06056	2.97511	3.04345	3.06497	3.13811	3.06497	3.06497	3.01659	3.06608	3.09902
242524_at	CBLN4	140689	chr20q13	cerebellin 4 precursor	3.02794	3.03329	3.06283	3.06584	3.03789	2.9801	3.05424	3.03789	3.00773	3.09416	3.12884	2.96548
211264_at	GAD2	2572	chr10p11.23	glutamate decarboxylase 2 (pancreatic islets and brain, 65kDa)	3.02812	3.1305	3.04087	2.91975	3.14678	3.01783	3.06487	3.10039	3.22625	3.08592	2.99377	3.04291
1569981_at	---	---	---	---	3.02835	2.99926	3.0299	2.97567	3.09713	3.01225	3.01225	2.9733	3.01225	3.12478	2.86511	3.09979
1556804_s_at	POLR3B	55703	chr12q23.3	polymerase (RNA) III (DNA directed) polypeptide B	3.02863	3.06736	3.1534	3.07414	2.91599	3.09575	2.97026	3.0342	3.19763	3.09575	3.12078	3.24369
1557533_at	---	---	---	---	3.02894	2.98241	3.05372	3.03062	3.05352	3.00267	3.03062	2.99244	2.92417	3.05352	3.10706	3.00057
1563503_at	---	---	---	---	3.02924	3.17313	3.11674	3.09759	2.99636	2.99377	3.14643	3.23784	3.13513	2.99804	3.20225	3.14995
1554298_a_at	WDR49	151790	chr3q26.1	WD repeat domain 49	3.02954	2.89235	2.95646	3.11613	3.01442	2.95806	2.84259	2.95806	2.8764	2.98415	2.95513	2.9301
1552826_at	SLC26A7	115111	chr8q23	solute carrier family 26, member 7	3.02967	2.97165	3.04732	3.03084	3.02478	3.0334	2.92205	2.94186	3.05104	3.18032	2.94887	3.01277
241764_at	---	---	---	---	3.02972	3.06076	2.97418	3.07956	3.00858	3.00102	3.04824	3.10485	3.02918	2.92879	3.02063	2.97313
1554820_at	AGBL3	340351	chr7q33	ATP/GTP binding protein-like 3	3.02976	3.04271	3.08121	3.06099	3.02811	3.00019	3.06099	3.06099	3.00615	3.06099	3.09264	3.08999
208143_s_at	FAM12A	10876	chr14q11.2	epididymal protein 3A	3.02976	3.0394	3.03101	2.95392	2.98756	3.14781	2.95108	2.98756	3.17955	3.00361	2.94816	3.14126
1554733_at	MGC24125	728175	chr4q35.1	hypothetical LOC728175	3.02988	2.9768	2.91787	3.04267	2.98415	3.06282	2.98415	3.02128	2.92496	2.98415	2.8146	2.95486
1557222_at	---	---	---	---	3.02997	2.99521	3.01963	3.06654	3.09667	2.92671	3.00278	3.03789	2.94495	3.0568	2.96421	3.03789
1557326_at	---	100130911	chr9q21.13	Hypothetical LOC100130911	3.03024	2.95687	3.04976	3.05045	2.90892	3.13133	3.02967	2.85538	2.98556	3.08521	3.02967	3.03438
1553885_x_at	ZNF99	7652	chr19p12	zinc finger protein 99	3.03027	3.05916	3.0634	3.06487	3.06487	2.96108	3.08306	3.02954	3.06487	3.02954	3.09579	3.06487
211496_s_at	PDC	5132	chr1q25.2	phosducin	3.03034	3.01793	3.06211	2.94287	3.04321	3.10494	3.03	3.03517	2.98862	3.04106	3.04106	3.10422
241479_at	---	---	---	---	3.03041	3.0604	3.03136	2.94844	3.10037	3.04242	3.0122	3.13971	3.02931	3.11396	2.91524	3.06487
1565917_at	---	---	---	---	3.03062	2.92502	3.03824	3.03062	3.03062	3.03062	2.85103	2.8934	3.03062	3.03728	3.03062	3.04681
237831_x_at	MMAA	166785	chr4q31.21	methylmalonic aciduria (cobalamin deficiency) cblA type	3.03062	3.02307	3.00598	3.03062	3.03062	3.03062	3.03062	3.00503	3.03357	3.00363	3.0501	2.96421
236198_at	---	---	---	---	3.03068	3.1143	3.06078	2.96231	3.06487	3.06487	3.01527	3.09135	3.23629	3.06487	3.01156	3.10592
224080_at	---	---	---	---	3.03073	3.04782	3.06487	3.03535	3.09575	2.96108	3.08143	2.99715	3.06487	3.06487	3.06487	3.06487
215957_at	UBE2D1	7321	chr10q21.1	ubiquitin-conjugating enzyme E2D 1 (UBC4/5 homolog, yeast)	3.03075	2.98853	2.98545	3.00356	3.07939	3.00929	2.99369	3.06637	2.90552	3.04106	2.91172	3.00356
219106_s_at	KBTBD10	10324	chr2q31.1	kelch repeat and BTB (POZ) domain containing 10	3.0308	3.02741	3.04175	3.13068	2.92382	3.03789	3.09902	2.94534	3.03789	2.98161	3.03789	3.10574
240512_x_at	KCTD4	386618	chr13q14.12	potassium channel tetramerisation domain containing 4	3.03088	3.0355	3.00249	3.02517	3.07772	2.98975	2.96899	3.02063	3.11689	2.9735	3.01333	3.02063
215187_at	FLJ11292	55338	chr5q14.3	hypothetical protein FLJ11292	3.03104	3.08353	2.99782	3.17618	3.0616	2.85536	3.09902	3.12619	3.02539	3.03527	2.95518	3.00301
237808_at	ST7OT2	93654	chr7q31.2	ST7 overlapping transcript 2 (non-protein coding)	3.03127	3.12421	3.11372	3.06636	3.06636	2.96108	3.06636	3.06636	3.2399	3.01949	3.24159	3.08007
215168_at	TIMM17A	10440	chr1q32.1	translocase of inner mitochondrial membrane 17 homolog A (yeast)	3.0319	2.91421	2.84237	3.12725	3.06883	2.89963	2.90049	2.92108	2.92108	2.86804	2.73801	2.92108
242018_at	---	---	---	---	3.03204	3.0611	3.16074	3.05138	3.08394	2.96081	2.98106	3.01045	3.19178	3.08394	3.17003	3.22826
1566637_at	---	---	---	---	3.03209	2.91004	3.07031	3.10295	2.99955	2.99377	2.82708	2.95809	2.94495	3.21908	2.99129	3.00057
241412_at	BTC	685	chr4q13-q21	betacellulin	3.03215	2.88852	2.92566	3.00957	3.15729	2.92958	2.88278	2.93294	2.84985	2.90426	2.9187	2.95403
1570233_at	---	---	---	---	3.03236	2.95641	3.02313	3.00773	3.00773	3.08163	2.84086	3.02063	3.00773	3.04123	2.99377	3.03438
222287_at	TRDN	10345	chr6q22.31	triadin	3.03241	3.10876	3.05869	3.06099	3.06099	2.97525	3.06099	3.08635	3.17894	3.06099	3.13201	2.98307
1569528_at	---	---	---	---	3.03251	3.1104	3.17865	2.9143	3.12703	3.05621	3.05621	3.05698	3.21801	3.14008	3.17982	3.21604
1570222_at	NDST4	64579	chr4q26	N-deacetylase/N-sulfotransferase (heparan glucosaminyl) 4	3.03275	3.09202	2.91178	3.01617	3.00057	3.08151	3.02372	3.19948	3.05285	2.88396	2.99507	2.85631
211179_at	RUNX1	861	chr21q22.3	runt-related transcription factor 1	3.0329	3.01656	2.97444	3.07116	3.15719	2.87035	2.99117	3.02063	3.03789	2.98441	2.96322	2.97568
240509_s_at	GREM2	64388	chr1q43	gremlin 2	3.0332	2.97528	3.04973	2.98662	3.09575	3.01723	3.01965	3.01723	2.88898	3.01723	3.01723	3.11473
1562677_at	HMMR	---	---	---	3.0338	3.12241	3.08877	3.09575	2.84567	3.15998	3.09264	3.09575	3.17884	3.15408	3.06764	3.04458
1561855_x_at	---	---	---	---	3.03394	3.07753	3.05181	3.04115	2.99637	3.0643	3.02164	3.04115	3.16978	3.04115	3.03685	3.07743
242516_x_at	RBM46	166863	chr4q32.1	RNA binding motif protein 46	3.03399	2.98115	3.14113	3.08549	3.0227	2.99377	2.89813	3.04738	2.99796	3.04738	3.21472	3.1613
1570345_at	C9orf27	58483	chr9q31.3	Chromosome 9 open reading frame 27	3.03466	3.01697	3.0969	3.01726	3.09296	2.99377	3.07125	3.00537	2.97429	3.12122	3.17618	2.9933
229199_at	SCN9A	6335	chr2q24	sodium channel, voltage-gated, type IX, alpha subunit	3.03475	3.05179	3.03438	3.02863	3.02863	3.04698	3.0533	3.07343	3.02863	3.03438	3.03438	3.03438
243015_at	---	---	---	---	3.03481	3.18361	3.00874	2.98605	3.06487	3.05351	3.21893	3.18417	3.14773	3.07461	3.07461	2.87701
1560288_at	---	---	---	---	3.03489	2.98966	2.96454	2.899	3.03716	3.16851	2.98756	2.98756	2.99386	2.99785	2.95736	2.93842
215361_at	---	80005	chr8p21.2	dedicator of cytokinesis 5	3.03495	3.17231	3.101	3.06487	2.99572	3.04426	3.06487	3.02747	3.42457	3.15368	3.08445	3.06487
1559520_at	GYPA	---	---	---	3.03515	3.11616	3.15364	3.03062	3.05111	3.02372	3.05717	3.05717	3.23413	3.20375	3.19999	3.05717
236705_at	TMEM196	256130	chr7p21.1	transmembrane protein 196	3.03551	3.1496	3.15088	3.03916	3.07465	2.99273	3.12703	3.30234	3.01941	3.07168	3.14016	3.24082
1564610_at	---	---	---	---	3.03595	3.07072	3.08294	3.09962	2.99587	3.01236	3.22327	2.92077	3.06812	3.01856	3.17308	3.05717
1555798_at	DKFZp761D1918	400692	chr19q13.12	hypothetical LOC400692	3.03595	3.03979	3.01599	3.03062	3.03062	3.04661	2.99683	3.09193	3.03062	3.03062	3.08597	2.93139
1555527_at	COL9A1	1297	chr6q12-q14	collagen, type IX, alpha 1	3.0363	3.03614	3.03438	3.04692	3.03438	3.02759	3.03438	3.00676	3.06726	3.03438	3.03438	3.03438
1568287_at	HMGA2	8091	chr12q15	high mobility group AT-hook 2	3.03631	3.07049	2.99541	3.12827	3.04874	2.93192	3.04002	3.04002	3.13142	2.95243	2.99377	3.04002
1563351_at	---	---	---	---	3.03633	3.02707	3.0474	3.00543	3.00543	3.09812	3.03789	3.00543	3.03789	3.03789	3.07358	3.03073
234623_x_at	---	---	---	---	3.03669	3.03053	2.92448	2.99189	3.17957	2.93861	3.00057	3.00057	3.09043	2.77868	2.99418	3.00057
209613_s_at	ADH1B	125	chr4q23	alcohol dehydrogenase 1B (class I), beta polypeptide	3.03681	2.97119	3.04351	3.03157	3.05484	3.02403	2.89819	3.08628	2.9291	3.06458	3.03157	3.03438
244337_at	---	---	---	---	3.03685	2.97418	2.97517	3.05462	3.06487	2.99107	2.84009	3.1375	2.94495	2.97119	2.96677	2.98756
234455_at	ZFP1	162239	chr16q23.1	zinc finger protein 1 homolog (mouse)	3.03725	3.04561	3.07187	3.03062	3.09232	2.98882	3.17429	2.94266	3.01987	3.04887	3.07268	3.09406
1553930_at	TAAR1	134864	chr6q23.2	trace amine associated receptor 1	3.03732	3.17772	3.12831	2.95103	3.03062	3.13031	3.25221	3.09767	3.18328	3.13031	3.15304	3.10157
1570561_at	---	---	---	---	3.03763	3.144	3.14803	3.08722	3.06458	2.96108	3.05248	3.25663	3.12288	3.11297	3.14409	3.18702
217402_at	---	---	---	---	3.03763	2.96402	3.05725	3.04284	3.03062	3.03944	2.83081	3.03062	3.03062	3.15734	2.99191	3.02248
1552703_s_at	CARD16 /// CASP1	114769 /// 834	chr11q23	caspase recruitment domain family, member 16 /// caspase 1, apoptosis-related cysteine peptidase (interleukin 1, beta, convertase)	3.03777	3.04882	3.07895	3.04784	3.04784	3.01764	3.04784	3.04784	3.05078	3.19822	2.99377	3.04486
1558226_a_at	---	---	---	---	3.03805	3.09953	3.15444	2.93188	3.1174	3.06487	3.06487	3.17152	3.06221	3.19355	3.02063	3.24916
1560426_at	C12orf55	144535	chr12q23.1	chromosome 12 open reading frame 55	3.03825	3.10434	3.02955	3.04482	3.09575	2.97419	3.06487	3.08415	3.16398	3.06487	3.06487	2.95892
1563787_a_at	CAGE1	285782	chr6p24.3	cancer antigen 1	3.03896	3.18604	3.10495	3.02278	3.00118	3.09292	3.09292	3.22729	3.2379	3.07213	3.14979	3.09292
232090_at	LOC100128178	---	---	---	3.03905	4.0508	3.11192	2.83874	3.17029	3.10813	4.67143	3.7863	3.69466	3.13031	3.00747	3.19799
1558579_at	FLJ37786	642691	chr2p11.1	hypothetical LOC642691	3.03931	3.13093	2.99204	2.98819	3.06487	3.06487	3.09506	3.09575	3.20199	3.01087	2.98038	2.98488
1561517_at	SSPN	8082	chr12p11.2	Sarcospan (Kras oncogene-associated gene)	3.03931	3.06953	3.08208	2.98819	3.06487	3.06487	2.99385	3.1429	3.07184	3.02931	3.06487	3.15208
233576_at	HMGCLL1	54511	chr6p12.1	3-hydroxymethyl-3-methylglutaryl-CoA lyase-like 1	3.0395	2.87467	3.01324	3.16158	2.99584	2.96108	2.87047	2.87322	2.88032	2.92609	3.09478	3.01887
222974_at	IL22	50616	chr12q15	interleukin 22	3.03979	3.11132	3.07116	3.02859	3.04227	3.04851	3.18676	3.11183	3.03537	3.08374	3.06487	3.06487
244105_at	LOC644231 /// WHAMML1 /// WHAMML2	339005 /// 440253	chr15q11.2 /// chr15q13.1	WAS protein homolog associated with actin, golgi membranes and microtubules-like 1 (pseudogene) /// WAS protein homolog associated with actin, golgi membranes and microtubules-like 2 (pseudogene)	3.03986	3.08157	3.01008	3.03438	3.05081	3.03438	3.01238	3.09435	3.13799	3.14126	2.89032	2.99865
233547_x_at	PDE1A	5136	chr2q32.1	phosphodiesterase 1A, calmodulin-dependent	3.04009	3.06616	3.0935	3.06487	3.05251	3.00291	3.06487	3.10443	3.0292	3.04197	3.06487	3.17366
234656_x_at	---	---	---	---	3.04021	3.22568	3.10839	3.01637	2.97091	3.13333	3.13333	3.29243	3.25128	3.13641	3.13333	3.05541
1561414_at	LOC401497	401497	chr9p21.1	similar to PRO2738	3.04029	2.93297	2.9899	3.00057	3.05499	3.06529	2.97999	2.81835	3.00057	3.00057	2.94227	3.02685
233346_at	---	---	---	---	3.04038	3.06101	3.1035	2.9044	2.96073	3.25602	3.08611	2.99627	3.10065	3.33193	2.978	3.00057
1565742_at	---	---	---	---	3.04041	3.00122	3.06539	3.04875	3.04875	3.02372	3.01432	3.04875	2.94059	3.05204	3.17231	2.97184
234544_at	ARHGEF12	23365	chr11q23.3	Rho guanine nucleotide exchange factor (GEF) 12	3.04051	3.01167	2.98592	3.01395	2.98684	3.12074	3.01087	3.00792	3.01622	3.01395	3.01974	2.92407
242513_x_at	KIAA2018	205717	chr3q13.2	KIAA2018	3.04064	3.17699	2.93537	3.1478	3.04744	2.92669	3.16698	3.16201	3.20199	2.88291	2.96132	2.96187
206546_at	SYCP2	10388	chr20q13.33	synaptonemal complex protein 2	3.04076	2.99358	3.03056	3.00057	3.16228	2.95942	3.00057	2.99487	2.9853	3.10581	3.00057	2.9853
1558934_a_at	GTF2H5	404672	chr6q25.3	general transcription factor IIH, polypeptide 5	3.04088	3.10546	3.13748	3.08617	2.97159	3.06487	3.08617	3.14403	3.08617	3.19556	3.04642	3.17046
207272_at	ZNF80	7634	chr3q13.3	zinc finger protein 80	3.0411	3.00457	3.0213	3.06632	3.02849	3.02849	3.02849	3.03247	2.95273	3.00679	3.02272	3.03438
1561076_at	---	---	---	---	3.04143	3.03302	3.05493	3.04351	3.03727	3.04351	3.01756	3.11375	2.96773	3.22789	2.8934	3.04351
1560676_at	SIAH3	283514	chr13q14.13	seven in absentia homolog 3 (Drosophila)	3.04146	2.97195	3.08	2.97429	3.03414	3.11595	3.03414	2.77154	3.11018	3.0621	3.17845	2.99943
206977_at	PTH	5741	chr11p15.3-p15.1	parathyroid hormone	3.04151	3.02398	3.06344	3.06489	3.03062	3.02902	3.01111	2.96474	3.09607	2.99565	3.20199	2.99267
1556238_at	---	---	---	---	3.0417	3.15728	3.16963	3.05315	3.05703	3.01492	3.15738	3.0401	3.27436	3.18237	3.14029	3.18624
217705_at	PRKD1	5587	chr14q11	protein kinase D1	3.0418	3.14877	3.0704	2.95015	3.18159	2.99367	3.08932	3.26766	3.08932	3.16607	2.96589	3.07924
1554492_at	THADA	63892	chr2p21	thyroid adenoma associated	3.0419	3.01629	3.03711	3.10848	3.02063	2.99658	3.02063	3.00761	3.02063	2.93237	3.11408	3.06487
1554764_a_at	C11orf64	283197	chr11q12.2	chromosome 11 open reading frame 64	3.04204	3.0697	3.03834	3.03062	3.03062	3.06487	3.1684	3.09575	2.94495	3.04106	2.98702	3.08694
1563254_a_at	LOC728883	---	---	---	3.04219	3.14452	3.12681	3.05663	2.97091	3.09902	3.18221	3.15233	3.09902	3.12218	3.06408	3.19417
240768_x_at	---	---	---	---	3.04224	3.23243	3.12124	3.03062	3.00035	3.09575	3.13031	3.35073	3.21625	3.13031	3.1031	3.13031
230804_at	NKAPL	222698	chr6p22.1	NFKB activating protein-like	3.04243	3.03306	3.01442	3.00533	3.15196	2.97001	2.98799	3.16201	2.94917	3.00533	2.93892	3.09902
237717_x_at	---	---	---	---	3.04257	2.95325	3.00199	2.95031	3.06487	3.11252	2.88626	3.03031	2.94317	3.03651	2.94164	3.02782
1560996_at	---	---	---	---	3.04258	3.13787	3.10417	2.93185	3.03472	3.16117	3.25226	3.06234	3.09902	3.11074	3.09301	3.10875
210450_at	LOC90925	28387	chr14q32.33	immunoglobulin heavy variable 5-78 pseudogene	3.04346	2.93361	2.96031	2.88731	3.14732	3.09575	2.86496	2.9234	3.01247	3.00271	2.87552	3.00271
208245_at	RAB9P1	9366	chr5q21.2	RAB9B, member RAS oncogene family pseudogene 1	3.04351	3.12205	2.98948	3.08928	3.02063	3.02063	3.02063	3.14355	3.20199	2.95674	3.02063	2.99107
240160_x_at	---	---	---	---	3.04355	3.06877	3.09118	3.02239	3.05242	3.05584	3.03789	3.05242	3.11601	3.14589	3.04466	3.08299
238257_at	MLLT10	8028	chr10p12	Myeloid/lymphoid or mixed-lineage leukemia (trithorax homolog, Drosophila); translocated to, 10	3.04384	3.23574	3.09088	3.09575	2.97091	3.06487	3.35099	3.29793	3.0583	3.04987	3.12703	3.09575
243549_at	---	---	---	---	3.04418	3.00161	3.02841	3.00057	3.1314	3.00057	3.02817	3.00057	2.97609	3.16573	2.91892	3.00057
216619_at	GTPBP10	85865	chr7q21.13	GTP-binding protein 10 (putative)	3.04451	2.94511	3.03678	3.02991	3.00057	3.10305	3.00057	2.83419	3.00057	2.99686	3.00057	3.11291
240712_s_at	---	---	---	---	3.04495	3.09271	2.99492	3.03438	3.00473	3.09575	3.08007	3.065	3.13306	3.02466	2.92572	3.03438
1556366_s_at	RP3-398D13.1	285780	chr6p25.1	LY86 antisense RNA (non-protein coding)	3.045	2.95519	3.0303	3.04106	3.05288	3.04106	3.05791	2.7795	3.02816	3.04106	3.04106	3.00877
1557475_at	---	100509968	---	hypothetical LOC100509968	3.04561	3.06421	3.08245	3.06487	3.00708	3.06487	2.99609	3.01024	3.18629	3.08527	3.08746	3.07461
1560581_at	---	---	---	---	3.04564	3.04337	3.11278	2.94803	3.09314	3.09575	2.90394	3.10242	3.12376	3.12577	3.2146	2.99797
1560063_a_at	---	---	---	---	3.04573	3.13324	3.02173	2.98367	3.09575	3.05777	3.17441	3.1298	3.09552	3.03408	3.02943	3.00169
1560647_at	TSPYL1	7259	chr6q22.1	TSPY-like 1	3.04577	2.99281	2.98449	3.02486	3.01674	3.09571	3.01674	3.01674	2.94495	2.91253	3.02419	3.01674
1554281_at	---	---	---	---	3.0459	3.17911	3.11815	3.01537	3.07442	3.0479	3.13148	3.27436	3.13148	3.27368	3.06539	3.01537
1562558_at	LOC440704	440704	chr1q31.1|1q31.1-q31.2	hypothetical LOC440704	3.04613	3.09316	3.10918	3.06205	3.06487	3.01148	3.06487	3.06487	3.14974	3.06487	3.06487	3.19782
243968_x_at	FCRL1	115350	chr1q21-q22	Fc receptor-like 1	3.04636	3.05897	3.09481	3.02544	3.06487	3.04876	3.00983	3.06487	3.10222	3.06487	3.15768	3.06189
222202_at	LOC644213	---	---	---	3.04644	2.98892	3.11743	3.08482	3.04862	3.00587	2.99792	2.90928	3.05957	3.01574	3.17308	3.16346
237528_at	---	---	---	---	3.0465	3.05015	3.17134	3.06487	3.00976	3.06487	3.01087	3.07785	3.06173	3.14618	3.11887	3.24896
1563332_at	---	---	---	---	3.04702	3.09284	3.13034	3.09902	3.03906	3.00298	3.13559	3.10104	3.04187	3.09902	3.16687	3.12514
1562287_at	SNTG1	54212	chr8q11-q12	Syntrophin, gamma 1	3.04731	3.06603	3.04495	3.00805	3.04106	3.09284	3.01087	3.14615	3.04106	3.04106	3.04106	3.05274
1555926_a_at	---	---	---	---	3.04743	3.08252	3.04656	3.0317	2.98702	3.12357	2.92549	3.21254	3.10954	3.07168	3.07168	2.99633
221037_s_at	SLC25A31	83447	chr4q28.1	solute carrier family 25 (mitochondrial carrier; adenine nucleotide translocator), member 31	3.04762	2.9467	2.99011	2.97429	3.03859	3.12997	2.97429	2.95289	2.91292	3.04106	2.96749	2.96178
1555171_at	ST3GAL3	6487	chr1p34.1	ST3 beta-galactoside alpha-2,3-sialyltransferase 3	3.04779	3.21399	3.33016	2.74692	3.19822	3.19822	3.19822	3.12703	3.31671	3.31266	3.26439	3.41341
1556095_at	UNC13C	440279	chr15q21.3	unc-13 homolog C (C. elegans)	3.04792	2.96587	2.96546	3.0271	2.99438	3.12227	2.96017	3.02372	2.91371	2.88951	2.87585	3.13101
1555816_at	---	---	---	---	3.04793	3.03006	3.04394	3.06169	3.04106	3.04106	2.9915	2.96306	3.13563	3.04106	3.04106	3.04969
244097_at	CR2	1380	chr1q32	complement component (3d/Epstein Barr virus) receptor 2	3.04841	2.99229	3.0636	3.10139	3.00057	3.04327	3.04327	2.95806	2.97553	3.10426	3.04327	3.04327
217131_at	---	---	---	---	3.04852	2.93292	3.02943	2.9578	3.09201	3.09575	2.98106	2.93019	2.88753	2.95469	2.98106	3.15253
1570176_at	---	---	---	---	3.04929	3.01964	3.04568	3.02372	3.10042	3.02372	3.06091	3.02372	2.97429	2.93902	3.0496	3.14844
241859_at	PLCL1	5334	chr2q33	phospholipase C-like 1	3.04939	3.14664	3.12613	2.93767	3.24485	2.96565	3.32021	3.05159	3.06812	3.13275	2.97324	3.27242
244061_at	---	---	---	---	3.04949	3.05717	3.09075	2.96426	3.12703	3.05717	3.05717	3.05717	3.05717	3.20248	3.03686	3.03291
1559035_a_at	---	---	---	---	3.04972	2.9714	3.08131	3.03062	3.08791	3.03062	3.03062	3.02268	2.8609	3.03062	3.14711	3.06618
1552325_at	CCDC11	220136	chr18q21.1	coiled-coil domain containing 11	3.04999	2.9034	2.94349	2.86804	3.12414	3.15778	2.93192	2.87668	2.90162	3.01087	2.88768	2.93192
234755_x_at	---	---	---	---	3.0501	3.006	2.98502	3.0823	3.11475	2.95323	3.03218	3.00028	2.98553	2.94336	2.98553	3.02617
1560791_at	---	---	---	---	3.0501	3.0006	2.95422	3.11881	3.02063	3.01087	2.9022	3.11321	2.98638	3.01087	3.04228	2.80951
222970_at	---	---	---	---	3.05013	3.03053	2.99546	3.03062	3.0566	3.06318	3.01087	3.0501	3.03062	3.03062	3.03062	2.92512
220376_at	LRRC19	64922	chr9p21.2	leucine rich repeat containing 19	3.05018	3.10523	3.11465	3.10846	2.89062	3.15145	3.22912	2.98756	3.09902	3.09902	3.21874	3.02618
1552466_x_at	NCRNA00161	118421	chr21q21.3	non-protein coding RNA 161	3.05024	3.05345	3.0432	3.09056	2.9953	3.06487	3.06487	3.06487	3.03061	2.92205	3.13589	3.07165
1567663_at	---	---	---	---	3.05027	3.00676	2.95922	3.01087	3.05734	3.08259	2.84009	3.20851	2.97167	3.01087	3.00407	2.86272
208231_at	NRG1	3084	chr8p12	neuregulin 1	3.05042	3.20458	3.26895	3.12547	3.00019	3.02561	3.20199	3.20199	3.20976	3.39413	3.21074	3.20199
1560915_at	DPY19L1	23333	chr7p14.3-p14.2	dpy-19-like 1 (C. elegans)	3.0508	3.18196	3.09773	3.07748	3.08115	2.99377	3.08115	3.32584	3.1389	3.05492	3.16281	3.07545
244203_at	---	---	---	---	3.05089	3.11027	3.04716	3.06099	2.99197	3.09971	3.06812	3.12703	3.13566	3.06812	2.99674	3.07662
206529_x_at	SLC26A4	5172	chr7q31	solute carrier family 26, member 4	3.05131	3.05879	2.9895	3.19465	2.96552	2.99377	3.13209	3.02063	3.02367	3.07581	2.81688	3.07581
220550_at	FBXO4	26272	chr5p12	F-box protein 4	3.05139	3.04015	3.06704	2.98155	3.07473	3.0979	3.04577	3.06696	3.00773	2.99782	3.04577	3.15751
234597_at	---	---	---	---	3.0515	2.90396	3.17614	3.07551	3.00368	3.07531	2.81249	2.94401	2.95539	3.04106	3.42249	3.06487
242910_x_at	---	---	---	---	3.05156	2.95646	3.04345	3.02287	3.10464	3.02718	2.96518	2.88649	3.01771	3.04106	3.06642	3.02287
239533_at	GPR155	151556	chr2q31.1	G protein-coupled receptor 155	3.05161	3.25459	3.09692	3.10659	3.02458	3.02367	3.46341	3.12949	3.17087	2.97058	3.13565	3.18452
241184_x_at	---	---	---	---	3.052	2.95221	3.06808	3.01449	3.01449	3.12703	2.88273	3.04018	2.93373	3.01449	3.07751	3.11224
1569124_at	LRRC63	220416	chr13q14.13	leucine rich repeat containing 63	3.05201	3.05233	3.05431	3.04168	3.05717	3.05717	3.04264	3.05717	3.05717	2.99995	3.12732	3.03566
216131_at	FRMD4B	23150	chr3p14.1	FERM domain containing 4B	3.0522	3.14538	3.23895	2.75264	3.20199	3.20199	3.02829	3.20586	3.20199	3.27873	3.20199	3.23613
1560779_a_at	---	374900	chr19q13.12	Zinc finger protein 568	3.05225	3.78322	3.08222	3.04859	3.04329	3.06487	3.8548	3.73937	3.75548	3.17948	3.0343	3.03289
241537_at	---	---	---	---	3.05245	2.97823	3.01971	3.12662	3.00791	3.02281	3.01087	3.01087	2.91295	3.13531	3.01087	2.91295
216314_at	CRISP1	167	chr6p21.3	cysteine-rich secretory protein 1	3.05251	3.08503	3.01798	3.09628	3.03062	3.03062	3.12826	2.96557	3.16124	3.01777	3.00555	3.03062
1552733_at	KLHDC1	122773	chr14q21.3	kelch domain containing 1	3.05334	3.19718	3.05769	3.09575	2.96852	3.09575	3.18273	3.39449	3.01433	3.04294	3.09575	3.03438
1556282_at	FGFR1OP2	26127	chr12p11.23	FGFR1 oncogene partner 2	3.0535	3.05084	3.0837	3.13799	2.93138	3.09112	3.15206	3.04106	2.9594	3.02974	3.09704	3.12432
1563454_at	SOX6	55553	chr11p15.3	SRY (sex determining region Y)-box 6	3.05354	3.02328	3.01242	3.0086	3.08074	3.07126	3.05476	3.04078	2.97429	2.90276	3.00017	3.13432
237422_at	---	---	---	---	3.05358	2.96195	3.04098	3.02372	3.11331	3.02372	3.08431	2.86511	2.93642	3.02372	3.00221	3.09702
215312_at	---	---	---	---	3.054	3.04573	3.11128	3.03484	3.05149	3.07567	3.06699	3.01872	3.05149	3.13252	3.06699	3.13432
1565563_at	---	---	---	---	3.05411	3.0857	3.00531	3.07721	3.04853	3.03658	3.13887	2.98026	3.13799	3.01515	3.04853	2.95224
1569230_at	---	---	---	---	3.05413	3.13885	3.08843	3.06026	3.06487	3.03728	3.14791	3.06487	3.20375	2.96922	3.06487	3.23122
1564466_at	FLJ37644	400618	chr17q24.3	hypothetical LOC400618	3.05419	3.08225	2.97953	3.17202	3.09575	2.89481	3.06211	3.02228	3.16237	2.98415	2.84009	3.11436
237205_at	C14orf53	440184	chr14q23.3	non-protein coding RNA 238	3.05426	3.07409	3.00617	2.99882	3.03438	3.12956	3.09672	2.98756	3.13799	2.94973	3.03438	3.03438
1566487_at	---	---	---	---	3.05452	3.07871	3.04596	3.14412	3.05837	2.96108	3.00506	3.05837	3.1727	3.06133	3.09055	2.986
239443_at	PCDHB6	56130	chr5q31	protocadherin beta 6	3.05475	3.03571	3.10082	3.06487	3.0345	3.06487	3.07674	3.02063	3.00977	3.07991	3.11087	3.1117
1557998_at	NAALADL2	254827	chr3q26.31	N-acetylated alpha-linked acidic dipeptidase-like 2	3.05494	3.04238	3.04365	3.05704	3.05389	3.05389	3.00789	3.06536	3.05389	3.05389	3.07648	3.00057
1564950_at	---	---	---	---	3.05511	3.06065	3.10948	2.98711	3.10547	3.07275	3.03789	3.1202	3.02387	3.11679	3.02063	3.19102
1565633_at	---	---	---	---	3.05529	3.08217	3.02373	3.04728	3.05761	3.06099	3.06383	3.12169	3.06099	2.99158	3.06099	3.01862
1567702_at	---	---	---	---	3.05558	3.05521	3.06161	3.06487	3.14078	2.96108	3.01086	3.0899	3.06487	3.06115	3.05881	3.06487
215647_at	---	---	---	---	3.05591	2.96575	3.04105	3.079	3.08816	3.00057	3.00057	2.92205	2.97461	2.99492	2.96421	3.164
216948_at	---	---	---	---	3.05593	3.02971	2.99373	3.08871	3.0485	3.03058	2.92943	3.15198	3.00773	3.01686	2.95661	3.00773
1561902_at	---	---	---	---	3.05598	3.07348	3.07971	3.04499	3.06812	3.05483	3.05658	3.09575	3.06812	3.10989	3.06812	3.06111
1569760_at	---	---	---	---	3.05624	3.00124	3.02089	3.00717	3.03453	3.12703	2.92597	3.0167	3.06106	3.0167	2.99639	3.04956
231223_at	CSMD1	64478	chr8p23.2	CUB and Sushi multiple domains 1	3.05628	3.87564	2.82086	3.07742	3.02656	3.06487	3.86241	4.02578	3.73874	2.89636	2.66238	2.90382
217085_at	---	---	---	---	3.05629	3.05563	3.00883	3.03507	2.97728	3.15652	3.03507	3.09676	3.03507	3.09902	2.92074	3.00675
1569712_at	LOC729725	---	---	---	3.05669	3.10819	3.05316	3.04326	3.06195	3.06487	3.06487	3.05514	3.20456	2.92941	3.09575	3.13432
1566673_at	---	---	---	---	3.05689	3.19346	3.02773	3.25426	2.89579	3.02063	3.06487	3.23078	3.28473	3.07461	3.02063	2.98795
239153_at	HOTAIR	100124700	chr12q13.13	hox transcript antisense RNA (non-protein coding)	3.05694	3.6647	3.11003	2.94803	3.12703	3.09575	4.12477	3.40925	3.46006	3.04937	3.10546	3.17525
1562089_at	GLYATL1	92292	chr11q12.1	glycine-N-acyltransferase-like 1	3.05713	3.0111	3.00438	3.11342	3.03062	3.02736	3.03062	3.16731	2.83535	3.03062	3.09069	2.89181
213764_s_at	MFAP5	8076	chr12p13.1-p12.3	microfibrillar associated protein 5	3.05719	3.06794	3.2938	2.92482	3.12004	3.1267	3.12004	3.09902	2.98476	3.30382	3.38629	3.19128
1560184_at	TMCO5A	145942	chr15q14	transmembrane and coiled-coil domains 5A	3.05751	3.12963	3.03267	3.06487	3.05057	3.0571	3.16201	3.16201	3.06487	2.88822	3.12119	3.0886
241016_at	---	---	---	---	3.05778	3.06547	3.04512	2.99394	3.06812	3.11129	3.09902	3.02928	3.06812	3.04266	2.91374	3.17896
1560542_at	MCM3APAS	114044	chr21q22.3	MCM3AP antisense RNA (non-protein coding)	3.05814	3.04479	2.96388	3.0114	3.12196	3.04106	3.04106	3.07393	3.01937	3.04106	2.80951	3.04106
1560662_s_at	WHAMML1 /// WHAMML2	339005 /// 440253	chr15q11.2 /// chr15q13.1	WAS protein homolog associated with actin, golgi membranes and microtubules-like 1 (pseudogene) /// WAS protein homolog associated with actin, golgi membranes and microtubules-like 2 (pseudogene)	3.0584	3.15244	2.9901	3.07314	3.02504	3.07702	3.07958	3.09124	3.28651	3.05321	2.84009	3.07702
210721_s_at	PAK7	57144	chr20p12	p21 protein (Cdc42/Rac)-activated kinase 7	3.05964	2.85257	3.07582	3.15094	3.02517	3.00282	2.81554	2.79723	2.94495	2.97429	2.97429	3.27888
217126_at	---	---	---	---	3.05967	3.15137	3.07566	3.09575	2.98752	3.09575	3.20675	3.12078	3.12658	3.0601	3.07111	3.09575
1562990_at	---	---	---	---	3.06001	3.1037	3.14004	3.03829	3.0893	3.05244	3.13031	3.08309	3.09769	3.23078	3.0058	3.18355
1562260_at	---	---	---	---	3.06018	3.14165	3.12756	3.10646	3.03062	3.04347	3.18758	3.09902	3.13836	3.09902	3.09609	3.18758
1562820_at	---	---	---	---	3.06037	3.07068	2.98006	3.03062	3.05351	3.09697	2.96437	3.19046	3.0572	2.95867	3.03062	2.95091
1561720_at	RECQL5	9400	chr17q25	RecQ protein-like 5	3.06046	2.90656	2.96504	3.08345	2.97091	3.12703	2.97091	2.80381	2.94495	3.00661	2.97091	2.9176
242258_at	---	---	---	---	3.06126	3.12962	3.1103	2.98802	3.10736	3.08839	3.16201	3.11342	3.11342	3.14596	3.10725	3.07769
220356_at	CORIN	10699	chr4p13-p12	corin, serine peptidase	3.06176	3.10652	3.09575	2.97429	3.09575	3.11525	2.98769	3.09282	3.23904	3.09575	3.09575	3.09575
234426_x_at	---	100288139	chr8q13.3	Similar to pregnancy-induced hypertension syndrome-related protein	3.06187	3.01638	3.06137	2.88572	3.3078	2.99211	3.01087	3.02252	3.01574	2.92205	3.14247	3.11959
210893_at	---	---	---	---	3.06192	2.96137	2.90234	3.19822	2.99377	2.99377	2.99069	3.01548	2.87795	2.99377	2.86659	2.84664
214961_at	KIAA0774	23281	chr13q12.3	microtubule associated tumor suppressor candidate 2	3.06196	3.21182	3.2233	3.04153	3.03989	3.10445	3.18711	3.32973	3.11862	3.36881	3.0991	3.20199
237729_at	---	---	---	---	3.06209	3.13502	3.09291	3.03977	3.06487	3.08163	3.18234	3.1411	3.08163	3.19651	3.06487	3.01734
1557236_at	APOL6	80830	chr22q12.3	apolipoprotein L, 6	3.06215	2.97672	2.9342	3.06621	3.02103	3.09922	3.02716	2.95806	2.94495	2.93512	2.90374	2.96374
1555365_x_at	---	10944	chr11p15.1	chromosome 11 open reading frame 58	3.0626	3.00426	3.00161	3.1351	3.02104	3.03166	2.97635	3.0154	3.02104	3.02104	2.98886	2.99493
1566805_at	---	---	---	---	3.06288	3.03288	3.10723	3.04538	3.07838	3.06487	3.04538	3.01082	3.04245	3.06631	2.9464	3.30899
216068_at	---	---	---	---	3.06308	3.03979	3.00603	3.21924	2.96489	3.00511	3.05829	3.10902	2.95206	2.95264	3.06487	3.00057
217431_x_at	CYBB	1536	chrXp21.1	cytochrome b-245, beta polypeptide	3.06308	3.14327	3.07951	2.99775	3.09575	3.09575	2.95108	3.16201	3.31671	2.98735	3.11849	3.13271
1569168_at	---	---	---	---	3.06314	3.21747	3.18722	3.01436	3.12091	3.05413	3.14503	3.20097	3.3064	3.19822	3.15536	3.20809
216758_at	---	---	---	---	3.0634	3.02609	2.92128	3.02028	3.02943	3.1405	3.00773	3.06281	3.00773	2.92205	2.83407	3.00773
229057_at	SCN2A	6326	chr2q24.3	sodium channel, voltage-gated, type II, alpha subunit	3.06345	3.05752	3.06709	2.97998	3.06487	3.14551	3.04282	3.06487	3.06487	3.13564	3.13249	2.93315
235336_at	---	---	---	---	3.06363	3.09043	3.1076	3.03062	2.90195	3.25833	3.05894	3.06572	3.14662	3.09553	3.16728	3.06
1560721_at	---	---	---	---	3.06399	3.05004	3.03789	3.15399	3.01899	3.01899	3.03789	3.03789	3.07435	3.03789	3.03789	3.03789
244318_at	---	---	---	---	3.06409	3.00532	3.08922	3.0678	2.9648	3.15966	2.93657	3.07168	3.00773	3.07168	3.1243	3.07168
241068_at	---	---	---	---	3.06417	3.12191	3.07113	3.11568	3.04449	3.03235	3.11956	3.15044	3.09575	3.04106	3.10404	3.06828
1557534_at	LOC339862	339862	chr3p24.3	hypothetical LOC339862	3.06438	3.38115	3.33001	2.84643	3.21967	3.12703	3.43747	3.36628	3.33971	3.41386	3.16229	3.41386
1558786_at	---	10099	chr15q24.3	Tetraspanin 3	3.06439	3.10223	3.0999	3.15471	3.01624	3.02221	3.19144	3.01624	3.09902	3.21697	2.96421	3.11852
1563335_at	IRGM	345611	chr5q33.1	immunity-related GTPase family, M	3.06442	3.07429	3.16616	2.97429	3.08842	3.13054	3.02277	3.10005	3.10005	3.2679	3.13054	3.10005
237259_at	---	---	---	---	3.06464	3.12549	3.12967	3.08909	3.09575	3.0091	3.05373	3.18609	3.13665	3.09575	3.09575	3.19751
239936_at	DLEU2	8847	chr13q14.3	deleted in lymphocytic leukemia 2 (non-protein coding)	3.06487	3.10969	3.02709	3.06487	3.06487	3.06487	3.06487	3.19934	3.06487	2.92205	2.97194	3.18728
1569610_at	IQCH	64799	chr15q23	IQ motif containing H	3.06499	3.02511	3.10992	3.01217	3.08707	3.09575	2.91011	3.03315	3.13208	3.00132	3.17098	3.15746
211361_s_at	SERPINB13	5275	chr18q21.3-q22	serpin peptidase inhibitor, clade B (ovalbumin), member 13	3.06499	3.09393	3.05383	3.03679	3.09332	3.06487	3.06487	3.21097	3.00596	3.06487	3.04475	3.05188
1570235_at	MGC27382	149047	chr1p31.1	hypothetical MGC27382	3.06514	2.97933	2.97376	2.99654	3.20512	2.99377	2.95044	2.99377	2.99377	2.93374	2.99377	2.99377
239317_at	---	90273	chr19q13.2	carcinoembryonic antigen-related cell adhesion molecule 21	3.0654	3.20994	3.2024	3.1584	2.96	3.0778	3.26944	3.1584	3.20199	3.34108	3.1584	3.10771
1560800_at	---	---	---	---	3.06576	2.97014	3.0708	3.08056	3.12703	2.98968	3.04523	3.04523	2.81997	3.04523	3.0202	3.14698
233805_at	---	---	---	---	3.06589	3.0123	3.09398	3.01558	3.02008	3.16201	3.09902	2.92432	3.01356	3.1758	3.02308	3.08308
238835_at	---	---	---	---	3.06622	3.10093	3.2524	2.98382	3.05738	3.15747	3.19257	2.93606	3.17415	3.39211	3.23078	3.13432
1560538_at	---	---	---	---	3.0663	3.20285	3.10524	3.11566	3.11847	2.96478	3.11847	3.3521	3.13799	3.10884	3.11847	3.08842
1570115_at	PP12708	100130609	chr7q34	hypothetical LOC100130609	3.06632	3.15654	3.04999	3.06099	3.11602	3.02195	3.15201	3.24937	3.06825	2.96528	3.09524	3.08946
1567380_at	---	---	---	---	3.0666	3.03201	3.05413	3.11175	2.96102	3.12703	3.06621	2.99194	3.03789	3.01087	3.11685	3.03468
1562301_at	---	116328	chr8q13	chromosome 8 open reading frame 34	3.06671	2.93895	3.06602	3.10519	3.05389	3.04106	2.89873	2.86424	3.05389	3.01419	3.04106	3.14282
238318_at	---	---	---	---	3.06672	3.05448	3.19533	3.09825	3.0782	3.02372	3.0785	3.06641	3.01852	3.26375	3.22399	3.09825
1557717_at	LOC338862	338862	chr13q21.33	hypothetical protein LOC338862	3.06688	2.95162	3.03993	3.06099	3.17317	2.96647	2.88387	2.9601	3.01087	3.01087	2.93248	3.17644
210432_s_at	SCN3A	6328	chr2q24	sodium channel, voltage-gated, type III, alpha subunit	3.06692	3.52492	3.15983	2.87942	3.22403	3.0973	3.72837	3.22864	3.61774	3.26677	3.14748	3.06526
233682_at	---	---	---	---	3.06704	3.01834	2.95047	2.97105	3.25709	2.97298	3.00057	3.05389	3.00057	3.00057	2.96421	2.88663
242714_at	---	---	---	---	3.06719	3.13892	3.03336	3.10282	3.03062	3.06812	3.13626	3.21237	3.06812	3.06812	3.00959	3.02236
1560325_at	---	---	---	---	3.06724	3.20462	3.22351	3.05591	3.06745	3.07836	3.28344	3.19242	3.13799	3.19242	3.19242	3.28568
240463_at	---	---	---	---	3.06764	3.01406	3.05503	3.06487	3.03062	3.10743	3.03388	2.94344	3.06487	3.01087	3.08935	3.06487
221177_at	MIA2	117153	chr14q13.2	melanoma inhibitory activity 2	3.06765	3.12207	3.10354	3.07332	3.03062	3.09902	3.13031	3.09902	3.13688	3.19457	3.01705	3.09902
224213_at	C14orf91	51217	chr14q22.1-q23.3	chromosome 14 open reading frame 91	3.06778	3.09616	3.10421	3.07463	3.05098	3.07772	3.06487	3.13173	3.09189	3.18431	3.05367	3.07463
1560989_at	---	---	---	---	3.06805	3.11434	3.23157	2.9501	3.12703	3.12703	3.07691	3.06115	3.20496	3.19496	3.17965	3.32011
244351_at	RBM46	166863	chr4q32.1	RNA binding motif protein 46	3.06832	3.04394	3.14762	3.07522	3.06487	3.06487	3.01576	3.04808	3.06798	2.98795	3.06487	3.39003
1563265_at	---	---	---	---	3.06839	3.08761	3.14896	3.05055	3.21538	2.93925	3.13031	2.93057	3.20195	3.25136	2.99682	3.19871
1566266_at	---	---	---	---	3.06847	2.9813	2.92349	2.97984	3.15289	3.07269	3.01087	2.96761	2.96543	3.06338	2.84009	2.86699
1562094_at	---	---	---	---	3.06849	3.16162	2.97499	3.03291	3.09575	3.07681	3.21485	3.1223	3.14771	3.01723	3.01335	2.8944
1558107_at	LOC283788	283788	---	FSHD region gene 1 pseudogene	3.06856	3.11564	3.14037	3.09902	3.07615	3.03052	3.09902	3.07186	3.17605	3.1868	3.13529	3.09902
243800_at	NR1H4	9971	chr12q23.1	nuclear receptor subfamily 1, group H, member 4	3.06867	3.00686	3.05412	3.07134	3.18353	2.95113	3.00514	2.95806	3.05738	3.18959	2.96762	3.00514
1557843_at	---	---	---	---	3.06914	3.0606	2.96089	2.98642	3.10885	3.11215	3.01044	3.17635	2.99499	2.92477	3.01044	2.94745
234080_at	---	---	---	---	3.06949	3.10358	3.03669	3.07168	3.1589	2.9779	3.14347	3.09559	3.07168	3.07168	3.03084	3.00755
243896_at	C10orf79	80217	chr10q25.1	chromosome 10 open reading frame 79	3.06952	3.18342	3.12731	3.09028	3.1572	2.96108	3.2242	3.13725	3.1888	3.12749	3.01002	3.24443
1566969_at	---	---	---	---	3.06985	2.96304	2.89829	3.03062	3.07659	3.10234	3.06772	3.01033	2.81108	2.95469	2.86511	2.87508
1562991_at	ZNF292	23036	chr6q14.3	zinc finger protein 292	3.07	3.06506	3.1037	3.08549	3.08816	3.03635	3.08549	3.0242	3.08549	3.08549	3.05632	3.1693
232355_at	SNORD114-3	767579	chr14q32	small nucleolar RNA, C/D box 114-3	3.07048	3.09384	3.14987	2.92205	3.18635	3.10303	3.10983	3.03844	3.13325	3.21389	3.15807	3.07765
237804_at	DNAH11	8701	chr7p21	Dynein, axonemal, heavy chain 11	3.07089	3.05968	3.10894	3.05294	3.10678	3.05294	3.08082	3.01739	3.08082	3.08082	3.14697	3.09902
1568366_at	---	---	---	---	3.07094	3.08647	3.12167	3.06288	3.14222	3.00772	3.15085	3.09034	3.01823	3.09575	3.09575	3.1735
1558957_s_at	---	---	---	---	3.07131	3.01379	3.05512	3.01995	3.17026	3.02372	3.10969	2.90796	3.02372	3.13397	3.07904	2.95237
237939_at	EPHA5	2044	chr4q13.1	EPH receptor A5	3.07155	3.18703	2.97908	3.04987	3.11492	3.04987	3.43159	3.09575	3.03374	3.00963	2.94164	2.98597
1556759_at	---	---	---	---	3.07186	3.07871	3.06153	2.99626	3.06267	3.15663	2.9919	3.10625	3.13799	3.12566	3.06267	2.99626
204646_at	DPYD	1806	chr1p22	dihydropyrimidine dehydrogenase	3.07216	3.0263	3.04106	3.00057	3.11309	3.10282	2.99291	3.03517	3.05082	3.04106	3.04106	3.04106
1569021_at	PIK3C2A	5286	chr11p15.5-p14	phosphoinositide-3-kinase, class 2, alpha polypeptide	3.07273	3.17159	3.09575	3.05626	3.05626	3.10567	3.17792	3.35714	2.97971	3.09902	3.14431	3.04391
241470_x_at	---	---	---	---	3.07322	3.023	3.07932	3.07612	3.09575	3.04779	2.91736	3.10181	3.04982	3.03066	3.1244	3.0829
1570205_at	---	---	---	---	3.07365	3.10899	3.03031	3.06192	3.06487	3.09416	3.19294	3.09615	3.03789	3.06487	2.91076	3.11531
1558779_at	H2AFY	9555	chr5q31.3-q32	H2A histone family, member Y	3.07377	2.96883	2.97808	2.95483	3.1876	3.07888	3.00057	2.90533	3.00057	3.01767	2.91599	3.00057
1559665_at	---	---	---	---	3.07384	3.04196	2.96235	3.04531	3.15251	3.02372	3.01699	3.071	3.03789	2.93507	2.93125	3.02074
1554831_x_at	ALS2CR11	151254	chr2q33.1	amyotrophic lateral sclerosis 2 (juvenile) chromosome region, candidate 11	3.07404	3.11773	3.05544	3.03062	3.09575	3.09575	3.09575	3.20525	3.0522	3.09575	2.93421	3.13636
240204_at	SNRPN	6638	chr15q11.2	small nuclear ribonucleoprotein polypeptide N	3.07416	3.00346	3.11836	3.07399	3.08036	3.06812	2.97739	2.96488	3.06812	3.06812	3.06812	3.21884
1569768_at	---	---	---	---	3.07442	3.35614	3.0203	3.04659	3.04963	3.12703	3.47655	3.21573	3.37615	2.97937	3.12703	2.9545
1563724_at	---	---	---	---	3.0746	3.09357	3.1578	3.08733	3.04139	3.09506	2.98236	3.12833	3.17002	3.23078	3.27077	2.97185
235892_at	---	---	---	---	3.07461	3.08559	3.05522	3.09085	2.89024	3.24274	3.06487	3.12703	3.06487	3.06487	3.03591	3.06487
209700_x_at	PDE4DIP	9659	chr1q12	phosphodiesterase 4D interacting protein	3.07485	3.03339	3.13388	3.00488	3.16159	3.05809	2.9732	3.02357	3.10341	3.02653	3.09575	3.27937
206664_at	SI	6476	chr3q25.2-q26.2	sucrase-isomaltase (alpha-glucosidase)	3.07499	3.09568	3.02496	3.05324	3.10686	3.06487	3.08625	3.06487	3.13593	3.06487	3.04695	2.96307
202989_at	RGS1	5996	chr1q31	regulator of G-protein signaling 1	3.0751	3.05245	2.92111	3.06922	2.94292	3.21315	2.96912	3.16201	3.02623	2.99689	2.87942	2.88703
229951_x_at	---	---	---	---	3.07515	3.24214	3.20207	3.11342	3.07655	3.03547	3.38862	3.13581	3.20199	3.10325	3.34175	3.16121
1555038_at	EPB41L4A	64097	chr5q21.3	erythrocyte membrane protein band 4.1 like 4A	3.07589	3.10763	3.23052	2.84298	3.18801	3.19669	3.10774	3.09575	3.11939	3.19062	3.28647	3.21447
224405_at	FCRL5	83416	chr1q21	Fc receptor-like 5	3.07598	3.06979	3.12998	3.05844	3.09575	3.07374	3.00202	3.09575	3.1116	3.15085	3.06385	3.17524
1561606_at	---	---	---	---	3.07619	3.12007	3.00449	2.93823	3.17473	3.11562	3.18502	3.16201	3.01319	3.00257	3.0038	3.00711
1569040_s_at	FLJ40330	645784	chr2p11.2	ankyrin repeat domain 36B pseudogene 2	3.07623	3.11858	3.11105	3.1672	3.108	2.9535	3.12206	3.11506	3.11862	2.9019	3.14812	3.28311
237902_at	---	---	---	---	3.07656	3.05179	3.13136	3.01513	3.12905	3.08549	3.11853	3.01377	3.02308	3.13031	3.06177	3.20199
1555572_at	CA6	765	chr1p36.2	carbonic anhydrase VI	3.07664	3.18477	3.12664	3.03841	3.09575	3.09575	3.25709	3.19822	3.09902	3.09902	3.09902	3.18189
1561511_at	---	---	---	---	3.07706	3.12866	3.07559	3.05466	3.05344	3.12309	3.25255	3.06531	3.06812	3.019	3.06531	3.14245
1554296_at	CYP19A1	1588	chr15q21.1	cytochrome P450, family 19, subfamily A, polypeptide 1	3.07717	3.01774	3.03898	3.00478	3.18567	3.04106	3.04106	3.02089	2.99127	3.04106	3.03483	3.04106
1559282_at	---	---	---	---	3.07736	3.08897	2.99715	3.0741	2.97091	3.18706	3.1383	3.05788	3.07074	2.89033	2.92725	3.17386
223863_at	WDR26	80232	chr1q42.13	WD repeat domain 26	3.07753	3.17141	3.25514	3.21137	2.99135	3.02987	3.16607	3.0636	3.28456	3.16607	3.33567	3.26368
229494_s_at	PHLDA2	7262	chr11p15.5	Pleckstrin homology-like domain, family A, member 2	3.07756	3.35248	3.10159	3.00057	3.14328	3.08881	3.35765	3.38515	3.31465	3.08928	3.07219	3.14328
237625_s_at	---	---	---	---	3.07785	3.12469	2.94452	2.91437	3.13993	3.17924	3.33281	3.02063	3.02063	3.08457	2.86255	2.88642
1562949_at	---	---	---	---	3.07789	3.07173	3.21156	3.13817	3.03062	3.06487	3.25071	3.01934	2.94514	3.30201	3.1945	3.13817
242544_x_at	---	---	---	---	3.07796	3.11067	3.00581	3.12963	3.09902	3.00524	3.00813	3.1541	3.16978	3.10198	2.81644	3.09902
1564772_at	---	---	---	---	3.07815	3.0557	3.05296	2.96246	3.05304	3.21895	3.05304	3.10635	3.00773	3.13031	2.97552	3.05304
1555519_at	---	---	---	---	3.07816	2.88702	2.96386	3.03062	3.08112	3.12275	2.83221	2.92205	2.90678	3.01163	2.96421	2.91574
1559310_at	---	---	---	---	3.07821	3.16389	3.21723	2.97562	3.09701	3.16201	3.13432	3.22302	3.13432	3.38304	3.13432	3.13432
243862_at	---	158158	chr9q21.32	RAS and EF-hand domain containing	3.07822	3.12353	3.20413	3.11342	2.95517	3.16607	3.21272	3.0649	3.09297	3.16607	3.17308	3.27324
215671_at	PDE4B	5142	chr1p31	phosphodiesterase 4B, cAMP-specific	3.07832	3.21114	2.97313	3.10523	3.06487	3.06487	3.15412	3.189	3.2903	3.03785	2.83672	3.04482
1562236_at	MYST4	23522	chr10q22.2	MYST histone acetyltransferase (monocytic leukemia) 4	3.07849	3.12604	3.18296	3.09734	3.0078	3.13031	3.13031	3.11748	3.13031	3.13031	3.20199	3.21658
231717_s_at	ZNF226	7769	chr19q13.2	zinc finger protein 226	3.0785	3.12574	3.16545	3.08992	3.05565	3.08992	3.14071	3.03711	3.19941	3.20443	3.22704	3.06487
1558636_s_at	ADAMTS5	11096	chr21q21.3	ADAM metallopeptidase with thrombospondin type 1 motif, 5	3.07872	2.99453	3.12228	3.1153	3.06042	3.06042	3.01087	2.98786	2.98485	3.18111	3.05746	3.12828
1556439_at	---	---	---	---	3.07876	3.11638	3.1612	3.11342	3.09575	3.0271	3.09198	3.09575	3.1614	3.09198	3.29587	3.09575
1559606_at	GBP6	163351	chr1p22.2	guanylate binding protein family, member 6	3.07894	2.99561	3.06359	3.06099	3.1274	3.04844	3.04844	3.02543	2.91296	3.04844	3.05589	3.08645
233045_at	LOC286126	286126	chr8q24.3	hypothetical protein LOC286126	3.07933	3.15464	3.09066	3.14429	3.13749	2.95621	3.15665	3.13749	3.16978	3.10193	3.00027	3.16978
231790_at	DMGDH	29958	chr5q14.1	dimethylglycine dehydrogenase	3.07978	3.10465	3.0685	3.07168	3.03298	3.13468	3.07168	3.17415	3.06812	3.12569	3.07168	3.00813
236141_at	NBLA00301	79804	chr4q34.1	Nbla00301	3.07984	3.46644	3.05068	3.06031	3.15548	3.02372	3.61048	3.36428	3.42457	3.02222	3.01826	3.11155
1561789_at	---	---	---	---	3.08016	3.05791	3.09287	2.9817	3.2237	3.03508	2.98106	3.09379	3.09888	3.09287	3.09287	3.09287
1567174_at	---	---	---	---	3.08017	3.14065	3.14878	3.00027	3.07823	3.16201	3.14982	3.10233	3.16978	3.19822	3.12167	3.12645
1557849_at	---	---	---	---	3.08047	3.14068	3.14049	3.11342	3.05816	3.06984	3.00982	3.25239	3.15983	3.16957	3.18702	3.06487
243204_at	---	100508544	---	hypothetical LOC100508544	3.08048	2.95429	2.87188	2.95321	3.19221	3.09602	2.95108	2.95858	2.95321	2.86972	2.84067	2.90526
237233_at	---	---	---	---	3.08057	2.96557	2.93926	3.03652	3.08009	3.12508	2.94813	2.97429	2.97429	2.97429	2.97429	2.86919
1560990_a_at	---	---	---	---	3.08094	2.97377	3.05626	3.15195	3.15192	2.93894	3.03789	3.0022	2.88124	3.03789	3.00153	3.12937
216089_at	---	90411	chr2p21	multiple coagulation factor deficiency 2	3.08109	3.05518	3.07364	2.9995	2.98455	3.25922	3.03789	3.08978	3.03789	3.17252	3.01402	3.03438
229159_at	THSD7A	221981	chr7p21.3	thrombospondin, type I, domain containing 7A	3.08111	3.12202	3.09066	3.00154	3.06514	3.17667	3.06514	3.33766	2.96325	3.11108	3.09575	3.06514
1560404_a_at	ATPBD4	89978	chr15q14	ATP binding domain 4	3.08113	3.07706	3.23284	3.03476	3.10432	3.10432	3.10432	3.07135	3.0555	3.16202	3.23078	3.30574
224226_at	PKD2L2	27039	chr5q31	polycystic kidney disease 2-like 2	3.08121	3.04528	3.14231	3.03062	3.14813	3.06487	2.92433	3.14363	3.06787	3.07358	3.28548	3.06787
215231_at	PRKAG2	51422	chr7q36.1	Protein kinase, AMP-activated, gamma 2 non-catalytic subunit	3.08128	3.21288	3.19631	3.0565	3.23205	2.95529	3.17764	3.31217	3.14883	3.19822	3.19822	3.19251
1562880_at	---	100288238	chr9p21.3	hypothetical LOC100288238	3.08132	3.21496	3.06742	2.98332	3.13031	3.13031	3.29175	3.13031	3.22283	3.13031	2.94164	3.13031
1563207_at	C3orf65	646600	chr3q27.2	chromosome 3 open reading frame 65	3.08136	3.05399	3.09194	3.06487	3.15548	3.02372	3.03223	3.06487	3.06487	3.06487	3.12789	3.08306
216917_s_at	SYCP1	6847	chr1p13-p12	synaptonemal complex protein 1	3.08136	2.99979	3.07142	3.06099	3.03438	3.14872	3.01148	2.95349	3.03438	3.00679	3.17308	3.03438
204940_at	PLN	5350	chr6q22.1	phospholamban	3.08151	3.10779	3.14253	2.99845	3.11474	3.13134	3.13292	3.12703	3.06344	3.19822	3.10235	3.12703
1569587_at	PIK3C2A	5286	chr11p15.5-p14	Phosphoinositide-3-kinase, class 2, alpha polypeptide	3.08168	3.17886	3.166	2.9829	3.19792	3.0642	3.02688	3.29272	3.21696	3.17279	3.12323	3.20199
213782_s_at	MYOZ2	51778	chr4q26-q27	myozenin 2	3.08188	3.19912	3.17692	3.03872	3.00869	3.19822	3.23037	3.21827	3.1487	3.19822	3.19822	3.13432
231680_at	---	---	---	---	3.08196	3.01776	3.09824	3.02039	3.1876	3.03789	3.02345	2.99194	3.03789	3.13031	3.02356	3.14086
232068_s_at	TLR4	7099	chr9q33.1	toll-like receptor 4	3.08204	4.06361	3.10159	3.0486	3.10177	3.09575	3.88001	4.1697	4.14113	3.15539	3.06487	3.08453
219948_x_at	UGT2A3	79799	chr4q13.2	UDP glucuronosyltransferase 2 family, polypeptide A3	3.08211	3.05564	3.09999	3.04651	3.0999	3.0999	2.93859	3.10596	3.12236	3.05195	3.14812	3.0999
1563904_at	LOC100129620	100129620	chr1p21.3	hypothetical LOC100129620	3.08245	3.11734	3.02095	3.02196	3.06338	3.16201	3.12247	3.06099	3.16858	3.06099	2.95979	3.04208
244783_at	YAF2	10138	chr12q12	YY1 associated factor 2	3.08256	3.26938	2.97648	2.9324	3.15765	3.15765	3.30276	3.30498	3.2004	3.07168	2.92745	2.93033
235183_at	---	---	---	---	3.08264	3.11749	3.00042	3.25709	3.06487	2.92597	3.18262	3.10173	3.06812	2.97778	2.95013	3.07336
1561477_at	CCDC144A	9720	chr17p11.2	coiled-coil domain containing 144A	3.08271	3.1268	3.20436	3.09006	3.18807	2.97	3.19822	3.17093	3.01125	3.17437	3.19192	3.24679
237874_at	---	---	---	---	3.08281	3.17533	3.04174	3.13266	2.99186	3.12392	3.21062	3.21961	3.09575	3.08357	3.04106	3.00057
241177_at	---	---	---	---	3.08281	3.06458	3.0101	3.06487	3.08782	3.09575	3.09657	3.03229	3.06487	3.06487	3.06322	2.90221
1553963_at	RHOB	388	chr2p24	ras homolog gene family, member B	3.08283	3.08534	3.02709	3.06099	3.11583	3.07168	3.07168	3.11646	3.0679	3.07168	3.04571	2.96388
241306_at	---	---	---	---	3.08298	3.0477	3.04398	3.06875	3.06487	3.11531	3.13031	3.06487	2.9479	3.07168	2.9954	3.06487
215924_at	---	---	---	---	3.08319	3.0617	3.00018	3.08008	3.09575	3.07374	3.04317	3.09877	3.04317	2.96427	3.04317	2.9931
1566485_at	---	---	---	---	3.08326	3.1688	3.09432	3.11342	3.09254	3.04381	3.11342	3.17642	3.21655	3.1129	3.05663	3.11342
208088_s_at	CFHR5	81494	chr1q22-q23	complement factor H-related 5	3.0833	3.10131	3.09794	3.05408	3.14746	3.04837	3.14538	3.0877	3.07085	3.18859	3.07085	3.03438
1556832_at	---	---	---	---	3.08332	3.08898	3.1088	3.03789	2.98129	3.23078	3.03789	3.20764	3.02141	3.23162	2.96945	3.12534
1558185_at	CLLU1	574028	chr12q22	chronic lymphocytic leukemia up-regulated 1	3.08337	3.12264	3.1301	3.12703	2.99277	3.1303	3.03789	3.23851	3.09153	3.10068	3.12703	3.16259
239591_at	---	---	---	---	3.08342	2.9778	5.42663	3.06317	3.11319	3.07389	3.072	2.98756	2.87386	5.47987	5.25979	5.54024
240068_at	C21orf130	284835	chr21q22.2	chromosome 21 open reading frame 130	3.08347	3.11709	3.13682	2.98977	3.13031	3.13031	3.10236	3.09907	3.14984	3.13031	3.13031	3.14984
1561699_a_at	---	---	---	---	3.08348	3.09635	3.05358	3.06812	3.12566	3.05667	3.15282	3.06812	3.06812	3.06263	3.10098	2.99712
237282_s_at	AKAP14	158798	chrXq24	A kinase (PRKA) anchor protein 14	3.08351	3.22209	3.08324	3.13799	2.95054	3.16201	3.24216	3.25116	3.17296	3.01087	3.06906	3.16978
1559353_at	---	---	---	---	3.08377	2.9717	3.00286	3.15898	3.07171	3.02063	3.02063	2.87384	3.02063	2.96731	3.02063	3.02063
1565192_at	---	---	---	---	3.08394	3.00882	3.17912	3.0441	3.14946	3.05826	2.9376	2.98984	3.09902	3.13559	3.25232	3.14946
207744_at	---	---	---	---	3.08402	3.16132	3.11193	3.0359	3.06487	3.1513	3.19857	3.05717	3.22821	3.09575	3.094	3.14605
242036_x_at	ATP2B3	492	chrXq28	ATPase, Ca++ transporting, plasma membrane 3	3.08407	3.15118	3.08004	3.09902	3.15077	3.00242	3.2242	3.11513	3.11422	3.0421	3.09902	3.09902
1556997_a_at	---	3953	chr1p31	leptin receptor	3.08411	3.05112	3.00016	2.95724	3.08853	3.20656	2.9178	3.15504	3.08053	3.02328	2.96421	3.01299
244315_at	PLSCR1	5359	chr3q23	phospholipid scramblase 1	3.08416	3.09801	3.10861	3.06099	3.09575	3.09575	3.12206	3.07623	3.09575	3.09575	3.09575	3.13432
231307_at	LOC100130725 /// PAGE2 /// PAGE2B	---	---	---	3.0842	3.19166	2.98792	3.09575	3.06111	3.09575	3.35252	3.09575	3.12673	2.96895	2.95342	3.0414
1561912_at	---	---	---	---	3.08422	3.01831	3.13414	3.09575	3.0256	3.13131	3.09575	3.09575	2.86343	3.15202	3.09575	3.15466
216151_at	---	---	---	---	3.08423	3.08807	3.13675	3.06812	2.99225	3.19232	3.03076	3.16532	3.06812	3.27131	3.11115	3.02779
220313_at	GPR88	54112	chr1p21.3	G protein-coupled receptor 88	3.08451	3.05168	3.10346	3.055	3.00338	3.19514	3.01087	3.06487	3.07931	3.14381	3.12672	3.03984
1556187_at	---	148254	chr19p13.3	zinc finger protein 555	3.08455	3.08952	3.21621	3.09527	3.10253	3.05586	3.09902	3.10253	3.06703	3.15759	3.19915	3.2919
1562613_at	---	---	---	---	3.08461	3.13216	3.04268	3.04689	3.09575	3.11118	2.96837	3.1439	3.28421	3.02528	3.13784	2.96492
210146_x_at	LILRB2	10288	chr19q13.4	leukocyte immunoglobulin-like receptor, subfamily B (with TM and ITIM domains), member 2	3.08468	3.10565	3.17328	3.18587	3.15959	2.90858	2.99779	3.15959	3.15959	3.23078	3.15959	3.12946
1563376_at	---	---	---	---	3.08478	3.25338	3.29215	3.13718	3.14303	2.97412	3.32402	3.19822	3.2379	3.49451	3.17994	3.20199
222227_at	---	---	---	---	3.08504	3.07344	3.08796	3.12537	3.06487	3.06487	3.06169	3.02063	3.13799	3.17401	3.025	3.06487
1553965_x_at	RHOB	388	chr2p24	ras homolog gene family, member B	3.08527	3.25642	3.29132	2.99795	3.13234	3.12554	3.31676	3.27436	3.17813	3.3245	3.27989	3.26958
1557823_s_at	LOC401134	401134	chr4q13.1	hypothetical LOC401134	3.08533	3.01844	3.02732	3.05161	3.18481	3.01957	2.95788	3.01957	3.07787	2.85901	2.98506	3.2379
1556158_at	FAM154B	283726	chr15q25.2	family with sequence similarity 154, member B	3.08569	3.0588	3.05031	3.07241	3.11979	3.06487	3.06487	3.06487	3.04668	3.07168	3.06487	3.01439
1561290_at	LOC339622	339622	chr21q21.1-q21.2	hypothetical LOC339622	3.08574	3.09709	3.10794	3.06571	3.09575	3.09575	3.10176	3.17142	3.01809	3.16694	3.09575	3.06113
91580_at	LRTM1	57408	chr3p14.3	leucine-rich repeats and transmembrane domains 1	3.08574	3.14003	3.14232	3.01602	3.14006	3.10115	2.96221	3.23705	3.22084	3.25936	3.05412	3.11349
1563680_at	LOC284950	284950	chr2p11.2	hypothetical protein LOC284950	3.08615	3.0654	3.07899	3.06099	3.12934	3.06812	3.09449	3.0336	3.06812	3.06812	3.13446	3.03438
237798_at	---	---	---	---	3.08627	3.15626	3.10072	3.11342	2.96294	3.18245	3.16803	3.13271	3.16803	3.11342	3.03975	3.14898
242009_at	SLC6A4	6532	chr17q11.2	solute carrier family 6 (neurotransmitter transporter, serotonin), member 4	3.08636	3.12567	3.11675	3.11342	3.01864	3.12703	3.09391	3.11342	3.16969	3.09699	3.11342	3.13983
1554333_at	DNAJA4	55466	chr15q25.1	DnaJ (Hsp40) homolog, subfamily A, member 4	3.08648	2.89854	2.95169	3.08113	3.14059	3.03772	2.86838	2.91083	2.91642	3.08662	2.83654	2.93192
243339_at	---	---	---	---	3.08659	2.99927	3.03789	3.01253	3.03789	3.20936	2.89962	3.06031	3.03789	3.03789	3.03789	3.03789
240019_at	---	---	---	---	3.08663	3.17897	3.23514	2.93443	3.13426	3.1912	3.06483	3.15548	3.31659	3.18157	3.32011	3.20372
242170_at	---	---	---	---	3.08679	3.13489	3.17624	3.14058	3.14058	2.97923	3.16759	3.02063	3.21646	3.13721	3.14673	3.24479
1558667_at	SPATA22	84690	chr17p13.3	spermatogenesis associated 22	3.08681	3.13004	3.11877	3.1199	3.12703	3.01351	3.12758	3.13551	3.12703	3.1843	3.13764	3.03438
216575_at	---	---	---	---	3.08682	3.21581	3.28423	3.00016	3.16395	3.09634	3.20133	3.24086	3.20525	3.20133	3.26375	3.38762
216625_at	---	---	---	---	3.08711	3.01478	3.06126	3.07421	3.09058	3.09655	2.96044	2.98488	3.09902	3.07421	3.09044	3.01914
1570308_at	LOC100131298	100131298	chr22q13.2	PRO1095	3.08715	3.12632	3.04083	2.96251	3.10425	3.19468	3.06487	3.23078	3.08332	3.00449	3.05313	3.06487
215674_at	KIAA1659	85373	---	KIAA1659 protein	3.0874	3.16559	3.14546	3.13031	3.00157	3.13031	3.05667	3.09281	3.34728	3.13031	3.17226	3.13382
222940_at	SULT1E1	6783	chr4q13.1	sulfotransferase family 1E, estrogen-preferring, member 1	3.08746	3.17818	3.18509	3.06003	3.0825	3.11986	3.11342	3.13493	3.28619	3.35416	3.11342	3.0877
244632_at	CNTN5	53942	chr11q21-q22.2	Contactin 5	3.08748	3.06937	3.08794	3.09144	3.08549	3.08549	2.99893	3.08512	3.12407	3.14662	2.99377	3.12343
1570255_s_at	ANKRD20A1 /// ANKRD20A2 /// ANKRD20A3 /// ANKRD20A4 /// ANKRD20B /// LOC375010 /// LOC647595 /// LOC728371	375010 /// 441425 /// 441430 /// 728747 /// 729171 /// 84210	chr1q21.1 /// chr2q11.1 /// chr9p12 /// chr9q13 /// chr9q21.11	ankyrin repeat domain 20 family, member A1 /// ankyrin repeat domain 20 family, member A2 /// ankyrin repeat domain 20 family, member A3 /// ankyrin repeat domain 20 family, member A4 /// ankyrin repeat domain 20B /// ankyrin repeat domain 20 family, member A pseudogene	3.08748	3.63369	2.98626	3.11342	3.12703	3.02201	4.0337	3.5893	3.27807	3.08664	3.0136	2.85853
242564_at	ZNF814	---	---	---	3.08784	3.20662	3.20173	3.04204	3.14637	3.07509	3.14207	3.27427	3.20351	3.27447	3.23114	3.09957
232673_at	LRRFIP2	9209	chr3p22.2	Leucine rich repeat (in FLII) interacting protein 2	3.08797	3.09779	3.07027	3.01987	3.09902	3.14501	3.09902	3.21392	2.98043	3.17774	2.99836	3.03472
1553126_a_at	SLC39A12	221074	chr10p12.33	solute carrier family 39 (zinc transporter), member 12	3.08799	3.04203	3.09275	2.99984	3.09985	3.16428	3.06812	2.98986	3.06812	2.96988	2.98646	3.32191
213817_at	IRAK3	11213	chr12q14.3	interleukin-1 receptor-associated kinase 3	3.08834	2.92278	3.04551	3.04017	3.03437	3.19049	2.81446	3.04095	2.91292	3.03437	3.0035	3.09867
231600_at	CLEC12B	387837	chr12p13.2	C-type lectin domain family 12, member B	3.08859	3.13754	3.17583	3.12216	3.10976	3.03385	3.02295	3.25094	3.13872	3.28154	3.06487	3.18106
236945_at	C9orf93	203238	chr9p22.3	chromosome 9 open reading frame 93	3.08887	3.04481	3.06762	3.05717	3.15228	3.05717	3.03563	3.06091	3.03789	3.02307	3.11117	3.06861
1552587_at	CNBD1	168975	chr8q21.3	cyclic nucleotide binding domain containing 1	3.08889	3.10421	3.1587	3.11342	3.11342	3.03982	3.1311	3.11342	3.06812	3.14208	3.11342	3.2206
240749_at	---	100505862	---	hypothetical LOC100505862	3.089	3.06032	3.13089	2.98893	3.1876	3.09047	2.96585	3.05049	3.1646	3.18302	3.11919	3.09047
240366_at	LOC100129562	---	---	---	3.08912	3.17111	3.1589	3.1171	2.97656	3.1737	3.1249	3.13799	3.25043	3.25043	3.16141	3.06487
1565923_at	---	---	---	---	3.08952	3.03202	3.24548	3.09902	3.11911	3.05043	3.09902	3.02063	2.97643	3.27729	3.17142	3.28774
241583_x_at	---	---	---	---	3.08954	3.25277	3.06063	3.06099	3.09813	3.1095	3.2128	3.2178	3.32771	3.1095	2.99399	3.07842
233071_at	RSPH4A	345895	chr6q22.1	radial spoke head 4 homolog A (Chlamydomonas)	3.08954	3.09865	3.19467	2.96181	3.12703	3.17979	3.07378	3.12316	3.09902	3.14025	3.27396	3.16978
238050_at	ANTXR2	118429	chr4q21.21	anthrax toxin receptor 2	3.0896	3.28636	3.11369	3.14749	3.12703	2.99427	3.39812	3.213	3.24796	3.11407	3.10274	3.12426
244412_at	---	---	---	---	3.08971	3.17308	3.11771	3.04193	3.10016	3.12703	3.1884	3.08617	3.24467	3.12703	3.12703	3.09907
1553849_at	CCDC26	137196	chr8q24.21	coiled-coil domain containing 26	3.08989	3.17695	3.02164	3.00772	3.03062	3.23133	3.27521	3.06991	3.18574	3.05049	2.98126	3.03316
1553075_a_at	OFCC1	266553	chr6p24.3	orofacial cleft 1 candidate 1	3.08992	3.02704	3.11865	2.99253	3.17065	3.10658	2.99608	3.07733	3.00773	3.21525	3.02732	3.11338
210703_at	---	---	---	---	3.08997	3.15045	3.17092	3.01585	3.12703	3.12703	3.03314	3.3134	3.10482	3.25871	3.12703	3.12703
243277_x_at	EVI1	2122	chr3q26	MDS1 and EVI1 complex locus	3.09013	3.07973	2.99508	3.16201	3.03893	3.06946	3.16201	3.06946	3.00773	3.12808	2.98781	2.86934
212588_at	PTPRC	5788	chr1q31-q32	protein tyrosine phosphatase, receptor type, C	3.09031	3.02626	3.03455	3.05101	3.08992	3.13	3.06646	3.03804	2.97429	3.02153	3.04106	3.04106
212592_at	IGJ	3512	chr4q21	immunoglobulin J polypeptide, linker protein for immunoglobulin alpha and mu polypeptides	3.09039	2.97316	3.06065	3.06487	3.14142	3.06487	2.86707	2.98756	3.06487	3.01297	3.03484	3.13414
1564690_at	---	---	---	---	3.09046	2.99806	2.97678	3.20309	3.05741	3.01087	3.05271	2.91028	3.03118	3.01087	2.96421	2.95527
1554744_at	CARD16	114769	---	caspase recruitment domain family, member 16	3.09052	3.05049	3.13985	2.97429	3.3024	2.99488	3.05617	2.98189	3.11342	3.15071	3.13452	3.13432
216659_at	LOC1720	1720	chr2p12	dihydrofolate reductase pseudogene	3.09085	3.09064	3.18022	3.01192	3.13031	3.13031	3.04204	3.09956	3.13031	3.13031	3.19544	3.21489
1559341_at	---	---	---	---	3.09116	3.17699	3.09575	3.08549	3.10249	3.08549	3.16201	3.23859	3.13037	3.00692	3.10996	3.17036
1561331_at	C1orf99	339476	chr1q31.1	chromosome 1 open reading frame 99	3.09123	3.06255	3.01289	3.0086	3.1876	3.07749	2.98262	2.9896	3.21543	2.96635	3.05435	3.01799
1565329_at	POLE4	56655	chr2p12	polymerase (DNA-directed), epsilon 4 (p12 subunit)	3.09126	3.1383	3.10373	3.15511	3.0296	3.08907	3.11009	3.0777	3.22712	3.01087	3.07277	3.22754
1569178_at	GRIA4	2893	chr11q22	glutamate receptor, ionotrophic, AMPA 4	3.09144	2.82427	2.99134	3.27475	3.06487	2.93471	2.78884	2.77665	2.90731	2.98415	3.05796	2.93192
1555444_a_at	PPP1R12B	4660	chr1q32.1	protein phosphatase 1, regulatory (inhibitor) subunit 12B	3.09163	3.05002	3.10865	3.09575	2.98092	3.19822	2.99225	3.01395	3.14387	3.13445	3.09575	3.09575
1566582_x_at	---	---	---	---	3.09164	3.09684	3.19905	3.13799	2.95937	3.17756	2.9983	3.13799	3.15422	3.23078	3.04625	3.32011
243544_at	ADH1B	125	chr4q21-q23	Alcohol dehydrogenase 1B (class I), beta polypeptide	3.09172	3.40297	3.08936	3.09513	3.05301	3.12703	3.57573	3.24802	3.38515	3.19932	3.03438	3.03438
224354_at	---	---	---	---	3.09218	3.05286	3.02776	3.12439	3.06812	3.08405	3.13241	2.95806	3.06812	3.06812	2.92463	3.09055
1553298_at	C17orf77	146723	chr17q25.1	chromosome 17 open reading frame 77	3.09229	3.03808	3.08087	3.16856	2.9463	3.16201	3.01749	3.07764	3.01912	3.12827	3.05717	3.05717
1560517_s_at	---	---	---	---	3.09245	3.25053	3.23968	3.02561	3.07867	3.17308	3.17308	3.26179	3.31671	3.23504	3.17308	3.3109
1553199_at	WDR21C	138009	chr8q21.3	DDB1 and CUL4 associated factor 4-like 2	3.09245	3.05583	3.00267	2.90262	3.21469	3.16005	3.03167	2.98756	3.14826	2.98126	3.0335	2.99325
1558963_at	---	---	---	---	3.09251	3.14302	3.09005	3.03267	3.16437	3.08048	3.05878	3.0522	3.31808	3.07829	3.1114	3.08048
1568672_at	EAF2	55840	chr3q13.33	ELL associated factor 2	3.0931	3.1683	3.12284	2.97243	3.17655	3.13031	3.15663	3.09803	3.25026	3.13031	3.13031	3.1079
206418_at	NOX1	27035	chrXq22	NADPH oxidase 1	3.09321	3.12703	3.07892	2.97101	3.17292	3.13571	3.12703	3.12703	3.12703	3.12703	2.97869	3.13104
224101_x_at	MRS2	57380	chr6p22.3-p22.1	MRS2 magnesium homeostasis factor homolog (S. cerevisiae)	3.09339	3.10783	3.12424	3.08309	3.0888	3.10828	3.01087	3.22383	3.0888	3.07168	3.0888	3.21225
1554140_at	WDR78	79819	chr1p31.3	WD repeat domain 78	3.09347	3.17633	3.18762	3.24175	3.03799	3.00067	3.11132	3.25565	3.16201	3.19822	3.16201	3.20262
224098_at	---	---	---	---	3.09362	3.05631	3.04596	3.17982	3.05717	3.04388	3.13031	2.97845	3.06017	3.16334	3.00311	2.97143
221144_at	---	---	---	---	3.09374	3.00438	3.10369	3.06192	3.14253	3.07675	2.92205	3.02063	3.07048	3.17233	3.06487	3.07388
216810_at	KRTAP4-7	100132476	chr17q21.2	keratin associated protein 4-7	3.0939	3.10534	3.11989	3.10026	3.01944	3.16201	3.09649	3.11929	3.10026	3.1982	3.06121	3.10026
1561721_a_at	C12orf40	283461	chr12q12	chromosome 12 open reading frame 40	3.09451	2.97449	3.0159	3.06824	3.19467	3.02063	2.98037	3.02063	2.92248	3.0973	3.06021	2.89019
233460_at	---	---	---	---	3.09479	3.1897	3.11192	2.98526	3.01738	3.28172	3.21112	3.15598	3.20199	3.21112	2.98774	3.1369
218925_s_at	C11orf1	64776	chr11q23.1	chromosome 11 open reading frame 1	3.09525	3.07964	3.09766	3.03328	3.1876	3.06487	3.09902	3.06487	3.07503	3.1761	3.06487	3.05202
230144_at	GRIA3	2892	chrXq25	glutamate receptor, ionotrophic, AMPA 3	3.09541	3.17565	3.06851	3.06099	3.12623	3.09902	3.126	3.30194	3.09902	3.07658	3.02993	3.09902
217621_at	---	6530	chr16q12.2	solute carrier family 6 (neurotransmitter transporter, noradrenalin), member 2	3.09558	3.06287	3.02662	3.07168	3.07168	3.1434	3.13069	2.97743	3.0805	3.07168	3.05063	2.95756
1562250_at	---	---	---	---	3.09561	3.10205	3.15831	3.2798	3.00057	3.00646	3.08843	3.1293	3.08843	3.08843	3.16934	3.21716
1570452_at	---	---	---	---	3.0957	3.10802	3.09936	3.09902	3.09902	3.08906	3.08016	3.1449	3.09902	3.09902	3.11896	3.0801
207465_at	---	100127886	chr20q12	hypothetical LOC100127886	3.09571	3.09969	3.08942	3.08911	3.09902	3.09902	3.18835	3.09902	3.01171	3.09902	3.07022	3.09902
1562886_at	---	---	---	---	3.09575	3.10838	3.05365	3.09575	3.09575	3.09575	3.09294	3.13952	3.09267	3.1289	3.1289	2.90314
1568936_a_at	---	---	---	---	3.09575	3.13598	3.09457	3.09575	3.09575	3.09575	3.01087	3.09575	3.30132	3.04106	3.09575	3.1469
210661_at	GLRA3	8001	chr4q33-q34	glycine receptor, alpha 3	3.0958	3.14148	3.11593	2.94803	3.15276	3.18661	3.10327	3.15276	3.16841	3.02196	3.17308	3.15276
1566362_at	DNTT	1791	chr10q23-q24	Deoxynucleotidyltransferase, terminal	3.09591	3.025	3.04671	3.04621	3.1876	3.0539	2.77519	3.0539	3.2459	3.00346	3.0539	3.08275
204410_at	EIF1AY	9086	chrYq11.223	eukaryotic translation initiation factor 1A, Y-linked	3.09618	3.05252	3.06174	3.00921	3.16898	3.11036	3.05114	2.94727	3.15915	3.09302	3.04106	3.05114
243373_at	---	---	---	---	3.09625	3.09856	3.1007	2.97429	3.11544	3.19902	3.05504	3.1252	3.11544	3.11544	3.04559	3.14108
1556912_at	GIT2	9815	chr12q24.1	G protein-coupled receptor kinase interacting ArfGAP 2	3.09638	3.24826	3.14942	3.08499	3.21039	2.99377	3.15994	3.42488	3.15994	3.1428	3.08499	3.22046
1560182_at	---	---	---	---	3.09651	3.13197	3.1131	3.15282	3.00969	3.12703	3.09238	3.30029	3.00324	3.09238	3.15454	3.09238
236793_at	---	---	---	---	3.09652	3.03395	2.99329	3.05414	3.00057	3.23486	3.03438	3.00166	3.0658	2.98415	2.96134	3.03438
207273_at	---	---	---	---	3.09653	3.08767	3.09902	3.09902	3.09157	3.09902	3.09902	3.04208	3.12191	3.09902	3.09902	3.09902
244680_at	GLRB	2743	chr4q31.3	glycine receptor, beta	3.09661	3.10546	3.09902	3.14896	3.07044	3.07044	3.07044	3.10794	3.13799	3.07044	3.07044	3.15618
1567173_at	---	---	---	---	3.09671	3.13754	3.12082	3.00316	3.14645	3.14051	3.03789	3.31394	3.06079	3.14325	3.10961	3.10961
231213_at	PDE1A	5136	chr2q32.1	phosphodiesterase 1A, calmodulin-dependent	3.09672	3.10192	3.04728	3.09575	3.09575	3.09867	3.15085	3.09575	3.05917	3.12001	3.0089	3.01293
1560098_at	AKR1C2	1646	chr10p15-p14	Aldo-keto reductase family 1, member C2 (dihydrodiol dehydrogenase 2; bile acid binding protein; 3-alpha hydroxysteroid dehydrogenase, type III)	3.09714	3.02548	2.9553	3.05251	3.1876	3.05131	3.02372	3.04953	3.00319	2.89341	2.94876	3.02372
241643_at	TLK1	9874	chr2q31.1	Tousled-like kinase 1	3.09734	3.01767	3.07753	3.06487	3.06487	3.16228	2.88913	3.06487	3.09902	3.06487	3.03499	3.13272
208181_at	HIST1H4H	8365	chr6p21.3	histone cluster 1, H4h	3.09772	3.1344	3.03512	3.13799	3.02815	3.12703	3.08279	3.08279	3.23763	3.01979	3.08279	3.00279
1559807_at	---	---	---	---	3.09779	3.10956	3.18532	3.04423	3.12114	3.12799	3.06487	3.14266	3.12114	3.04218	3.22412	3.28965
1557631_at	SLC25A4	291	chr4q35	Solute carrier family 25 (mitochondrial carrier; adenine nucleotide translocator), member 4	3.09786	3.07482	3.0933	3.10209	3.09575	3.09575	3.0212	3.05947	3.14379	3.13031	3.09282	3.05676
233853_at	---	---	---	---	3.09788	3.17227	3.06011	3.21543	2.9088	3.16942	3.28676	3.19217	3.03789	3.07122	3.07122	3.03789
242296_x_at	---	---	---	---	3.098	3.03568	3.05229	3.17452	3.05452	3.06496	3.06826	3.03442	3.00436	3.11531	3.00717	3.03438
238398_s_at	---	---	---	---	3.09801	3.21579	3.06548	3.13799	3.01807	3.13799	3.2242	3.38529	3.03789	3.12808	2.92711	3.14125
220518_at	ABI3BP	25890	chr3q12	ABI family, member 3 (NESH) binding protein	3.09805	3.02614	3.06732	3.11888	3.20769	2.96758	3.06487	3.06487	2.94867	3.01087	3.12623	3.06487
1569988_at	---	---	---	---	3.09807	3.18135	3.1269	3.11527	3.04566	3.13329	3.10793	3.16175	3.27436	3.13031	3.12007	3.13031
1563033_x_at	---	---	---	---	3.09815	3.16322	3.10352	3.11342	3.10367	3.07736	3.11342	3.17893	3.19731	3.01265	3.19366	3.10426
1569611_a_at	IQCH	64799	chr15q23	IQ motif containing H	3.0983	3.0109	2.96107	3.26929	3.00057	3.02503	2.81845	3.00057	3.21367	3.00057	2.88207	3.00057
244303_at	---	---	---	---	3.09833	3.15463	3.08401	3.01123	3.09902	3.18476	3.09902	3.14739	3.21748	3.09902	3.07908	3.07394
1566202_at	---	---	---	---	3.09848	2.97571	3.04711	3.02359	3.15086	3.121	2.93972	3.02063	2.96679	3.12886	3.02063	2.99184
1556350_a_at	EIF4A2	1974	chr3q28	eukaryotic translation initiation factor 4A2	3.09855	3.10456	3.20056	3.16201	3.05989	3.07374	3.16201	2.96464	3.18703	3.16607	3.19771	3.2379
1563221_at	LOC414300	414300	chr12q23	hypothetical LOC414300	3.09858	3.10361	3.1786	3.062	3.12703	3.1067	2.99952	3.12703	3.18428	3.23997	3.102	3.19384
241507_x_at	---	---	---	---	3.09874	3.03629	3.10393	3.09379	3.1876	3.01484	2.98106	3.06885	3.05896	3.24216	2.95631	3.11332
224278_at	C2orf14	100132708	chr2q21.1	chromosome 2 open reading frame 14	3.09894	3.16307	3.03035	3.09902	2.99175	3.20605	3.13633	3.15552	3.19737	3.08739	2.90464	3.09902
1556454_a_at	---	---	---	---	3.09913	3.23081	3.14971	3.2361	3.09831	2.96298	3.32011	3.22542	3.14689	3.12753	3.15181	3.16978
1553462_at	---	---	---	---	3.09916	3.15103	3.14744	3.13945	3.03086	3.12718	3.13031	3.19247	3.13031	3.1545	3.13031	3.15751
1557439_at	---	---	---	---	3.09923	3.14339	3.13723	3.01547	3.16509	3.11714	3.17	3.16124	3.09894	3.26253	3.14812	3.00103
224022_x_at	WNT16	51384	chr7q31	wingless-type MMTV integration site family, member 16	3.09929	3.09575	3.07541	3.03062	3.17151	3.09575	3.09575	3.09575	3.09575	3.1244	3.12703	2.97479
1559865_at	---	---	---	---	3.09939	3.13201	3.13319	2.98825	3.18142	3.12852	3.19701	3.03138	3.16764	3.23619	3.14812	3.01525
224322_at	ARID4B	51742	chr1q42.1-q43	AT rich interactive domain 4B (RBP1-like)	3.0994	3.09292	3.10946	3.16215	3.10245	3.03359	3.05296	3.20449	3.02133	3.13019	3.09575	3.10245
209720_s_at	SERPINB3	6317	chr18q21.3	serpin peptidase inhibitor, clade B (ovalbumin), member 3	3.09954	3.03485	3.19687	3.11412	3.05746	3.12703	2.92999	3.07465	3.09991	3.14837	3.21028	3.23194
1568696_at	ARMETL1	441549	chr10p13	cerebral dopamine neurotrophic factor	3.09977	3.11012	3.0513	3.10198	3.03062	3.1667	3.09902	3.09902	3.13232	2.98415	3.07073	3.09902
229973_at	C1orf173	127254	chr1p31.1	chromosome 1 open reading frame 173	3.09981	3.02048	3.09525	3.08403	3.14459	3.07082	3.01087	2.96656	3.08403	3.15141	3.11859	3.01575
236489_at	---	266977	chr6p12.3	G protein-coupled receptor 110	3.09993	3.05172	3.16179	2.94591	3.09014	3.26375	3.00166	2.98756	3.16595	3.33567	3.09014	3.05957
224094_at	---	---	---	---	3.10003	3.0321	3.10333	3.12958	3.10564	3.06487	3.00508	3.02635	3.06487	3.06487	3.06487	3.18024
235228_at	CCDC85A	114800	chr2p16.1	coiled-coil domain containing 85A	3.10033	3.0441	3.03115	3.15577	3.0266	3.11863	3.05069	3.02063	3.06099	2.89636	3.07828	3.11881
230577_at	---	100507008	---	hypothetical LOC100507008	3.10048	3.08811	3.12473	2.98159	3.10805	3.2118	3.03614	3.05717	3.17101	3.15287	3.0827	3.13862
222359_x_at	KDSR	2531	chr18q21.3	3-ketodihydrosphingosine reductase	3.10067	3.13037	3.33238	3.1499	3.08949	3.06262	2.95108	3.14583	3.2942	3.35266	3.34804	3.29645
218541_s_at	C8orf4	56892	chr8p11.2	chromosome 8 open reading frame 4	3.10074	4.37554	3.53657	2.92856	3.03062	3.34304	5.62117	3.81344	3.69202	3.59435	3.58377	3.43159
240771_at	C1orf101	257044	chr1q44	chromosome 1 open reading frame 101	3.10088	3.10424	3.19343	3.2191	3.0942	2.98933	3.13031	3.13031	3.05209	3.2015	3.09522	3.28357
208192_at	---	---	---	---	3.10092	3.0423	3.04046	3.0514	3.18983	3.06154	2.97828	3.06542	3.0832	3.06154	3.04106	3.01879
232905_at	GTF2H5	404672	chr6q25.3	general transcription factor IIH, polypeptide 5	3.10118	3.09578	3.08907	3.09575	3.11205	3.09575	3.12745	3.06119	3.09869	3.07246	3.09575	3.09902
238343_x_at	---	---	---	---	3.10138	3.1344	3.0296	3.18919	2.98793	3.12703	3.15244	3.10218	3.14859	3.07168	2.98273	3.03438
217292_at	MTMR7	9108	chr8p22	myotubularin related protein 7	3.10151	3.18984	3.13432	3.13432	3.13432	3.0359	3.10637	3.24072	3.22244	3.13432	3.13432	3.13432
238481_at	MGP	4256	chr12p12.3	matrix Gla protein	3.10152	3.02368	3.0169	3.0771	3.06487	3.1626	3.14558	3.06487	2.86059	3.06487	3.08268	2.90314
241188_at	---	---	---	---	3.10166	3.05917	3.05525	2.94297	3.06487	3.29712	3.11281	2.99982	3.06487	3.06487	3.036	3.06487
242536_at	---	---	---	---	3.10172	3.03048	3.04647	3.03062	3.21856	3.05598	2.98106	3.15518	2.95519	3.05598	3.06792	3.01549
1567696_at	---	---	---	---	3.10208	3.04669	3.14016	3.15278	3.03062	3.12285	3.05078	2.95092	3.13837	3.06243	3.07073	3.28733
1560842_a_at	---	---	---	---	3.10216	3.1637	3.06827	3.0261	3.15007	3.13031	3.13056	3.18672	3.17383	3.13031	3.01284	3.06166
1555538_s_at	FAM9B	171483	chrXp22.32	family with sequence similarity 9, member B	3.10222	3.21733	3.11116	3.11342	3.12703	3.06622	3.15654	3.2241	3.27135	3.10079	2.99679	3.23589
1554988_at	SLC9A11	284525	chr1q25.1	solute carrier family 9, member 11	3.10276	3.10325	3.22174	3.08549	3.12703	3.09575	3.06487	3.18399	3.06088	3.24933	3.11261	3.30329
1559545_at	SNRPN	6638	chr15q11.2	small nuclear ribonucleoprotein polypeptide N	3.1032	3.02217	3.02633	3.02633	3.13281	3.15046	2.97818	3.02063	3.06771	3.02633	3.02633	3.02633
1561600_at	---	---	---	---	3.10351	3.08953	3.12847	3.14664	3.09902	3.06487	3.03461	3.02063	3.21334	3.09902	3.17308	3.11332
1553402_a_at	HFE	3077	chr6p21.3	hemochromatosis	3.10356	3.12218	3.00658	3.07569	3.2412	2.99377	3.17103	3.16864	3.02687	2.84009	3.10398	3.07569
240812_at	---	---	---	---	3.10362	3.05935	3.08515	2.98137	3.26462	3.06487	2.95108	3.05717	3.16978	3.01003	3.14253	3.1029
1557832_at	---	---	---	---	3.10374	3.16089	3.16347	3.19822	2.97489	3.13812	3.17365	3.08148	3.22753	3.18081	3.14025	3.16934
234844_at	ZNF407	55628	chr18q23	zinc finger protein 407	3.1038	3.16406	3.12056	3.14527	3.09575	3.07039	3.12206	3.09575	3.27436	3.07039	3.09575	3.19555
207276_at	CDR1	1038	chrXq27.1-q27.2	cerebellar degeneration-related protein 1, 34kDa	3.10381	3.19325	3.14172	3.10832	3.06514	3.13799	3.24458	3.19719	3.13799	3.19126	3.13489	3.09902
221076_at	---	---	---	---	3.10417	3.11051	3.06965	3.02612	3.22811	3.05827	3.17235	3.12129	3.03789	3.06661	3.05315	3.08918
234789_at	---	---	---	---	3.10466	3.22325	3.17496	3.16189	3.06081	3.0913	3.25709	3.27436	3.13831	3.25203	3.13442	3.13843
1554619_at	MBLAC2	153364	chr5q14.3	metallo-beta-lactamase domain containing 2	3.10479	3.01682	3.13704	3.06487	3.18463	3.06487	3.06487	3.06487	2.92072	2.99525	3.27384	3.14202
224358_s_at	MS4A7	58475	chr11q12	membrane-spanning 4-domains, subfamily A, member 7	3.10488	3.06365	3.05844	3.07958	3.15548	3.07958	3.33216	2.81004	3.04875	3.07958	3.08929	3.00646
1562255_at	SYTL3	94120	chr6q25.3	synaptotagmin-like 3	3.10497	3.02944	2.97029	3.01087	3.15548	3.14856	3.01087	3.17168	2.90578	2.97486	2.92512	3.01087
219908_at	DKK2	27123	chr4q25	dickkopf homolog 2 (Xenopus laevis)	3.10498	3.88737	3.20139	3.07979	3.12505	3.11009	3.5352	4.34427	3.78264	3.19982	3.33155	3.07279
1557181_s_at	C11orf87	399947	chr11q22.3	chromosome 11 open reading frame 87	3.10499	3.2301	3.1508	3.07675	3.16978	3.06842	3.16978	3.35073	3.16978	3.16978	3.04472	3.2379
1553497_at	C12orf37	439916	chr12q21.33	chromosome 12 open reading frame 37	3.10524	3.22625	3.22349	2.94803	3.19202	3.17566	3.25709	3.14114	3.28052	3.19516	3.19202	3.2833
243289_at	---	---	---	---	3.10532	3.12506	3.18567	3.0619	3.12703	3.12703	3.12703	3.12114	3.12703	3.209	3.22099	3.12703
1554314_at	C6orf141	135398	chr6p12.3	chromosome 6 open reading frame 141	3.10543	3.15874	3.06552	3.14176	3.10238	3.07215	3.26952	2.92205	3.28465	3.07965	3.01789	3.09902
235743_at	---	---	---	---	3.10554	3.09958	3.09501	3.09575	3.12513	3.09575	3.09575	3.03851	3.16448	3.17772	3.04244	3.06487
223810_at	KLHL1	57626	chr13q21	kelch-like 1 (Drosophila)	3.10561	3.14649	3.13331	3.00586	3.15548	3.15548	3.09902	3.17522	3.16524	3.15548	3.02633	3.21813
1557024_at	---	---	---	---	3.10564	3.18153	3.20223	3.11657	3.1876	3.01274	3.07896	3.26374	3.2019	3.25103	3.24041	3.11526
1557195_at	---	---	---	---	3.10569	3.23745	3.10052	3.13674	3.00057	3.17974	3.21355	3.13892	3.35988	3.08849	3.13427	3.0788
1557068_at	KRT37	8688	chr17q12-q21	Keratin 37	3.1058	3.12594	3.10539	3.11342	3.09056	3.11342	3.11342	3.04759	3.21683	3.13051	3.11342	3.07225
1559534_at	---	---	---	---	3.10592	3.02282	3.16918	2.98807	3.13318	3.19651	3.11929	2.9664	2.98276	3.10904	3.26418	3.13432
1558234_at	FLJ36644	400617	chr17q24.3	hypothetical LOC400617	3.10606	3.07366	3.0218	3.149	3.04106	3.12811	2.97004	3.05581	3.19512	3.04106	3.04106	2.98327
1568644_at	ZNF208	7757	chr19p12	zinc finger protein 208	3.1062	3.03822	3.00602	3.11342	3.03438	3.1708	3.03438	3.08455	2.99572	3.03438	3.00717	2.9765
217076_s_at	HOXD3	3232	chr2q31.1	homeobox D3	3.10632	3.65451	3.30493	3.04598	3.0727	3.20029	3.83	3.76362	3.36991	3.41525	3.28614	3.2134
1555079_at	C9orf68	55064	chr9p24.2	chromosome 9 open reading frame 68	3.10652	3.09818	3.07034	3.13086	3.09294	3.09575	2.99532	3.20346	3.09575	3.2006	3.01186	2.99854
216987_at	IRF4	3662	chr6p25-p23	interferon regulatory factor 4	3.10656	3.15953	3.08297	3.11342	3.09283	3.11342	3.10442	3.11342	3.26076	3.10341	3.05126	3.09423
239301_at	---	---	---	---	3.10656	3.2362	3.20353	3.19822	3.19822	2.92324	3.19822	3.31217	3.19822	3.19822	3.1949	3.21748
1563179_at	---	---	---	---	3.10664	3.04536	3.10708	3.03419	3.05717	3.22857	2.94301	3.05717	3.1359	3.03698	3.20199	3.08228
1560959_a_at	---	---	---	---	3.107	3.04112	3.15759	3.05682	3.0427	3.22148	3.03462	3.06992	3.01883	3.20087	3.06992	3.20199
237978_at	---	---	---	---	3.10747	3.22838	3.18225	3.00324	3.11436	3.2048	3.18387	3.22632	3.27497	3.20199	3.20199	3.14276
1557363_a_at	PHIP	55023	chr6q14	pleckstrin homology domain interacting protein	3.10753	2.98672	3.11452	2.98882	3.11369	3.22008	2.83405	3.05717	3.06893	3.06893	3.11754	3.15708
224110_at	LOC100133319	100133319	chr17q24.3	PRO1804	3.10754	3.10605	2.99677	3.11101	3.14676	3.06487	2.97495	3.19476	3.14843	3.01422	3.04719	2.92889
1555862_s_at	MICALL2	79778	chr7p22.3	MICAL-like 2	3.10768	3.25095	3.16356	2.94803	3.1875	3.1875	3.21701	3.20226	3.33359	3.1875	3.16899	3.13419
235438_at	---	---	---	---	3.10818	3.02489	3.06417	3.05555	3.20412	3.06487	3.11998	2.99439	2.96029	2.86804	3.1408	3.18366
1553607_at	C21orf109	193629	chr21q22.11	non-protein coding RNA 189	3.10845	3.18917	3.09905	3.09457	3.10374	3.12703	3.32669	3.0253	3.21551	3.07234	3.09067	3.13415
1553193_at	ZNF441	126068	chr19p13.2	zinc finger protein 441	3.10864	3.44301	3.58487	3.15097	3.15122	3.02372	3.69021	3.27436	3.36445	3.70387	3.69658	3.35416
240564_x_at	---	---	---	---	3.10885	3.27878	3.14797	2.97429	3.2043	3.14797	3.16795	3.59264	3.07576	3.14797	3.14797	3.14797
237608_at	---	---	---	---	3.10952	2.98148	3.15644	3.04097	3.06487	3.22272	3.0284	2.8934	3.02265	3.30154	3.12266	3.04511
237649_at	COPS4	51138	chr4q21.22	COP9 constitutive photomorphogenic homolog subunit 4 (Arabidopsis)	3.10985	3.13872	3.0952	3.02646	3.25151	3.05156	3.18316	3.12703	3.10598	3.1919	3.1386	2.95511
1569100_a_at	---	---	---	---	3.11039	2.98404	2.98626	3.03062	3.09492	3.20564	2.9334	2.9881	3.03062	2.91933	3.02382	3.01564
237458_at	---	---	---	---	3.11068	3.07551	3.09814	3.03062	3.0975	3.2039	2.99873	3.18139	3.04642	3.0975	3.0975	3.09942
1569544_at	---	---	---	---	3.11071	3.1485	3.23687	3.12097	3.18744	3.02372	3.15287	3.15287	3.13976	3.43555	3.12601	3.14906
1570332_at	---	---	---	---	3.11125	3.09869	3.13085	2.99074	3.22958	3.11342	2.92205	3.13611	3.2379	3.20087	3.07827	3.11342
1555646_at	---	---	---	---	3.11131	3.04556	3.08559	3.09293	3.14524	3.09575	2.87762	3.09575	3.1633	3.09575	3.03806	3.12297
232468_at	---	---	---	---	3.11171	3.32581	3.24484	2.98081	3.12958	3.22475	3.19822	3.22475	3.55445	3.22475	3.22333	3.28644
237797_at	DNM1L	10059	chr12p11.21	Dynamin 1-like	3.11183	3.03723	3.06753	3.06099	3.1064	3.16811	3.01087	3.03597	3.06487	3.23078	2.90696	3.06487
1566892_at	---	---	---	---	3.11187	3.05298	3.03246	3.04434	3.22641	3.06487	2.97869	3.11538	3.06487	2.96869	3.06487	3.06383
1570009_at	LOC732096	643711	chr12q23.1	platelet-activating factor acetylhydrolase, isoform Ib, beta subunit 30kDa pseudogene	3.11211	3.14918	3.13031	3.10403	3.13031	3.10199	3.16763	3.12703	3.15289	3.13031	3.13031	3.13031
239902_at	---	---	---	---	3.11229	3.10714	3.12703	3.13011	3.12703	3.07974	3.05574	3.13866	3.12703	3.12703	3.12703	3.12703
244235_at	IVNS1ABP	10625	chr1q25.1-q31.1	influenza virus NS1A binding protein	3.11236	3.13203	3.1534	3.16339	3.04666	3.12703	3.06494	3.05621	3.27494	3.08885	3.19408	3.17727
208263_at	SRP72	6731	chr4q11	signal recognition particle 72kDa	3.11262	3.06946	3.1571	3.00057	3.09575	3.24152	3.08584	3.02678	3.09575	3.19418	3.22296	3.05416
242496_at	---	---	---	---	3.11271	3.32741	3.12388	3.01738	3.15873	3.16201	3.43159	3.41266	3.13799	3.19975	3.00989	3.16201
1564807_at	---	100288320	chr1p32.2	Hypothetical protein LOC100288320	3.11271	3.01999	3.01241	3.03816	3.27824	3.02173	3.02173	2.97921	3.05904	3.02173	2.99377	3.02173
223861_at	HORMAD1	84072	chr1q21.3	HORMA domain containing 1	3.11293	3.11781	3.28885	3.14812	3.13188	3.05879	3.14812	3.05717	3.14812	3.21096	3.14812	3.50745
241873_at	---	---	---	---	3.11322	3.20996	3.17952	3.10606	3.16978	3.06382	3.31308	3.14702	3.16978	3.31594	3.18505	3.03757
224590_at	XIST	7503	chrXq13.2	X (inactive)-specific transcript (non-protein coding)	3.11337	3.04374	8.38494	3.15472	3.0648	3.1206	2.96656	3.05717	3.1075	8.02795	8.66757	8.4593
242563_at	---	---	---	---	3.11347	3.30171	3.28284	3.33886	3.02014	2.98141	3.25887	3.46692	3.17935	3.25156	3.13313	3.46382
240364_at	---	---	---	---	3.11348	3.05373	3.01051	2.99673	3.11196	3.23174	3.05244	3.02063	3.08813	3.02708	3.1013	2.90314
232450_at	LOC149351	149351	chr1p22.2	hypothetical protein LOC149351	3.11356	3.1473	3.12645	3.05455	3.10368	3.18245	3.11342	3.32074	3.00773	3.11342	3.1525	3.11342
244887_at	---	---	---	---	3.11363	3.16183	3.04868	3.08604	3.13843	3.11642	3.19822	3.02295	3.26432	3.04106	3.08585	3.01914
208561_at	ABCC9	10060	chr12p12.1	ATP-binding cassette, sub-family C (CFTR/MRP), member 9	3.11383	3.12451	3.20084	3.1324	3.1324	3.0767	3.1324	3.02021	3.22091	3.1324	3.15001	3.32011
1556529_a_at	LOC285326	285326	chr3p24.2	hypothetical LOC285326	3.11385	3.22198	3.13615	3.0875	3.12703	3.12703	3.40247	3.12703	3.13643	3.16607	3.12703	3.11535
206198_s_at	CEACAM7	1087	chr19q13.2	carcinoembryonic antigen-related cell adhesion molecule 7	3.11389	3.20606	3.11432	3.08549	3.12914	3.12703	3.12703	3.28797	3.20317	3.12703	3.08352	3.1324
237066_at	---	---	---	---	3.11406	3.20177	3.13595	3.03062	3.16975	3.1418	3.28278	3.08795	3.23457	3.06834	3.16975	3.16975
1554533_at	C2	717	chr6p21.3	complement component 2	3.1142	3.02193	3.04869	3.03518	3.14899	3.15842	3.00727	3.02063	3.03789	3.05631	2.99075	3.09902
220799_at	GCM2	9247	chr6p23	glial cells missing homolog 2 (Drosophila)	3.11423	3.10917	3.13972	3.17433	3.14463	3.02372	3.11374	3.0846	3.12917	3.19822	3.03353	3.18743
1569231_x_at	---	---	---	---	3.11435	3.15763	3.13455	3.20463	3.16201	2.97641	3.10647	3.16201	3.2044	3.09006	3.17308	3.1405
210919_at	PHLPP	23239	chr18q21.33	PH domain and leucine rich repeat protein phosphatase 1	3.11491	3.10869	3.07391	3.05097	3.15773	3.13602	3.11848	3.09575	3.11184	3.03022	3.09575	3.09575
216087_at	LOC100130134	---	---	---	3.11504	3.06643	3.05459	3.07168	3.07523	3.19822	3.07168	2.98756	3.14007	3.07168	3.12637	2.96573
219619_at	DIRAS2	54769	chr9q22.2	DIRAS family, GTP-binding RAS-like 2	3.11519	3.00921	3.15531	2.89636	3.27815	3.17106	3.00503	3.02433	2.99826	3.22002	2.96994	3.27597
240821_at	---	---	---	---	3.11539	3.07988	3.09106	2.99751	3.21944	3.12921	2.95879	3.18183	3.09902	3.09902	3.07515	3.09902
237651_x_at	---	221718	chr6p24.3	chromosome 6 open reading frame 218	3.11582	3.04418	3.10566	3.10107	3.10107	3.14532	3.06487	3.10107	2.96661	3.10107	3.10107	3.11483
239622_at	TRAP1	10131	chr16p13.3	TNF receptor-associated protein 1	3.11628	3.10359	3.25277	3.1486	3.05164	3.1486	3.1486	3.01357	3.1486	3.40384	3.20199	3.15248
241685_x_at	---	---	---	---	3.11629	3.02209	3.09899	3.06988	3.15304	3.12594	2.93981	3.0307	3.09575	3.09575	3.10546	3.09575
220649_at	AGBL3	340351	chr7q33	ATP/GTP binding protein-like 3	3.1164	3.13882	3.10763	3.07391	3.13536	3.13995	3.04649	3.25804	3.11193	3.11193	3.11193	3.09902
234352_x_at	---	---	---	---	3.11669	3.06003	3.00853	3.19007	3.06426	3.09575	3.15054	3.03062	2.99893	2.98415	3.0142	3.02725
1567387_at	---	---	---	---	3.11672	3.11632	3.31328	3.12792	3.05245	3.16978	3.16978	3.00938	3.16978	3.18795	3.19954	3.55234
237123_x_at	KLHL9	55958	chr9p22	kelch-like 9 (Drosophila)	3.11688	3.04577	3.13307	3.02061	3.09924	3.23078	3.09924	2.93884	3.09924	3.16607	3.068	3.16515
243644_at	---	---	---	---	3.11694	3.05812	3.11158	3.23078	3.04277	3.07728	2.9958	3.14068	3.03789	2.92027	3.32011	3.09437
242623_x_at	PSMG4	389362	chr6p25.2	proteasome (prosome, macropain) assembly chaperone 4	3.11703	3.11342	3.0907	3.11342	3.1798	3.05787	3.11342	3.11342	3.11342	3.10379	3.11342	3.0549
1557488_at	LOC645158	645158	chr18p11.32	chromobox homolog 3 pseudogene	3.11746	3.26225	3.20064	3.15367	3.01112	3.18761	3.25709	3.26973	3.25995	3.20064	3.20064	3.20064
1560684_x_at	BCL8	606	chr15q11.2	B-cell CLL/lymphoma 8	3.11754	3.12817	3.08484	2.99353	3.21624	3.14285	3.16201	3.09673	3.12575	3.11407	3.08252	3.05792
207934_at	RFPL1	5988	chr22q12.2	ret finger protein-like 1	3.11757	3.19704	3.09329	3.12274	3.10722	3.12274	3.12274	3.24997	3.21839	3.12274	3.12274	3.03438
1563496_at	STL	7955	chr6q22.33	six-twelve leukemia	3.11776	3.14192	3.14253	3.07586	3.03917	3.23826	3.06083	3.12703	3.2379	3.12703	3.17354	3.12703
217694_at	---	---	---	---	3.1179	3.21627	3.15037	3.20547	3.04921	3.09902	3.07612	3.47367	3.09902	3.09902	3.09902	3.25308
1554921_a_at	SCEL	8796	chr13q22	sciellin	3.11793	3.28712	3.18152	3.2001	3.15548	2.99821	3.09902	3.55234	3.21001	3.26852	3.16625	3.10979
242805_at	---	---	---	---	3.11805	3.28015	3.30555	2.97554	3.09241	3.28621	3.19822	3.25709	3.38515	3.25709	3.25709	3.40247
1562292_at	ANKRD30B	374860	chr18p11.21	ankyrin repeat domain 30B	3.1184	3.13632	3.23041	3.17308	3.18205	3.00006	3.17308	3.16201	3.07388	3.2518	3.17308	3.26634
1561857_at	---	---	---	---	3.11842	3.20955	3.13791	2.98128	3.15548	3.21848	3.21848	3.25469	3.15548	3.15548	3.13505	3.1232
1554866_at	TMEM135	65084	chr11q14.2	transmembrane protein 135	3.11856	3.07761	3.0964	3.15766	3.09902	3.09902	3.09902	3.03478	3.09902	3.09116	3.09902	3.09902
1569788_at	ST8SIA1	6489	chr12p12.1-p11.2	ST8 alpha-N-acetyl-neuraminide alpha-2,8-sialyltransferase 1	3.1187	3.19814	3.22176	3.17307	3.00994	3.17307	3.23358	3.19477	3.16607	3.16607	3.32243	3.17679
1553579_a_at	SPAG11B	10407 /// 653423	chr8p23.1	sperm associated antigen 11A /// sperm associated antigen 11B	3.11881	3.14822	3.19243	3.09902	3.11163	3.14577	3.05864	3.21003	3.17601	3.26375	3.21454	3.09902
241909_at	TNKS2	80351	chr10q23.3	Tankyrase, TRF1-interacting ankyrin-related ADP-ribose polymerase 2	3.11938	3.09711	3.12098	3.0957	3.16675	3.0957	3.0957	3.05717	3.13845	3.0957	3.03354	3.23372
1560086_at	---	---	---	---	3.11975	3.12617	3.09525	3.09575	3.09575	3.16776	3.07763	3.20514	3.09575	3.08725	3.10275	3.09575
1562854_at	---	---	---	---	3.11988	3.14437	3.24343	3.20199	3.03062	3.12703	3.30529	2.92582	3.20199	3.29134	3.20199	3.23695
206952_at	G6PC	2538	chr17q21	glucose-6-phosphatase, catalytic subunit	3.12001	3.0672	3.00737	3.09902	3.09902	3.16201	3.09902	3.00358	3.09902	3.09902	2.96543	2.95766
239349_at	C1QTNF7	114905	chr4p15.3	C1q and tumor necrosis factor related protein 7	3.1201	3.12604	3.0982	3.12703	3.12703	3.10624	3.12703	3.12407	3.12703	3.09093	3.06934	3.13432
240751_at	---	---	---	---	3.12021	3.11218	3.13463	3.13725	3.05351	3.16988	3.19417	3.10308	3.03929	3.18076	3.08881	3.13432
244118_at	GABRA1	2554	chr5q34-q35	gamma-aminobutyric acid (GABA) A receptor, alpha 1	3.12039	3.09242	3.15325	2.90618	3.2242	3.23078	3.10504	3.07248	3.09974	3.10504	3.14343	3.21128
1562582_at	RP11-756A22.3	646405	chr13q12.13	Transmembrane phosphoinositide 3-phosphatase and tensin homolog 2 pseudogene 1	3.12049	3.00881	3.15773	3.13031	3.10084	3.13031	3.02865	2.98756	3.01023	3.13031	3.17308	3.16978
244395_at	FLJ41455	441441	chr9q12	hypothetical gene supported by AK123449; BX641014	3.12066	3.44619	3.16095	3.21162	3.09942	3.05095	3.47127	3.43159	3.4357	3.1387	3.10625	3.2379
1553052_at	WFDC13	164237	chr20q13.12	WAP four-disulfide core domain 13	3.12071	3.12	3.22128	3.08549	3.10088	3.17577	3.16201	3.03239	3.16559	3.16217	3.36968	3.13198
240711_at	---	---	---	---	3.12076	3.19136	3.17978	3.09336	3.15548	3.11343	3.26934	3.17554	3.1292	3.19532	3.18853	3.15548
217698_at	---	---	---	---	3.12076	3.30254	3.18883	3.13667	3.12553	3.10008	3.20502	3.4647	3.2379	3.20502	3.20502	3.15645
1566323_at	MAF	4094	chr16q22-q23	V-maf musculoaponeurotic fibrosarcoma oncogene homolog (avian)	3.12122	3.05913	3.11345	3.16563	3.09902	3.09902	3.00736	3.09902	3.071	3.09902	3.14812	3.09322
207054_at	IMPG1	3617	chr6q14.2-q15	interphotoreceptor matrix proteoglycan 1	3.12134	3.10078	3.30869	3.22508	3.08496	3.05397	3.12005	3.12703	3.05524	3.1767	3.43168	3.3177
1556904_at	---	---	---	---	3.1217	3.13475	3.14237	3.02718	3.1136	3.22433	3.02611	3.13646	3.2417	3.32011	2.98277	3.12423
207869_s_at	CACNA1G	8913	chr17q22	calcium channel, voltage-dependent, T type, alpha 1G subunit	3.12196	3.03855	2.87909	3.1759	3.0905	3.09948	3.19822	2.96001	2.95741	2.8945	2.96049	2.7823
241130_at	---	---	---	---	3.12202	3.19779	3.19714	3.1849	3.15105	3.03011	3.09902	3.2168	3.27757	3.10728	3.1667	3.31743
239556_at	LOC645513	645513	chr4q26	Hypothetical LOC645513	3.12212	3.24705	3.1516	3.03149	3.07111	3.26375	3.3263	3.31584	3.09902	3.21482	3.02517	3.21482
1560929_at	---	---	---	---	3.12239	3.21871	3.12002	3.13799	3.13031	3.09888	3.22019	3.12703	3.30893	3.13031	3.09943	3.13031
1564468_at	---	---	---	---	3.12267	3.16861	3.06381	3.08549	3.15548	3.12703	3.28305	3.24849	2.97429	3.04106	3.08549	3.06487
207107_at	RPE65	6121	chr1p31	retinal pigment epithelium-specific protein 65kDa	3.12271	3.14402	3.06839	3.16607	3.10103	3.10103	3.16526	3.19457	3.07224	3.13712	2.99616	3.07187
236575_at	---	---	---	---	3.12279	3.05206	3.1392	3.11565	3.18491	3.06781	2.99859	3.11971	3.03789	3.22756	3.09503	3.09503
220190_s_at	GTF2A1L /// STON1 /// STON1-GTF2A1L	11036 /// 286749	chr2p16.3	general transcription factor IIA, 1-like /// STON1-GTF2A1L readthrough	3.12284	3.08923	3.25892	3.13031	3.13031	3.10789	3.13031	3.13031	3.00707	3.2272	3.20199	3.34759
1553440_at	C18orf16	147429	chr18q11.2	chromosome 18 open reading frame 16	3.12296	3.10129	3.05445	3.10178	3.18445	3.08265	3.10584	3.09902	3.09902	2.96532	3.09902	3.09902
222717_at	SDPR	8436	chr2q32-q33	serum deprivation response	3.12311	3.18453	3.22776	3.06999	3.16978	3.12956	3.16978	3.13722	3.24659	3.34372	3.16978	3.16978
234340_at	---	---	---	---	3.12369	3.19916	3.38183	3.21984	2.97833	3.17291	3.1929	3.21984	3.18474	3.60553	3.21984	3.32011
234150_at	---	---	---	---	3.12375	3.18762	3.06781	3.09916	3.17293	3.09916	3.19404	3.09916	3.26965	3.12712	3.04106	3.03527
207910_at	SCGB1D1	10648	chr11q13	secretoglobin, family 1D, member 1	3.12387	3.28439	3.34938	3.16969	3.04288	3.15904	3.16201	3.43963	3.25154	3.26622	3.26545	3.51648
240034_at	---	---	---	---	3.12389	3.14101	3.0779	3.09871	3.02533	3.24762	3.0587	3.09575	3.26858	3.09575	3.09575	3.04221
1559163_at	LOC285954	285954	chr7p14.1	hypothetical LOC285954	3.1239	3.11911	3.1541	3.07198	3.13031	3.1694	3.13031	3.08387	3.14314	3.13031	3.13031	3.20169
1557113_at	LOC283588	283588	chr14q32.11	hypothetical LOC283588	3.12391	3.2045	3.10534	3.13799	3.13799	3.09575	3.32335	3.24482	3.04534	3.21624	3.10903	2.99074
1563677_at	---	---	---	---	3.12393	3.17707	3.25264	3.10388	3.15763	3.11029	3.16201	3.10417	3.26504	3.25998	3.26375	3.23419
241151_at	---	---	---	---	3.12412	3.01863	2.97595	3.22005	3.12859	3.02372	2.97687	3.07034	3.00868	3.00868	3.03216	2.88701
240218_at	DSCAM	1826	chr21q22.2	Down syndrome cell adhesion molecule	3.12441	3.14238	3.21814	3.06099	3.17013	3.14212	3.14212	3.10394	3.18109	3.3731	3.13919	3.14212
1556760_a_at	---	---	---	---	3.12457	3.19975	3.28931	3.00057	3.15548	3.21764	3.2501	3.21764	3.13151	3.21764	3.37709	3.27319
243925_at	---	---	---	---	3.12461	3.08457	3.1045	3.03931	3.23877	3.09575	3.05617	3.17591	3.02162	3.17996	3.16935	2.96419
1556697_at	GPRIN3	285513	chr4q22.1	GPRIN family member 3	3.12498	3.01632	2.97178	3.13813	3.14105	3.09575	3.0267	3.03438	2.98787	3.02311	2.99838	2.89384
233603_at	---	---	---	---	3.12502	3.18887	3.09085	3.12703	3.12102	3.12703	3.11843	3.1895	3.25867	3.04651	3.08343	3.14261
231391_at	CTXN3	613212	chr5q23.2	cortexin 3	3.12522	3.15163	3.22075	3.14189	3.19822	3.03556	3.19822	3.05846	3.19822	3.19822	3.1949	3.26914
1558977_at	---	100130992	chr10p12.31	Similar to hCG2017625	3.12531	3.09723	3.04021	3.23037	3.08069	3.06487	3.1761	2.98423	3.13136	3.04135	3.0144	3.06487
1565565_at	---	---	---	---	3.12547	3.19844	3.13046	3.0589	3.15548	3.16201	3.24794	3.18536	3.16201	3.23078	3.05967	3.10094
241562_x_at	---	---	---	---	3.12567	3.20143	3.23148	3.18469	3.01396	3.17835	3.23632	3.13008	3.2379	3.33775	3.17835	3.17835
243627_at	---	---	---	---	3.12605	3.23068	3.32058	2.97459	3.2379	3.16565	3.20647	3.2379	3.24766	3.32011	3.25659	3.38503
1553886_at	CCDC108	255101	chr2q35	coiled-coil domain containing 108	3.12628	3.16964	3.07318	3.13799	3.06782	3.17303	3.08566	3.12703	3.29624	3.12703	2.96549	3.12703
1556096_s_at	UNC13C	440279	chr15q21.3	unc-13 homolog C (C. elegans)	3.12652	3.02394	3.07311	3.01585	3.17139	3.19231	3.02673	3.0337	3.01138	3.26375	2.91573	3.03986
1563456_at	CCDC141 /// LOC285026	285025	chr2q31.2	coiled-coil domain containing 141	3.12668	3.10175	3.0004	3.11342	3.12732	3.13931	3.24479	3.06812	2.99235	3.01974	2.93486	3.0466
1557845_at	---	---	---	---	3.12682	2.99315	3.09795	3.02472	3.11524	3.24051	2.86804	3.05717	3.05424	3.02766	3.23745	3.02874
1569596_at	---	---	---	---	3.12687	3.09517	3.10708	2.9611	3.13479	3.2847	3.09517	3.09517	3.09517	3.09517	3.20199	3.02407
1566970_at	---	---	---	---	3.12703	3.07769	3.07014	3.14163	3.1437	3.09575	3.00271	3.12111	3.10927	3.08193	3.09575	3.03275
224029_x_at	SCN11A	11280	chr3p22.2	sodium channel, voltage-gated, type XI, alpha subunit	3.12703	3.23205	3.08777	3.12703	3.12703	3.12703	3.04506	3.27534	3.37575	3.08311	3.05316	3.12703
242908_x_at	---	---	---	---	3.12703	3.10412	3.11453	3.12703	3.12703	3.12703	3.15105	3.08617	3.07513	3.00202	3.0605	3.28107
210528_at	MR1	3140	chr1q25.3	major histocompatibility complex, class I-related	3.12721	3.17307	3.23885	3.27285	2.97091	3.13786	3.19994	3.20798	3.11128	3.19822	3.19822	3.32011
1561962_at	---	---	---	---	3.12728	3.14196	3.16396	3.05602	3.1629	3.1629	3.13945	3.1911	3.09534	3.16607	3.1629	3.1629
1563610_at	LOC157273	157273	chr8p23.1	hypothetical protein LOC157273	3.12734	3.28225	3.07016	3.10134	3.15367	3.12703	3.55884	3.12703	3.16089	3.04506	3.09332	3.07211
213006_at	CEBPD	1052	chr8p11.2-p11.1	CCAAT/enhancer binding protein (C/EBP), delta	3.12735	3.06999	3.11621	3.08549	3.15928	3.13727	3.0428	3.08168	3.08549	3.22815	3.05562	3.06487
238206_at	RXFP1	59350	chr4q32.1	relaxin/insulin-like family peptide receptor 1	3.12741	3.20604	3.17326	3.16978	3.03879	3.17366	3.16978	3.16631	3.28202	3.18022	3.16978	3.16978
1561343_a_at	LOC150005	150005	chr21q21.1	hypothetical protein LOC150005	3.12775	3.12703	3.1463	3.24042	3.12403	3.01882	3.12703	3.12703	3.12703	3.15389	3.12703	3.15796
216839_at	LAMA2	3908	chr6q22-q23	Laminin, alpha 2	3.12779	3.15787	3.19604	3.10316	3.11786	3.16235	3.06487	3.20188	3.20685	3.16235	3.17707	3.24871
1565656_x_at	---	---	---	---	3.12781	3.20213	3.17111	3.08777	3.2616	3.03406	3.14812	3.12703	3.33122	3.14812	3.24039	3.12481
1563061_at	---	---	---	---	3.12823	3.21613	3.02643	2.97195	3.11562	3.29712	3.29979	3.11562	3.23298	3.11562	3.01201	2.95166
216441_at	---	---	---	---	3.12838	3.12172	3.22444	3.15362	3.20479	3.02674	3.23782	3.20479	2.92256	3.26375	3.20479	3.20479
206370_at	PIK3CG	5294	chr7q22.3	phosphoinositide-3-kinase, catalytic, gamma polypeptide	3.1284	3.15361	3.13548	3.13031	3.06162	3.19326	3.09063	3.23988	3.13031	3.13031	3.11748	3.15863
205837_s_at	GYPA	2993	chr4q31.21	glycophorin A (MNS blood group)	3.12842	3.11699	3.1709	3.13432	3.18227	3.06867	3.09295	3.09893	3.15908	3.23025	3.14812	3.13432
1561087_at	---	---	---	---	3.12857	3.29222	3.2801	3.07774	3.18718	3.1208	3.36386	3.23844	3.27436	3.39405	3.13597	3.31027
1569956_at	MYLK	4638	chr3q21	myosin light chain kinase	3.12857	3.06947	3.21	3.05327	3.26587	3.06657	3.05632	3.05307	3.09902	3.16935	3.30748	3.15316
242412_at	---	---	---	---	3.12871	3.1468	3.17765	3.19822	3.1171	3.07081	3.12256	3.19822	3.11963	3.12197	3.17308	3.2379
1566272_at	GARNL1	253959	chr14q13.2	Ral GTPase activating protein, alpha subunit 1 (catalytic)	3.12914	3.02093	3.18605	3.11656	3.08999	3.18086	2.98403	3.01781	3.06094	3.19822	3.12703	3.2329
1560773_at	DLGAP1 /// LOC388458	388458 /// 9229	chr18p11.3 /// chr18p11.31	discs, large (Drosophila) homolog-associated protein 1 /// hypothetical LOC388458	3.12938	3.05549	3.03948	3.05686	3.14467	3.1866	3.01549	3.08287	3.06812	3.06812	3.09469	2.95564
1557647_a_at	---	---	---	---	3.12938	3.08303	3.13619	3.09575	3.09575	3.19664	3.09575	3.09575	3.05758	3.24368	3.03947	3.12541
1553260_s_at	ALS2CR11	151254	chr2q33.1	amyotrophic lateral sclerosis 2 (juvenile) chromosome region, candidate 11	3.12939	3.10462	3.1612	3.13799	3.08863	3.16156	3.03789	3.13799	3.13799	3.24822	3.0461	3.18928
244773_at	---	---	---	---	3.12943	3.14226	3.18218	3.16795	3.15548	3.06487	3.16795	3.03092	3.2279	3.16795	3.21064	3.16795
1565424_at	C8orf8	83647	chr8p23-p22	chromosome 8 open reading frame 8	3.12944	3.22026	3.25063	3.07679	3.11384	3.19769	3.39926	3.18474	3.07679	3.39926	3.28647	3.06616
206505_at	UGT2B4	7363	chr4q13	UDP glucuronosyltransferase 2 family, polypeptide B4	3.1296	3.02972	3.01088	3.1006	3.22983	3.05836	2.94144	3.08935	3.05836	2.97371	3.05836	3.00057
237384_x_at	---	---	---	---	3.12964	3.16049	3.10087	3.20905	3.13799	3.04189	3.2055	3.13799	3.13799	3.1698	3.01762	3.1152
1553808_a_at	NKX2-3	159296	chr10q24.2	NK2 transcription factor related, locus 3 (Drosophila)	3.12971	3.13875	3.17275	3.16604	3.09606	3.12703	2.9875	3.24192	3.18684	3.13031	3.13031	3.25761
1560869_a_at	---	---	---	---	3.12985	3.24146	3.15921	3.17308	3.1516	3.06487	3.15215	3.37024	3.20199	3.10794	3.17308	3.19661
1557646_at	---	---	---	---	3.12989	3.2101	3.17495	3.1915	3.20042	2.99776	3.22138	3.13456	3.27436	3.16581	3.1915	3.16753
1562387_at	C5orf42	65250	chr5p13.2	chromosome 5 open reading frame 42	3.12992	3.14397	3.25984	2.99791	3.15548	3.23635	3.18192	3.06808	3.18192	3.24832	3.16299	3.36821
209243_s_at	PEG3 /// ZIM2	5178	chr19q13.4	paternally expressed 3	3.12997	3.16353	3.17206	3.23964	3.11117	3.0391	3.27552	3.12703	3.08806	3.09902	3.12703	3.29013
1563299_at	---	---	---	---	3.13023	3.09069	3.12838	3.17068	3.13031	3.0897	2.97773	3.13031	3.16404	3.29377	2.96104	3.13031
1567862_at	DNAH14	127602	chr1q42.12	dynein, axonemal, heavy chain 14	3.13024	3.04305	3.1786	3.16803	3.03062	3.19206	3.04623	3.01499	3.06793	3.43444	3.05067	3.05067
232618_at	CYorf15A	246126	chrYq11.222	chromosome Y open reading frame 15A	3.13032	3.0552	3.03008	2.94171	3.24229	3.20697	3.03789	3.03789	3.08984	3.03789	3.01446	3.03789
238160_at	ACOT12	134526	chr5q14.1	acyl-CoA thioesterase 12	3.13032	3.19176	3.10707	3.14397	3.09575	3.15125	3.07004	3.1903	3.31492	3.09407	3.14397	3.08317
1558672_at	---	---	---	---	3.13039	3.0785	3.15993	3.13337	3.32947	2.92833	3.13031	3.09575	3.00944	3.19502	3.15446	3.13031
1562381_at	RP3-377H14.5	285830	chr6p22.1	hypothetical LOC285830	3.13067	3.19686	3.14072	3.16201	3.06798	3.16201	3.11452	3.19822	3.27785	3.09813	3.16201	3.16201
216104_at	---	100505960	---	hypothetical LOC100505960	3.13074	3.14468	3.07444	3.0908	3.10067	3.20074	3.0651	3.26826	3.10067	2.98907	2.86511	3.36914
1557557_at	LOC100129196	100129196	chr1p35.2	hypothetical LOC100129196	3.13104	3.25046	3.09657	3.12767	3.13432	3.13112	3.30192	3.16087	3.2886	3.11457	3.04083	3.13432
211742_s_at	EVI2B	2124	chr17q11.2	ecotropic viral integration site 2B	3.13106	3.21937	3.13036	3.0618	3.16937	3.16201	3.28647	3.19546	3.17618	3.16201	3.11502	3.11406
210738_s_at	SLC4A4	8671	chr4q21	solute carrier family 4, sodium bicarbonate cotransporter, member 4	3.13113	3.03303	3.07542	3.11856	3.19878	3.07605	3.17319	3.07605	2.84985	3.01621	3.07605	3.134
1552502_s_at	RHBDL2	54933	chr1p34.3	rhomboid, veinlet-like 2 (Drosophila)	3.13122	3.28945	3.25364	3.26569	3.05465	3.07331	3.26569	3.26569	3.33698	3.29377	3.26569	3.20147
1560899_at	---	---	---	---	3.1315	3.13569	3.13417	3.06673	3.23201	3.09575	3.11081	3.14812	3.14812	3.21365	3.14812	3.04073
237551_at	URB1	---	---	---	3.13152	3.22735	3.0474	3.11777	3.11477	3.16201	2.8892	3.52061	3.27223	3.11777	3.11777	2.90666
240028_at	FLJ44048	401024	chr2q32.1	fibrous sheath interacting protein 2	3.13201	3.28601	3.15719	3.12865	3.09174	3.17563	3.32011	3.3394	3.19853	3.03457	3.17563	3.26137
1561330_at	DSG4	147409	chr18q12.1	desmoglein 4	3.13224	3.08878	3.07313	3.09902	3.09902	3.1987	2.96527	3.04208	3.25901	3.02136	3.09902	3.09902
241191_at	---	---	---	---	3.13229	3.12984	3.16549	2.98916	3.2596	3.14812	3.14812	3.14812	3.09328	3.27369	3.14812	3.07465
1552906_at	FMR1NB	158521	chrXq28	fragile X mental retardation 1 neighbor	3.1324	3.12239	3.0793	3.14314	3.12703	3.12703	3.24892	3.12132	2.99693	3.01442	3.09646	3.12703
220900_at	---	---	---	---	3.13253	3.32585	3.12823	3.15885	3.15885	3.0799	3.28647	3.39222	3.29885	3.15885	3.06699	3.15885
1558082_at	C9orf93	203238	chr9p22.3	chromosome 9 open reading frame 93	3.1326	3.15333	3.29413	3.1841	3.18318	3.03053	3.31652	3.07631	3.06716	3.27904	3.46903	3.13432
1553022_at	ZIM3	114026	---	zinc finger, imprinted 3	3.13284	3.05013	3.11068	3.16278	3.16559	3.07013	3.01094	3.10157	3.03789	3.08967	3.08967	3.15272
226830_x_at	CHD2	1106	chr15q26	Chromodomain helicase DNA binding protein 2	3.13305	3.40377	3.1259	3.18947	3.35416	2.85553	3.59539	3.51691	3.09902	2.91613	3.23078	3.23078
1554216_at	CCDC132	55610	chr7q21.3	coiled-coil domain containing 132	3.1332	3.29236	3.22327	3.13644	3.16743	3.09575	3.3636	3.29738	3.21612	3.2045	3.26082	3.2045
240133_x_at	---	---	---	---	3.13325	3.08935	3.17175	3.10171	3.1321	3.16594	2.98091	3.14915	3.13799	3.19939	3.17351	3.14236
239712_at	C9orf93	203238	chr9p22.3	chromosome 9 open reading frame 93	3.13327	3.09959	3.14979	3.10331	3.19318	3.10331	3.06549	3.12703	3.10626	3.16117	3.12703	3.16117
1553739_at	IRAK2	3656	chr3p25.3	interleukin-1 receptor-associated kinase 2	3.13335	3.26847	3.14679	3.07815	3.17659	3.14531	3.2242	3.17659	3.40462	3.13762	3.09085	3.2119
231655_x_at	---	---	---	---	3.13368	3.14386	3.17453	3.32524	2.91378	3.16201	3.20328	3.02632	3.20199	3.18038	3.17012	3.17308
1560328_s_at	---	---	---	---	3.13369	3.2036	3.13165	3.13031	3.07253	3.19822	3.13031	3.27779	3.20269	3.13031	3.13031	3.13432
243128_at	ZNF175	7728	chr19q13.4	zinc finger protein 175	3.13376	3.28529	3.09133	3.28177	3.1876	2.93192	3.33964	3.17046	3.34577	3.05312	3.09384	3.12703
231186_at	FLJ43390 /// LOC100128793	646113	chr14q23.2	hypothetical LOC646113	3.13376	3.03118	2.99345	3.19822	3.04106	3.16201	3.00001	2.9945	3.09902	3.04106	3.04106	2.89823
1568012_at	CLIP1	6249	chr12q24.3	CAP-GLY domain containing linker protein 1	3.13377	3.21094	3.13472	3.11342	3.12703	3.16087	3.2382	3.15795	3.23668	3.07513	3.20199	3.12703
239905_at	YTHDC1	91746	chr4q13.2	YTH domain containing 1	3.13388	3.1038	3.10193	3.11964	3.21714	3.06487	3.04501	3.16736	3.09902	3.16607	3.04072	3.09902
237104_at	---	---	---	---	3.13394	3.18489	3.05227	3.13927	3.13128	3.13128	3.13128	3.08703	3.33636	3.09629	3.06487	2.99566
1561926_at	---	---	---	---	3.13403	3.1055	3.05817	3.08549	3.08549	3.2311	3.08549	3.08549	3.14551	3.08549	3.08549	3.00353
238634_x_at	---	---	---	---	3.13407	3.08104	3.05939	3.22017	3.06613	3.11592	3.04408	3.07168	3.12738	3.07194	3.04137	3.06487
1553519_at	C21orf94	246705	chr21q21.3	chromosome 21 open reading frame 94	3.13412	3.12123	3.12812	3.08603	3.05177	3.26455	3.01411	3.24698	3.10259	3.17382	3.02063	3.18991
240649_at	---	---	---	---	3.13414	3.04753	3.09186	3.13799	3.16128	3.10315	3.01087	3.10317	3.02854	3.21463	3.02484	3.0361
227834_at	TXLNB	167838	chr6q24.1	taxilin beta	3.13416	3.18475	3.29344	3.00605	3.19822	3.19822	3.13031	3.19822	3.22571	3.37658	3.19822	3.30551
234097_s_at	NCRNA00171	80862	chr6p22.1	ZNRD1 antisense RNA (non-protein coding)	3.13445	3.2242	3.28305	3.07721	3.2242	3.10194	3.2242	3.2242	3.2242	3.29984	3.2662	3.28311
239140_at	---	---	---	---	3.13461	3.27623	3.14459	3.12811	3.18221	3.0935	3.45366	3.19283	3.18221	3.09902	3.18221	3.15255
231558_at	---	---	---	---	3.13496	3.05513	2.9622	3.08549	3.20862	3.11076	3.10005	3.10005	2.96528	3.04604	2.93643	2.90415
1561123_at	---	---	---	---	3.13508	3.20085	3.14189	3.18468	3.18479	3.03577	3.24185	3.26168	3.09902	3.19512	3.16121	3.06932
236532_at	C11orf87	399947	chr11q22.3	chromosome 11 open reading frame 87	3.13521	3.41552	3.25111	3.09824	3.2242	3.08319	3.36305	3.43342	3.4501	3.13031	3.23078	3.39224
234185_at	---	---	---	---	3.13561	3.00196	3.12981	3.08549	3.21898	3.10235	2.94703	2.9598	3.09906	3.1937	3.04106	3.15469
233858_at	---	---	---	---	3.13564	3.23711	3.18834	3.16978	3.06735	3.16978	3.34345	3.17333	3.19454	3.04106	3.16978	3.35416
242601_at	HEPACAM2	253012	chr7q21.3	HEPACAM family member 2	3.13568	3.16035	3.14802	3.03062	3.12102	3.2554	3.05042	3.25877	3.17185	3.4236	2.974	3.04644
1561240_at	---	---	---	---	3.13575	3.03477	3.03237	3.02372	3.16287	3.22066	3.04321	3.02084	3.04025	3.11521	2.94164	3.04025
1555817_s_at	---	---	---	---	3.1358	3.23715	3.11117	3.02664	3.00979	3.37098	3.16316	3.16316	3.38515	3.00721	3.16316	3.16316
1563827_at	LOC158434	158434	chr9q22.33	hypothetical protein LOC158434	3.136	3.19364	3.21148	3.0979	3.07517	3.23494	3.16201	3.27166	3.14726	3.29377	3.10098	3.23971
223673_at	RFX4	5992	chr12q24	regulatory factor X, 4 (influences HLA class II expression)	3.13605	3.49263	3.65354	3.29463	3.12209	2.99143	3.74534	3.3752	3.35734	3.3752	3.58018	4.00524
236203_at	HLA-DQA1	3117	chr6p21.3	major histocompatibility complex, class II, DQ alpha 1	3.13607	3.12432	3.11851	3.16927	3.13373	3.10521	3.13031	3.02865	3.21401	3.09821	3.12703	3.13029
1564813_at	---	---	---	---	3.13621	3.12917	3.13336	3.0905	3.15612	3.16201	3.16201	3.00651	3.21897	3.16201	3.07605	3.16201
1558557_at	C16orf62	57020	chr16p12.3	chromosome 16 open reading frame 62	3.13623	3.11103	3.06393	3.23753	3.12623	3.04493	3.09902	3.09609	3.13799	3.09902	2.99377	3.09902
231506_at	---	---	---	---	3.13625	3.28313	3.22202	2.96035	3.2242	3.2242	3.32011	3.17893	3.35034	3.29452	3.2242	3.14735
1566952_at	---	---	---	---	3.13626	3.00396	3.08355	3.07585	3.25709	3.07585	2.91174	3.02429	3.07585	3.11504	2.94164	3.19397
236735_at	---	---	---	---	3.13638	3.11928	3.03059	3.12576	3.24417	3.03923	3.2242	3.06682	3.06682	2.99322	3.03173	3.06682
1553864_at	GPR26	2849	chr10q26.13	G protein-coupled receptor 26	3.13644	3.06298	3.12541	3.0767	3.12149	3.21114	3.03789	3.10341	3.04765	3.24533	3.1034	3.0275
1569661_at	---	64067	chr14q12-q13	neuronal PAS domain protein 3	3.13646	3.1642	3.17245	3.08534	3.16201	3.16201	3.16201	3.12633	3.20425	3.24398	3.16201	3.11136
240348_at	---	---	---	---	3.13669	3.09703	3.12802	3.16607	3.12703	3.11698	3.13429	3.04936	3.10742	3.12703	3.12703	3.13001
1552592_at	MMP21	118856	chr10q26.13	matrix metallopeptidase 21	3.13682	3.27678	3.11274	3.11178	3.13425	3.16444	3.16444	3.19822	3.46767	3.10738	3.00483	3.226
216722_at	VENTXP1	139538	chrXp21.3	VENT homeobox (Xenopus laevis) pseudogene 1	3.13699	3.10301	3.08049	3.08549	3.16331	3.16217	3.09902	3.15332	3.0567	3.19822	2.94424	3.09902
236644_at	RNF180	285671	chr5q12.3	ring finger protein 180	3.137	3.0233	3.11548	3.06026	3.25709	3.09364	3.06026	2.94939	3.06026	2.98854	3.11156	3.24636
1569344_a_at	---	---	---	---	3.137	3.15936	3.15872	3.19822	3.16201	3.05077	3.15404	3.16201	3.16201	3.16201	3.17982	3.13432
237996_at	---	---	---	---	3.13704	3.18854	3.32877	2.84165	3.32011	3.24937	3.14629	3.16111	3.25824	3.33458	3.25251	3.39923
1555708_a_at	OFCC1	266553	chr6p24.3	orofacial cleft 1 candidate 1	3.13716	3.0884	3.12825	3.01163	3.15548	3.24436	3.00129	3.0628	3.2011	3.18684	3.12703	3.07088
1567705_at	---	---	---	---	3.13717	3.28571	3.18272	2.92205	3.20526	3.28419	3.27032	3.221	3.36582	3.25617	3.12828	3.16372
1568805_at	NCOA7	135112	chr6q22.32	nuclear receptor coactivator 7	3.13735	3.20282	3.1051	3.12869	3.1876	3.09575	3.25846	3.2387	3.11131	3.05792	3.12869	3.12869
223841_s_at	SPATA9	83890	chr5q15	spermatogenesis associated 9	3.1375	3.06111	3.07237	3.22982	3.09134	3.09134	3.12548	2.91987	3.13799	3.16607	3.09134	2.9597
242491_at	LOC100132218 /// LOC728555	---	---	---	3.13769	3.18681	3.12714	3.13769	3.13769	3.13769	3.17435	3.12467	3.26141	3.14798	3.09575	3.13769
207161_at	KIAA0087	9808	chr7p15.2	KIAA0087	3.13796	3.29232	3.22365	3.11594	3.15548	3.14247	3.24777	3.33525	3.29394	3.34288	3.15621	3.17187
232578_at	CLDN18	51208	chr3q22.3	claudin 18	3.13799	3.12823	3.07521	3.13799	3.13799	3.13799	3.08246	3.13799	3.16425	3.08152	3.1241	3.02001
243211_at	---	---	---	---	3.13799	3.17607	3.13127	3.13799	3.13799	3.13799	3.25224	3.13799	3.13799	3.02969	3.13799	3.22612
234583_at	CHL1	10752	chr3p26.1	Cell adhesion molecule with homology to L1CAM (close homolog of L1)	3.13812	3.17193	3.02842	3.10891	3.21997	3.08549	3.04929	3.38101	3.08549	3.00756	3.02063	3.05706
216466_at	NAV3	89795	chr12q14.3	neuron navigator 3	3.13838	3.48276	3.15217	3.25548	3.24533	2.91435	3.25548	3.78863	3.40416	3.16722	3.12703	3.16226
1560683_at	BCL8	606	chr15q11.2	B-cell CLL/lymphoma 8	3.13845	3.21258	3.15577	3.16101	3.20974	3.04461	3.18569	3.22051	3.23154	3.1665	3.1665	3.13432
243068_at	---	---	---	---	3.13865	3.32675	3.2703	3.10005	3.1162	3.19969	3.26557	3.43699	3.2777	3.26375	3.2766	3.27054
1561519_at	---	---	---	---	3.1389	3.16817	3.26044	3.17543	3.17543	3.06587	3.14695	3.20334	3.15422	3.45848	3.23078	3.09206
216672_s_at	MYT1L	23040	chr2p25.3	myelin transcription factor 1-like	3.139	3.05877	3.10762	3.08546	3.1049	3.22663	3.09575	2.98795	3.09261	3.09575	3.1281	3.09902
233799_at	---	---	---	---	3.13925	3.45872	3.30268	3.16153	3.16047	3.09575	3.44953	3.53454	3.39208	3.32011	3.25881	3.32912
237668_at	---	100507201	---	hypothetical LOC100507201	3.13932	3.22738	3.18152	3.19822	3.15488	3.06487	3.21077	3.19822	3.27316	3.19822	3.14812	3.19822
1562245_a_at	ZNF578	147660	chr19q13.41	Zinc finger protein 578	3.13934	3.94208	3.11849	3.19822	3.08407	3.13572	3.5174	4.38814	3.92072	3.11243	3.04106	3.20199
1569873_at	LIPJ	142910	chr10q23.31	lipase, family member J	3.13949	3.13415	3.13581	3.16474	3.13031	3.12341	3.14345	3.1287	3.13031	3.17686	3.13031	3.10026
202291_s_at	MGP	4256	chr12p12.3	matrix Gla protein	3.13951	3.3242	3.20149	3.19822	3.05246	3.16787	3.38924	3.19822	3.38515	3.34804	3.09575	3.16069
230573_at	SGK2	10110	chr20q13.2	Serum/glucocorticoid regulated kinase 2	3.13965	3.17634	3.22358	3.04468	3.24725	3.12703	3.26073	3.16056	3.10773	3.13031	3.41012	3.13031
231486_x_at	---	---	---	---	3.13966	3.17164	3.33158	3.1713	3.15548	3.09221	3.14708	3.16837	3.19946	3.22531	3.37627	3.39316
1569783_at	LOC401387	401387	chr7q21.2	leucine-rich repeat and death domain-containing protein	3.13978	3.22748	3.09591	3.01825	3.15548	3.2456	3.05724	3.38279	3.24242	3.10662	3.15548	3.02562
228531_at	SAMD9	54809	chr7q21.2	sterile alpha motif domain containing 9	3.1398	3.09423	3.0295	3.06487	2.94281	3.41172	3.09851	3.02063	3.16354	3.07216	2.95148	3.06487
242274_x_at	SLC25A42	284439	chr19p13.11	solute carrier family 25, member 42	3.13996	3.12188	3.01023	3.14253	3.07058	3.20676	3.24934	3.12703	2.98926	2.85509	3.07659	3.09902
1559956_at	SYT7	9066	chr11q12-q13.1	synaptotagmin VII	3.13996	3.1506	3.11341	3.10441	3.1876	3.12786	3.12786	3.09755	3.22639	3.17964	3.09991	3.06066
1553147_at	RANBP3L	202151	chr5p13.2	RAN binding protein 3-like	3.1401	3.20028	3.24099	3.16607	3.16372	3.0905	3.26128	3.16978	3.16978	3.25175	3.38887	3.08234
216632_at	NAV3	89795	chr12q14.3	Neuron navigator 3	3.14016	3.10255	3.07401	3.16607	3.15865	3.09575	3.06019	3.08273	3.16474	3.07168	2.9891	3.16124
215378_at	---	---	---	---	3.14031	3.2803	3.31762	3.24369	3.25709	2.92016	3.26375	3.26375	3.31342	3.26375	3.26375	3.42538
223809_at	RGS18	64407	chr1q31.2	regulator of G-protein signaling 18	3.14036	3.20609	3.19938	3.04588	3.1876	3.1876	3.03789	3.18458	3.39581	3.1876	3.21418	3.19638
240480_at	TINAG	27283	chr6p12.1	tubulointerstitial nephritis antigen	3.14043	3.03703	3.15218	3.11131	3.19867	3.11131	2.98704	3.01273	3.11131	3.02734	3.19131	3.2379
1553344_at	PCDH15	65217	chr10q21.1	protocadherin-related 15	3.14053	3.08669	3.11228	3.10671	3.21913	3.09575	3.17521	3.03584	3.04902	3.03911	3.09575	3.20199
1553625_at	FAM98B	283742	chr15q14	family with sequence similarity 98, member B	3.14053	3.10397	3.07022	3.09575	3.23011	3.09575	3.09575	3.07818	3.13799	3.11141	3.06487	3.03438
241119_at	---	---	---	---	3.14074	3.25231	3.27578	3.19824	3.25709	2.96689	3.19588	3.29884	3.26222	3.3635	3.20781	3.25603
237898_at	---	---	---	---	3.14093	3.3316	3.27067	3.1196	3.07241	3.23078	3.25351	3.40955	3.33173	3.45448	3.08695	3.27058
234501_x_at	---	---	---	---	3.14096	3.28462	3.21172	3.26935	3.03062	3.1229	3.25971	3.19039	3.40376	3.17046	3.27043	3.19427
1556289_at	---	---	---	---	3.14106	3.23949	3.13167	3.1122	3.15548	3.15548	3.12042	3.26944	3.3286	3.24183	2.99769	3.15548
1568406_at	---	---	---	---	3.14143	3.19508	3.15979	2.96186	3.37328	3.08915	3.16201	3.26122	3.16201	3.36326	2.98824	3.12787
206519_x_at	SIGLEC6	946	chr19q13.3	sialic acid binding Ig-like lectin 6	3.14147	3.00943	3.13619	3.11342	3.14896	3.16201	2.96669	2.94467	3.11693	3.11693	3.11693	3.17471
1563690_at	PPP4R1	9989	chr18p11.22	Protein phosphatase 4, regulatory subunit 1	3.14147	3.26534	3.11677	3.11027	3.3411	2.97302	3.19822	3.28745	3.31035	2.99883	3.20548	3.14599
1552791_a_at	TRDN	10345	chr6q22.31	triadin	3.14159	3.14333	3.14089	3.20222	2.95881	3.26375	3.04128	3.1608	3.2279	3.21619	3.07216	3.13432
1562527_at	LOC283027	283027	chr10q11.1	hypothetical protein LOC283027	3.14163	3.32503	3.49016	3.0088	3.03503	3.38106	3.38862	3.27766	3.30882	3.40533	3.52325	3.54191
244586_x_at	---	---	---	---	3.14181	3.06238	3.06203	3.1096	3.1876	3.12824	3.10555	3.06274	3.01887	3.09902	2.99836	3.08872
240922_at	---	---	---	---	3.14218	3.27636	3.14041	3.19194	3.08804	3.14656	3.14656	3.28031	3.40219	2.98415	3.14359	3.2935
1564909_at	---	---	---	---	3.14235	3.27936	3.26615	3.08549	3.14335	3.19822	3.19822	3.44165	3.19822	3.25979	3.18652	3.35213
240718_at	LRMP	4033	chr12p12.1	Lymphoid-restricted membrane protein	3.14251	3.11917	3.27561	3.16201	3.10349	3.16201	3.05677	3.16201	3.13872	3.39273	3.22093	3.21318
243888_at	---	---	---	---	3.14263	3.26953	3.26503	3.16209	3.17829	3.0875	3.19822	3.27105	3.33932	3.27802	3.24602	3.27105
240848_at	---	---	---	---	3.14268	3.16063	3.21186	3.16947	3.0891	3.16947	3.12703	3.23078	3.12409	3.23534	3.23078	3.16947
237302_at	---	---	---	---	3.14283	3.30578	3.06334	3.31724	3.03062	3.08062	3.31285	3.24983	3.35465	3.13031	3.05912	3.00057
1561025_at	---	---	---	---	3.14295	3.11208	3.11705	3.04877	3.13874	3.24135	3.03821	3.23078	3.06726	3.1909	3.06122	3.09902
234180_at	---	---	---	---	3.14304	3.30185	3.20367	3.06099	3.19733	3.17081	3.2242	3.32654	3.35482	3.2242	3.14899	3.23783
238605_at	NOL4	8715	chr18q12	nucleolar protein 4	3.14307	3.09294	3.10185	3.23078	3.07141	3.12703	3.13031	3.11063	3.03789	2.98415	3.16751	3.15389
1563385_at	D21S2091E	266919	---	D21S2091E	3.14318	3.27202	3.23829	3.13799	3.20313	3.08843	3.43159	3.16201	3.22244	3.3687	3.17308	3.17308
1552870_s_at	C1orf125	126859	chr1q25.2	chromosome 1 open reading frame 125	3.14338	3.1332	3.08749	3.20036	3.11914	3.11066	3.09902	3.02063	3.27996	3.09902	3.06445	3.09902
210196_s_at	PSG1	5669	chr19q13.2	pregnancy specific beta-1-glycoprotein 1	3.14346	3.11525	3.20589	3.16976	3.13031	3.13031	3.13031	3.04976	3.16569	3.27007	3.21729	3.13031
222926_at	DCDC2	51473	chr6p22.1	doublecortin domain containing 2	3.14379	3.08536	3.17981	3.16607	3.25256	3.01273	3.14608	3.10184	3.00815	3.24728	3.14608	3.14608
1555932_at	TSGA10	---	---	---	3.14396	3.09039	3.10682	3.23078	3.10209	3.09902	3.02799	3.14415	3.09902	3.17024	3.05121	3.09902
233604_at	FLJ22763	401081	chr3q13.13	hypothetical LOC401081	3.14408	3.21952	3.14782	3.13432	3.1636	3.13432	3.0558	3.18842	3.41433	3.17481	3.13432	3.13432
231417_at	---	---	---	---	3.14412	3.3785	3.298	3.07497	3.18286	3.17453	3.40771	3.38515	3.34264	3.33653	3.27436	3.28311
234227_at	---	---	---	---	3.14417	3.11961	3.21633	3.20199	3.01866	3.21186	3.05783	3.20199	3.09902	3.23463	3.25793	3.15643
244313_at	CR1	1378	chr1q32	complement component (3b/4b) receptor 1 (Knops blood group)	3.14422	3.15034	3.20141	3.09624	3.15257	3.18385	3.03789	3.18755	3.22559	3.18385	3.19656	3.22382
1570579_at	---	---	---	---	3.14443	2.99824	2.96013	3.11206	3.11842	3.20281	3.0409	3.0409	2.91292	2.9751	2.90472	3.00057
1560018_at	ARPP-21	10777	chr3p22.3	cAMP-regulated phosphoprotein, 21kDa	3.14446	3.18274	3.17262	3.09905	3.12703	3.20731	3.2242	3.16201	3.16201	3.19383	3.16201	3.16201
244146_at	DTWD1	56986	chr15q21.2	DTW domain containing 1	3.14468	3.24785	3.36011	3.23078	3.18257	3.02068	3.26749	3.28919	3.18685	3.41515	3.34511	3.32008
1562122_at	---	---	---	---	3.14473	3.12234	3.18013	3.16927	3.12703	3.13791	2.98106	3.16201	3.22396	3.12703	3.12703	3.28633
1569674_at	BHLHB9	80823	chrXq23	Basic helix-loop-helix domain containing, class B, 9	3.14497	3.23301	3.17471	3.02486	3.25709	3.15297	3.21184	3.282	3.20519	3.20519	3.16701	3.15193
1569823_at	LOC440346	440346	chr16p12.1	hypothetical LOC440346	3.14506	3.11183	3.14987	3.12758	3.13969	3.1679	3.06487	3.14303	3.12758	3.29711	3.00118	3.15131
242161_at	---	---	---	---	3.14508	3.22069	3.22641	3.122	3.1876	3.12564	3.01309	3.30834	3.34064	3.11118	3.21941	3.34865
242206_at	---	---	---	---	3.14521	3.09815	3.19974	3.18495	3.12239	3.12828	3.03789	3.12828	3.12828	3.16212	3.30882	3.12828
243945_at	TRIM2	23321	chr4q31.3	tripartite motif-containing 2	3.14524	3.16566	3.12859	3.16201	3.2559	3.0178	3.16201	3.16201	3.17296	3.11843	3.09657	3.17076
216653_at	DR1	1810	chr1p22.1	Down-regulator of transcription 1, TBP-binding (negative cofactor 2)	3.14527	3.18684	3.19471	3.14561	3.12817	3.16201	3.3964	3.00212	3.16201	3.24867	3.17346	3.16201
1558595_at	---	---	---	---	3.1453	3.144	3.16225	3.12703	3.18183	3.12703	3.10219	3.11138	3.21844	3.18257	3.20944	3.09474
233046_at	---	---	---	---	3.14556	3.21094	3.16177	3.13799	3.16072	3.13799	3.29662	3.19822	3.13799	3.12836	3.07386	3.28311
1563160_at	F11	2160	chr4q35	coagulation factor XI	3.14557	3.16217	3.10641	3.10631	3.21764	3.11277	3.04404	3.23078	3.21169	3.01087	3.16201	3.14636
207178_s_at	FRK	2444	chr6q21-q22.3	fyn-related kinase	3.14565	3.17516	3.20361	3.08549	3.16978	3.18167	3.16697	3.27436	3.08413	3.06123	3.34427	3.20532
234621_at	---	---	---	---	3.1459	3.13472	3.19097	3.14866	3.12703	3.16201	3.07237	3.16201	3.16978	3.16607	3.24483	3.16201
244482_at	---	---	---	---	3.14594	3.06429	3.10774	3.09575	3.11932	3.22275	3.02926	3.06785	3.09575	3.19822	3.09575	3.02926
1566825_at	---	---	---	---	3.14606	3.30661	3.13976	3.14862	3.21374	3.07581	3.32642	3.37965	3.21374	3.10214	3.06487	3.25227
1560142_at	GRIK2	2898	chr6q16.3-q21	glutamate receptor, ionotropic, kainate 2	3.14644	3.18071	3.06276	3.17234	3.13349	3.13349	3.13031	3.1496	3.26221	3.03834	3.1052	3.04473
237250_at	---	---	---	---	3.14658	3.12706	3.2137	3.16607	3.18713	3.08654	3.2242	3.05717	3.09982	3.29377	3.21532	3.13203
1557472_a_at	FLJ30838	400955	chr2p16.1	hypothetical LOC400955	3.14667	3.07692	3.06228	3.17154	3.03536	3.23311	2.98106	3.06487	3.18482	3.06487	3.06487	3.05711
1569858_at	---	---	---	---	3.14695	3.37298	3.34774	3.32011	3.24534	2.87539	3.32011	3.29179	3.50705	3.35542	3.55349	3.13432
1561867_at	---	---	---	---	3.14702	3.18161	3.15118	3.10578	3.1554	3.17988	3.20989	3.19693	3.13802	3.12836	3.1554	3.16978
1557434_at	---	---	---	---	3.14726	3.11231	3.09479	3.03062	3.19766	3.2135	3.04271	3.10865	3.18557	3.01502	3.17851	3.09086
205302_at	IGFBP1	3484	chr7p13-p12	insulin-like growth factor binding protein 1	3.14735	3.1792	3.15174	3.08826	3.16201	3.19178	3.16201	3.16201	3.21357	3.16201	3.27196	3.02126
232638_at	COL20A1	57642	chr20q13.33	collagen, type XX, alpha 1	3.14735	3.23524	3.2885	3.08494	3.2301	3.12703	3.28676	3.23513	3.18384	3.25506	3.26469	3.34575
1559862_at	COPA	1314	chr1q23-q25	coatomer protein complex, subunit alpha	3.14742	3.32643	3.20522	3.33995	3.14836	2.95396	3.42152	3.21782	3.33995	3.10888	3.23078	3.27599
1559018_at	PTPRE	5791	chr10q26	protein tyrosine phosphatase, receptor type, E	3.14755	3.07953	3.24641	3.08491	3.14181	3.21592	3.18641	3.04445	3.00773	3.32689	3.14181	3.27053
237477_at	PDCL2	132954	chr4q12	phosducin-like 2	3.14786	3.14568	3.07906	3.1935	3.09531	3.15478	3.13987	3.04937	3.24779	2.91708	3.14812	3.17199
242795_at	---	---	---	---	3.14817	3.00173	3.09466	3.09575	3.09575	3.25302	2.94324	2.89218	3.16978	3.13031	2.90829	3.24539
216373_at	TAPT1	202018	chr4p15.32	transmembrane anterior posterior transformation 1	3.14824	3.05855	3.14522	3.26748	3.09902	3.07823	3.09902	2.97763	3.09902	3.08259	3.11907	3.234
207487_at	---	---	---	---	3.14834	3.32341	3.18757	3.29709	2.99329	3.15463	3.32011	3.38146	3.26864	3.23078	3.22397	3.10797
1557683_at	---	---	---	---	3.14873	3.26261	3.12157	3.28163	3.17308	2.99149	3.15087	3.4454	3.19157	3.05073	3.17308	3.1409
1561363_a_at	---	---	---	---	3.14878	3.04781	3.02046	3.20588	3.17559	3.06487	2.97956	3.09575	3.06812	2.95358	2.98499	3.12282
1566966_at	---	---	---	---	3.14905	3.08887	3.22699	3.17766	3.14971	3.11978	3.14773	3.09575	3.02312	3.29377	3.23749	3.14971
234244_at	BXDC5	80135	chr1p22.3	ribosome production factor 1 homolog (S. cerevisiae)	3.14907	3.0672	3.01775	3.07168	3.17233	3.20321	3.16943	2.97903	3.05315	3.07168	2.93833	3.04324
1562902_at	---	---	---	---	3.14912	3.05613	3.16537	3.13029	3.18676	3.13029	2.99742	3.12703	3.04394	3.23554	3.13029	3.13029
1553333_at	C1orf161	126868	chr1p13.1	chromosome 1 open reading frame 161	3.14966	3.01908	3.10868	3.06399	3.06192	3.32306	3.01612	3.09617	2.94495	3.13031	3.09957	3.09617
234538_at	---	---	---	---	3.14969	3.21619	3.23439	3.13937	3.15905	3.15064	3.29548	3.1986	3.15449	3.23078	3.27379	3.1986
1554862_at	CMAH	8418	chr6p21.32	cytidine monophosphate-N-acetylneuraminic acid hydroxylase (CMP-N-acetylneuraminate monooxygenase) pseudogene	3.14995	3.20461	3.23585	3.00057	3.16978	3.27949	3.13462	3.35073	3.12849	3.16891	3.13678	3.40185
240787_at	---	---	---	---	3.14997	3.04057	2.98638	3.4361	3.17189	2.84194	3.09916	3.05717	2.96538	2.89738	3.04106	3.02069
240525_at	---	---	---	---	3.15068	3.23037	3.24774	3.19648	3.05907	3.19648	3.03956	3.22051	3.43104	3.36627	3.24263	3.13432
206070_s_at	EPHA3	2042	chr3p11.2	EPH receptor A3	3.1507	3.60819	3.29609	3.13467	3.07615	3.24129	4.02259	3.52761	3.27436	3.18298	3.26375	3.44155
1561663_at	---	---	---	---	3.15086	3.11539	3.23628	3.21422	3.20004	3.03833	3.1665	2.99948	3.1802	3.09308	3.17308	3.44266
211459_at	---	---	---	---	3.15089	3.1196	3.19413	3.15876	3.13151	3.16239	3.01773	3.16239	3.17867	3.16607	3.18988	3.22644
242063_s_at	---	---	---	---	3.1509	3.03089	3.09332	3.19912	3.09902	3.15456	3.09902	3.04869	2.94495	3.07366	3.17308	3.03321
206202_at	MEOX2	4223	chr7p22.1-p21.3	mesenchyme homeobox 2	3.15108	3.1976	3.16812	3.15548	3.15548	3.14227	3.25436	3.07371	3.26473	3.1934	3.15548	3.15548
239806_at	---	---	---	---	3.1513	3.03926	3.12946	3.01976	3.34802	3.08613	3.04409	2.98756	3.08613	3.17188	3.08613	3.13037
1552675_at	DNAJB7	150353	chr22q13.2	DnaJ (Hsp40) homolog, subfamily B, member 7	3.15134	3.17237	3.18211	3.21057	3.28647	2.95698	3.21057	3.22609	3.08046	3.04606	3.22185	3.27842
239822_at	---	---	---	---	3.15138	3.06914	3.09902	3.09902	3.15589	3.19923	3.03746	3.09902	3.07093	3.09902	3.09902	3.09902
215878_at	ITGB1	3688	chr10p11.2	integrin, beta 1 (fibronectin receptor, beta polypeptide, antigen CD29 includes MDF2, MSK12)	3.15147	3.14629	3.13799	3.12447	3.13799	3.19196	3.19822	3.10266	3.13799	3.13799	3.13799	3.13799
1558225_at	---	---	---	---	3.15171	3.2051	3.21113	3.00057	3.19526	3.2593	3.17035	3.24675	3.19822	3.14042	3.20199	3.29098
1557642_at	LOC100129258	79781	chr2q37.3	IQ motif containing with AAA domain 1	3.15189	3.21247	3.18633	3.10228	3.18751	3.16588	3.13031	3.34122	3.16588	3.29406	3.09907	3.16588
231455_at	FLJ42418	400941	chr2p25.2	FLJ42418 protein	3.15212	3.12049	3.18637	3.08549	3.27937	3.0915	3.12437	3.11272	3.12437	3.33263	3.12745	3.09902
214914_at	FAM13C	220965	chr10q21.1	family with sequence similarity 13, member C	3.15222	3.1298	3.02264	3.18713	3.09575	3.17378	3.19789	3.09575	3.09575	2.96321	3.00281	3.10191
238234_at	---	---	---	---	3.15234	3.1837	3.07008	3.11659	3.25215	3.08827	3.33915	3.19822	3.01374	3.11659	3.06032	3.03334
235127_at	PMP2	5375	chr8q21.3-q22.1	peripheral myelin protein 2	3.15235	2.97303	2.97649	3.0539	3.01963	3.38352	2.89636	2.98835	3.03438	2.89636	2.94366	3.08946
1562514_at	---	---	---	---	3.15245	3.07561	3.24588	3.1326	3.229	3.09575	3.0314	3.06282	3.1326	3.26804	3.1326	3.33699
1559760_at	LOC401220	401220	chr5q35.3	hypothetical LOC401220	3.15255	3.13754	3.13881	3.13031	3.2003	3.12703	3.13031	3.17126	3.11105	3.14556	3.14057	3.13031
243542_at	PREPL	9581	chr2p21	prolyl endopeptidase-like	3.1527	3.20145	3.04568	3.27764	3.12703	3.05343	3.20101	3.18007	3.22328	3.04106	3.12703	2.96895
1556625_a_at	---	---	---	---	3.15274	3.12696	3.06303	3.09902	3.15057	3.20862	3.10195	3.09902	3.17991	2.99107	3.09902	3.09902
1560918_at	---	---	---	---	3.15314	3.07191	3.11452	3.04648	3.22394	3.18901	3.03789	3.11676	3.06109	3.32048	2.96199	3.06109
1555263_at	---	---	---	---	3.15363	3.18127	3.20035	3.16607	3.12875	3.16607	3.14749	3.09094	3.30537	3.13338	3.33892	3.12875
206912_at	FOXE1	2304	chr9q22	forkhead box E1 (thyroid transcription factor 2)	3.15368	3.25666	3.22397	3.22034	2.98876	3.25193	3.19238	3.32908	3.24851	3.23078	3.21034	3.23078
244291_x_at	---	---	---	---	3.15369	3.18538	3.18535	3.16607	3.1876	3.1074	3.22079	3.15511	3.18023	3.12649	3.26348	3.16607
237865_x_at	---	---	---	---	3.15375	3.16552	3.07973	3.29344	3.15548	3.01232	3.1309	3.32778	3.03789	3.04106	3.15184	3.04629
241099_at	---	---	---	---	3.15377	3.21009	3.14903	3.08144	3.15863	3.22125	3.21242	3.16201	3.25584	3.12645	3.15863	3.16201
217575_s_at	SOS2	6655	chr14q21	son of sevenless homolog 2 (Drosophila)	3.15403	3.2226	3.2336	3.19672	3.06866	3.19672	3.19672	3.27436	3.19672	3.21949	3.41713	3.06418
1569545_at	---	---	---	---	3.15423	3.0943	3.16639	3.26938	3.10804	3.08527	3.07517	3.06973	3.13799	3.13599	3.22886	3.13432
242649_x_at	C15orf21	283651	chr15q21.1	Dresden prostate cancer 2	3.15458	3.20699	3.18904	3.20015	3.20015	3.06345	3.25709	3.25365	3.11023	3.19186	3.20015	3.17512
227266_s_at	FYB	2533	chr5p13.1	FYN binding protein	3.15461	3.25273	3.15417	3.19822	3.19822	3.06739	3.19822	3.2403	3.31966	3.25454	3.06816	3.1398
242631_x_at	DLC1	10395	chr8p22	deleted in liver cancer 1	3.15468	2.9943	3.01383	3.23078	3.04106	3.19221	2.93984	2.95225	3.0908	3.04106	3.03634	2.9641
236089_at	---	---	---	---	3.15472	3.14707	3.26782	3.26554	3.12703	3.07159	3.18555	3.21347	3.04219	3.18555	3.26375	3.35416
1553277_at	RTTN	25914	chr18q22.2	rotatin	3.15473	3.18554	3.18991	3.13799	3.16505	3.16113	3.17601	3.20459	3.17601	3.28557	3.25688	3.02727
1552386_at	GAPT	202309	chr5q11.2	GRB2-binding adaptor protein, transmembrane	3.15492	3.11671	3.2024	3.16201	3.16553	3.13721	3.05012	3.16201	3.13799	3.16201	3.20729	3.2379
1567000_at	---	---	---	---	3.15511	3.11157	3.13743	3.12703	3.21127	3.12703	3.03789	3.12703	3.16978	3.13688	3.105	3.17042
224277_at	MOP-1	643616	chr4q21.22	MOP-1	3.15531	3.21975	3.15606	3.10671	3.16102	3.19822	3.16566	3.31817	3.17542	3.16566	3.15335	3.14916
1567912_s_at	CT45A1 /// CT45A2 /// CT45A3 /// CT45A4 /// CT45A5 /// CT45A6 /// LOC100133581	100133581 /// 441519 /// 441520 /// 441521 /// 541465 /// 541466 /// 728911	chrXq26.3	cancer/testis antigen family 45, member A1 /// cancer/testis antigen family 45, member A2 /// cancer/testis antigen family 45, member A3 /// cancer/testis antigen family 45, member A4 /// cancer/testis antigen family 45, member A5 /// cancer/testis antigen family 45, member A6 /// cancer/testis antigen family 45 member A5-like	3.15533	3.14369	3.22642	3.13001	3.16255	3.17343	3.09953	3.09364	3.2379	3.16255	3.32011	3.1966
221211_s_at	C21orf7	56911	chr21q22.3	chromosome 21 open reading frame 7	3.15537	3.16757	3.24015	3.12424	3.2242	3.11767	3.18291	3.1599	3.1599	3.19952	3.14929	3.37163
210163_at	CXCL11	6373	chr4q21.2	chemokine (C-X-C motif) ligand 11	3.15548	3.18142	3.18235	3.15548	3.15548	3.15548	3.15548	3.12703	3.26174	3.15548	3.06974	3.32183
214887_at	N4BP2L1	90634	chr13q12-q13	NEDD4 binding protein 2-like 1	3.15559	3.21628	3.14912	3.16607	3.16607	3.13463	3.16607	3.16607	3.31671	3.16607	3.13413	3.14716
216588_at	LOC643308 /// RPL7 /// RPL7P12 /// RPL7P20 /// RPL7P23 /// RPL7P24 /// RPL7P26 /// RPL7P48 /// RPL7P8	6129	chr8q21.11	ribosomal protein L7	3.15607	3.2289	3.2785	3.07176	3.19822	3.19822	3.34507	3.16201	3.17963	3.19822	3.2574	3.37988
206577_at	VIP	7432	chr6q25	vasoactive intestinal peptide	3.15619	3.15235	3.24984	3.13799	3.06683	3.26375	3.19822	2.94212	3.31671	3.19822	3.20805	3.34325
1556599_s_at	ARPP-21 /// LOC100130503	10777	chr3p22.3	cAMP-regulated phosphoprotein, 21kDa	3.1562	3.10205	3.03087	3.23121	3.14164	3.09575	2.992	3.09575	3.21842	2.96249	3.09575	3.03438
1559515_at	---	---	---	---	3.15623	3.12073	2.99931	3.25709	3.0496	3.16201	3.00532	3.23886	3.11799	2.97367	3.01895	3.00532
1555884_at	PSMD6	9861	chr3p14.1	Proteasome (prosome, macropain) 26S subunit, non-ATPase, 6	3.15633	3.22419	3.14379	3.03552	3.16978	3.26368	3.16978	3.333	3.16978	3.05961	3.20199	3.16978
244539_at	---	---	---	---	3.15677	3.23715	3.13699	3.13076	3.16978	3.16978	3.15979	3.27307	3.27858	3.20781	3.12703	3.07613
1560516_at	---	---	---	---	3.15679	3.15305	3.14061	3.16607	3.11102	3.1933	3.25829	3.05031	3.15056	3.15056	3.12069	3.15056
241031_at	FAM148A	145741	chr15q22.2	C2 calcium-dependent domain containing 4A	3.15699	3.30695	3.172	3.15285	3.29581	3.02231	3.46341	3.22324	3.23419	3.13291	3.15985	3.22324
206515_at	CYP4F3	4051	chr19p13.2	cytochrome P450, family 4, subfamily F, polypeptide 3	3.15707	3.26265	3.24215	3.35073	2.98578	3.1347	3.30947	3.20411	3.27436	3.36884	3.15348	3.20411
1570228_at	CFHR3	10878	chr1q32	complement factor H-related 3	3.15709	3.15722	3.12362	3.16087	3.18336	3.12703	3.2176	3.12703	3.12703	3.14945	3.09437	3.12703
216297_at	---	---	---	---	3.15715	3.1965	3.05034	3.22035	3.12703	3.12408	3.13278	3.09578	3.36093	3.01087	3.102	3.03815
225207_at	PDK4	5166	chr7q21.3	pyruvate dehydrogenase kinase, isozyme 4	3.15734	3.09462	3.60667	3.2398	3.00145	3.23078	3.10832	3.09575	3.07978	3.64068	3.67787	3.50146
221182_at	C1orf129	80133	chr1q24.3	chromosome 1 open reading frame 129	3.15735	3.14686	3.2032	3.14569	3.16318	3.16318	3.07198	3.16318	3.20542	3.13031	3.19536	3.28392
1568190_at	---	---	---	---	3.15738	3.19722	3.27457	2.9931	3.25825	3.2208	3.2242	3.14666	3.2208	3.32016	3.2208	3.28276
238370_x_at	RPL22	---	---	---	3.15744	3.14952	3.15096	3.09278	3.28647	3.09307	3.15007	3.0615	3.237	3.12493	3.12493	3.20303
234849_at	TRA@	6964	chr14q11.2	T cell receptor delta locus	3.15748	3.08025	3.01008	3.11342	3.20703	3.15199	3.05262	3.1355	3.05262	3.03606	2.97175	3.02242
1552359_at	C8orf45	157777	chr8q13.1	chromosome 8 open reading frame 45	3.15752	3.15016	3.23895	3.12317	3.32567	3.02372	3.1532	3.1532	3.14407	3.11728	3.1532	3.44638
231432_at	---	---	---	---	3.15761	3.1792	3.25702	3.16607	3.16607	3.14071	3.09902	3.27252	3.16607	3.3357	3.24171	3.19366
215002_at	LOC100132247 /// LOC642778 /// LOC729602 /// LOC729978 /// LOC730153 /// NPIPL1 /// NPIPL3	100132247 /// 23117 /// 348162 /// 440348 /// 613037 /// 728888 /// 729978	chr16p11.2 /// chr16p12.2 /// chr16p13.13 /// chr16q23.1	similar to Uncharacterized protein KIAA0220 /// hypothetical protein 348162 /// nuclear pore complex interacting protein pseudogene /// nuclear pore complex-interacting protein-like 3-like /// nuclear pore complex interacting protein pseudogene /// nuclear pore complex interacting protein-like 2 /// nuclear pore complex interacting protein-like 3	3.15777	3.13129	3.15023	3.15777	3.15777	3.15777	3.15777	2.99819	3.2379	3.19096	3.17308	3.08665
233534_at	KRTAP3-2	83897	chr17q12-q21	keratin associated protein 3-2	3.15782	3.25198	3.30401	3.00057	3.16974	3.30315	3.16806	3.23988	3.348	3.3921	3.29921	3.22072
1570030_at	ZNF396	252884	chr18q12	zinc finger protein 396	3.15785	3.0616	3.05764	3.09902	3.27877	3.09575	2.94432	3.14146	3.09902	2.97489	3.09902	3.09902
206637_at	P2RY14	9934	chr3q24-q25.1	purinergic receptor P2Y, G-protein coupled, 14	3.15786	3.39878	3.12168	3.24135	3.04284	3.18939	3.36585	3.35528	3.47521	3.09265	3.17308	3.09931
244183_x_at	PCDHB3	56132	chr5q31	protocadherin beta 3	3.15788	3.15236	3.32499	3.26039	3.09448	3.11878	3.15664	3.14381	3.15664	3.31975	3.30104	3.35416
1564097_at	---	---	---	---	3.15805	3.23015	3.12415	3.16607	3.14203	3.16607	3.16607	3.2076	3.31678	3.16607	3.09885	3.10754
1552439_s_at	MEGF11	84465	chr15q22.31	multiple EGF-like-domains 11	3.15842	3.11892	3.00519	3.24062	3.11078	3.12387	3.06487	3.21263	3.07927	3.07927	3.05385	2.88245
1569491_at	---	---	---	---	3.15843	3.3112	3.17127	3.09651	3.2242	3.15457	3.34063	3.27436	3.31861	3.11716	3.18364	3.213
1552993_at	DYDC1	143241	chr10q23.1	DPY30 domain containing 1	3.15848	3.05753	3.06451	3.18117	3.12678	3.1675	3.07168	3.02925	3.07168	3.07168	3.05016	3.07168
205269_at	LCP2	3937	chr5q33.1-qter	lymphocyte cytosolic protein 2 (SH2 domain containing leukocyte protein of 76kDa)	3.15852	3.2772	3.02206	3.14174	3.13429	3.19953	3.2815	3.347	3.20309	2.91696	3.11226	3.03697
1561364_at	---	---	---	---	3.15854	3.18739	3.1351	3.10071	3.21289	3.16201	3.19326	3.16201	3.20689	3.10631	3.13698	3.16201
1561255_at	---	---	---	---	3.15855	3.13534	3.11937	3.16201	3.00635	3.3073	3.16201	3.1759	3.06812	3.07168	3.18986	3.09657
244553_at	---	---	---	---	3.15867	3.13203	3.08209	3.11183	3.25837	3.10582	3.11183	3.11449	3.16978	3.15377	3.03937	3.05313
224148_at	FYB	2533	chr5p13.1	FYN binding protein	3.15869	3.14762	3.22724	3.15681	3.15963	3.15963	3.16563	3.16938	3.10785	3.15963	3.20199	3.32011
1566896_at	---	---	---	---	3.15879	3.17883	3.17029	3.05983	3.16449	3.25204	3.17308	3.20439	3.15901	3.23743	3.17308	3.10036
1553276_at	ZNF560	147741	chr19p13.2	zinc finger protein 560	3.1588	3.22665	3.13068	3.17518	3.07877	3.22245	3.17011	3.17518	3.33465	2.99415	3.26375	3.13414
1554504_at	NAALAD2	10003	chr11q14.3-q21	N-acetylated alpha-linked acidic dipeptidase 2	3.15899	3.07539	3.10486	3.13432	3.18903	3.15361	3.15323	2.92205	3.15088	3.16001	3.02026	3.13432
1570119_at	PDS5B	23047	chr13q12.3	PDS5, regulator of cohesion maintenance, homolog B (S. cerevisiae)	3.15907	3.17026	3.06796	3.12016	3.2613	3.09575	3.33427	3.08053	3.09597	3.1564	2.96421	3.08327
239672_at	---	---	---	---	3.15911	3.15781	3.11319	3.13425	3.13425	3.20884	3.23949	3.24816	2.98579	3.04106	3.13425	3.16428
1570355_a_at	DPY19L1	23333	chr7p14.3-p14.2	dpy-19-like 1 (C. elegans)	3.15926	3.1854	3.12911	3.14509	3.1876	3.14509	3.13254	3.12386	3.29979	3.08209	3.14509	3.16014
1556541_s_at	---	---	---	---	3.15935	3.00648	3.13672	3.07709	3.12703	3.27393	2.9445	2.94792	3.12703	3.19164	3.05593	3.16259
207246_at	ZFY	7544	chrYp11.3	zinc finger protein, Y-linked	3.15936	3.09085	3.2026	3.148	3.12945	3.20064	3.00589	3.19642	3.07023	3.31474	3.19405	3.09902
240688_at	---	---	---	---	3.15937	3.10625	3.15369	3.13031	3.07386	3.27393	3.13031	3.07497	3.11348	3.16607	3.20366	3.09134
210297_s_at	MSMB	4477	chr10q11.2	microseminoprotein, beta-	3.15945	3.14329	3.18122	3.12096	3.1876	3.16978	3.09028	3.16004	3.17956	3.26624	3.10763	3.16978
1555928_at	---	---	---	---	3.15956	3.20879	3.02672	3.16771	3.15548	3.15548	3.16912	3.19047	3.26677	2.92205	2.93029	3.22781
203170_at	RRP8	23378	chr11p15.4	ribosomal RNA processing 8, methyltransferase, homolog (yeast)	3.15975	3.35494	3.16557	3.23078	3.03562	3.21283	3.27499	3.20429	3.58554	3.18027	3.26375	3.05269
238799_at	ATP5S	27109	chr14q21.3	ATP synthase, H+ transporting, mitochondrial F0 complex, subunit s (factor B)	3.15975	3.01334	3.1353	3.21702	3.1192	3.14303	2.91147	3.06045	3.06812	3.00197	3.13004	3.2739
241287_x_at	---	---	---	---	3.15989	3.08746	3.03094	3.00478	3.1992	3.27568	3.08539	3.16927	3.00773	3.03149	3.03281	3.02851
236870_at	IQCF3	---	---	---	3.16	3.13304	3.32108	3.11092	3.1876	3.18148	3.1876	3.04234	3.16919	3.33793	3.19786	3.42746
1562736_at	LHX9	56956	chr1q31.1	LIM homeobox 9	3.16001	3.59939	3.07992	3.13799	3.03376	3.30827	3.96124	3.31217	3.52475	3.05539	2.94164	3.24274
1557206_at	FLJ35848	284071	chr17q21.31	chromosome 17 open reading frame 104	3.16005	3.02812	3.15765	3.21961	3.15548	3.10504	3.08446	2.97693	3.02296	3.09903	3.26887	3.10504
239343_at	LOC728705	728705	chr12q23.3	hypothetical protein LOC728705	3.16021	3.2853	3.28301	3.19822	3.19822	3.0842	3.36371	3.29396	3.19822	3.19467	3.17308	3.48127
223343_at	MS4A7	58475	chr11q12	membrane-spanning 4-domains, subfamily A, member 7	3.1605	3.18967	3.2383	3.18541	3.1303	3.1658	3.05206	3.27904	3.2379	3.30532	3.22417	3.18541
1570423_at	---	---	---	---	3.16051	3.28139	3.22749	3.16607	3.11433	3.20114	3.22992	3.19822	3.41604	3.16704	3.24642	3.269
1559497_at	---	---	---	---	3.16085	3.14629	3.16993	3.16201	3.15852	3.16201	3.11486	3.16201	3.16201	3.18853	3.16201	3.15925
1559287_at	---	---	---	---	3.16103	3.03755	3.0035	3.07264	3.34271	3.06774	3.05301	3.1147	2.94495	3.04245	3.07264	2.8954
215962_at	---	---	---	---	3.16141	3.24613	3.21303	3.15674	3.13449	3.19301	3.14897	3.21949	3.36992	3.27299	3.17308	3.19301
1555018_at	OR2C3	81472	chr1q44	olfactory receptor, family 2, subfamily C, member 3	3.16145	3.03181	3.10816	3.16612	3.15601	3.16221	2.73761	3.13979	3.21804	3.13979	3.04491	3.13979
215008_at	TLL2	7093	chr10q23-q24	tolloid-like 2	3.16151	3.26271	3.15944	3.19822	3.2245	3.06181	3.21308	3.23078	3.34428	3.19822	3.18814	3.09197
234655_at	---	---	---	---	3.1618	3.13182	3.10562	3.13789	3.13789	3.20962	3.14087	3.13789	3.11669	3.04106	3.13789	3.13789
233086_at	C20orf106 /// C20orf107	200232 /// 388799	chr20q13.31	chromosome 20 open reading frame 106 /// chromosome 20 open reading frame 107	3.16201	3.25195	3.22589	3.27406	3.1337	3.07826	3.21836	3.43545	3.10204	3.32011	3.18779	3.16978
1563310_a_at	---	---	---	---	3.16201	3.20984	3.10668	3.16201	3.16201	3.16201	3.21264	3.11744	3.29943	3.1648	3.10308	3.05214
1566600_at	---	---	---	---	3.16201	3.15507	3.15858	3.16201	3.16201	3.16201	3.10574	3.18771	3.17177	3.12915	3.16201	3.18459
231800_s_at	DMRT3	58524	chr9p24.3	doublesex and mab-3 related transcription factor 3	3.1621	3.24113	3.32483	3.10339	3.2242	3.15872	3.21679	3.24464	3.26198	3.33674	3.25601	3.38173
1562023_at	---	---	---	---	3.16214	3.23569	3.2997	3.11342	3.25463	3.11836	3.13031	3.37476	3.20199	3.3746	3.2246	3.29989
210498_at	CLTC	1213	chr17q11-qter	clathrin, heavy chain (Hc)	3.16217	3.20596	3.251	3.28773	3.12019	3.0786	3.16201	3.25388	3.20199	3.20199	3.20199	3.34902
237830_at	---	---	---	---	3.16219	3.09027	3.07869	3.14305	3.2242	3.11933	3.03423	3.07501	3.16157	3.11933	2.95884	3.1579
1554871_at	---	---	---	---	3.16222	3.15415	3.1249	3.14422	3.14422	3.19822	3.06106	3.24742	3.15398	3.14422	3.14422	3.08628
239618_at	SEC16B	89866	chr1q25.2	SEC16 homolog B (S. cerevisiae)	3.16222	3.27438	3.22521	3.09166	3.2242	3.17081	3.2242	3.37005	3.22888	3.25372	3.2242	3.1977
243541_at	IL31RA	133396	chr5q11.2	interleukin 31 receptor A	3.16244	3.07062	3.2234	3.16191	3.1634	3.16201	2.92886	3.04646	3.23653	3.29843	3.20199	3.16978
217075_x_at	MLL4	9757	chr19q13.1	myeloid/lymphoid or mixed-lineage leukemia 4	3.16248	2.9931	3.15995	3.03947	3.21718	3.23078	3.16201	2.98756	2.82971	3.19822	3.07996	3.20167
1555578_at	PTPRM	5797	chr18p11.2	protein tyrosine phosphatase, receptor type, M	3.16255	3.17182	3.32696	3.13799	3.28123	3.06845	3.37754	2.98515	3.15278	3.44149	3.28464	3.25477
1561417_x_at	---	---	---	---	3.16256	3.24106	3.18647	3.20199	3.06476	3.22092	3.25709	3.20199	3.26411	3.15545	3.20199	3.20199
237521_x_at	---	---	---	---	3.16299	3.2136	3.20199	3.19043	3.1876	3.11094	3.1876	3.12703	3.32616	3.23078	3.1876	3.1876
1558449_at	---	---	---	---	3.16302	3.34446	3.2879	3.08042	3.11859	3.29006	3.26625	3.31217	3.45496	3.27227	3.26625	3.32519
1555025_at	TMEM26	219623	chr10q21.2	transmembrane protein 26	3.16312	3.2004	3.18594	3.19822	3.16413	3.12703	3.20148	3.19822	3.20148	3.25655	3.19822	3.10304
1556786_at	PDE5A	8654	chr4q25-q27	Phosphodiesterase 5A, cGMP-specific	3.16333	3.00503	3.09777	3.1863	3.07168	3.23201	3.05047	3.02063	2.94399	3.07168	3.25594	2.96571
220991_s_at	RNF32	140545	chr7q36	ring finger protein 32	3.16347	3.18451	3.15526	3.18579	3.13085	3.17376	3.1471	3.23268	3.17376	2.92205	3.25377	3.28996
232305_at	HMGCLL1	54511	chr6p12.1	3-hydroxymethyl-3-methylglutaryl-CoA lyase-like 1	3.16355	3.13799	3.18583	3.13506	3.12703	3.22856	3.13799	3.13799	3.13799	3.16007	3.25944	3.13799
216435_at	MAP2K5	5607	chr15q23	Mitogen-activated protein kinase kinase 5	3.16373	3.23271	3.20063	3.19546	3.16541	3.13031	3.13031	3.16541	3.40239	3.1776	3.25889	3.16541
237070_at	TRPM1	4308	chr15q13.3	transient receptor potential cation channel, subfamily M, member 1	3.16384	3.14303	3.0849	3.28647	3.10301	3.10203	3.13432	3.16045	3.13432	3.13432	2.98605	3.13432
1561703_at	---	---	---	---	3.16385	3.15424	3.23346	3.05469	3.17311	3.26375	3.15218	3.13743	3.17311	3.35416	3.17311	3.17311
1567280_at	---	---	---	---	3.16395	3.29149	3.2602	3.25709	3.04173	3.19303	3.27054	3.2532	3.35073	3.23628	3.29112	3.2532
1555394_at	PIGK	10026	chr1p31.1	phosphatidylinositol glycan anchor biosynthesis, class K	3.16402	3.23638	3.14903	3.32572	3.08758	3.07878	3.19338	3.25965	3.2561	3.19338	3.15468	3.09902
237850_at	---	---	---	---	3.16416	3.03853	3.08275	3.19	3.24254	3.05994	2.98106	3.0164	3.11812	2.99071	3.09492	3.16261
221086_s_at	FEZF2	55079	chr3p14.2	FEZ family zinc finger 2	3.16432	3.24831	3.32667	3.25709	3.11934	3.11653	3.19822	3.25709	3.28963	3.38071	3.30179	3.2975
1561854_at	---	---	---	---	3.16436	3.15551	3.20548	3.18016	3.15548	3.15743	3.06723	3.18016	3.21914	3.1014	3.18016	3.33486
1563620_at	BTRC	8945	chr10q24.32	beta-transducin repeat containing	3.16448	3.09615	3.08197	3.10755	3.15511	3.23078	3.07499	3.04296	3.17051	3.10755	3.01729	3.12107
213975_s_at	LYZ	4069	chr12q15	lysozyme	3.16451	3.1043	3.21748	3.29582	3.07067	3.12705	3.13031	3.13994	3.04266	3.16161	3.36052	3.13031
1557431_at	---	---	---	---	3.16457	3.19721	3.19947	3.19822	3.19822	3.09728	3.16458	3.19822	3.22883	3.19822	3.20199	3.19822
1570506_at	---	---	---	---	3.16462	3.11822	3.10128	3.10834	3.27717	3.10834	3.10834	3.10834	3.13799	3.10834	3.12703	3.06847
1569830_at	PTPRC	5788	chr1q31-q32	protein tyrosine phosphatase, receptor type, C	3.16466	3.08832	3.11343	3.11424	3.27231	3.10744	2.94346	3.04836	3.27315	3.11424	3.05628	3.16978
1556459_at	---	---	---	---	3.16497	3.21775	3.28452	3.17632	3.16401	3.15456	3.09902	3.1797	3.37454	3.28345	3.26906	3.30105
1566511_at	FBXO9	26268	chr6p12.3-p11.2	F-box protein 9	3.16499	3.36036	3.38408	3.11888	3.17787	3.19822	3.28435	3.36334	3.43339	3.46514	3.28435	3.40274
207014_at	GABRA2	2555	chr4p12	gamma-aminobutyric acid (GABA) A receptor, alpha 2	3.16503	3.03509	3.12347	3.10066	3.20803	3.1864	2.90396	3.10066	3.10066	3.17075	3.10066	3.09902
224224_s_at	PDE11A	50940	chr2q31.2	phosphodiesterase 11A	3.16509	3.08688	3.11148	3.19822	3.24382	3.05324	3.10469	3.01872	3.13722	3.16247	3.04007	3.13191
1561614_at	SLC8A1	6546	chr2p23-p22	solute carrier family 8 (sodium/calcium exchanger), member 1	3.16511	3.16785	3.21647	3.20199	3.24098	3.05236	3.0631	3.29069	3.14975	3.16817	3.27927	3.20199
1566047_at	---	---	---	---	3.16516	3.26853	3.2515	3.20774	3.2331	3.05463	3.3394	3.2331	3.2331	3.37414	3.28133	3.09902
234358_at	---	---	---	---	3.16523	3.14573	3.18988	3.17491	3.22891	3.09187	3.17491	3.16201	3.10027	3.19822	3.18337	3.18804
203850_s_at	KIF1A	547	chr2q37.3	kinesin family member 1A	3.16531	3.11308	3.1931	3.24188	3.12703	3.12703	3.12703	3.07422	3.13799	3.1302	3.17308	3.27603
232461_at	AHI1	54806	chr6q23.3	Abelson helper integration site 1	3.1654	3.21344	3.20364	3.37867	2.99611	3.12141	3.2242	3.19822	3.2179	3.19822	3.13071	3.28198
242577_at	LOC389834	389834	---	ankyrin repeat domain 57 pseudogene	3.16548	3.09223	3.12729	3.13364	3.22018	3.14263	3.01087	3.08044	3.18539	3.04106	3.14263	3.19818
1569995_at	LOC152586	152586	chr4q31.1	glycosyltransferase 54 domain-containing protein	3.16554	3.09889	3.11678	3.19822	3.09902	3.19939	3.17645	3.09902	3.02122	3.17645	3.07487	3.09902
213580_at	---	---	---	---	3.166	3.11157	3.074	3.13799	3.1577	3.20233	3.13799	3.18607	3.01064	3.0953	2.90254	3.22417
241186_at	---	---	---	---	3.16604	3.12008	3.12932	3.22947	3.13432	3.13432	3.1313	3.26078	2.96815	3.13432	3.11931	3.13432
244228_at	---	---	---	---	3.16607	3.16445	3.14064	3.16607	3.16607	3.16607	3.0729	3.16607	3.25438	3.17213	2.96534	3.28446
243530_at	---	---	---	---	3.1661	3.21424	3.1444	3.0731	3.22699	3.19822	3.30627	3.18065	3.15579	3.19822	3.03676	3.19822
230261_at	ST8SIA4	7903	chr5q21	ST8 alpha-N-acetyl-neuraminide alpha-2,8-sialyltransferase 4	3.16618	3.24765	3.01096	2.9777	3.25709	3.26375	3.34941	3.19131	3.20225	2.92205	3.10865	3.00217
1553851_at	SPIC	121599	chr12q23.2	Spi-C transcription factor (Spi-1/PU.1 related)	3.16654	3.10484	3.07566	3.16607	3.27264	3.06092	3.13031	3.09001	3.0942	3.10394	2.99272	3.13031
241049_at	GRM7	2917	chr3p26.1-p25.1	glutamate receptor, metabotropic 7	3.16655	3.20702	3.13887	3.16201	3.17562	3.16201	3.16201	3.29704	3.16201	3.12027	3.16201	3.13432
237821_at	---	---	---	---	3.16655	3.16762	3.1883	3.20393	3.12264	3.17308	3.09902	3.23078	3.17308	3.184	3.17308	3.20781
240599_x_at	---	---	---	---	3.1666	3.25291	3.25325	3.2379	3.2379	3.02401	3.24383	3.44677	3.06812	3.2379	3.28395	3.2379
241483_at	---	116449	chr4p16.1	cytokine-dependent hematopoietic cell linker	3.16665	3.14839	3.16336	3.15018	3.17308	3.17669	3.09902	3.17308	3.17308	3.15018	3.17308	3.16683
1554560_at	PGM5	5239	chr9q13	phosphoglucomutase 5	3.16694	3.14479	3.22457	3.09134	3.21125	3.19822	3.08331	3.15286	3.19822	3.19822	3.26007	3.21543
217204_at	MTRF1L	54516	chr6q25-q26	Mitochondrial translational release factor 1-like	3.16699	3.37837	3.14675	3.17195	3.20199	3.12703	3.32011	3.46692	3.34808	3.16773	3.17436	3.09816
237243_at	---	---	---	---	3.16705	3.2651	3.12806	3.13371	3.13666	3.23078	3.24734	3.19248	3.35549	3.1742	3.00042	3.20956
238237_at	LOC100130964	100507454	---	hypothetical LOC100507454	3.1671	3.09041	3.15229	3.1112	3.25578	3.13432	3.13432	3.09893	3.03797	3.16875	3.1538	3.13432
1555130_at	PER3	8863	chr1p36.23	period homolog 3 (Drosophila)	3.16711	3.24931	3.16756	2.96846	3.2623	3.27056	3.30167	3.27647	3.16978	3.19365	3.13924	3.16978
211601_at	CATR1	856	chr7q32	CATR tumorigenicity conversion 1	3.16719	3.17601	3.17413	3.16978	3.16978	3.16201	3.16978	3.18847	3.16978	3.13585	3.21676	3.16978
1554724_at	SLC6A11	6538	chr3p25.3	solute carrier family 6 (neurotransmitter transporter, GABA), member 11	3.16721	3.13695	3.13965	3.23633	3.01473	3.25057	3.03964	3.31217	3.05903	3.23078	3.11011	3.07805
1561016_at	---	---	---	---	3.16725	3.20882	3.31633	3.2242	3.16662	3.11093	3.19822	3.20403	3.2242	3.48022	3.2618	3.20696
241332_at	---	---	---	---	3.16726	3.20395	3.11393	2.98748	3.17987	3.33443	3.13031	3.13031	3.35124	3.13031	3.13031	3.08117
215993_at	---	---	---	---	3.16731	3.16249	3.20394	3.16607	3.16299	3.17286	3.16299	3.2056	3.11888	3.13503	3.31379	3.16299
1555610_at	AGK	55750	chr7q34	acylglycerol kinase	3.16736	3.16613	3.2361	3.16252	3.16978	3.16978	3.12981	3.06849	3.30009	3.10433	3.43418	3.16978
1569840_at	---	---	---	---	3.16739	3.20291	3.13261	3.13086	3.10757	3.26375	3.26974	3.1786	3.16038	3.23933	3.05028	3.10824
1566624_at	---	---	---	---	3.1674	3.06882	3.03491	3.28692	3.16237	3.05292	3.03789	2.9101	3.25849	2.9989	3.05292	3.05292
244256_at	CACNA1E	777	chr1q25-q31	Calcium channel, voltage-dependent, R type, alpha 1E subunit	3.16758	3.1346	3.19015	3.17647	3.19396	3.13232	3.09902	3.16551	3.13927	3.20433	3.16551	3.20061
232318_s_at	LOC121838	121838	chr13q14.11	non-protein coding RNA 284	3.16759	3.17769	3.25445	3.15671	3.09952	3.24653	3.28647	3.04129	3.2053	3.20199	3.20199	3.35936
215309_at	ZNF674	641339	chrXp11.3	zinc finger protein 674	3.1678	3.20341	3.18724	3.1282	3.1876	3.1876	3.1876	3.14826	3.27436	3.13115	3.1876	3.24298
244817_at	---	---	---	---	3.16798	3.07407	3.19059	3.1799	3.16201	3.16201	2.92205	3.16201	3.13815	3.16201	3.16201	3.24776
1561164_at	---	---	---	---	3.16801	3.16751	3.12473	3.08549	3.18576	3.23278	3.06934	3.21673	3.21646	3.35663	2.89634	3.12121
233839_at	EFCAB6	64800	chr22q13.2	EF-hand calcium binding domain 6	3.16823	3.21477	3.16964	3.1724	3.25839	3.07389	3.02107	3.27436	3.34887	3.12593	3.20683	3.17617
235382_at	LVRN	206338	chr5q23.1	laeverin	3.1684	3.11224	3.03096	3.16905	3.09575	3.2404	3.09902	3.09902	3.1387	3.04106	2.95281	3.09902
1562306_at	---	---	---	---	3.1685	3.15061	3.00599	3.13799	3.22952	3.13799	3.13799	3.13799	3.17585	3.17213	3.04084	2.805
1561953_at	---	---	---	---	3.16852	3.16251	3.21303	3.17963	3.17963	3.14632	3.14643	3.19822	3.14289	3.28583	3.20411	3.14914
1564007_at	---	---	---	---	3.16864	3.19371	3.13233	3.04201	3.16201	3.30191	3.25709	3.16201	3.16201	3.08398	3.18245	3.13056
1552783_at	ZNF417	147687	chr19q13.43	zinc finger protein 417	3.16869	3.24518	3.11598	3.26673	3.05836	3.18098	3.18098	3.30932	3.24523	3.06796	3.18098	3.09902
215704_at	FLG	2312	chr1q21.3	filaggrin	3.16873	3.07251	3.17095	3.06192	3.18328	3.261	3.05437	3.02063	3.14252	3.17309	3.13777	3.20199
1569770_x_at	---	---	---	---	3.16876	3.29686	3.19013	3.1471	3.20083	3.15834	3.39721	3.28664	3.20672	3.263	3.17308	3.13432
241265_x_at	---	---	---	---	3.16882	3.06492	3.26811	3.11342	3.17521	3.21782	2.99262	3.06445	3.13769	3.21444	3.27551	3.31437
233944_at	---	---	---	---	3.16884	3.20836	3.17258	3.1574	3.12703	3.22209	3.10727	3.1574	3.3604	2.9089	3.49041	3.11842
242013_at	BCL2L15	440603	chr1p13.2	BCL2-like 15	3.16936	3.30815	3.23872	3.08549	3.18908	3.23352	3.2829	3.43705	3.20451	3.27623	3.21996	3.21996
1558645_at	MIB1	57534	chr18q11.2	mindbomb homolog 1 (Drosophila)	3.16948	3.2156	3.11282	3.13243	3.13243	3.24358	3.2247	3.16607	3.25603	3.16607	3.10477	3.06763
243142_at	FGD6	55785	chr12q22	FYVE, RhoGEF and PH domain containing 6	3.16958	3.16086	3.22923	3.23455	3.07219	3.20199	3.04019	3.2404	3.20199	3.20754	3.19328	3.28688
1563371_at	---	---	---	---	3.16967	3.26665	3.14869	3.22515	3.12184	3.16201	3.16201	3.35073	3.28721	3.19508	3.16985	3.08114
211740_at	ICA1	3382	chr7p22	islet cell autoantigen 1, 69kDa	3.1697	2.96189	3.08898	3.00854	3.17406	3.32651	3.019	2.89239	2.97429	3.0579	3.0579	3.15116
1569753_at	---	---	---	---	3.16973	3.12567	3.19625	3.15548	3.15548	3.19822	3.0408	3.04729	3.28892	3.16286	3.15548	3.27039
216709_at	---	---	---	---	3.16975	3.64349	3.24971	3.11846	3.12703	3.26375	3.65126	3.4289	3.85031	3.31452	3.14812	3.28647
216529_at	---	---	---	---	3.16982	3.13182	3.14752	3.15548	3.15548	3.19848	3.2895	3.13425	2.97172	3.19848	3.12018	3.12389
1560973_a_at	---	---	---	---	3.16984	3.23241	3.0752	3.19855	3.15548	3.15548	3.30386	3.15548	3.2379	2.95022	3.09831	3.17707
1569136_at	MGAT4A	11320	chr2q12	Mannosyl (alpha-1,3-)-glycoprotein beta-1,4-N-acetylglucosaminyltransferase, isozyme A	3.17087	3.03217	3.08763	3.26661	3.14697	3.09902	2.90848	3.08902	3.09902	3.09902	3.06487	3.09902
240980_at	---	---	---	---	3.17091	3.27382	3.23293	3.03062	3.28389	3.19822	3.19822	3.39802	3.22524	3.19822	3.34902	3.15157
220972_s_at	KRTAP9-9	81870	chr17q21.2	keratin associated protein 9-9	3.17097	3.09793	3.04249	3.17798	3.12214	3.2128	3.09902	3.09575	3.09902	3.06998	3.02311	3.03438
1553183_at	UMODL1	89766	chr21q22.3	uromodulin-like 1	3.171	3.36431	3.17943	3.18235	3.12573	3.20491	3.35086	3.46828	3.27378	3.16607	3.20199	3.17024
1561362_at	---	---	---	---	3.17101	3.1384	3.19235	3.31656	3.25717	2.9393	3.04316	3.27302	3.09902	3.16607	3.20199	3.20901
1560495_at	---	---	---	---	3.17102	3.14348	3.20052	3.19715	3.1539	3.16201	3.12838	3.12703	3.17504	3.26925	3.17031	3.16201
1564134_at	---	---	---	---	3.17132	3.06433	3.02707	3.06487	3.38422	3.06487	3.05322	3.0749	3.06487	3.03889	3.08105	2.96127
233415_at	---	---	---	---	3.17145	3.25307	3.21183	3.22633	3.14311	3.14491	3.28647	3.13692	3.33582	3.19822	3.19822	3.23906
1569701_at	PER3	8863	chr1p36.23	Period homolog 3 (Drosophila)	3.17167	3.22701	3.54846	3.3331	3.18215	2.99977	3.5352	3.12007	3.02575	3.4614	3.52325	3.66073
1553920_at	C9orf84	158401	chr9q31.3	chromosome 9 open reading frame 84	3.17177	3.20259	3.14423	3.16978	3.16978	3.17573	3.20405	3.16582	3.2379	3.23078	3.08402	3.1179
235987_at	PRKXP1	441733	chr15q26.3	protein kinase, X-linked, pseudogene 1	3.17203	3.23747	3.18825	3.3074	2.94495	3.26375	3.17319	3.341	3.19822	3.19822	3.19822	3.16833
229916_at	ENPP6	133121	chr4q35.1	ectonucleotide pyrophosphatase/phosphodiesterase 6	3.17211	3.05513	3.02463	3.11557	3.19264	3.20811	3.05513	3.05513	3.05513	3.04106	3.00401	3.02882
244117_at	---	---	---	---	3.17217	3.36053	3.24751	3.06488	3.25427	3.19734	3.26171	3.58199	3.2379	3.2379	3.2379	3.26674
243327_at	---	---	---	---	3.17229	3.18179	3.22333	3.16084	3.15656	3.19947	3.20291	3.1396	3.20285	3.23648	3.23078	3.20274
240596_at	---	---	---	---	3.17258	3.17882	3.18899	3.16869	3.28417	3.06487	2.99518	3.16869	3.37261	3.31675	3.08881	3.1614
242248_at	PHKB	5257	chr16q12-q13	phosphorylase kinase, beta	3.17269	3.23834	3.17702	3.3286	3.18878	3.00069	3.33207	3.28395	3.09902	3.12578	3.17653	3.22875
240959_at	---	---	---	---	3.17273	3.13469	3.32666	3.03252	3.27972	3.20594	3.20594	3.02063	3.1775	3.33968	3.20594	3.43437
238376_at	---	---	---	---	3.17279	3.13897	3.19373	3.15814	3.06487	3.29536	3.0851	3.16201	3.16978	3.20121	3.21795	3.16201
1555794_at	ARL17 /// ARL17P1	100294341 /// 51326 /// 641522	chr17q21.31	ADP-ribosylation factor-like 17A /// ADP-ribosylation factor-like 17B /// ADP-ribosylation factor-like protein 17-like	3.17283	3.11563	3.26499	3.17894	3.16978	3.16978	3.1059	3.07121	3.16978	3.27892	3.16978	3.34628
1561154_at	---	---	---	---	3.17301	3.11672	3.1103	3.12703	3.2299	3.16209	3.12703	3.01996	3.20317	3.04506	3.09575	3.19008
1566833_x_at	TOP1P2	7152	chr22q11.2-q13.1|22q11.23	topoisomerase (DNA) I pseudogene 2	3.17307	3.31385	3.34108	3.07652	3.28067	3.16201	3.37955	3.26378	3.29821	3.45782	3.29821	3.26722
225645_at	EHF	26298	chr11p12	ets homologous factor	3.17325	3.19543	3.19947	3.1945	3.12703	3.19822	3.18987	3.19822	3.19822	3.19822	3.20199	3.19822
242667_at	---	---	---	---	3.17325	3.23343	3.19569	3.18511	3.1876	3.14704	3.27761	3.22068	3.20199	3.34122	3.108	3.13786
205871_at	PLGLB1 /// PLGLB2	285189 /// 5342 /// 5343	chr2p11.2 /// chr2q12.2	plasminogen-like A /// plasminogen-like B1 /// plasminogen-like B2	3.17343	3.42439	3.15925	3.22243	3.18339	3.11445	3.46724	3.54423	3.26171	3.08397	3.23078	3.16301
1555118_at	ENTPD3	956	chr3p21.3	ectonucleoside triphosphate diphosphohydrolase 3	3.17352	3.14976	3.09378	3.14812	3.19968	3.17275	3.14812	3.02063	3.28053	3.10638	3.14812	3.02684
237566_at	---	---	---	---	3.17355	3.0876	3.09902	3.22945	3.13265	3.15856	3.09902	2.99744	3.16636	3.09902	3.09902	3.09902
240066_at	---	---	---	---	3.17358	3.49667	3.02542	3.14554	3.1876	3.1876	3.28005	3.62786	3.5821	2.98681	3.02589	3.06355
215657_at	SLC26A3	1811	chr7q31	Solute carrier family 26, member 3	3.1736	3.15185	3.18495	3.00584	3.26533	3.24962	3.08146	3.17211	3.20199	3.21064	3.17211	3.17211
231294_at	STT3B	---	---	---	3.1738	3.21296	3.18531	3.18264	3.17675	3.16201	3.32267	3.24181	3.07441	3.24287	3.18264	3.13042
220697_at	---	---	---	---	3.17391	3.15075	3.19717	3.03837	3.25259	3.23078	3.12822	3.16201	3.16201	3.21603	3.10086	3.27463
1561244_at	---	---	---	---	3.17397	3.14216	3.15432	3.19803	3.16194	3.16194	3.06487	3.18538	3.17624	3.2202	3.08082	3.16194
1552489_s_at	MPP4	58538	chr2q33.2	membrane protein, palmitoylated 4 (MAGUK p55 subfamily member 4)	3.17413	3.17707	3.12688	3.16978	3.16978	3.18283	2.95886	3.19446	3.37789	3.04106	3.16978	3.16978
1558867_at	DSE	29940	chr6q22	Dermatan sulfate epimerase	3.17421	3.08617	3.17912	3.10374	3.22066	3.19822	2.99576	3.16978	3.09298	3.19309	3.17447	3.16978
203603_s_at	ZEB2	9839	chr2q22.3	zinc finger E-box binding homeobox 2	3.17432	5.59668	3.50159	3.0844	3.15548	3.28308	6.12226	5.0268	5.64099	3.41535	3.58473	3.50468
237770_at	---	---	---	---	3.17434	3.09575	3.08899	3.19393	3.23335	3.09575	3.09575	3.09575	3.09575	3.09194	3.09575	3.07929
240927_at	---	---	---	---	3.17435	3.01515	3.13895	3.09902	3.32503	3.09902	3.06487	3.06767	2.91292	3.12697	3.09902	3.19085
241652_x_at	---	---	---	---	3.17442	2.91923	2.94126	2.95469	3.1876	3.38097	2.86804	2.95469	2.93497	2.84359	2.95469	3.02551
236738_at	LOC401097	401097	chr3q25.33	hypothetical protein LOC401097	3.17443	3.29935	3.15278	3.21603	3.10335	3.20391	3.44694	3.19822	3.25289	3.19822	3.19524	3.06487
1570623_at	---	---	---	---	3.17461	3.12382	3.15597	3.28342	3.2167	3.02372	3.16201	3.16201	3.04744	3.16201	3.11473	3.19116
216978_x_at	---	---	---	---	3.17462	3.2017	3.2792	3.13799	3.1551	3.23078	3.23078	3.1993	3.17503	3.34911	3.11595	3.37256
215929_at	LOC283079	283079	chr10p12.1	Hypothetical protein LOC283079	3.17465	3.1188	3.17268	3.13136	3.21984	3.17275	3.16794	3.13225	3.0562	3.16794	3.14812	3.20199
207932_at	IFNA8	3445	chr9p22	interferon, alpha 8	3.17468	3.23463	3.17541	3.16298	3.15908	3.20199	3.20199	3.20199	3.29993	3.13031	3.22235	3.17355
215554_at	GPLD1	2822	chr6p22.1	glycosylphosphatidylinositol specific phospholipase D1	3.1748	3.42679	3.56708	3.28647	3.24094	2.99697	3.43739	3.40558	3.43739	3.40854	3.684	3.60871
244720_at	---	---	---	---	3.17501	3.2335	3.19321	3.14519	3.17443	3.20542	3.26429	3.23078	3.20542	3.30097	3.17145	3.10723
243882_at	---	---	---	---	3.17508	3.15311	3.16053	3.16881	3.1944	3.16201	3.11932	3.05262	3.28738	3.16529	3.26029	3.05601
1562579_at	---	---	---	---	3.17533	3.18974	3.19941	3.19822	3.19822	3.12957	2.97814	3.27436	3.31671	3.1945	3.23327	3.17048
243861_at	---	---	---	---	3.17566	3.31672	3.21573	3.20199	3.1876	3.1374	3.23765	3.53987	3.17265	3.29145	3.15376	3.20199
1569958_at	---	---	---	---	3.17607	3.09917	3.16442	3.27414	3.12703	3.12703	3.07148	3.12703	3.09902	3.17368	3.19256	3.12703
1566846_at	---	---	---	---	3.17641	3.2662	3.15292	3.19822	3.13278	3.19822	3.22121	3.19822	3.37916	3.19822	3.10129	3.15925
237670_at	LOC284801	284801	chr20p11.1	hypothetical protein LOC284801	3.17666	3.17924	3.24596	3.20199	3.126	3.20199	3.13031	3.17353	3.23388	3.25177	3.20199	3.28411
219759_at	ERAP2	64167	chr5q15	endoplasmic reticulum aminopeptidase 2	3.17667	3.39681	3.44687	3.35908	3.09575	3.0752	3.32011	3.31242	3.55789	3.50152	3.51899	3.32011
229857_s_at	LOC644246	644246	chr17q21.31	Hypothetical protein LOC644246	3.17671	3.17735	3.31544	3.19822	3.11284	3.21908	3.21908	3.21908	3.0939	3.25863	3.17308	3.5146
1568852_x_at	---	---	---	---	3.17672	3.21497	3.15614	3.19822	3.13318	3.19875	3.15406	3.19822	3.29263	3.19822	3.07198	3.19822
243678_at	---	---	---	---	3.1768	3.21298	3.22135	3.12533	3.20593	3.19913	3.14375	3.22083	3.27436	3.16607	3.16957	3.3284
1560111_at	---	---	---	---	3.1768	3.17922	3.10329	3.05693	3.24023	3.23326	3.24894	3.19822	3.09051	3.21865	3.10147	2.98977
240717_at	ABCB5	340273	chr7p21.1	ATP-binding cassette, sub-family B (MDR/TAP), member 5	3.17703	3.06059	3.05772	3.17303	3.20655	3.15152	3.01087	3.12465	3.04624	2.96635	3.05453	3.15227
1561938_at	---	---	---	---	3.17707	3.63653	3.12799	3.28647	3.17222	3.0725	3.65001	3.70929	3.55028	3.11711	3.20199	3.06487
240952_at	---	---	---	---	3.17713	3.08086	3.19234	3.18258	3.21479	3.13403	3.09783	3.07665	3.06812	3.26611	3.13403	3.17687
234904_x_at	ELAVL4	1996	chr1p34	ELAV (embryonic lethal, abnormal vision, Drosophila)-like 4 (Hu antigen D)	3.17722	3.22909	3.26337	3.11342	3.15155	3.2667	3.13494	3.20199	3.35036	3.20199	3.41117	3.17696
1560209_at	---	---	---	---	3.17743	3.20783	3.10166	3.28647	3.11133	3.13448	3.13139	3.13448	3.35761	3.23621	3.06821	3.00057
231630_at	---	---	---	---	3.17749	3.16686	3.12067	3.12459	3.09029	3.31759	3.14	3.14355	3.21704	3.14	3.04106	3.18095
1569375_at	---	---	---	---	3.1775	3.1096	3.16584	3.16713	3.16713	3.19822	3.07096	3.06426	3.19357	3.16326	3.16713	3.16713
243316_x_at	VPS26A	9559	chr10q21.1	Vacuolar protein sorting 26 homolog A (S. pombe)	3.17751	3.34235	3.28337	3.2379	3.10788	3.18674	3.18162	3.49126	3.35416	3.2379	3.3743	3.2379
1562588_at	---	---	---	---	3.17771	3.27481	3.13327	3.13888	3.29554	3.09871	3.38862	3.05144	3.38438	3.22289	3.06487	3.11204
243337_at	FREM3	166752	chr4q31.21	FRAS1 related extracellular matrix 3	3.17771	3.04624	3.0852	3.08549	3.30377	3.14387	3.05851	3.04981	3.03039	3.07168	3.06207	3.12185
240739_at	---	---	---	---	3.17786	3.3199	3.17846	3.07715	3.25444	3.20199	3.33189	3.35002	3.27779	3.19822	3.13518	3.20199
1556185_a_at	---	79689	chr7q21.12	STEAP family member 4	3.17804	3.11614	3.18995	3.15604	3.21201	3.16607	3.01258	3.16607	3.16978	3.13006	3.2086	3.23118
243863_at	ZCWPW2	152098	chr3p24.1	zinc finger, CW type with PWWP domain 2	3.17816	3.19019	3.20354	3.15928	3.1876	3.1876	3.1876	3.1876	3.19537	3.13131	3.31206	3.16723
1552693_at	ARL11	115761	chr13q14.2	ADP-ribosylation factor-like 11	3.1783	3.1277	3.09442	3.14313	3.25709	3.13469	3.19606	3.04671	3.14032	3.14313	3.14313	2.99701
1565446_at	HPRT1	3251	chrXq26.1	Hypoxanthine phosphoribosyltransferase 1	3.17841	3.23504	3.23127	3.16289	3.12039	3.25195	3.2242	3.27364	3.20728	3.2242	3.2242	3.24541
1554096_a_at	RBM33	155435	chr7q36.3	RNA binding motif protein 33	3.17844	3.15767	3.15775	3.29294	3.12703	3.11535	3.13029	3.10946	3.23327	3.22823	3.06998	3.17506
244684_at	PGGT1B	5229	chr5q22.3	Protein geranylgeranyltransferase type I, beta subunit	3.17855	3.16	3.32738	3.20495	3.20495	3.12576	3.06668	3.26665	3.14666	3.40618	3.20199	3.37398
240544_at	---	---	---	---	3.17858	3.33065	3.2753	3.38515	3.16548	2.98511	3.27604	3.45198	3.26392	3.26392	3.29805	3.26392
243858_at	---	---	---	---	3.17859	3.10218	3.1495	3.10874	3.25705	3.16997	3.13432	3.13432	3.03789	3.26375	3.05044	3.13432
1561882_at	SYTL3	94120	chr6q25.3	synaptotagmin-like 3	3.17862	3.2062	3.16607	3.23328	3.17387	3.12871	3.28647	3.16607	3.16607	3.16607	3.16607	3.16607
243733_at	---	---	---	---	3.17869	3.23354	3.14961	3.19822	3.2242	3.11364	3.30418	3.19822	3.19822	3.12359	3.12703	3.19822
205844_at	VNN1	8876	chr6q23-q24	vanin 1	3.17873	3.17206	3.18368	3.15519	3.21493	3.16607	3.16607	3.13741	3.21272	3.16607	3.10656	3.2784
241858_at	---	---	---	---	3.17908	3.16427	3.15325	3.35073	3.09771	3.0888	3.24932	3.05717	3.18632	3.12937	3.15999	3.17038
227235_at	GUCY1A3	2982	chr4q31.3-q33|4q31.1-q31.2	guanylate cyclase 1, soluble, alpha 3	3.17927	3.1998	3.23293	3.1876	3.17033	3.17989	3.2242	3.1876	3.1876	3.21117	3.1876	3.3
236651_at	KALRN	8997	chr3q21.2	kalirin, RhoGEF kinase	3.17938	3.28467	3.36956	3.25116	3.15994	3.12703	3.25116	3.16023	3.44262	3.4991	3.42255	3.18703
1558375_at	LRRC38	126755	chr1p36.21	leucine rich repeat containing 38	3.17951	3.17543	3.11973	3.00057	3.2029	3.33505	3.14812	3.23004	3.14812	3.06294	3.14812	3.14812
1554507_at	NAALAD2	10003	chr11q14.3-q21	N-acetylated alpha-linked acidic dipeptidase 2	3.17951	3.18057	3.12264	3.29467	3.14812	3.09575	3.14178	3.16201	3.2379	3.07168	3.14812	3.14812
1563241_at	---	---	---	---	3.17982	3.26581	3.09002	2.99776	3.27795	3.26375	3.32011	3.25227	3.22504	3.03896	3.17308	3.05801
240246_at	---	642236	chr9q13	Similar to FRG1 protein (FSHD region gene 1 protein)	3.17986	3.34212	3.34661	3.08406	3.23425	3.22129	3.38473	3.36726	3.27436	3.38831	3.29735	3.35416
208011_at	PTPN22	26191	chr1p13.2	protein tyrosine phosphatase, non-receptor type 22 (lymphoid)	3.18001	3.12348	3.20867	3.2258	3.15548	3.15875	3.12341	3.24234	3.00469	3.3085	3.15875	3.15875
1560197_at	FAM164A	51101	chr8q21.12	family with sequence similarity 164, member A	3.18018	3.27554	3.32563	3.08549	3.32939	3.12564	3.33546	3.24559	3.24559	3.22589	3.20199	3.54901
1563083_s_at	LOC285045	285045	chr2p22.3	hypothetical LOC285045	3.1803	3.29353	3.26523	3.15662	3.24336	3.14091	3.29196	3.2379	3.35073	3.23437	3.34042	3.22091
203844_at	VHL	7428	chr3p25.3	von Hippel-Lindau tumor suppressor	3.18032	3.22736	3.14727	3.09874	3.17005	3.27217	3.17005	3.342	3.17005	3.17005	3.03386	3.2379
235267_at	---	100505881	---	hypothetical LOC100505881	3.18041	3.40219	3.3025	3.21965	3.27436	3.04723	3.62686	3.27436	3.30535	3.3869	3.27093	3.24968
241120_s_at	CDC20B	166979	chr5q11.2	Cell division cycle 20 homolog B (S. cerevisiae)	3.18054	3.32163	3.30333	3.15542	3.15542	3.23078	3.26365	3.42687	3.27436	3.2962	3.23889	3.37491
234678_at	KRTAP4-3	85290	chr17q12-q21	keratin associated protein 4-3	3.18066	3.19689	3.22096	2.97429	3.38226	3.18544	3.02867	3.35121	3.21079	3.3767	3.21079	3.07539
207166_at	GNGT1	2792	chr7q21.3	guanine nucleotide binding protein (G protein), gamma transducing activity polypeptide 1	3.18072	3.24448	3.18266	3.17328	3.22975	3.13914	3.25709	3.27436	3.20199	3.08514	3.28956	3.17328
221212_x_at	PBRM1	55193	chr3p21	polybromo 1	3.18084	3.26912	3.14306	3.20739	3.20809	3.12703	3.20809	3.25208	3.3472	3.2273	2.99377	3.20809
1570207_at	FRRS1	391059	chr1p21.2	ferric-chelate reductase 1	3.18102	3.19008	3.27819	3.21001	3.21001	3.12303	3.16201	3.19822	3.21001	3.22063	3.23255	3.38138
1565874_at	---	---	---	---	3.18102	3.16201	3.10766	3.08534	3.29571	3.16201	3.16201	3.16201	3.16201	2.99894	3.16201	3.16201
211736_at	SP2	6668	chr17q21.32	Sp2 transcription factor	3.18102	3.38848	3.23374	3.14178	3.28647	3.11482	3.28293	3.38515	3.49735	3.23078	3.28914	3.18131
242529_x_at	---	---	---	---	3.18103	2.94154	3.06003	3.32011	3.11982	3.10314	2.92205	3.0918	2.81076	3.04106	3.04106	3.09796
242940_x_at	DLX6	1750	chr7q22	distal-less homeobox 6	3.18105	3.21087	3.13391	3.00659	3.16607	3.37051	3.3299	3.31481	2.98789	3.16607	3.16607	3.06961
1566544_at	---	---	---	---	3.18125	3.17722	3.12866	3.24811	3.06487	3.23078	3.10744	3.12805	3.29616	3.21591	3.18134	2.98874
1559833_at	ARHGEF12	23365	chr11q23.3	Rho guanine nucleotide exchange factor (GEF) 12	3.18126	3.17029	3.14599	3.09067	3.2156	3.23751	3.16954	3.12573	3.2156	3.16361	3.14003	3.13432
206504_at	CYP24A1	1591	chr20q13	cytochrome P450, family 24, subfamily A, polypeptide 1	3.18134	3.35195	3.31597	3.17138	3.00887	3.36377	3.36843	3.23078	3.45663	3.30074	3.25883	3.38834
214712_at	LOC730092	440352	chr16p11.2	RUN domain containing 2C	3.18143	3.00168	3.11838	3.20566	3.2955	3.04313	3.09902	2.86814	3.03789	3.09575	3.19592	3.06346
1570395_a_at	FAM66C	440078	chr12p13.31	family with sequence similarity 66, member C	3.18148	3.15996	3.29412	3.13195	3.21428	3.19822	3.08345	3.19822	3.19822	3.35416	3.19822	3.32997
215240_at	ITGB3	3690	chr17q21.32	integrin, beta 3 (platelet glycoprotein IIIa, antigen CD61)	3.18158	3.08388	3.11164	3.14812	3.14812	3.2485	2.966	3.08892	3.19672	3.14812	3.14812	3.03867
1560506_at	---	---	---	---	3.18162	3.10711	3.13381	3.07786	3.08141	3.3856	3.02286	3.06075	3.23771	3.19822	3.09195	3.11126
207901_at	IL12B	3593	chr5q31.1-q33.1	interleukin 12B (natural killer cell stimulatory factor 2, cytotoxic lymphocyte maturation factor 2, p40)	3.18178	3.03415	3.2381	3.07761	3.22229	3.24543	2.93772	3.12685	3.03789	3.07168	3.28658	3.35603
211775_x_at	MGC13053	84796	chr11q23.3	hypothetical MGC13053	3.1819	3.33506	3.16452	3.23078	3.16206	3.15285	3.23078	3.47325	3.30114	3.23078	3.06287	3.1999
1552765_x_at	TMEM67	91147	chr8q22.1	transmembrane protein 67	3.1823	3.14804	3.16553	3.11	3.1829	3.254	3.20285	3.11499	3.12627	3.13593	3.26166	3.09902
226641_at	---	91526	chr2q33.1	ankyrin repeat domain 44	3.18245	3.44741	3.03341	3.23078	3.08578	3.23078	3.4544	3.50268	3.38515	2.86804	3.23078	3.00142
244367_at	---	---	---	---	3.18247	3.10033	3.14719	3.21575	3.22389	3.10777	2.96104	3.04937	3.29058	3.14812	3.14812	3.14533
240864_at	---	---	---	---	3.18247	3.08174	3.26299	3.05488	3.13686	3.35568	2.92775	3.05717	3.26029	3.20199	3.20199	3.38501
220037_s_at	LYVE1	10894	chr11p15	lymphatic vessel endothelial hyaluronan receptor 1	3.18266	3.13374	3.17446	3.09105	3.32011	3.1368	3.16607	3.03317	3.20199	3.30936	3.16607	3.04794
1557842_at	---	---	---	---	3.1827	3.16967	3.19226	3.1835	3.1835	3.18109	3.15562	3.25438	3.09902	3.19664	3.19664	3.1835
1566787_at	---	---	---	---	3.18284	3.1478	3.22712	3.18578	2.95215	3.41057	2.98106	3.20786	3.25447	3.3225	3.17308	3.18578
1552816_at	NXNL2	158046	chr9q22.1	nucleoredoxin-like 2	3.18289	3.11609	3.16117	3.00951	3.21742	3.32173	3.08361	3.09488	3.16978	3.28104	3.09084	3.11162
240356_s_at	---	---	---	---	3.18289	3.18071	3.17006	3.15225	3.19822	3.19822	3.26981	3.01686	3.25547	3.19822	3.21296	3.09902
1561210_at	---	---	---	---	3.18292	3.22501	3.2248	3.11342	3.23312	3.20224	3.30584	3.20224	3.16697	3.26992	3.20224	3.20224
211334_at	MRE11A	4361	chr11q21	MRE11 meiotic recombination 11 homolog A (S. cerevisiae)	3.18296	3.2393	3.23325	3.1876	3.18145	3.17983	3.12544	3.1876	3.40487	3.26375	3.17226	3.26375
240957_at	---	---	---	---	3.183	3.29363	3.14732	3.27374	3.21403	3.06122	3.26978	3.44134	3.16978	3.08493	3.26375	3.09328
1563572_at	LOC152274	152274	chr3p25.1	hypothetical protein LOC152274	3.18305	3.20849	3.25845	3.24859	3.1876	3.11297	3.1876	3.11137	3.32648	3.1876	3.48875	3.09902
242721_at	---	---	---	---	3.18315	3.40228	3.10268	3.27644	3.15837	3.11464	3.35648	3.35028	3.50008	3.04106	3.2242	3.04279
229187_at	LOC283788	283788	---	FSHD region gene 1 pseudogene	3.18316	3.43523	3.3234	3.14275	3.21158	3.19515	3.49349	3.29712	3.51507	3.19822	3.48092	3.29107
1560552_a_at	---	---	---	---	3.18321	3.16201	3.14976	3.2788	3.11978	3.15105	3.16201	3.16201	3.16201	3.23992	3.17308	3.03628
234453_s_at	C14orf166B	145497	chr14q24.3	chromosome 14 open reading frame 166B	3.18338	3.20924	3.33988	3.08549	3.24575	3.21889	3.19822	3.05569	3.37381	3.41707	3.34093	3.26164
1556704_s_at	LOC100133920 /// LOC286297	100133920 /// 286297	chr9q12 /// chr9q21.11	hypothetical LOC100133920 /// hypothetical LOC286297	3.18366	3.22389	3.31096	3.27456	3.18534	3.0911	3.19822	3.25912	3.21432	3.26477	3.27494	3.39316
1561575_at	---	---	---	---	3.18374	3.25181	3.28332	3.06099	3.22615	3.26409	3.19822	3.22615	3.33107	3.39206	3.32357	3.13432
1561513_at	---	---	---	---	3.18386	3.20782	3.19088	3.21236	3.16961	3.16961	3.2335	3.16961	3.22033	3.13031	3.09575	3.34658
1562637_at	SAMD12	401474	chr8q24.12	sterile alpha motif domain containing 12	3.18392	3.18564	3.22171	3.19822	3.25709	3.09646	3.19822	3.17786	3.18084	3.09401	3.26375	3.30739
236694_at	CYorf15A	246126	chrYq11.222	chromosome Y open reading frame 15A	3.18394	3.09789	3.15868	3.22598	3.13799	3.18785	2.92092	3.23475	3.13799	3.1846	3.21317	3.07828
229695_at	---	---	---	---	3.18397	3.17044	3.29675	3.29719	3.1277	3.12703	3.24959	3.12114	3.1406	3.23506	3.19847	3.45673
1561998_at	---	---	---	---	3.18403	3.47245	3.41123	3.29888	3.12954	3.12366	3.55626	3.46692	3.39416	3.2772	3.4562	3.50029
220509_at	RBM26	64062	chr13q31.1	RNA binding motif protein 26	3.18405	3.32885	3.41896	3.38515	2.78185	3.38515	3.46341	3.38515	3.13799	3.53755	3.26308	3.45625
220880_at	---	---	---	---	3.18406	3.26852	3.38245	3.28647	3.06487	3.20084	3.21212	3.40309	3.19035	3.4326	3.28315	3.43159
232073_at	PPFIA2	8499	chr12q21.31	protein tyrosine phosphatase, receptor type, f polypeptide (PTPRF), interacting protein (liprin), alpha 2	3.18408	3.3212	3.06096	3.14893	3.20369	3.19963	3.32727	3.4257	3.21062	3.09902	2.9393	3.14456
220540_at	KCNK15	60598	chr20q13.12	potassium channel, subfamily K, member 15	3.18416	3.13398	3.14446	3.04537	3.23402	3.27308	3.14155	3.12241	3.13799	3.13387	3.15795	3.14155
206007_at	PRG4	10216	chr1q25-q31	proteoglycan 4	3.18427	3.31048	3.1969	3.19822	3.20558	3.14901	3.44023	3.2533	3.2379	3.19822	3.19426	3.19822
217037_at	---	---	---	---	3.18462	3.15996	3.2457	3.13799	3.25386	3.16201	3.14564	3.27436	3.05988	3.39316	3.20199	3.14196
234164_at	---	---	---	---	3.18471	3.28913	3.20747	3.12106	3.19516	3.2379	3.30334	3.2739	3.29014	3.17525	3.20925	3.2379
240850_at	---	---	---	---	3.18491	3.21826	3.08687	3.28034	3.12703	3.14736	3.28741	3.21881	3.14858	2.89636	3.11443	3.24983
240773_at	---	---	---	---	3.18493	3.16418	3.13444	3.30355	3.15548	3.09575	3.12184	3.22086	3.14983	3.04106	3.15548	3.20678
1565915_at	---	---	---	---	3.18494	3.20623	3.18578	3.1876	3.08893	3.27829	3.16697	3.26412	3.1876	3.26375	3.15932	3.13429
1557009_a_at	LOC340107	340107	chr5p14.1	hypothetical LOC340107	3.18499	3.23214	3.15108	3.23078	3.08473	3.23945	3.11806	3.20762	3.37073	3.21696	3.16591	3.07036
232257_s_at	---	---	---	---	3.18525	3.39918	3.13061	3.16994	3.1876	3.19822	3.2242	3.38546	3.58786	3.14798	3.04248	3.20135
224012_at	ANKRD20A1 /// ANKRD20A2 /// ANKRD20A3 /// ANKRD20A4	441425 /// 441430 /// 728747 /// 84210	chr9p12 /// chr9q13 /// chr9q21.11	ankyrin repeat domain 20 family, member A1 /// ankyrin repeat domain 20 family, member A2 /// ankyrin repeat domain 20 family, member A3 /// ankyrin repeat domain 20 family, member A4	3.18526	3.15118	3.10986	3.24235	3.16978	3.14365	3.02364	3.26012	3.16978	3.16978	3.13615	3.02364
204719_at	ABCA8	10351	chr17q24	ATP-binding cassette, sub-family A (ABC1), member 8	3.18547	3.34148	3.14939	3.29954	3.19467	3.06221	3.45053	3.23078	3.34313	3.23078	3.12395	3.09346
219895_at	FAM70A	55026	chrXq24	family with sequence similarity 70, member A	3.1855	4.52247	3.21417	3.23406	3.30651	3.01593	4.59931	4.56546	4.40265	3.26375	3.18852	3.19025
1563053_at	LOC729083	729083	chr3p22.1	hypothetical protein LOC729083	3.18558	3.18587	3.29508	3.23078	3.08649	3.23946	3.23078	3.21112	3.11572	3.24327	3.31998	3.32199
222249_at	---	---	---	---	3.18562	3.19065	3.13318	3.31238	3.0784	3.16607	3.18916	3.31062	3.07217	3.16607	3.19264	3.04082
1555133_at	FAM9A	171482	chrXp22.32	family with sequence similarity 9, member A	3.18595	3.04088	3.20935	3.13966	3.27854	3.13966	2.92205	2.92205	3.27854	3.3252	3.11954	3.1833
1554368_at	NT5C1B	93034	chr2p24.2	5'-nucleotidase, cytosolic IB	3.18598	3.38419	3.32011	2.97167	3.22862	3.35766	3.32011	3.51236	3.32011	3.32011	3.32011	3.32011
237921_at	---	---	---	---	3.18602	3.26368	3.39641	3.06099	3.25561	3.24145	3.25561	3.13068	3.40475	3.43025	3.50338	3.25561
206349_at	LGI1	9211	chr10q24	leucine-rich, glioma inactivated 1	3.18632	4.51454	3.33651	3.16751	3.1876	3.20386	4.9336	4.40165	4.20836	3.41781	3.17391	3.41781
234780_at	BCAS1	8537	chr20q13.2	Breast carcinoma amplified sequence 1	3.18644	3.16514	3.18176	3.17859	3.26874	3.11201	3.13031	3.12703	3.23807	3.12015	3.27313	3.15198
1570618_at	---	---	---	---	3.18649	3.22491	3.14033	3.20199	3.15548	3.20199	3.21314	3.16578	3.29581	3.20199	3.05939	3.15962
217105_at	---	100287076	chr19q13.32	Similar to malignancy-associated protein	3.18652	3.10767	3.20756	3.29121	3.11691	3.15145	3.16682	3.05717	3.09902	3.12459	3.29129	3.2068
239478_x_at	---	---	---	---	3.18676	3.39318	3.3257	3.114	3.24042	3.20587	3.28647	3.28647	3.60658	3.23239	3.51802	3.22668
237479_at	---	---	---	---	3.18687	3.21335	3.24485	3.28647	3.20819	3.06593	3.28855	3.10944	3.24204	3.24204	3.23228	3.26023
221092_at	IKZF3	22806	chr17q21	IKAROS family zinc finger 3 (Aiolos)	3.18697	3.22658	3.1409	3.05382	3.33432	3.17276	3.28647	3.19663	3.19663	3.23078	3.19663	2.99529
1554947_at	ACAT1	38	chr11q22.3	acetyl-CoA acetyltransferase 1	3.18699	3.25801	3.18697	3.19597	3.16593	3.19907	3.20173	3.29795	3.27436	3.0974	3.19597	3.26754
240989_at	---	---	---	---	3.18731	3.13182	3.18608	3.09165	3.30828	3.16201	3.11748	3.11598	3.16201	3.23422	3.16201	3.16201
1554723_x_at	---	---	---	---	3.18739	3.10306	3.13987	3.23612	3.13799	3.18805	3.06608	3.10513	3.13799	3.18954	3.09575	3.13432
1562111_at	---	---	---	---	3.18745	3.16173	3.21821	3.19822	3.19822	3.16593	3.12074	3.16623	3.19822	3.20411	3.19822	3.2523
1563704_at	---	---	---	---	3.18756	3.07995	3.1902	3.02658	3.2242	3.31191	3.0896	3.05123	3.09902	3.18593	3.15464	3.23004
1553317_s_at	GPR82	27197	chrXp11.4	G protein-coupled receptor 82	3.1876	3.23486	3.12752	3.1876	3.1876	3.1876	3.2986	3.21263	3.19334	3.09902	3.1876	3.09595
1570594_at	---	---	---	---	3.1876	3.1693	3.23059	3.1876	3.1876	3.1876	3.1876	3.17625	3.14405	3.1876	3.24764	3.25652
216322_at	CD58	965	chr1p13	CD58 molecule	3.18774	3.20556	3.12695	3.13635	3.25709	3.16978	3.2238	3.2231	3.16978	2.98415	3.16978	3.22693
206950_at	SCN9A	6335	chr2q24	sodium channel, voltage-gated, type IX, alpha subunit	3.18779	3.24205	3.30861	3.08758	3.2379	3.2379	3.2379	3.25036	3.2379	3.2379	3.22834	3.45959
231577_s_at	GBP1	2633	chr1p22.2	guanylate binding protein 1, interferon-inducible, 67kDa	3.18831	3.2719	4.04913	3.17157	3.07053	3.32283	3.16201	3.3199	3.33377	4.22288	4.17783	3.74669
1562276_at	---	---	---	---	3.18833	3.27995	3.23078	3.21119	3.07144	3.28235	3.25076	3.18879	3.4003	3.23078	3.23078	3.23078
1557519_at	---	---	---	---	3.18851	3.24787	3.27	3.08314	3.27054	3.21184	3.2735	3.23219	3.2379	3.30363	3.26847	3.2379
221170_at	HRH4	59340	chr18q11.2	histamine receptor H4	3.18875	3.24068	3.19342	3.20199	3.20199	3.16226	3.26203	3.21315	3.24687	3.20199	3.17629	3.20199
235400_at	FCRLA	84824	chr1q23.3	Fc receptor-like A	3.18898	3.3383	3.19497	3.0841	3.17743	3.30541	3.2242	3.43999	3.35073	3.30213	3.14473	3.13805
233351_at	---	---	---	---	3.18909	3.2827	3.19125	3.20199	3.16329	3.20199	3.19023	3.31155	3.34631	3.20199	3.20199	3.16978
229169_at	TTC18	118491	chr10q22.2	tetratricopeptide repeat domain 18	3.18913	3.10816	3.17064	3.126	3.23474	3.20664	3.03706	3.04048	3.24694	3.26375	3.12894	3.11923
243273_at	---	---	---	---	3.18921	3.23581	3.22536	3.08549	3.23246	3.24967	3.28647	3.3509	3.07004	3.23246	3.21115	3.23246
237007_at	---	---	---	---	3.18925	2.89796	2.95376	3.3441	3.22988	2.99377	2.86125	2.95469	2.87795	2.95469	2.95469	2.9519
242777_at	---	---	---	---	3.18931	3.20129	3.14553	3.2056	3.23532	3.12703	3.15548	3.32951	3.11886	3.13141	3.1497	3.15548
206545_at	CD28	940	chr2q33	CD28 molecule	3.18944	3.06552	3.14228	3.19727	3.14966	3.22138	3.14966	3.05717	2.98972	3.23066	3.03509	3.1611
241942_at	PXDNL	137902	chr8q11.22-q11.23	peroxidasin homolog (Drosophila)-like	3.18961	3.15024	3.20279	3.24481	3.16201	3.16201	3.16201	3.11943	3.16928	3.07168	3.21879	3.31789
227462_at	ERAP2	64167	chr5q15	endoplasmic reticulum aminopeptidase 2	3.18965	3.55138	3.63089	3.03224	3.28196	3.25475	3.5079	3.61103	3.5352	3.74819	3.75093	3.39355
1570391_at	---	---	---	---	3.18976	3.12444	3.10549	3.12703	3.25221	3.19003	3.11926	3.12703	3.12703	3.12703	3.12703	3.0624
1556491_at	---	---	---	---	3.18981	3.22521	3.23936	3.29191	3.08176	3.19578	3.19578	3.16314	3.31671	3.19578	3.2253	3.29702
237751_x_at	---	---	---	---	3.18984	3.33764	3.23344	3.3299	3.21589	3.02372	3.39285	3.42169	3.19839	3.16934	3.21419	3.31679
244639_at	---	---	---	---	3.18987	3.18192	3.15839	3.00057	3.35088	3.21815	3.1883	3.28687	3.07059	3.1883	3.02006	3.26682
1554846_at	CCDC158	339965	chr4q21.1	coiled-coil domain containing 158	3.19004	3.24974	3.22425	3.16607	3.2379	3.16615	3.25054	3.2379	3.26078	3.32011	3.13403	3.21861
241082_at	ASNS	440	chr7q21.3	Asparagine synthetase	3.19004	3.21016	3.28124	3.22154	3.12703	3.22154	3.1874	3.22154	3.22154	3.22761	3.22154	3.39458
204737_s_at	MYH6 /// MYH7	4624 /// 4625	chr14q12	myosin, heavy chain 6, cardiac muscle, alpha /// myosin, heavy chain 7, cardiac muscle, beta	3.19019	3.39542	3.23812	2.96487	3.25709	3.3486	3.32335	3.25709	3.60582	3.29612	3.12703	3.2912
204159_at	CDKN2C	1031	chr1p32	cyclin-dependent kinase inhibitor 2C (p18, inhibits CDK4)	3.19022	3.15574	3.19963	3.14468	3.20997	3.21602	3.06616	3.16201	3.23905	3.16201	3.29219	3.14468
217412_at	TRD@	6964	chr14q11.2	T cell receptor delta locus	3.19023	3.19826	3.11546	3.14812	3.08842	3.33415	3.19822	3.24117	3.15539	3.14812	3.08308	3.11517
215132_at	---	---	---	---	3.19029	3.4208	3.4403	3.11027	3.05082	3.40977	3.38098	3.41226	3.46916	3.4991	3.44082	3.38098
240726_at	---	---	---	---	3.1903	3.18255	3.24611	3.18808	3.14154	3.24126	3.21898	3.14059	3.18808	3.26826	3.14812	3.32195
233680_at	---	---	---	---	3.19052	3.29009	3.34582	3.25709	3.19713	3.11733	3.25709	3.22363	3.38955	3.25709	3.34502	3.43536
243082_at	---	---	---	---	3.19062	3.19499	3.18976	3.18517	3.18847	3.19822	3.01087	3.3157	3.25839	3.23078	3.19822	3.14028
1555718_x_at	---	---	---	---	3.19063	3.16065	3.2077	3.07654	3.19822	3.29712	2.98158	3.11522	3.38515	3.26713	3.19822	3.15775
1560999_a_at	---	---	---	---	3.19068	3.20591	3.32438	3.25681	3.10523	3.21001	3.14192	3.2379	3.2379	3.36703	3.36821	3.2379
1555192_at	ZNF277	11179	chr7q31.1	zinc finger protein 277	3.19081	3.14733	3.13731	3.31632	3.15583	3.10028	3.20984	3.06236	3.16978	3.10028	3.15583	3.15583
1553636_at	TMCO5A	145942	chr15q14	transmembrane and coiled-coil domains 5A	3.19096	3.23156	3.31427	3.08686	3.25523	3.23078	3.22078	3.19953	3.27436	3.44664	3.30479	3.1914
232879_at	CRTC3	64784	chr15q26.1	CREB regulated transcription coactivator 3	3.191	3.42264	3.35951	3.26849	3.03829	3.26623	3.38984	3.52392	3.35416	3.51769	3.20669	3.35416
1561679_at	---	---	---	---	3.19109	3.13251	3.15701	3.15548	3.15548	3.26229	3.17849	3.08176	3.13729	3.15548	3.06389	3.25166
1560075_at	ZNF622	90441	chr5p15.1	Zinc finger protein 622	3.19115	3.14487	3.11711	3.17342	3.25191	3.14812	3.13836	3.14812	3.14812	3.14812	3.14812	3.05508
233040_at	PLEKHA5	54477	chr12p12	pleckstrin homology domain containing, family A member 5	3.19122	3.35061	3.14999	3.21136	3.12703	3.23526	3.23526	3.44339	3.37319	3.07116	3.14354	3.23526
1563135_at	---	---	---	---	3.19143	3.30223	3.18181	3.15189	3.2242	3.19822	3.1456	3.50133	3.25976	3.1456	3.19822	3.20161
1557571_at	VPS13D	55187	chr1p36.22	Vacuolar protein sorting 13 homolog D (S. cerevisiae)	3.19164	3.2242	3.21479	3.06276	3.23419	3.27796	3.2242	3.2242	3.2242	3.2604	3.19005	3.19391
229635_at	---	---	---	---	3.19172	3.21381	3.3503	3.1568	3.25709	3.16127	3.23081	3.18876	3.22186	3.4614	3.23398	3.35553
211680_at	PDLIM5	10611	chr4q22	PDZ and LIM domain 5	3.19173	3.1152	3.10855	3.19436	3.24285	3.13799	3.01631	3.1913	3.13799	3.05333	3.13799	3.13432
1552732_at	ABRA	137735	chr8q23.1	actin-binding Rho activating protein	3.19174	3.08757	3.11342	3.11342	3.3289	3.1329	3.07809	3.07118	3.11342	3.11342	3.11342	3.11342
1554273_a_at	ERAP2	64167	chr5q15	endoplasmic reticulum aminopeptidase 2	3.19181	3.2169	3.39852	3.14591	3.25709	3.17244	3.25709	3.16201	3.23159	3.43159	3.32494	3.43901
233166_at	DEFB126	81623	chr20p13	defensin, beta 126	3.19196	3.16002	3.10296	3.17018	3.23009	3.17559	3.02964	3.17018	3.28024	3.17347	3.13485	3.00057
231114_at	SPATA22	84690	chr17p13.3	spermatogenesis associated 22	3.19196	3.26224	3.34551	3.06424	3.14333	3.36832	3.25709	3.27254	3.25709	3.42605	3.31925	3.29124
237910_x_at	FAM92A1	137392	chr8q22.1	Family with sequence similarity 92, member A1	3.19203	3.18718	3.21257	3.20189	3.21218	3.16201	3.08135	3.33155	3.14863	3.23992	3.12703	3.27077
1561452_at	ADAM29	---	---	---	3.19211	3.41905	3.3508	2.95433	3.34338	3.27864	3.53747	3.38701	3.33265	3.33265	3.40016	3.3196
1569468_at	ZNF732	642280	chr4p16.3	zinc finger protein 876, pseudogene	3.19215	3.27298	3.77085	3.30597	3.24677	3.02372	3.30597	3.34198	3.171	3.57864	4.22231	3.51159
1569582_at	LOC201651	201651	chr3q25.1	similar to arylacetamide deacetylase (AADAC)	3.19217	3.36464	3.29404	3.12591	3.18123	3.26938	3.38862	3.31458	3.39072	3.53784	3.09388	3.25041
1569176_at	TMPRSS12	283471	chr12q13.12	transmembrane (C-terminal) protease, serine 12	3.19242	3.22996	3.23461	3.1852	3.30204	3.09002	3.23095	3.22798	3.23095	3.2709	3.20199	3.23095
241485_at	MYT1L	23040	chr2p25.3	myelin transcription factor 1-like	3.19246	3.23845	3.17805	3.12899	3.2242	3.2242	3.2242	3.2242	3.26695	3.2242	3.2242	3.08575
240955_at	PANX3	116337	chr11q24.2	pannexin 3	3.19259	3.27384	3.36124	3.0864	3.22763	3.26375	3.26375	3.17608	3.3817	3.18998	3.33547	3.55827
211187_at	---	---	---	---	3.1926	3.23165	3.26814	3.18508	3.3244	3.06833	3.18482	3.35073	3.15941	3.24698	3.24698	3.31048
220523_at	EFHC2	80258	chrXp11.3	EF-hand domain (C-terminal) containing 2	3.19272	3.08498	3.0588	3.20994	3.28647	3.08175	3.07518	3.08076	3.09902	3.10935	3.08175	2.9853
1560756_at	---	---	---	---	3.19291	3.45859	3.23888	3.27939	3.21977	3.07959	3.2915	3.50265	3.58162	3.38918	3.18812	3.13935
237893_at	---	---	---	---	3.19296	3.27471	3.35082	3.0451	3.14458	3.3892	3.3892	3.19576	3.23916	3.23204	3.35073	3.4697
1556404_a_at	LOC441208	441208	chr7p14.3	zinc and ring finger 2 pseudogene	3.19307	3.21462	3.32624	3.16294	3.2379	3.17835	3.24396	3.16201	3.2379	3.50293	3.2379	3.2379
238378_at	---	---	---	---	3.19322	3.08089	3.04802	3.26461	3.09757	3.21749	3.09757	3.04751	3.09757	2.95469	3.09757	3.09178
1567378_x_at	DNAH1	25981	chr3p21.1	dynein, axonemal, heavy chain 1	3.19326	3.18008	3.24765	3.17957	3.20199	3.19822	3.16274	3.17552	3.20199	3.3679	3.17308	3.20199
1556257_at	LOC645513	645513	chr4q26	Hypothetical LOC645513	3.19343	3.46697	3.22029	3.35237	3.18426	3.04367	3.45478	3.41094	3.5352	3.26099	3.21829	3.1816
1563133_at	---	---	---	---	3.19347	3.17141	3.21147	3.1723	3.13432	3.27379	3.09435	3.13432	3.28556	3.13055	3.36955	3.13432
1570486_at	SOX6	55553	chr11p15.3	SRY (sex determining region Y)-box 6	3.19374	3.13482	3.13084	3.13799	3.32296	3.12029	3.1807	3.08577	3.13799	3.17367	3.21259	3.00627
1563110_at	---	---	---	---	3.19381	3.19972	3.21862	3.19822	3.19822	3.18501	3.19822	3.24422	3.15673	3.19822	3.16994	3.28771
226256_at	MRPS22	9276	chr3q23	coatomer protein complex, subunit beta 2 (beta prime)	3.19393	3.12839	3.1353	3.24944	3.17632	3.15604	3.15276	2.95806	3.27436	3.19777	3.16945	3.0387
1556873_at	MEX3C	51320	chr18q21.2	mex-3 homolog C (C. elegans)	3.19405	3.25172	3.0651	3.31407	3.20323	3.06487	3.33689	3.29402	3.12426	3.12426	3.19886	2.87217
241441_at	---	---	---	---	3.19419	3.2032	3.21469	3.13165	3.27039	3.18054	3.21469	3.15701	3.2379	3.21469	3.21469	3.21469
1557791_at	LOC100132051	100132051	chr8p12	Hypothetical LOC100132051	3.19421	3.27019	3.24234	3.14196	3.15755	3.28311	3.3552	3.18477	3.2706	3.39316	3.18618	3.14767
244119_at	LOC283483	283483	chr13q33.3	Hypothetical protein LOC283483	3.19433	5.33615	3.22918	3.22885	3.14393	3.21021	5.50321	5.03074	5.47449	3.07168	3.32271	3.29315
236280_at	---	---	---	---	3.19441	3.09706	3.19853	3.23599	3.1876	3.15965	3.11171	2.95931	3.22014	3.22344	3.15169	3.22046
234123_at	---	---	---	---	3.19445	3.04468	3.21145	3.23573	3.06487	3.28274	3.04278	3.08353	3.00773	3.16179	3.22184	3.25072
231138_at	---	100329135	---	hypothetical LOC100329135	3.19457	3.1926	3.15825	3.19822	3.19822	3.18726	3.2332	3.23918	3.10543	3.2015	3.04453	3.22873
220614_s_at	C6orf103	79747	chr6q24.3	chromosome 6 open reading frame 103	3.19468	3.13974	3.23028	3.27792	3.13431	3.17181	3.13774	3.21859	3.0629	3.20199	3.20199	3.28688
241726_at	---	---	---	---	3.19476	3.07793	3.24357	3.20199	3.24295	3.13934	3.00128	3.03052	3.20199	3.26498	3.26375	3.20199
243563_at	---	---	---	---	3.19498	3.10001	3.17018	3.11342	3.27331	3.19822	3.12114	3.03077	3.14812	3.2143	3.14812	3.14812
237225_at	---	100506003	---	hypothetical LOC100506003	3.19499	3.23793	3.29331	3.17955	3.29529	3.11014	3.2242	3.18848	3.30111	3.47133	3.1844	3.2242
241319_at	---	---	---	---	3.19528	3.23848	3.26993	3.10078	3.25429	3.23078	3.20561	3.23078	3.27907	3.45934	3.2278	3.12265
1560169_at	---	---	---	---	3.19546	3.28058	3.21851	3.13799	3.2242	3.2242	3.2242	3.28636	3.33117	3.23101	3.20033	3.2242
238584_at	IQCA1	79781	chr2q37.3	IQ motif containing with AAA domain 1	3.19615	3.81488	2.99391	3.24594	3.22416	3.11834	3.90212	3.66132	3.8812	2.96268	2.91599	3.10306
1558828_s_at	LOC728264	728264	chr5q32	Hypothetical LOC728264	3.1962	3.56364	3.33907	3.09922	3.16879	3.32059	3.61321	3.50113	3.57658	3.32011	3.34854	3.34854
1561340_at	---	---	---	---	3.19631	3.1374	3.09311	3.14812	3.28647	3.15434	3.03329	3.23078	3.14812	3.14812	3.13417	2.99705
1553736_at	ZFC3H1	196441	chr12q21.1	zinc finger, C3H1-type containing	3.1967	3.3867	3.24173	3.25709	3.27276	3.06026	3.25709	3.45704	3.44596	3.25709	3.21101	3.25709
1565546_at	RNF141	50862	chr11p15.4	ring finger protein 141	3.1969	3.28601	3.2121	3.20572	3.32011	3.06487	3.24735	3.36947	3.24121	3.2379	3.2379	3.16049
233392_at	---	---	---	---	3.1971	3.31789	3.26951	3.06099	3.21584	3.31446	3.11978	3.4028	3.4311	3.20261	3.26529	3.34064
242426_at	NRG4	145957	chr15q24.2	neuregulin 4	3.19716	3.18867	3.16502	3.11974	3.23932	3.23242	3.19626	3.30163	3.06812	3.17268	3.12614	3.19626
224093_at	IFNK	56832	---	interferon, kappa	3.19721	3.10804	3.17537	3.13031	3.13031	3.331	3.13031	3.06351	3.13031	3.13031	3.04457	3.35124
1562418_at	---	---	---	---	3.19725	3.11692	3.19964	3.11659	3.34813	3.12703	3.09684	3.10659	3.14734	3.12703	3.12703	3.34486
241014_at	LOC339400	339400	chr1q21.3	hypothetical LOC339400	3.19735	3.2071	3.23655	3.25709	3.20793	3.12703	3.23842	3.16201	3.22085	3.29377	3.20793	3.20793
231612_at	C4orf35	85438	chr4q13.3	chromosome 4 open reading frame 35	3.19745	3.19866	3.22885	3.0751	3.28647	3.23078	3.16287	3.23078	3.20234	3.19781	3.17308	3.31567
1570469_at	---	---	---	---	3.19747	3.25483	3.16443	3.21339	3.16565	3.21339	3.23936	3.31217	3.21297	3.17806	3.17806	3.13719
1568720_at	ZNF506	440515	chr19p13.11	zinc finger protein 506	3.19754	3.24319	3.75496	3.24548	3.23883	3.10832	3.27392	3.21623	3.23943	3.6166	3.84425	3.80402
235236_at	LOC100131897	100507248	---	hypothetical LOC100507248	3.19759	3.67496	3.35262	3.23078	3.06487	3.29712	3.61418	3.66321	3.74747	3.39522	3.36219	3.30047
215094_at	CCDC52	152185	chr3q13.2	spindle and centriole associated protein 1	3.19765	3.27002	3.21205	3.25478	3.11134	3.22682	3.373	3.16201	3.27505	3.19822	3.14417	3.29375
1566843_at	PER4	168741	chr7p21.3	period homolog 3 (Drosophila) pseudogene	3.19765	3.17831	3.12703	3.12703	3.33889	3.12703	3.02194	3.42834	3.08465	3.12703	3.12703	3.12703
208411_x_at	PPEF2	5470	chr4q21.1	protein phosphatase, EF-hand calcium binding domain 2	3.19766	3.28335	3.27683	3.14461	3.32574	3.12262	3.25709	3.2267	3.36627	3.25709	3.34874	3.22465
1565685_at	LOC400940	400940	chr2p25.2	hypothetical LOC400940	3.19775	3.00732	3.06973	3.10789	3.14322	3.34213	2.9594	3.07216	2.99039	3.07216	3.06487	3.07216
214488_at	RAP2B	5912	chr3q25.2	RAP2B, member of RAS oncogene family	3.19784	3.32117	3.14869	3.20199	3.19733	3.19422	3.44195	3.38515	3.13641	3.20199	3.24352	3.00057
209120_at	NR2F2	7026	chr15q26	nuclear receptor subfamily 2, group F, member 2	3.19794	4.7756	4.69371	3.24782	3.13067	3.21533	5.19956	4.4779	4.64934	4.36201	4.69464	5.02449
1564795_at	---	---	---	---	3.19805	3.22444	3.25497	3.23078	3.13259	3.23078	3.14171	3.32441	3.2072	3.23078	3.27734	3.2568
1565637_at	---	---	---	---	3.19816	3.22935	3.19196	3.06602	3.35416	3.17429	3.17168	3.2837	3.23268	3.26601	3.13559	3.17429
232804_at	---	---	---	---	3.19819	3.09262	3.1579	3.2524	3.2547	3.08746	3.08649	3.18364	3.00773	3.00577	3.18364	3.28429
234212_at	ACTR2	10097	chr2p14	ARP2 actin-related protein 2 homolog (yeast)	3.19822	3.26293	3.15134	3.19822	3.19822	3.19822	3.23553	3.3394	3.21387	3.23692	3.07681	3.14028
1560760_s_at	---	---	---	---	3.19823	3.01631	3.11978	3.25613	3.30472	3.03384	3.00102	2.92205	3.12587	3.09163	3.14812	3.11958
215465_at	ABCA12	26154	chr2q34	ATP-binding cassette, sub-family A (ABC1), member 12	3.19831	3.34121	3.3178	3.03483	3.26298	3.29712	3.36012	3.29712	3.36638	3.23576	3.34975	3.36789
1561567_at	---	---	---	---	3.19832	3.22215	3.3039	3.27518	3.22845	3.09133	3.19822	3.26602	3.20221	3.17488	3.48759	3.24923
236453_at	RPL7AP45	---	---	---	3.19835	3.22426	3.2159	3.21978	3.15548	3.21978	3.27546	3.17754	3.21978	3.14898	3.24514	3.25359
1562608_at	---	---	---	---	3.19847	3.1643	2.9721	3.11006	3.22161	3.26375	3.09005	3.17973	3.22311	2.84177	3.00365	3.07087
243346_at	LMOD3	56203	chr3p14.1	leiomodin 3 (fetal)	3.19848	3.19918	3.21876	3.19822	3.19523	3.20199	3.19356	3.20199	3.20199	3.20199	3.17333	3.28095
233318_at	---	---	---	---	3.19855	3.15003	3.1736	3.16033	3.13818	3.29712	3.03353	3.19894	3.21762	3.16607	3.16607	3.18865
242664_at	---	---	---	---	3.1988	3.50293	3.52926	3.25562	3.15548	3.1853	3.52593	3.44028	3.54258	3.50097	3.468	3.61881
233602_at	---	---	---	---	3.19898	3.17643	3.23649	3.26098	3.2711	3.06487	3.11712	3.19822	3.21396	3.28155	3.21396	3.21396
1561777_at	---	---	---	---	3.199	3.23372	3.18403	3.24872	3.20199	3.14629	3.27859	3.17939	3.24317	3.20199	3.14812	3.20199
231145_at	---	---	---	---	3.19913	3.16478	3.20199	3.10355	3.09376	3.4001	3.18917	3.1032	3.20199	3.20199	3.20199	3.20199
216124_at	---	---	---	---	3.19915	3.19588	3.21992	3.19822	3.19822	3.20101	3.11727	3.19822	3.27214	3.19822	3.12703	3.33452
234038_at	---	---	---	---	3.19927	3.39511	3.30543	3.18403	3.25178	3.16201	3.38247	3.46735	3.33552	3.30453	3.21368	3.39807
219975_x_at	OLAH	55301	chr10p13	oleoyl-ACP hydrolase	3.1993	3.16451	3.12806	3.23078	3.19684	3.17029	3.14877	3.17447	3.17029	3.14877	3.02982	3.20559
1569543_at	RSU1	6251	chr10p13	Ras suppressor protein 1	3.19932	3.33118	3.18285	3.35312	3.2379	3.00692	3.27401	3.48164	3.2379	3.13635	3.24071	3.17149
217267_s_at	RAB7A	7879	chr3q21.3	RAB7A, member RAS oncogene family	3.19943	3.18255	3.25852	3.21351	3.27325	3.11154	3.23036	3.30955	3.00773	3.34854	3.21351	3.21351
240091_at	PSMA8	143471	chr18q11.2	proteasome (prosome, macropain) subunit, alpha type, 8	3.19949	3.19331	3.14486	3.20204	3.19822	3.19822	3.2242	3.08438	3.27134	3.15781	3.06487	3.21189
208508_s_at	OR2J2	26707	chr6p22.2-p21.31	olfactory receptor, family 2, subfamily J, member 2	3.19951	3.20804	3.1231	3.20059	3.20059	3.19733	3.20059	3.27436	3.14917	3.20059	2.9681	3.20059
1552763_at	TMEM67	91147	chr8q22.1	transmembrane protein 67	3.19968	3.17852	3.11031	3.2595	3.2595	3.08004	3.18098	3.16648	3.18811	3.18098	3.05094	3.09902
1559288_at	---	---	---	---	3.1997	3.15461	3.2801	3.15039	3.31841	3.13031	3.13031	3.14028	3.19323	3.54931	3.12747	3.1635
240702_at	HERC1	8925	chr15q22	hect (homologous to the E6-AP (UBE3A) carboxyl terminus) domain and RCC1 (CHC1)-like domain (RLD) 1	3.19974	3.13778	3.00683	3.29046	3.06812	3.24064	3.13557	3.0643	3.21346	3.06812	2.91599	3.03637
227238_at	MUC15	143662	chr11p14.3	mucin 15, cell surface associated	3.19984	3.19343	3.25401	3.08549	3.18304	3.331	2.98329	3.35064	3.24637	3.47356	3.13077	3.15768
1555726_at	GAFA3	100128236	chr4p14	FGF-2 activity-associated protein 3	3.19991	3.07865	3.10132	3.13452	3.29709	3.16812	3.10248	3.12339	3.01007	3.13663	3.10248	3.06487
230865_at	LIX1	167410	chr5q15	Lix1 homolog (chicken)	3.19994	4.19531	3.45063	3.06099	3.23441	3.30443	4.15416	4.22515	4.20662	3.24629	3.51149	3.59411
220084_at	C14orf105	55195	chr14q22.3	chromosome 14 open reading frame 105	3.19998	3.12513	3.12083	3.22473	3.1876	3.1876	3.13031	3.00719	3.2379	3.14857	3.01863	3.1953
224024_at	ERGIC1	57222	chr5q35.1	endoplasmic reticulum-golgi intermediate compartment (ERGIC) 1	3.20017	3.13543	3.14876	3.26961	3.20901	3.12188	3.13799	3.13799	3.13031	3.13031	3.10716	3.2088
1563536_at	---	---	---	---	3.20018	3.2754	3.19057	3.19822	3.20116	3.20116	3.32535	3.34784	3.153	3.18676	3.20116	3.18378
241592_at	---	100508909	---	hypothetical LOC100508909	3.20022	3.34296	3.31379	3.11907	3.23041	3.25118	3.35416	3.21296	3.46175	3.31671	3.28647	3.33817
233407_at	---	---	---	---	3.20022	3.24511	3.16162	3.12583	3.15548	3.31936	3.15423	3.21764	3.36347	3.23601	3.03557	3.21327
211119_at	ESR2	2100	chr14q23.2	estrogen receptor 2 (ER beta)	3.20023	3.11681	3.24928	3.19902	3.20265	3.19902	3.09782	3.05358	3.19902	3.16607	3.26165	3.32011
220803_at	STAMBPL1	57559	chr10q23.31	STAM binding protein-like 1	3.20032	3.309	3.17196	3.12168	3.12699	3.35229	3.40799	3.2595	3.2595	3.2908	3.22452	3.00057
233397_at	---	---	---	---	3.20044	3.12084	3.18365	3.19822	3.19822	3.20489	3.08106	3.21183	3.06964	3.12231	3.19822	3.23042
1556655_s_at	---	---	---	---	3.2005	3.18595	3.13394	3.28647	3.11304	3.20199	3.29425	3.00223	3.26138	3.20199	3.02063	3.17922
235622_at	---	---	---	---	3.20052	3.16757	3.07091	3.1295	3.18746	3.28461	3.10191	3.21147	3.18934	3.13631	2.97742	3.09902
234699_at	RNASE7	84659	chr14q11.2	ribonuclease, RNase A family, 7	3.20068	3.31784	3.34578	3.11342	3.24416	3.24446	3.25761	3.34517	3.35073	3.26307	3.29068	3.48358
1554526_at	OLFM3	118427	chr1p22	olfactomedin 3	3.20088	3.18716	3.14881	3.15375	3.18555	3.26333	3.16201	3.18555	3.2139	3.18555	3.10378	3.15712
238900_at	HLA-DRB1 /// HLA-DRB3 /// HLA-DRB4	100294036 /// 100510495 /// 3123 /// 3125 /// 3126 /// 3127	chr6p21.3	major histocompatibility complex, class II, DR beta 1 /// major histocompatibility complex, class II, DR beta 3 /// major histocompatibility complex, class II, DR beta 4 /// major histocompatibility complex, class II, DR beta 5 /// HLA class II histocompatibility antigen, DRB1-9 beta chain-like /// HLA class II histocompatibility antigen, DR beta 3 chain-like	3.20106	3.1575	3.15277	3.2332	3.20796	3.16201	3.18829	3.08224	3.20199	3.16201	3.16201	3.13427
203543_s_at	KLF9	687	chr9q13	Kruppel-like factor 9	3.20121	3.85377	3.68492	3.34151	3.06296	3.19916	4.06973	3.7219	3.76968	3.59318	3.85732	3.60426
222342_at	---	---	---	---	3.20124	3.30538	3.24991	3.23078	3.11531	3.25764	3.16868	3.36875	3.37871	3.23078	3.28817	3.23078
231495_at	---	---	---	---	3.20138	3.13945	3.17326	3.12966	3.30967	3.16482	3.17208	3.18883	3.05745	3.17525	3.10663	3.2379
1553912_at	FLJ35424	285492	chr4p16.3	hypothetical FLJ35424	3.20141	3.31121	3.41029	3.13881	3.19886	3.26655	3.28653	3.28653	3.36056	3.42895	3.29447	3.50745
1557821_at	LOC283547	283547	chr14q21.1	hypothetical LOC283547	3.20151	3.22736	3.31863	3.15664	3.24967	3.19822	3.24967	3.18275	3.24967	3.24594	3.40175	3.30819
231029_at	F5	2153	chr1q23	coagulation factor V (proaccelerin, labile factor)	3.20167	3.23247	3.35048	3.15169	3.10908	3.34426	3.32011	3.05717	3.32011	3.38482	3.29924	3.36739
217306_at	---	---	---	---	3.20199	3.17897	3.22153	3.20199	3.20199	3.20199	3.12108	3.25041	3.16541	3.20199	3.22472	3.2379
234057_at	---	---	---	---	3.20203	3.22178	3.30168	3.26375	3.28911	3.05323	3.27541	3.25195	3.13799	3.3702	3.3044	3.23044
242375_x_at	---	---	---	---	3.20238	3.14498	3.16632	3.19735	3.31453	3.09525	3.15831	3.18447	3.09216	3.22646	3.12703	3.14546
220205_at	TPTE	7179	chr21p11	transmembrane phosphatase with tensin homology	3.2024	3.12704	3.19725	3.1381	3.1381	3.331	3.1381	3.12703	3.11599	3.19939	3.12428	3.26806
239849_at	---	---	---	---	3.20244	3.15914	3.26502	3.11342	3.15418	3.33972	3.11165	3.18846	3.1773	3.30749	3.1773	3.31025
234794_at	---	---	---	---	3.2025	3.26304	3.14909	3.21105	3.19822	3.19822	3.18276	3.37688	3.22949	3.23078	3.14666	3.06982
1569486_at	---	---	---	---	3.20251	3.37527	3.34058	3.23123	3.0874	3.2889	3.35946	3.20971	3.55665	3.33114	3.35073	3.33989
241352_at	---	---	---	---	3.20261	3.26491	3.17973	3.29483	3.10223	3.21079	3.21484	3.36505	3.21484	3.12237	3.21484	3.20199
1553834_at	COL29A1	256076	chr3q22.1	collagen, type VI, alpha 5	3.20263	3.14762	3.1071	3.15386	3.28002	3.17401	3.10163	3.19822	3.14302	3.20116	3.14632	2.97381
1557863_at	LOC100129266	---	---	---	3.20265	3.19669	3.253	3.28455	3.09195	3.23145	3.17528	3.22843	3.18637	3.32011	3.25251	3.18637
1553295_at	ABCA13	154664	chr7p12.3	ATP-binding cassette, sub-family A (ABC1), member 13	3.20273	3.22742	3.20002	3.13761	3.22023	3.25034	3.23979	3.19822	3.24425	3.13156	3.27028	3.19822
232575_at	PCA3	50652	chr9q21-q22	prostate cancer antigen 3 (non-protein coding)	3.20281	3.27633	3.32469	3.2218	3.12703	3.25959	3.25702	3.33317	3.2388	3.27979	3.43724	3.25702
234433_at	---	---	---	---	3.20285	3.17034	3.16937	3.23335	3.1876	3.1876	3.13582	3.1876	3.1876	3.13291	3.1876	3.1876
1556099_at	hCG_2025798	728081	chr4q34.3	non-protein coding RNA 290	3.20321	3.25756	3.26913	3.01393	3.23894	3.35676	3.32224	3.02586	3.42457	3.23894	3.32951	3.23894
241273_at	---	---	---	---	3.20331	3.21299	3.43704	3.16607	3.20258	3.24128	3.1564	3.24128	3.24128	3.28772	3.34752	3.67588
207696_at	FUT9	10690	chr6q16	fucosyltransferase 9 (alpha (1,3) fucosyltransferase)	3.20339	3.15553	3.14619	3.23586	3.20454	3.16978	3.16978	3.12703	3.16978	3.09902	3.16978	3.16978
238586_at	LOC731489	---	---	---	3.20344	3.31521	3.3348	3.16725	3.25709	3.186	3.25709	3.22196	3.46658	3.45597	3.29134	3.25709
1561780_at	---	---	---	---	3.20367	3.14563	3.1051	3.19822	3.25731	3.15547	3.16201	3.11941	3.15547	3.09902	3.04651	3.16978
220884_at	---	---	---	---	3.20384	3.11263	3.12101	3.35881	3.10113	3.15157	3.03789	3.16346	3.13656	3.15157	3.15177	3.05969
[truncated: 52,676 more rows]
